# Supplementary material for: Mislocalization of pathogenic RBM20 variants in dilated cardiomyopathy is caused by loss-of-interaction with Transportin-3
Source: Nat Commun. 2023 Jul 18;14:4312. doi: 10.1038/s41467-023-39965-6 (PMC10353998; doi:10.1038/s41467-023-39965-6)
Supplement: Supplementary file 4 — Supplementary Data 1 [file 41467_2023_39965_MOESM4_ESM.xlsx]

## Sheet: WTvsP633Lnuc
#Data are generated using DeSeq2[58] package (v. 1.36.0) with default statistics and column naming. Pairwise comparisons between genotypes were performed (expression ~ genotype). Adjusted p values were calculated using the Benjamin & Hochberg method.
Gene_id	baseMean	log2FoldChange	lfcSE	stat	pvalue	padj
ENSG00000278932	46.4811	5.76984	0.759084	7.60105	2.93732e-14	9.48961e-10
ENSG00000146833	181.963	-2.97747	0.407651	-7.30397	2.79408e-13	4.51342e-09
ENSG00000198105	37.1179	5.69615	0.79982	7.12179	1.06538e-12	1.1473e-08
ENSG00000285971	106.298	3.61244	0.536827	6.72924	1.70548e-11	1.37748e-07
ENSG00000253975	76.902	3.42592	0.514288	6.66147	2.71103e-11	1.75171e-07
ENSG00000144406	270.764	-3.24487	0.499471	-6.49662	8.21437e-11	4.42303e-07
ENSG00000204186	272.276	2.43282	0.386335	6.29719	3.03098e-10	1.39888e-06
ENSG00000286449	41.2959	-3.03629	0.492995	-6.15887	7.32645e-10	2.95869e-06
ENSG00000259417	87.3455	-2.77188	0.454128	-6.10375	1.0361e-09	3.71926e-06
ENSG00000197249	97.4687	4.00768	0.731896	5.47575	4.35669e-08	0.000140752
ENSG00000253517	39.1416	2.78554	0.524866	5.30713	1.11362e-07	0.00032707
ENSG00000185942	2169.06	2.84566	0.539885	5.27086	1.3579e-07	0.00036558
ENSG00000168843	114.31	-2.79418	0.537534	-5.19815	2.01284e-07	0.000500221
ENSG00000274985	9.57679	6.93142	1.36171	5.09022	3.57653e-07	0.000825336
ENSG00000282413	156.985	-2.79819	0.554725	-5.04429	4.55207e-07	0.000980425
ENSG00000286406	20.3788	4.55089	0.92765	4.90582	9.30369e-07	0.00187859
ENSG00000152192	1953.1	-2.47144	0.514711	-4.8016	1.57401e-06	0.00299126
ENSG00000187688	53.1348	1.93848	0.404797	4.78877	1.67806e-06	0.00301185
ENSG00000132204	161.517	-1.82069	0.383223	-4.751	2.02417e-06	0.00330695
ENSG00000254050	30.193	2.97242	0.625942	4.74871	2.0472e-06	0.00330695
ENSG00000266439	104.481	-1.9472	0.416482	-4.67535	2.93459e-06	0.00451466
ENSG00000287105	91.1222	2.20952	0.483111	4.57353	4.79584e-06	0.00704269
ENSG00000064300	602.188	1.86239	0.411722	4.52341	6.08517e-06	0.00854755
ENSG00000225427	24.9503	-4.9127	1.13225	-4.33887	1.43215e-05	0.0189575
ENSG00000163631	47.3242	3.85338	0.889189	4.33359	1.46698e-05	0.0189575
ENSG00000228213	51.0414	-2.31433	0.535184	-4.32436	1.52975e-05	0.0190083
ENSG00000145358	98.9514	-1.65534	0.389489	-4.25003	2.13747e-05	0.025576
ENSG00000154856	156.381	1.77011	0.420319	4.21135	2.5385e-05	0.0292897
ENSG00000084674	265.945	2.91141	0.693879	4.19584	2.71859e-05	0.030286
ENSG00000169760	389.523	-1.61351	0.3875	-4.16389	3.12876e-05	0.0336936
ENSG00000279718	15.7816	4.79389	1.16821	4.10363	4.06721e-05	0.0421925
ENSG00000172020	474.773	-1.21769	0.297189	-4.09734	4.17916e-05	0.0421925
ENSG00000132681	60.5947	-1.99731	0.490037	-4.07583	4.58513e-05	0.0441991
ENSG00000185567	2324.69	2.23166	0.547986	4.07248	4.65153e-05	0.0441991
ENSG00000171560	37.2311	3.13702	0.772666	4.06	4.90727e-05	0.0452969
ENSG00000271776	286.054	-2.43006	0.599897	-4.0508	5.10433e-05	0.0458071
ENSG00000233522	46.4591	-2.18905	0.542841	-4.03257	5.51694e-05	0.0481718
ENSG00000189223	23.2191	-2.32038	0.578714	-4.00954	6.08367e-05	0.0516634
ENSG00000168779	318.189	-1.79737	0.44893	-4.00367	6.23664e-05	0.0516634
ENSG00000185742	82.0691	-2.32334	0.581443	-3.99582	6.44715e-05	0.052072
ENSG00000230479	31.0271	1.99896	0.516596	3.86949	0.000109062	0.0859381
ENSG00000279208	9.3439	4.0364	1.04965	3.84547	0.00012032	0.0925517
ENSG00000159261	30.0422	2.16695	0.565308	3.83322	0.000126479	0.0929615
ENSG00000286840	36.7825	-2.37436	0.619763	-3.83107	0.000127587	0.0929615
ENSG00000230584	15.6965	-5.32855	1.3922	-3.82744	0.000129485	0.0929615
ENSG00000131389	502.06	1.02655	0.269954	3.80269	0.000143132	0.0985372
ENSG00000259884	93.2272	1.40733	0.370124	3.80231	0.000143351	0.0985372
ENSG00000263761	39.7842	1.99461	0.526037	3.79177	0.000149576	0.0989289
ENSG00000165973	509.047	-1.40404	0.37052	-3.78937	0.000151033	0.0989289
ENSG00000271916	28.1881	-2.15959	0.570419	-3.78597	0.000153108	0.0989289

## Sheet: WTvsP633Lcyt
#Data are generated using DeSeq2[58] package (v. 1.36.0) with default statistics and column naming. Pairwise comparisons between genotypes were performed (expression ~ genotype). Adjusted p values were calculated using the Benjamin & Hochberg method.
Gene_id	baseMean	log2FoldChange	lfcSE	stat	pvalue	padj
ENSG00000146833	185.642	-3.40894	0.36668	-9.29679	1.44748e-20	4.80361e-16
ENSG00000198812	297.441	4.18966	0.495189	8.46074	2.65692e-17	4.40862e-13
ENSG00000143028	94.0476	3.28487	0.406023	8.09036	5.94867e-16	6.58042e-12
ENSG00000163833	192.142	3.77239	0.479461	7.86799	3.60392e-15	2.98999e-11
ENSG00000163531	640.923	2.7453	0.350637	7.82944	4.90036e-15	3.25246e-11
ENSG00000183072	555.158	3.95034	0.5262	7.50731	6.03541e-14	3.33819e-10
ENSG00000135063	2367.27	3.26727	0.44133	7.40324	1.32902e-13	6.3007e-10
ENSG00000138347	205.693	3.29722	0.447982	7.36016	1.83693e-13	7.62003e-10
ENSG00000109819	1736.83	2.9261	0.403249	7.2563	3.97814e-13	1.46687e-09
ENSG00000185739	222.088	2.44159	0.340834	7.16357	7.86015e-13	2.42508e-09
ENSG00000078114	11555.5	2.52391	0.352477	7.1605	8.03828e-13	2.42508e-09
ENSG00000114854	2970.21	3.01345	0.422175	7.13792	9.4754e-13	2.42769e-09
ENSG00000134716	152.379	4.14909	0.581315	7.13742	9.51001e-13	2.42769e-09
ENSG00000183230	1040.4	2.48764	0.351331	7.0806	1.4353e-12	3.40125e-09
ENSG00000129170	1779.89	4.21527	0.596128	7.07108	1.53736e-12	3.40125e-09
ENSG00000115593	2754.66	3.65752	0.518399	7.0554	1.72099e-12	3.56955e-09
ENSG00000161671	74046.8	3.06408	0.437577	7.0024	2.51623e-12	4.91197e-09
ENSG00000186439	605.586	3.00552	0.43068	6.97854	2.98253e-12	5.49879e-09
ENSG00000124701	244.261	3.08334	0.442851	6.96247	3.34349e-12	5.83984e-09
ENSG00000170807	399.567	3.6334	0.522799	6.9499	3.65543e-12	6.06545e-09
ENSG00000101144	1239.25	2.65252	0.382699	6.93107	4.17659e-12	6.60021e-09
ENSG00000175206	4059.32	4.95158	0.717608	6.90012	5.19597e-12	7.83789e-09
ENSG00000169271	158.579	3.73645	0.542408	6.88863	5.63329e-12	8.1281e-09
ENSG00000092054	117956	3.94953	0.574835	6.87072	6.38788e-12	8.83285e-09
ENSG00000282413	187.265	-3.48321	0.508921	-6.84429	7.68552e-12	1.02021e-08
ENSG00000183873	289.802	3.55303	0.519645	6.83742	8.06337e-12	1.0292e-08
ENSG00000173175	558.777	2.79237	0.409107	6.82551	8.76128e-12	1.07686e-08
ENSG00000132429	412.388	3.14255	0.461334	6.81188	9.63332e-12	1.14175e-08
ENSG00000163793	187.259	3.03345	0.445876	6.80334	1.02219e-11	1.16973e-08
ENSG00000235020	451.031	2.54636	0.375865	6.77467	1.2469e-11	1.37932e-08
ENSG00000088992	308.567	2.87798	0.425507	6.76366	1.3455e-11	1.44037e-08
ENSG00000158022	582.969	3.49429	0.518395	6.74059	1.57745e-11	1.63591e-08
ENSG00000139044	1450.15	2.531	0.377836	6.69868	2.10311e-11	2.11497e-08
ENSG00000203593	131.736	3.26414	0.489055	6.67437	2.483e-11	2.42355e-08
ENSG00000132821	148.325	2.84118	0.430445	6.60057	4.09583e-11	3.88355e-08
ENSG00000198626	11339.1	2.0548	0.311778	6.59058	4.38112e-11	4.03866e-08
ENSG00000139438	184.316	2.23052	0.339384	6.57224	4.9564e-11	4.44549e-08
ENSG00000122477	340.412	2.0448	0.312548	6.54236	6.05541e-11	5.25406e-08
ENSG00000203685	179.511	3.43405	0.52539	6.53619	6.3105e-11	5.25406e-08
ENSG00000146021	695.721	1.91091	0.292381	6.53566	6.33286e-11	5.25406e-08
ENSG00000267784	7799.65	2.84323	0.436639	6.51162	7.43444e-11	6.01754e-08
ENSG00000126838	159.115	2.48807	0.382738	6.50072	7.99369e-11	6.2676e-08
ENSG00000105251	515.316	2.25427	0.346899	6.49834	8.12109e-11	6.2676e-08
ENSG00000185437	798.353	3.02219	0.465321	6.49484	8.31204e-11	6.26916e-08
ENSG00000145244	1454.58	3.69124	0.569691	6.47938	9.21008e-11	6.79213e-08
ENSG00000153531	989.394	2.41987	0.374581	6.4602	1.04566e-10	7.54374e-08
ENSG00000198729	1341.56	3.3673	0.521827	6.4529	1.0973e-10	7.74788e-08
ENSG00000237298	92446.8	2.89503	0.449459	6.44114	1.18582e-10	8.19848e-08
ENSG00000113749	275.51	3.00995	0.468059	6.43071	1.27012e-10	8.60206e-08
ENSG00000241135	296.471	3.43336	0.534684	6.4213	1.3512e-10	8.96817e-08
ENSG00000106631	49697.3	2.75028	0.429827	6.39858	1.56824e-10	1.02047e-07
ENSG00000112183	2417.89	2.71767	0.425141	6.39239	1.63309e-10	1.04222e-07
ENSG00000155657	447307	2.85485	0.446819	6.38927	1.66675e-10	1.04334e-07
ENSG00000154556	12698.8	2.20739	0.345636	6.38646	1.69772e-10	1.04334e-07
ENSG00000121743	639.457	2.42173	0.379585	6.37993	1.77164e-10	1.06898e-07
ENSG00000165995	1217.32	1.99568	0.313019	6.37559	1.82261e-10	1.08009e-07
ENSG00000130528	1610.81	2.58474	0.406017	6.3661	1.93901e-10	1.12891e-07
ENSG00000152128	197.176	3.07882	0.484423	6.35564	2.07555e-10	1.18757e-07
ENSG00000196569	2517.58	2.50694	0.395061	6.34572	2.21391e-10	1.24527e-07
ENSG00000147573	1852.91	3.13518	0.495007	6.33361	2.39491e-10	1.3142e-07
ENSG00000287559	205.249	2.91621	0.460531	6.33228	2.41566e-10	1.3142e-07
ENSG00000104879	746.92	3.73018	0.591907	6.30198	2.93875e-10	1.56092e-07
ENSG00000112276	3001.11	3.364	0.53391	6.30069	2.96323e-10	1.56092e-07
ENSG00000160808	5464.1	3.38714	0.537985	6.29597	3.05477e-10	1.58399e-07
ENSG00000179862	95.1618	2.25003	0.358038	6.28433	3.29267e-10	1.68109e-07
ENSG00000124772	197.33	2.40242	0.382873	6.27471	3.50295e-10	1.76135e-07
ENSG00000128578	1124.28	2.1	0.335036	6.26799	3.65739e-10	1.80212e-07
ENSG00000182809	1286.48	2.184	0.34852	6.2665	3.69264e-10	1.80212e-07
ENSG00000189212	743.531	2.53363	0.404475	6.26401	3.75213e-10	1.80461e-07
ENSG00000159248	338.333	3.88601	0.621183	6.25582	3.95426e-10	1.87466e-07
ENSG00000265399	558.924	3.16072	0.505622	6.25115	4.07437e-10	1.9044e-07
ENSG00000270956	2691.68	3.11241	0.498773	6.24012	4.37226e-10	2.01525e-07
ENSG00000185567	1635	3.52648	0.566658	6.2233	4.8681e-10	2.21305e-07
ENSG00000279598	7679.69	2.99242	0.48121	6.21854	5.01813e-10	2.25043e-07
ENSG00000198105	29.054	5.47744	0.882811	6.20454	5.48557e-10	2.42725e-07
ENSG00000117707	974.228	2.15776	0.348589	6.18999	6.01675e-10	2.60888e-07
ENSG00000122367	7824.36	3.22477	0.521045	6.18904	6.05327e-10	2.60888e-07
ENSG00000172348	351.824	2.65867	0.430202	6.18005	6.40827e-10	2.72647e-07
ENSG00000184845	106.967	4.15167	0.675229	6.14854	7.82009e-10	3.28503e-07
ENSG00000111245	67.2789	6.86792	1.11829	6.14145	8.17696e-10	3.36716e-07
ENSG00000119715	84.2111	2.87494	0.468182	6.14065	8.21852e-10	3.36716e-07
ENSG00000177990	504.336	1.92704	0.314008	6.13691	8.41413e-10	3.40526e-07
ENSG00000114279	104.99	3.56603	0.583286	6.1137	9.73499e-10	3.89236e-07
ENSG00000271011	1685.81	3.0665	0.504381	6.07972	1.20395e-09	4.75645e-07
ENSG00000278932	36.1248	6.75869	1.11215	6.07713	1.2235e-09	4.77685e-07
ENSG00000072954	180.989	2.22218	0.367317	6.04976	1.45066e-09	5.54713e-07
ENSG00000271401	142.841	3.31353	0.547749	6.04936	1.45423e-09	5.54713e-07
ENSG00000286071	2027.97	2.35388	0.389455	6.04403	1.50307e-09	5.66829e-07
ENSG00000101605	7633.67	3.1195	0.516578	6.03878	1.55288e-09	5.79032e-07
ENSG00000101400	1733.6	1.9648	0.325638	6.0337	1.6025e-09	5.90897e-07
ENSG00000177354	353.165	3.53032	0.585746	6.02704	1.66989e-09	6.08979e-07
ENSG00000271141	1043.48	2.82729	0.469668	6.01975	1.74684e-09	6.24676e-07
ENSG00000146147	569.125	2.79905	0.465004	6.01941	1.75058e-09	6.24676e-07
ENSG00000077009	127.473	3.52338	0.586171	6.01085	1.84559e-09	6.47524e-07
ENSG00000115194	388.398	2.6106	0.434366	6.01014	1.85364e-09	6.47524e-07
ENSG00000173991	198.407	3.52433	0.587405	5.99983	1.97521e-09	6.82806e-07
ENSG00000134571	10990.2	3.1032	0.517523	5.99625	2.01928e-09	6.90845e-07
ENSG00000258444	8228.04	3.84296	0.641485	5.99072	2.08919e-09	7.07467e-07
ENSG00000270574	4998.52	2.92729	0.489401	5.98138	2.21249e-09	7.41653e-07
ENSG00000186628	623.203	2.30208	0.385921	5.96517	2.44383e-09	8.1101e-07
ENSG00000077522	12886.9	3.24561	0.544545	5.96022	2.51892e-09	8.27653e-07
ENSG00000183023	11021.4	2.76647	0.464575	5.95484	2.60319e-09	8.46956e-07
ENSG00000183654	55.3642	2.68885	0.451793	5.95151	2.65683e-09	8.56014e-07
ENSG00000112769	649.344	3.3791	0.570228	5.92587	3.1065e-09	9.91271e-07
ENSG00000173641	9632.19	3.0695	0.519475	5.90884	3.44523e-09	1.08889e-06
ENSG00000091482	894.676	3.26912	0.555701	5.88288	4.03191e-09	1.25608e-06
ENSG00000136698	34.2569	3.56917	0.606915	5.88084	4.082e-09	1.25608e-06
ENSG00000121577	2648.88	2.99877	0.509943	5.8806	4.08777e-09	1.25608e-06
ENSG00000135605	147.605	1.85558	0.315945	5.87313	4.27644e-09	1.302e-06
ENSG00000230461	166.001	2.1306	0.363113	5.86758	4.42199e-09	1.33407e-06
ENSG00000270277	3870.45	2.90349	0.495855	5.85552	4.75518e-09	1.42167e-06
ENSG00000138378	285.432	2.81616	0.481791	5.8452	5.05961e-09	1.49918e-06
ENSG00000266981	95.2518	3.69745	0.633211	5.8392	5.24507e-09	1.54038e-06
ENSG00000198336	9098.22	3.01779	0.517799	5.82812	5.60554e-09	1.6318e-06
ENSG00000111249	198.234	3.44956	0.59306	5.81654	6.00776e-09	1.73368e-06
ENSG00000160539	95.0173	2.352	0.405237	5.80401	6.47473e-09	1.85233e-06
ENSG00000154330	543.58	2.38137	0.411198	5.7913	6.98451e-09	1.95498e-06
ENSG00000203867	3593.1	1.90141	0.328351	5.79079	7.00569e-09	1.95498e-06
ENSG00000162692	638.4	2.658	0.459014	5.79068	7.01026e-09	1.95498e-06
ENSG00000235902	1067.36	2.25454	0.389619	5.78652	7.18588e-09	1.98725e-06
ENSG00000288064	36.7629	3.22425	0.558225	5.77591	7.65401e-09	2.09922e-06
ENSG00000130940	2468.58	2.35488	0.408421	5.76582	8.1264e-09	2.21051e-06
ENSG00000129991	356.02	2.45609	0.426091	5.76425	8.20204e-09	2.21295e-06
ENSG00000254913	135.567	2.15291	0.37376	5.76013	8.4048e-09	2.24849e-06
ENSG00000226074	554.399	2.8395	0.493068	5.75884	8.46926e-09	2.24849e-06
ENSG00000109846	670.592	3.63933	0.632627	5.75272	8.78181e-09	2.31296e-06
ENSG00000213145	127.129	2.20025	0.382585	5.75102	8.87061e-09	2.31795e-06
ENSG00000159166	3615.44	2.09837	0.365274	5.74464	9.21161e-09	2.38825e-06
ENSG00000135218	103.026	3.47509	0.606593	5.72887	1.01101e-08	2.60089e-06
ENSG00000177508	346.404	2.20485	0.38581	5.71485	1.09798e-08	2.7875e-06
ENSG00000064300	430.247	2.61626	0.457829	5.71449	1.10035e-08	2.7875e-06
ENSG00000181856	327.605	2.27528	0.399529	5.6949	1.23442e-08	3.10343e-06
ENSG00000198739	350.485	1.71217	0.301257	5.68342	1.32031e-08	3.29443e-06
ENSG00000165071	150.464	3.17083	0.558849	5.67387	1.39607e-08	3.45746e-06
ENSG00000135447	676.129	2.00717	0.354691	5.65892	1.52327e-08	3.72065e-06
ENSG00000182836	354.046	3.52857	0.62356	5.65875	1.52477e-08	3.72065e-06
ENSG00000100628	1480.86	3.10961	0.550009	5.65374	1.56992e-08	3.80286e-06
ENSG00000272078	1200.05	2.40072	0.424869	5.6505	1.59979e-08	3.83165e-06
ENSG00000172164	159.987	-3.21139	0.568391	-5.64996	1.60489e-08	3.83165e-06
ENSG00000138741	64.8992	3.28898	0.582469	5.64662	1.63635e-08	3.87884e-06
ENSG00000128274	277.802	3.34632	0.593389	5.63934	1.70707e-08	4.01779e-06
ENSG00000176463	354.701	2.44711	0.43435	5.63395	1.76128e-08	4.11619e-06
ENSG00000139914	84.4096	3.79599	0.674893	5.62458	1.85961e-08	4.31559e-06
ENSG00000236384	52.766	-4.68509	0.833221	-5.62286	1.87819e-08	4.32846e-06
ENSG00000227028	1997.3	2.55249	0.454358	5.61779	1.93412e-08	4.4266e-06
ENSG00000168427	215.167	2.46553	0.439773	5.60638	2.06604e-08	4.69614e-06
ENSG00000234520	79.0817	3.39537	0.606957	5.59408	2.21798e-08	5.00719e-06
ENSG00000073670	852.181	2.35975	0.422125	5.59017	2.26852e-08	5.08671e-06
ENSG00000274642	323.33	2.3163	0.414568	5.58725	2.30698e-08	5.13822e-06
ENSG00000254285	1279.79	-1.50564	0.269896	-5.57858	2.42485e-08	5.36474e-06
ENSG00000123689	74.6044	2.3402	0.419895	5.57329	2.49971e-08	5.49373e-06
ENSG00000132819	1163.87	2.13568	0.384024	5.56131	2.67761e-08	5.84599e-06
ENSG00000157510	834.727	2.21635	0.400082	5.53973	3.02932e-08	6.57065e-06
ENSG00000215861	454.129	2.07921	0.376676	5.51988	3.39232e-08	7.31022e-06
ENSG00000152093	30.8864	3.61748	0.655913	5.51519	3.48401e-08	7.45939e-06
ENSG00000104611	89.4496	-2.288	0.415692	-5.50406	3.71144e-08	7.89537e-06
ENSG00000159251	35311.5	3.54727	0.64544	5.49589	3.88736e-08	8.21695e-06
ENSG00000113361	676.138	-3.34659	0.609483	-5.49086	3.99971e-08	8.35722e-06
ENSG00000198825	3606.08	-2.0192	0.367751	-5.49067	4.00409e-08	8.35722e-06
ENSG00000170629	254.589	1.93619	0.352874	5.4869	4.09038e-08	8.48396e-06
ENSG00000197616	103743	2.79539	0.510864	5.47189	4.45254e-08	9.17776e-06
ENSG00000235050	133.257	2.38649	0.436601	5.46607	4.6012e-08	9.42564e-06
ENSG00000058085	276.042	-2.4	0.439213	-5.46433	4.6467e-08	9.46045e-06
ENSG00000006047	97.9346	2.03187	0.372798	5.45031	5.02817e-08	1.01747e-05
ENSG00000237463	90.0883	2.95594	0.542962	5.4441	5.20674e-08	1.04722e-05
ENSG00000154856	108.016	2.8501	0.524303	5.43598	5.44962e-08	1.08946e-05
ENSG00000126882	1875.67	2.16194	0.397798	5.43478	5.48655e-08	1.09028e-05
ENSG00000163644	1921.03	1.80515	0.332274	5.43272	5.55028e-08	1.09638e-05
ENSG00000164440	78.3829	2.74807	0.506024	5.43071	5.61294e-08	1.10219e-05
ENSG00000146049	30.8168	-4.95776	0.913282	-5.42852	5.68245e-08	1.10928e-05
ENSG00000151067	5176.64	2.04543	0.377331	5.4208	5.93331e-08	1.15148e-05
ENSG00000285691	43.8725	2.60451	0.481675	5.4072	6.4019e-08	1.2352e-05
ENSG00000141161	4312.53	3.08758	0.572169	5.39627	6.8039e-08	1.30517e-05
ENSG00000203808	230.953	2.37463	0.440614	5.38937	7.07055e-08	1.34852e-05
ENSG00000129354	54.0724	-3.34021	0.621214	-5.3769	7.57776e-08	1.437e-05
ENSG00000168334	3703.29	3.02529	0.563277	5.37087	7.83587e-08	1.47751e-05
ENSG00000178055	1437.19	2.842	0.529602	5.36629	8.0373e-08	1.50693e-05
ENSG00000184156	118.27	3.20683	0.598157	5.36118	8.268e-08	1.54147e-05
ENSG00000198842	864.154	2.12422	0.39741	5.34516	9.03391e-08	1.67486e-05
ENSG00000226900	128.974	2.25304	0.422257	5.3357	9.51746e-08	1.7547e-05
ENSG00000258987	197.087	3.05678	0.573173	5.33309	9.65578e-08	1.76329e-05
ENSG00000250007	7978.49	3.91653	0.734422	5.33281	9.67029e-08	1.76329e-05
ENSG00000139865	60.9334	-5.64634	1.05986	-5.32746	9.95972e-08	1.80614e-05
ENSG00000112175	1846.01	1.96816	0.369597	5.32515	1.0087e-07	1.81928e-05
ENSG00000245105	79.0565	1.9743	0.37082	5.32415	1.01428e-07	1.81945e-05
ENSG00000175093	339.283	1.68475	0.316665	5.32031	1.03592e-07	1.84829e-05
ENSG00000263155	664.746	1.9441	0.366082	5.31056	1.09289e-07	1.9395e-05
ENSG00000139219	28285.2	2.06461	0.389737	5.29744	1.17437e-07	2.07302e-05
ENSG00000187098	947.341	1.85503	0.350483	5.29278	1.2047e-07	2.1153e-05
ENSG00000088808	1860.7	1.31888	0.251009	5.2543	1.48585e-07	2.59475e-05
ENSG00000256069	45.1639	2.54872	0.485158	5.25337	1.49339e-07	2.59475e-05
ENSG00000185847	41.213	4.57389	0.871152	5.2504	1.5177e-07	2.62326e-05
ENSG00000138100	503.893	3.01975	0.575986	5.24274	1.58206e-07	2.72033e-05
ENSG00000100170	57.2698	3.08249	0.588921	5.23413	1.65762e-07	2.83555e-05
ENSG00000092529	1128.47	2.09686	0.400979	5.22936	1.70097e-07	2.89478e-05
ENSG00000180448	543.897	1.51387	0.28996	5.22097	1.77991e-07	3.01368e-05
ENSG00000163618	1575.08	2.55989	0.491711	5.20608	1.92875e-07	3.24911e-05
ENSG00000163492	4016.35	2.06335	0.397709	5.1881	2.12453e-07	3.56083e-05
ENSG00000170893	944.464	2.83349	0.546477	5.18501	2.16e-07	3.60209e-05
ENSG00000116783	372.34	2.55784	0.493716	5.1808	2.20936e-07	3.65831e-05
ENSG00000001626	254.394	-2.80068	0.540644	-5.18026	2.21575e-07	3.65831e-05
ENSG00000064201	178.06	2.58051	0.498325	5.17837	2.23836e-07	3.67734e-05
ENSG00000113430	320.601	3.98862	0.771073	5.17282	2.30589e-07	3.76961e-05
ENSG00000110090	505.611	2.23124	0.431507	5.1708	2.33099e-07	3.7709e-05
ENSG00000267744	55.9193	2.97368	0.575101	5.17071	2.33209e-07	3.7709e-05
ENSG00000159423	362.5	1.62185	0.313708	5.16994	2.34165e-07	3.7709e-05
ENSG00000154822	1157.75	1.76083	0.340644	5.16911	2.35212e-07	3.7709e-05
ENSG00000003147	284.861	1.89531	0.36699	5.16448	2.41111e-07	3.84687e-05
ENSG00000231858	42.9499	3.23335	0.627604	5.1519	2.57857e-07	4.09438e-05
ENSG00000077274	240.617	-2.86113	0.55569	-5.14879	2.6217e-07	4.14304e-05
ENSG00000135424	438.536	1.79214	0.348276	5.14574	2.66467e-07	4.19099e-05
ENSG00000162706	28.4967	-2.95336	0.574133	-5.14404	2.68898e-07	4.20926e-05
ENSG00000177181	132.533	2.92174	0.568791	5.13676	2.79517e-07	4.35495e-05
ENSG00000156395	180.147	2.74159	0.535114	5.12339	3.00097e-07	4.65375e-05
ENSG00000164270	61.3118	3.39154	0.663293	5.11319	3.16767e-07	4.88941e-05
ENSG00000101210	2261.22	2.31448	0.453965	5.09837	3.42598e-07	5.26364e-05
ENSG00000140795	4515.72	1.52852	0.29988	5.0971	3.44888e-07	5.2744e-05
ENSG00000085563	50.2234	-4.6604	0.914512	-5.09605	3.46821e-07	5.27964e-05
ENSG00000239474	442.468	2.78022	0.545759	5.09423	3.50157e-07	5.30607e-05
ENSG00000288658	79.1707	2.64299	0.519585	5.08674	3.64275e-07	5.49492e-05
ENSG00000165061	106.329	1.84224	0.362292	5.08496	3.67697e-07	5.52145e-05
ENSG00000256271	196.102	2.09513	0.412557	5.07841	3.80614e-07	5.68966e-05
ENSG00000198624	2123.68	1.98821	0.392114	5.07049	3.9679e-07	5.90487e-05
ENSG00000286600	47909.4	2.31517	0.456822	5.068	4.02018e-07	5.95596e-05
ENSG00000087495	108.029	2.32338	0.458869	5.06328	4.12114e-07	6.0784e-05
ENSG00000118194	54614.5	2.32496	0.459401	5.06085	4.1739e-07	6.12899e-05
ENSG00000286449	26.2294	-2.68917	0.531807	-5.05666	4.26656e-07	6.23745e-05
ENSG00000182463	260.108	1.80201	0.356427	5.05576	4.28676e-07	6.23949e-05
ENSG00000237324	73.7004	2.48612	0.492062	5.05246	4.36152e-07	6.32059e-05
ENSG00000133878	52.8902	3.07567	0.611206	5.03213	4.85062e-07	6.99881e-05
ENSG00000237234	47.493	3.42109	0.680073	5.03047	4.89275e-07	7.02903e-05
ENSG00000287095	38.0036	3.13067	0.622685	5.02769	4.96424e-07	7.08201e-05
ENSG00000166317	5049.8	2.80012	0.557019	5.02698	4.98263e-07	7.08201e-05
ENSG00000175946	44.7797	3.59185	0.714575	5.02656	4.99364e-07	7.08201e-05
ENSG00000166592	504.381	2.45035	0.487805	5.02322	5.08119e-07	7.17551e-05
ENSG00000166016	544.133	2.04415	0.407143	5.02073	5.14767e-07	7.23858e-05
ENSG00000265489	1281.27	2.54883	0.507784	5.01951	5.18036e-07	7.25381e-05
ENSG00000287745	31.679	2.87413	0.572714	5.01843	5.20959e-07	7.2641e-05
ENSG00000100678	34.8456	2.64744	0.529018	5.00445	5.6023e-07	7.77899e-05
ENSG00000138495	1360.4	2.04828	0.409751	4.99884	5.7677e-07	7.97529e-05
ENSG00000181418	50.2759	3.02798	0.608058	4.97976	6.36646e-07	8.7667e-05
ENSG00000175147	319.062	1.87719	0.377222	4.97636	6.47911e-07	8.86078e-05
ENSG00000109072	607.524	-1.93669	0.3892	-4.97609	6.48819e-07	8.86078e-05
ENSG00000166741	218.255	-1.89268	0.381274	-4.96408	6.90272e-07	9.38827e-05
ENSG00000176842	57.637	2.15738	0.434735	4.96252	6.95851e-07	9.42508e-05
ENSG00000248746	41.4162	2.59098	0.522217	4.9615	6.99522e-07	9.42508e-05
ENSG00000279484	27.9815	2.93129	0.590957	4.96023	7.04085e-07	9.42508e-05
ENSG00000175899	990.78	2.53495	0.511061	4.96016	7.04339e-07	9.42508e-05
ENSG00000185274	108.551	2.66905	0.539013	4.95173	7.3558e-07	9.8036e-05
ENSG00000257341	128.986	1.97599	0.399318	4.9484	7.48249e-07	9.93255e-05
ENSG00000253972	44.9719	-2.08194	0.421082	-4.94426	7.6434e-07	0.000101043
ENSG00000218018	297.58	2.12809	0.430482	4.94351	7.67277e-07	0.000101043
ENSG00000138166	342.685	1.92552	0.390034	4.9368	7.94151e-07	0.000104169
ENSG00000267573	173.68	-1.74747	0.354625	-4.92765	8.32241e-07	0.000108735
ENSG00000185433	24.9629	2.88062	0.584677	4.92686	8.35601e-07	0.000108746
ENSG00000101333	1091.32	1.41924	0.288736	4.91536	8.86215e-07	0.000114883
ENSG00000249453	16.0071	3.92431	0.798977	4.91167	9.03045e-07	0.000116609
ENSG00000254138	39.0867	-3.30383	0.673038	-4.90883	9.1623e-07	0.000117853
ENSG00000133687	499.668	2.32863	0.474787	4.90458	9.36269e-07	0.000119965
ENSG00000256837	125.473	3.09992	0.632247	4.90303	9.43713e-07	0.000120454
ENSG00000233110	358.439	1.93289	0.394329	4.90172	9.4999e-07	0.000120791
ENSG00000229226	58.6484	2.75748	0.562864	4.89901	9.63205e-07	0.000122003
ENSG00000055118	1275.07	1.63856	0.334532	4.89809	9.67744e-07	0.000122112
ENSG00000146038	89.0295	-3.84468	0.785308	-4.89576	9.79263e-07	0.000123098
ENSG00000240038	686.513	1.82594	0.373376	4.89034	1.00661e-06	0.000126058
ENSG00000267110	343.134	1.88503	0.386232	4.88056	1.05786e-06	0.000131972
ENSG00000153820	1565.72	2.11427	0.433267	4.87983	1.06179e-06	0.000131972
ENSG00000183833	41.3775	-2.62331	0.538688	-4.86981	1.11706e-06	0.000138324
ENSG00000171840	49.3686	2.142	0.444291	4.82117	1.42719e-06	0.00017607
ENSG00000198125	111.26	3.06048	0.63573	4.81412	1.47853e-06	0.000181727
ENSG00000111452	1243.86	1.27282	0.264823	4.80631	1.53744e-06	0.000188271
ENSG00000163082	280.497	2.02553	0.421724	4.80298	1.56324e-06	0.000190727
ENSG00000258761	20.9561	4.04722	0.843934	4.79566	1.62137e-06	0.000196887
ENSG00000276376	65.0451	2.28801	0.477152	4.79514	1.62559e-06	0.000196887
ENSG00000228692	31.4106	2.54839	0.532027	4.78998	1.66801e-06	0.00020113
ENSG00000287149	200.031	1.96606	0.410503	4.78941	1.67275e-06	0.00020113
ENSG00000162390	1428.81	1.95409	0.408363	4.78517	1.7084e-06	0.000204675
ENSG00000246627	505.453	1.98373	0.41559	4.77328	1.81248e-06	0.000216363
ENSG00000178445	180.041	-4.24188	0.890367	-4.76419	1.89612e-06	0.000225536
ENSG00000151729	2345.9	2.57677	0.541738	4.75648	1.96998e-06	0.000233484
ENSG00000221995	1120.13	1.24679	0.262421	4.75108	2.02329e-06	0.00023895
ENSG00000077157	7049.19	2.04548	0.430927	4.74671	2.0675e-06	0.000243305
ENSG00000284672	529.272	2.69601	0.568454	4.7427	2.10886e-06	0.000247295
ENSG00000101463	141.404	2.29853	0.486268	4.72689	2.27984e-06	0.000266405
ENSG00000204186	235.229	1.70597	0.361152	4.72369	2.316e-06	0.00026968
ENSG00000132938	2037.81	1.5325	0.325071	4.71436	2.42472e-06	0.000281054
ENSG00000246375	177.409	1.9026	0.403618	4.71387	2.43062e-06	0.000281054
ENSG00000179059	36.4378	-2.35309	0.500452	-4.70194	2.57705e-06	0.000296166
ENSG00000204219	456.495	1.98373	0.42191	4.70177	2.57916e-06	0.000296166
ENSG00000250305	657.875	2.16177	0.460234	4.6971	2.63875e-06	0.000301964
ENSG00000171357	96.7509	1.56266	0.333057	4.69186	2.70736e-06	0.00030875
ENSG00000256257	98.6296	3.01881	0.645446	4.6771	2.90967e-06	0.000330609
ENSG00000188086	39.3129	2.81297	0.601519	4.67644	2.91896e-06	0.000330609
ENSG00000255399	237.226	2.28626	0.489084	4.67457	2.94563e-06	0.00033172
ENSG00000164532	2989.89	1.79937	0.384946	4.67436	2.94876e-06	0.00033172
ENSG00000265142	468.451	1.81271	0.387953	4.67251	2.97545e-06	0.000333593
ENSG00000163630	66.043	3.04391	0.652197	4.66716	3.0539e-06	0.000341234
ENSG00000263335	234.583	3.04196	0.65193	4.66609	3.06989e-06	0.000341871
ENSG00000263065	208.638	3.42673	0.736702	4.65144	3.29618e-06	0.000365843
ENSG00000145703	361.763	-1.96252	0.423099	-4.63845	3.51032e-06	0.000388311
ENSG00000162621	50.2864	2.71122	0.584655	4.6373	3.52998e-06	0.000389189
ENSG00000237732	60.6847	2.35894	0.509252	4.63217	3.61856e-06	0.000397635
ENSG00000258461	749.109	2.20432	0.476272	4.62828	3.68721e-06	0.00040384
ENSG00000106804	118.435	-2.44729	0.530382	-4.61421	3.9459e-06	0.000429552
ENSG00000266094	483.511	1.62544	0.352276	4.61411	3.94785e-06	0.000429552
ENSG00000213291	16.247	3.55271	0.770378	4.61164	3.99496e-06	0.000433257
ENSG00000101638	49.1723	2.46411	0.535127	4.60471	4.13046e-06	0.000446493
ENSG00000108405	24.5698	2.61578	0.56864	4.60006	4.22365e-06	0.000455085
ENSG00000132204	112.881	-1.6107	0.350343	-4.5975	4.27593e-06	0.000459227
ENSG00000274895	31.1871	2.26397	0.493938	4.58352	4.57223e-06	0.000489465
ENSG00000185942	1945.12	1.71764	0.374972	4.58072	4.63389e-06	0.00049447
ENSG00000110665	74.2215	2.87026	0.626711	4.57988	4.65236e-06	0.00049485
ENSG00000149418	50.0363	-4.41566	0.964832	-4.57661	4.72577e-06	0.000500843
ENSG00000259030	560.694	2.04656	0.447236	4.57603	4.73889e-06	0.000500843
ENSG00000089225	2490.25	1.52722	0.333834	4.57478	4.76718e-06	0.000502234
ENSG00000141052	5564.32	2.48454	0.54394	4.56767	4.93168e-06	0.000517703
ENSG00000235535	111.936	2.78669	0.610167	4.5671	4.94521e-06	0.000517703
ENSG00000183628	160.304	1.42975	0.313452	4.5613	5.0839e-06	0.000530548
ENSG00000270112	110.848	1.54249	0.338386	4.55837	5.15534e-06	0.000536317
ENSG00000183801	504.917	-2.43709	0.536107	-4.54591	5.46972e-06	0.000567244
ENSG00000226797	59.0726	2.01963	0.444374	4.5449	5.49626e-06	0.00056822
ENSG00000196482	430.756	1.68762	0.371507	4.54263	5.55577e-06	0.00057259
ENSG00000231811	172.917	2.66801	0.587759	4.53929	5.6444e-06	0.000579923
ENSG00000165238	1379.43	2.11843	0.466818	4.53803	5.67834e-06	0.000581609
ENSG00000159173	11016.2	1.31956	0.291119	4.53273	5.82261e-06	0.000594551
ENSG00000197361	196.421	2.33472	0.515778	4.5266	5.99405e-06	0.00061018
ENSG00000121769	2047.1	2.8351	0.626972	4.5219	6.12878e-06	0.000621986
ENSG00000156885	43.0083	3.85592	0.853881	4.51575	6.30925e-06	0.000638349
ENSG00000142611	297.516	2.61861	0.580453	4.51131	6.44274e-06	0.000649875
ENSG00000235012	91.5573	3.04995	0.676975	4.50526	6.62909e-06	0.000666626
ENSG00000267782	38.4837	2.6516	0.588639	4.50463	6.64898e-06	0.000666626
ENSG00000278255	93.4702	1.95107	0.43343	4.50147	6.74848e-06	0.000674563
ENSG00000285420	82.7637	1.93995	0.431055	4.50047	6.7804e-06	0.000675469
ENSG00000286651	126.14	2.60153	0.578129	4.49991	6.79825e-06	0.000675469
ENSG00000078814	2995.36	2.52664	0.561602	4.49899	6.82784e-06	0.000676384
ENSG00000122787	49.8926	-3.21363	0.715012	-4.49452	6.97282e-06	0.000688691
ENSG00000147676	135.563	-2.06674	0.460365	-4.48934	7.14433e-06	0.000703536
ENSG00000279718	11.9623	6.89449	1.53644	4.48731	7.21283e-06	0.000708181
ENSG00000103740	304.263	1.89358	0.42319	4.47453	7.65779e-06	0.000748277
ENSG00000079841	192.273	-1.86468	0.416754	-4.4743	7.66631e-06	0.000748277
ENSG00000184313	810.565	2.24439	0.502972	4.46226	8.11014e-06	0.000789276
ENSG00000184611	769.439	1.77708	0.398315	4.4615	8.13882e-06	0.000789752
ENSG00000145911	152.871	1.76917	0.396632	4.4605	8.177e-06	0.000791142
ENSG00000240666	161.074	-1.65771	0.371962	-4.45666	8.32464e-06	0.000802813
ENSG00000203648	33.1845	2.27917	0.511512	4.45575	8.35989e-06	0.000802813
ENSG00000169432	82.4003	-1.96645	0.441371	-4.45531	8.37704e-06	0.000802813
ENSG00000102290	71.2789	-1.76973	0.397257	-4.45487	8.39438e-06	0.000802813
ENSG00000133958	113.491	1.59364	0.357856	4.45329	8.45648e-06	0.000806427
ENSG00000250479	1088.47	1.92764	0.433017	4.45166	8.52085e-06	0.000810238
ENSG00000171124	49.5853	1.93119	0.434643	4.44316	8.86471e-06	0.000839835
ENSG00000134775	7699.23	1.41702	0.318954	4.44272	8.88272e-06	0.000839835
ENSG00000184937	1172.75	-1.61301	0.363122	-4.44206	8.91032e-06	0.000840051
ENSG00000168779	73.5624	1.62578	0.366984	4.43012	9.41792e-06	0.000885391
ENSG00000204644	266.192	2.30679	0.520831	4.42906	9.46428e-06	0.000887236
ENSG00000073734	30.2384	2.87764	0.649956	4.42744	9.53592e-06	0.000891434
ENSG00000262468	140.577	1.51584	0.342546	4.42522	9.6342e-06	0.000898092
ENSG00000224897	222.557	1.69836	0.384331	4.41902	9.91517e-06	0.000921694
ENSG00000188338	41.9554	2.3134	0.52438	4.41168	1.0257e-05	0.000950803
ENSG00000133454	7387.32	2.5669	0.58203	4.41026	1.03246e-05	0.000954411
ENSG00000276649	150.516	1.66895	0.378546	4.40884	1.03924e-05	0.000958004
ENSG00000197506	308.377	2.3789	0.539649	4.40824	1.04215e-05	0.000958024
ENSG00000221986	31.5174	2.55338	0.580289	4.40019	1.08155e-05	0.000991503
ENSG00000178162	46.7795	2.03064	0.461609	4.39906	1.08722e-05	0.000993952
ENSG00000263761	28.4229	2.90721	0.662021	4.39141	1.12616e-05	0.00102672
ENSG00000154274	89.7621	-1.96534	0.447625	-4.39061	1.13035e-05	0.00102772
ENSG00000036448	805.063	1.90344	0.433984	4.38596	1.15478e-05	0.00104706
ENSG00000029534	114.277	2.0537	0.469056	4.37837	1.19573e-05	0.00108124
ENSG00000018625	385.446	1.88419	0.430449	4.37728	1.20168e-05	0.00108367
ENSG00000236285	22.712	2.43748	0.557232	4.37426	1.21845e-05	0.00109581
ENSG00000185028	32.6594	2.52353	0.57736	4.37081	1.23786e-05	0.001107
ENSG00000163380	43.79	2.64656	0.605564	4.37041	1.24015e-05	0.001107
ENSG00000214216	15.7061	3.3742	0.772079	4.37027	1.2409e-05	0.001107
ENSG00000166145	525.164	-2.04644	0.468701	-4.3662	1.26429e-05	0.0011227
ENSG00000187486	35.7264	2.95681	0.677231	4.36603	1.26527e-05	0.0011227
ENSG00000250579	67.0236	-3.31217	0.759858	-4.35893	1.30697e-05	0.00115662
ENSG00000272079	50.501	2.03042	0.465992	4.3572	1.31736e-05	0.00116271
ENSG00000285734	144.943	1.97743	0.454111	4.35451	1.33367e-05	0.00117399
ENSG00000011347	236.397	1.40271	0.322223	4.35321	1.34158e-05	0.00117782
ENSG00000115896	165.684	2.20771	0.507758	4.34796	1.37408e-05	0.00120317
ENSG00000100739	52.5846	-1.98367	0.456539	-4.34501	1.3927e-05	0.00121627
ENSG00000285555	268.423	1.87772	0.433067	4.33586	1.45194e-05	0.00126467
ENSG00000100095	25.3741	-2.21144	0.510255	-4.33399	1.46431e-05	0.00127211
ENSG00000146122	3216.61	-1.1554	0.266874	-4.32939	1.49523e-05	0.00129558
ENSG00000263873	196.546	-1.4779	0.341978	-4.32161	1.54892e-05	0.00133861
ENSG00000119900	1409.77	-1.97376	0.457021	-4.31875	1.56918e-05	0.00135259
ENSG00000166922	195.542	-2.61418	0.605649	-4.31633	1.58645e-05	0.00136394
ENSG00000066382	1159.85	1.48695	0.345016	4.30979	1.63407e-05	0.00139795
ENSG00000284122	102.089	1.6151	0.374756	4.30974	1.63444e-05	0.00139795
ENSG00000241388	41.6306	-3.87708	0.90042	-4.30586	1.66338e-05	0.00141905
ENSG00000189223	22.0737	-2.63841	0.613148	-4.30305	1.68463e-05	0.00143349
ENSG00000184544	15.6135	3.21724	0.747947	4.30142	1.69707e-05	0.00144038
ENSG00000076555	1001.14	1.85535	0.432362	4.2912	1.77713e-05	0.00150448
ENSG00000230112	21.257	2.83778	0.662457	4.28372	1.83793e-05	0.001552
ENSG00000239402	44.2298	2.73914	0.639558	4.28286	1.84504e-05	0.00155405
ENSG00000120457	565.031	1.52249	0.35616	4.27473	1.91371e-05	0.00160781
ENSG00000186377	80.7194	-4.04067	0.945414	-4.27397	1.92021e-05	0.00160919
ENSG00000171557	87.4707	-4.10784	0.96157	-4.27202	1.93711e-05	0.00161927
ENSG00000137261	223.694	2.31301	0.541515	4.27137	1.94276e-05	0.00161991
ENSG00000166411	1007.34	1.79595	0.420807	4.26787	1.97351e-05	0.00164143
ENSG00000036672	395.478	1.72626	0.404683	4.26571	1.99263e-05	0.00165055
ENSG00000081189	1045.02	1.69727	0.397924	4.2653	1.99635e-05	0.00165055
ENSG00000113396	459.721	2.02097	0.473854	4.26496	1.9994e-05	0.00165055
ENSG00000198523	4204.91	3.10806	0.729134	4.26267	2.02001e-05	0.00166343
ENSG00000226306	39.7923	2.02845	0.476032	4.26116	2.03364e-05	0.00167051
ENSG00000121753	2213.39	1.16692	0.273932	4.25989	2.04526e-05	0.00167591
ENSG00000109255	68.1851	-3.76506	0.88411	-4.25859	2.05723e-05	0.00167799
ENSG00000180801	1138.55	-1.19922	0.281605	-4.25851	2.05792e-05	0.00167799
ENSG00000080854	917.628	1.76994	0.415714	4.25758	2.06652e-05	0.00167851
ENSG00000107738	303.175	-1.80507	0.423999	-4.25725	2.06953e-05	0.00167851
ENSG00000163347	74.0619	-2.54008	0.596746	-4.25655	2.07604e-05	0.00167851
ENSG00000116833	45.3069	-3.83773	0.901668	-4.25625	2.0788e-05	0.00167851
ENSG00000156804	2606.75	2.44676	0.575626	4.2506	2.13196e-05	0.00171727
ENSG00000133135	48.6838	-3.78235	0.890039	-4.24964	2.14111e-05	0.00172046
ENSG00000140403	106.033	1.4275	0.336047	4.24791	2.15775e-05	0.00172964
ENSG00000235033	758.573	-1.17026	0.275645	-4.24555	2.18063e-05	0.00174376
ENSG00000128683	69.2415	1.86646	0.439967	4.24226	2.21277e-05	0.00176521
ENSG00000225670	15.5925	-2.7934	0.658794	-4.24017	2.23353e-05	0.0017775
ENSG00000127328	1635.87	1.49784	0.35381	4.23345	2.30131e-05	0.00182707
ENSG00000231933	592.173	2.4816	0.586599	4.23049	2.33178e-05	0.00184684
ENSG00000147166	645.924	2.13616	0.505606	4.22495	2.38989e-05	0.00188836
ENSG00000196542	21.292	-4.97231	1.17756	-4.22257	2.41536e-05	0.00190394
ENSG00000102996	4178.09	1.77965	0.421748	4.21969	2.44642e-05	0.00192317
ENSG00000205309	82.5815	1.70214	0.403423	4.21923	2.45133e-05	0.00192317
ENSG00000048028	2902.45	1.15016	0.272891	4.21474	2.50068e-05	0.00195725
ENSG00000235092	200.234	1.52467	0.362544	4.20547	2.60542e-05	0.00203358
ENSG00000249906	44.0888	2.29318	0.545343	4.20503	2.61045e-05	0.00203358
ENSG00000151790	22.5989	-4.37393	1.04223	-4.1967	2.70833e-05	0.00210489
ENSG00000115641	931.631	1.74059	0.416063	4.18348	2.87085e-05	0.00222397
ENSG00000273356	25.8543	2.23102	0.533335	4.18315	2.87496e-05	0.00222397
ENSG00000252036	63.8693	1.85138	0.442749	4.18155	2.89526e-05	0.00223447
ENSG00000005249	461.078	2.3037	0.551423	4.17773	2.94428e-05	0.00226279
ENSG00000105894	1426.67	-1.51361	0.362314	-4.17763	2.94559e-05	0.00226279
ENSG00000186481	135.464	2.11273	0.505928	4.17595	2.96746e-05	0.00227432
ENSG00000135636	1176.71	1.90145	0.455763	4.17201	3.01925e-05	0.00230868
ENSG00000272970	180.304	1.35971	0.325999	4.1709	3.03398e-05	0.00231462
ENSG00000204983	15.294	-6.56631	1.57471	-4.16986	3.04789e-05	0.00231685
ENSG00000110723	251.848	-1.76232	0.422691	-4.16929	3.05553e-05	0.00231685
ENSG00000185946	972.076	1.4982	0.359357	4.16911	3.05786e-05	0.00231685
ENSG00000172159	411.53	1.818	0.436127	4.16851	3.06597e-05	0.0023177
ENSG00000156103	987.024	-1.34385	0.322816	-4.16289	3.1424e-05	0.00237008
ENSG00000114200	63.5928	-2.61242	0.627709	-4.16183	3.15703e-05	0.00237572
ENSG00000243566	418.945	-2.57938	0.619861	-4.16123	3.16534e-05	0.00237658
ENSG00000267060	253.991	1.69257	0.406894	4.15974	3.18616e-05	0.00238675
ENSG00000264490	25.105	3.32107	0.798483	4.15923	3.19326e-05	0.00238675
ENSG00000088726	45.7174	2.93835	0.706985	4.15618	3.23618e-05	0.00241059
ENSG00000176204	151.256	-1.50604	0.362384	-4.15593	3.23969e-05	0.00241059
ENSG00000116183	62.5635	2.28374	0.549618	4.15513	3.25096e-05	0.00241357
ENSG00000232464	33.0645	3.19319	0.769072	4.152	3.29588e-05	0.00244145
ENSG00000164309	6465.06	2.06253	0.497628	4.14472	3.40227e-05	0.00251465
ENSG00000277543	28.2213	4.14086	0.999383	4.14342	3.42167e-05	0.00252336
ENSG00000122585	265.534	-2.38031	0.574602	-4.14254	3.43479e-05	0.00252743
ENSG00000285815	1311.63	1.56831	0.378734	4.14093	3.45894e-05	0.00253956
ENSG00000162688	1584.52	1.62105	0.392061	4.13469	3.55431e-05	0.00260383
ENSG00000010282	23.9793	3.22019	0.779158	4.13291	3.58205e-05	0.00261668
ENSG00000123977	16.3706	-3.24642	0.785573	-4.13255	3.58763e-05	0.00261668
ENSG00000177133	66.2364	3.43756	0.832076	4.13131	3.60702e-05	0.00262506
ENSG00000245864	136.915	1.87138	0.453669	4.125	3.70742e-05	0.00269158
ENSG00000105976	74.3628	-2.04106	0.494857	-4.12455	3.71465e-05	0.00269158
ENSG00000206549	195.939	2.5154	0.610568	4.11976	3.79261e-05	0.00274208
ENSG00000207497	68.6777	2.01198	0.488439	4.1192	3.80197e-05	0.00274287
ENSG00000185924	79.2968	1.76948	0.430068	4.11441	3.88168e-05	0.0027943
ENSG00000075073	52.4501	1.83951	0.447447	4.11113	3.93735e-05	0.00282742
ENSG00000234869	59.0881	2.32048	0.564498	4.11069	3.94472e-05	0.00282742
ENSG00000146530	617.235	1.95471	0.476069	4.10593	4.02697e-05	0.00288015
ENSG00000230728	34.6556	2.49247	0.607515	4.10273	4.08298e-05	0.00291393
ENSG00000256721	138.96	1.66618	0.406213	4.10174	4.10051e-05	0.00292016
ENSG00000141738	33.4974	-2.43586	0.594817	-4.09515	4.21897e-05	0.00299416
ENSG00000120937	2130.73	2.18592	0.533807	4.09496	4.22246e-05	0.00299416
ENSG00000283709	101.151	1.54247	0.376796	4.09364	4.24656e-05	0.00300483
ENSG00000134917	194.659	2.26435	0.553239	4.09289	4.26025e-05	0.0030081
ENSG00000134827	16.9148	2.65973	0.650265	4.09023	4.30948e-05	0.0030364
ENSG00000267257	2341.49	1.29677	0.317145	4.08889	4.33441e-05	0.00304557
ENSG00000285585	30.1485	-2.38858	0.584268	-4.08815	4.34819e-05	0.00304557
ENSG00000107742	213.094	-2.58694	0.632804	-4.08806	4.35003e-05	0.00304557
ENSG00000203618	122.763	1.40783	0.344448	4.0872	4.36617e-05	0.00304559
ENSG00000198796	7015.49	1.32035	0.323054	4.08708	4.36841e-05	0.00304559
ENSG00000256427	20.5162	2.31251	0.566175	4.08444	4.41827e-05	0.00307389
ENSG00000204128	200.953	-2.68622	0.658445	-4.07964	4.51059e-05	0.0031293
ENSG00000174348	207.677	1.43459	0.351674	4.07932	4.51676e-05	0.0031293
ENSG00000204248	423.189	1.84811	0.453508	4.07515	4.59851e-05	0.0031793
ENSG00000133477	138.947	-3.41802	0.839537	-4.07131	4.67486e-05	0.00322536
ENSG00000245248	52.6228	1.68483	0.414809	4.0617	4.87168e-05	0.00335419
ENSG00000164330	75.8841	-1.76482	0.435237	-4.05486	5.01641e-05	0.00344494
ENSG00000229314	24.1133	-2.32064	0.572362	-4.0545	5.02427e-05	0.00344494
ENSG00000258691	84.6262	-1.77853	0.439156	-4.04988	5.12435e-05	0.00350633
ENSG00000165929	64.8032	-1.83567	0.454032	-4.04305	5.27596e-05	0.00360263
ENSG00000233351	86.9331	2.06015	0.509634	4.04241	5.2904e-05	0.00360507
ENSG00000165795	831.802	1.3797	0.341486	4.04029	5.33851e-05	0.00363041
ENSG00000271755	24.5409	2.35367	0.582799	4.03855	5.37819e-05	0.00364991
ENSG00000112494	17.3158	-4.90325	1.21519	-4.03495	5.46137e-05	0.00369369
ENSG00000155465	1074.67	-1.92016	0.475899	-4.0348	5.46497e-05	0.00369369
ENSG00000073737	158.914	3.42142	0.8481	4.03422	5.47848e-05	0.0036953
ENSG00000183876	757.066	-1.53806	0.382764	-4.01829	5.8622e-05	0.0039461
ENSG00000127252	105.678	1.70114	0.423612	4.0158	5.92439e-05	0.00396892
ENSG00000105877	1483.26	1.54606	0.385014	4.01561	5.92927e-05	0.00396892
ENSG00000188549	401.133	1.35748	0.33806	4.0155	5.93198e-05	0.00396892
ENSG00000152256	3734.04	1.50338	0.374989	4.00912	6.09451e-05	0.00406946
ENSG00000112425	252.258	1.18079	0.294656	4.00735	6.1405e-05	0.00409194
ENSG00000226441	139.17	1.57913	0.394164	4.00627	6.16852e-05	0.00409445
ENSG00000280078	13.6229	3.04071	0.758992	4.00625	6.16894e-05	0.00409445
ENSG00000257242	69.9316	1.4659	0.366349	4.00137	6.29777e-05	0.00417161
ENSG00000223855	206.544	1.54802	0.387198	3.99801	6.38771e-05	0.00422276
ENSG00000151320	1601.73	1.41771	0.355292	3.99025	6.60034e-05	0.00434964
ENSG00000227274	97.0782	2.37633	0.595564	3.99005	6.60585e-05	0.00434964
ENSG00000213771	104.226	-1.85376	0.465267	-3.9843	6.76799e-05	0.00444332
ENSG00000162614	3987.82	1.57847	0.396197	3.98406	6.77491e-05	0.00444332
ENSG00000162413	990.828	1.18083	0.296558	3.98179	6.83986e-05	0.00447707
ENSG00000277443	5653.18	-1.04395	0.262224	-3.98113	6.85889e-05	0.00448069
ENSG00000196549	2533.69	-1.57669	0.396258	-3.97894	6.92226e-05	0.00451321
ENSG00000224520	218.223	-1.44912	0.364519	-3.97543	7.02525e-05	0.00456991
ENSG00000108823	56.201	2.18316	0.549217	3.97504	7.03677e-05	0.00456991
ENSG00000204634	833.123	1.34346	0.338016	3.97456	7.05099e-05	0.0045702
ENSG00000175520	36.2695	2.00817	0.505394	3.97347	7.08336e-05	0.00458223
ENSG00000114268	541.927	1.25036	0.315222	3.96659	7.29075e-05	0.00470721
ENSG00000156222	32.7444	1.89878	0.478963	3.96436	7.35936e-05	0.00474229
ENSG00000248329	94.4731	-1.69565	0.42798	-3.96199	7.4328e-05	0.00478033
ENSG00000284874	1487.03	1.05162	0.26637	3.94798	7.88123e-05	0.00505893
ENSG00000151012	325.369	-1.72692	0.437644	-3.94594	7.94875e-05	0.00509242
ENSG00000145730	7553.25	2.04511	0.518824	3.94182	8.0867e-05	0.00517081
ENSG00000233894	17.7086	2.85791	0.725157	3.9411	8.11094e-05	0.00517634
ENSG00000174749	101.505	1.55122	0.393738	3.93971	8.15799e-05	0.00519638
ENSG00000214081	36.9282	2.56561	0.651745	3.93653	8.26675e-05	0.00525556
ENSG00000075035	31.7934	2.9336	0.745604	3.93453	8.33608e-05	0.00528951
ENSG00000078328	35.2785	2.01464	0.512373	3.93198	8.42487e-05	0.00533565
ENSG00000120049	847.632	1.95224	0.496869	3.92909	8.5269e-05	0.00538962
ENSG00000285553	24.9412	3.34057	0.85031	3.92865	8.54257e-05	0.00538962
ENSG00000279668	15.0926	2.91494	0.742083	3.92805	8.56382e-05	0.00539277
ENSG00000262152	59.8916	2.29949	0.585878	3.92486	8.6782e-05	0.00545351
ENSG00000287542	314.737	1.21369	0.309265	3.92444	8.69314e-05	0.00545351
ENSG00000235927	766.169	1.66956	0.42549	3.92385	8.71467e-05	0.0054567
ENSG00000048052	821.992	1.76873	0.451097	3.92095	8.82014e-05	0.00551234
ENSG00000283689	21.9596	2.15258	0.54976	3.9155	9.02182e-05	0.00562779
ENSG00000184012	17.9846	-3.93859	1.00646	-3.91333	9.10324e-05	0.00566792
ENSG00000157388	1222.3	1.62198	0.414671	3.91148	9.17312e-05	0.00570073
ENSG00000134207	32.0337	-2.08422	0.53306	-3.90991	9.23299e-05	0.00572722
ENSG00000233178	109.19	1.68524	0.431987	3.90114	9.57388e-05	0.00592759
ENSG00000175445	61.0009	2.08312	0.534044	3.90066	9.59308e-05	0.00592842
ENSG00000170873	1349.96	1.391	0.356661	3.90006	9.61707e-05	0.0059322
ENSG00000184601	24.116	2.58968	0.664771	3.8956	9.79551e-05	0.00603105
ENSG00000184702	1400.1	1.04583	0.268685	3.8924	9.9258e-05	0.00609995
ENSG00000264843	40.3226	-1.93185	0.496607	-3.89009	0.000100206	0.00614684
ENSG00000256025	406.774	1.78501	0.45893	3.88951	0.000100446	0.00615022
ENSG00000164796	44.6618	-2.17195	0.558774	-3.887	0.00010149	0.00620265
ENSG00000118729	215.941	5.50598	1.41682	3.88617	0.000101839	0.00621254
ENSG00000103184	42.4131	2.52637	0.651203	3.87955	0.000104652	0.00637243
ENSG00000263301	47.5791	2.0248	0.522151	3.8778	0.000105404	0.00640649
ENSG00000039068	721.919	-2.5104	0.648071	-3.87366	0.000107215	0.00650464
ENSG00000250482	8.95112	-5.73475	1.48177	-3.87019	0.000108752	0.00658585
ENSG00000050628	29.9766	2.60365	0.673144	3.86789	0.00010978	0.00662549
ENSG00000170421	41860.6	-1.23073	0.318195	-3.86784	0.000109806	0.00662549
ENSG00000117643	1227.2	1.39008	0.359473	3.86699	0.000110188	0.00663415
ENSG00000285888	12.232	3.03352	0.784537	3.86663	0.000110349	0.00663415
ENSG00000111057	20064.3	-1.26045	0.326182	-3.86426	0.000111425	0.00668669
ENSG00000011021	3567.37	1.9349	0.50117	3.86077	0.000113029	0.0067707
ENSG00000136010	766.278	-1.31369	0.34033	-3.86003	0.000113371	0.00677211
ENSG00000286406	16.9644	3.34327	0.866168	3.85984	0.00011346	0.00677211
ENSG00000263342	41.6938	2.04178	0.529091	3.85903	0.000113839	0.00677709
ENSG00000154080	220.318	-1.82915	0.474021	-3.85878	0.000113952	0.00677709
ENSG00000242353	18.1876	2.25802	0.586509	3.84993	0.00011815	0.00701416
ENSG00000178104	4773.25	1.06433	0.276607	3.8478	0.000119183	0.00705175
ENSG00000280220	8.44019	4.61385	1.1991	3.84775	0.000119208	0.00705175
ENSG00000025039	837.967	2.0893	0.543208	3.84623	0.000119951	0.00707767
ENSG00000136546	296.348	-2.20251	0.572679	-3.84598	0.000120073	0.00707767
ENSG00000229019	13.8917	3.33228	0.86662	3.84514	0.000120481	0.00708918
ENSG00000154096	721.302	-1.53346	0.398881	-3.8444	0.000120849	0.0070982
ENSG00000070182	2516.15	1.27575	0.331921	3.84353	0.000121275	0.00711064
ENSG00000125246	131.993	1.18109	0.307652	3.83905	0.000123511	0.00722896
ENSG00000234438	18.5549	2.48185	0.647863	3.83082	0.000127716	0.00746193
ENSG00000151834	856.709	-1.42394	0.371778	-3.83009	0.000128098	0.00747113
ENSG00000206181	41.0032	2.14391	0.56002	3.82828	0.000129043	0.00751301
ENSG00000231541	23.8685	2.01809	0.527323	3.82706	0.000129684	0.0075371
ENSG00000157927	276.249	1.49511	0.391186	3.82199	0.000132377	0.00766299
ENSG00000143318	112.454	2.18584	0.571941	3.82178	0.00013249	0.00766299
ENSG00000112984	816.781	-1.36456	0.357056	-3.82169	0.000132542	0.00766299
ENSG00000171596	13.9505	-4.49595	1.17675	-3.82066	0.000133095	0.00768153
ENSG00000198768	83.0914	1.6936	0.443449	3.81916	0.000133905	0.00771488
ENSG00000248318	14.0606	-3.5855	0.938937	-3.81868	0.00013417	0.00771675
ENSG00000279208	7.16777	5.15	1.3497	3.81565	0.000135825	0.0077984
ENSG00000238273	95.2785	1.76679	0.463192	3.81438	0.000136524	0.00782501
ENSG00000115112	15.3127	-4.30169	1.12814	-3.81308	0.000137244	0.00785273
ENSG00000268518	15202.9	2.86827	0.752407	3.81213	0.000137777	0.00785768
ENSG00000205683	2308.83	1.26406	0.331594	3.81208	0.000137804	0.00785768
ENSG00000110042	800.872	-1.34374	0.352741	-3.80942	0.000139296	0.0079291
ENSG00000138162	2383.61	1.1593	0.304365	3.80891	0.000139583	0.00793183
ENSG00000228322	36.6654	-1.90804	0.501138	-3.80741	0.000140431	0.0079664
ENSG00000166828	48.0357	-3.20191	0.842949	-3.79846	0.000145598	0.00824541
ENSG00000205403	609.341	-2.18649	0.576086	-3.79543	0.00014739	0.00833266
ENSG00000258986	56.6971	1.5007	0.395476	3.79467	0.000147843	0.00834406
ENSG00000255583	343.114	2.07367	0.547057	3.79059	0.00015029	0.00846776
ENSG00000139304	205.25	-2.58689	0.682872	-3.78825	0.000151714	0.00851973
ENSG00000259291	625.285	1.5447	0.407764	3.78823	0.000151725	0.00851973
ENSG00000122012	56.9412	2.00559	0.52974	3.78599	0.000153099	0.00858235
ENSG00000198959	2987.36	1.6554	0.437535	3.78348	0.000154653	0.00865481
ENSG00000198771	1582.29	1.36023	0.35961	3.78253	0.000155245	0.00867332
ENSG00000229657	24.1693	2.98566	0.789647	3.781	0.0001562	0.00871203
ENSG00000119938	645.925	2.04554	0.541366	3.77847	0.000157793	0.00877879
ENSG00000249116	16.735	4.20232	1.11224	3.77826	0.000157926	0.00877879
ENSG00000241666	249.931	1.48347	0.392775	3.7769	0.00015879	0.00881205
ENSG00000102554	573.446	-1.27959	0.339018	-3.77439	0.0001604	0.00887599
ENSG00000138308	15.4251	-2.81554	0.745984	-3.77427	0.000160477	0.00887599
ENSG00000259256	9.99137	-4.03103	1.06845	-3.77279	0.000161429	0.00890581
ENSG00000174502	62.9365	1.45911	0.386765	3.7726	0.000161553	0.00890581
ENSG00000113645	941.265	-1.43087	0.379586	-3.76956	0.000163537	0.00900024
ENSG00000241186	28.1678	2.08944	0.555189	3.76348	0.000167564	0.00920661
ENSG00000127561	62.3022	1.92768	0.512554	3.76093	0.000169283	0.00928568
ENSG00000174607	53.7324	-3.42231	0.910599	-3.75831	0.000171065	0.00936795
ENSG00000138641	339.666	1.19816	0.319032	3.75562	0.000172916	0.00945369
ENSG00000235032	25.0766	2.34426	0.624646	3.75295	0.000174766	0.0095391
ENSG00000178031	206.181	1.40757	0.375104	3.75248	0.000175092	0.00954121
ENSG00000231049	46.6168	1.51057	0.402946	3.74882	0.000177666	0.00965031
ENSG00000031081	2419.84	1.2034	0.321009	3.74881	0.000177676	0.00965031
ENSG00000053747	702.309	-2.05863	0.549553	-3.746	0.000179676	0.00974303
ENSG00000215089	69.81	-1.50668	0.402846	-3.74008	0.000183965	0.00995932
ENSG00000171551	21.2595	2.26517	0.606239	3.73643	0.00018665	0.0100772
ENSG00000242268	78.406	1.76498	0.472386	3.7363	0.000186749	0.0100772
ENSG00000138829	14972.4	1.19851	0.320849	3.73543	0.000187397	0.0100957
ENSG00000136842	1505.43	1.61815	0.433715	3.73091	0.00019079	0.0102543
ENSG00000100065	323.022	-1.18305	0.317114	-3.73069	0.00019096	0.0102543
ENSG00000095303	419.286	-2.57801	0.691668	-3.72724	0.000193592	0.0103789
ENSG00000279036	33.3628	2.58888	0.694937	3.72535	0.000195046	0.01044
ENSG00000272502	13.271	-4.70905	1.26424	-3.72482	0.000195453	0.0104449
ENSG00000160963	609.753	-1.81384	0.487058	-3.72407	0.00019604	0.0104595
ENSG00000238013	14.8402	3.18043	0.854235	3.72313	0.000196768	0.0104814
ENSG00000235940	46.6469	2.54544	0.684133	3.72069	0.000198682	0.0105665
ENSG00000152785	15.5131	-3.68904	0.992503	-3.71691	0.000201674	0.0106989
ENSG00000180210	51.177	-2.52972	0.68063	-3.71673	0.000201818	0.0106989
ENSG00000197614	78.8539	-1.39265	0.375551	-3.70829	0.000208661	0.0110441
ENSG00000230646	12.0064	2.76904	0.747164	3.70607	0.000210502	0.0111122
ENSG00000233262	21.8595	2.40296	0.648409	3.70593	0.000210618	0.0111122
ENSG00000172399	1905.11	2.64763	0.715339	3.70123	0.000214557	0.0113021
ENSG00000280390	57.9072	-3.5771	0.966729	-3.70021	0.000215424	0.0113297
ENSG00000117650	189.872	-1.19374	0.322872	-3.69725	0.000217951	0.0114445
ENSG00000113296	265.183	2.22055	0.601082	3.69425	0.000220533	0.0115618
ENSG00000179141	157.475	1.83375	0.496484	3.69348	0.000221207	0.0115788
ENSG00000106617	1317.99	1.30209	0.352815	3.69056	0.000223759	0.011694
ENSG00000058404	95.0437	1.50094	0.407095	3.68696	0.00022695	0.0118421
ENSG00000049246	435.131	1.43785	0.390527	3.68181	0.00023158	0.0120647
ENSG00000225683	31.0099	2.14967	0.584143	3.68004	0.0002332	0.0121292
ENSG00000250893	20.5943	-2.91872	0.793269	-3.67935	0.000233826	0.0121292
ENSG00000198670	14.7611	-3.62073	0.984093	-3.67926	0.000233915	0.0121292
ENSG00000226387	14.4043	2.9119	0.791852	3.67733	0.000235687	0.012202
ENSG00000288607	401.553	1.69137	0.460339	3.6742	0.0002386	0.0123323
ENSG00000277797	29.516	2.42791	0.660867	3.67383	0.000238946	0.0123323
ENSG00000236714	25.9915	1.98728	0.541132	3.67246	0.000240227	0.0123792
ENSG00000256769	33.7614	2.0301	0.553071	3.6706	0.000241978	0.01245
ENSG00000157087	35.9162	1.71187	0.466539	3.6693	0.000243212	0.0124941
ENSG00000254510	112.737	1.77055	0.482588	3.66885	0.000243642	0.0124969
ENSG00000251011	27.2233	-2.52176	0.687885	-3.66596	0.000246408	0.0125981
ENSG00000164853	15.295	5.25116	1.4325	3.66572	0.000246648	0.0125981
ENSG00000229727	26.4486	2.28952	0.624595	3.66561	0.000246753	0.0125981
ENSG00000128918	705.973	-2.91821	0.7973	-3.66012	0.000252096	0.0128511
ENSG00000136153	3403.85	1.34275	0.367043	3.65829	0.000253907	0.0129236
ENSG00000231290	46.1631	1.61838	0.442517	3.65721	0.000254971	0.0129392
ENSG00000154783	152.478	-1.40383	0.383856	-3.65719	0.000254995	0.0129392
ENSG00000274121	8.25608	5.467	1.496	3.6544	0.000257782	0.0130565
ENSG00000273409	12.4115	3.15735	0.864058	3.65409	0.000258092	0.0130565
ENSG00000257126	18.7161	-2.61597	0.71702	-3.64838	0.000263894	0.0133297
ENSG00000288631	386.211	1.69674	0.465413	3.64566	0.000266708	0.0134513
ENSG00000152954	8.56329	-3.31446	0.909275	-3.64517	0.000267212	0.0134563
ENSG00000170381	405.057	-1.90134	0.522377	-3.63979	0.000272865	0.0137127
ENSG00000154415	16.8633	2.61316	0.717993	3.63954	0.00027313	0.0137127
ENSG00000160867	143.234	-2.81257	0.773149	-3.63781	0.00027497	0.0137842
ENSG00000278960	46.1309	2.57644	0.708648	3.63571	0.000277212	0.0138756
ENSG00000264644	28.0702	-2.20579	0.607333	-3.63193	0.00028131	0.0140596
ENSG00000136383	5444.22	1.55968	0.43002	3.62698	0.00028675	0.0143099
ENSG00000272884	301.211	1.75954	0.485571	3.62365	0.000290475	0.014474
ENSG00000266903	47.1621	1.49293	0.412103	3.62272	0.000291527	0.0144829
ENSG00000115457	1558.31	-1.48191	0.409075	-3.6226	0.000291661	0.0144829
ENSG00000283809	98.8453	1.40597	0.38814	3.62233	0.000291961	0.0144829
ENSG00000233818	23.7958	2.31026	0.638061	3.62075	0.000293752	0.0145499
ENSG00000285971	98.6038	1.83665	0.507346	3.62012	0.000294468	0.0145637
ENSG00000162391	133.116	1.50587	0.41611	3.61892	0.000295829	0.0146092
ENSG00000112164	40.0933	1.90167	0.525829	3.61651	0.0002986	0.0147242
ENSG00000174429	91.8324	2.82538	0.781381	3.61588	0.000299332	0.0147383
ENSG00000110080	354.338	1.30271	0.36033	3.61531	0.000299983	0.0147485
ENSG00000167780	16.5456	-2.99645	0.829057	-3.61429	0.00030117	0.0147849
ENSG00000228672	160.204	1.60808	0.445182	3.61218	0.000303629	0.0148837
ENSG00000161958	314.966	1.76374	0.488482	3.61065	0.000305433	0.01495
ENSG00000215895	93.3305	-1.57288	0.435706	-3.60997	0.000306234	0.014961
ENSG00000119411	79.144	1.87151	0.518467	3.60969	0.000306559	0.014961
ENSG00000140284	7.18786	-5.49612	1.52359	-3.60735	0.000309344	0.0150747
ENSG00000184895	17.1888	-2.42013	0.671078	-3.60632	0.000310565	0.015112
ENSG00000282033	33.4822	2.55481	0.709162	3.60258	0.000315078	0.0152519
ENSG00000165996	1361.91	1.90469	0.528708	3.60254	0.000315127	0.0152519
ENSG00000166897	53.7732	-2.21795	0.615695	-3.60235	0.000315352	0.0152519
ENSG00000118733	26.9337	-3.2769	0.909661	-3.60233	0.00031538	0.0152519
ENSG00000282944	30.6659	2.60847	0.724166	3.60203	0.000315737	0.0152519
ENSG00000171517	23.4289	2.5542	0.709352	3.60075	0.000317305	0.015303
ENSG00000262155	35.4609	1.64486	0.456853	3.60041	0.000317717	0.015303
ENSG00000163794	20.1492	2.12165	0.589398	3.59969	0.000318602	0.0153234
ENSG00000272478	245.117	1.08877	0.302708	3.59677	0.000322195	0.0154693
ENSG00000248508	294.653	1.09185	0.303589	3.59647	0.000322569	0.0154693
ENSG00000167799	38.1038	1.81084	0.503594	3.59584	0.000323346	0.0154842
ENSG00000154146	42.8032	-2.09184	0.581987	-3.59431	0.000325253	0.0155531
ENSG00000275131	2748.01	1.47377	0.410145	3.59328	0.000326545	0.0155924
ENSG00000287171	239.74	-1.09484	0.30501	-3.58953	0.000331274	0.0157955
ENSG00000280002	54.7023	1.98515	0.553222	3.58835	0.000332775	0.0158443
ENSG00000276403	17.1378	2.67703	0.746333	3.58692	0.000334613	0.015909
ENSG00000175556	18.3024	-2.52072	0.70326	-3.58434	0.000337928	0.0160436
ENSG00000163814	328.731	-2.08457	0.58206	-3.58137	0.000341798	0.0162041
ENSG00000118137	787.737	-2.50458	0.701287	-3.57141	0.000355066	0.016794
ENSG00000212719	417.088	-1.07754	0.301724	-3.57127	0.000355251	0.016794
ENSG00000206561	535.364	1.74134	0.488076	3.56776	0.000360051	0.0169967
ENSG00000237750	275.597	1.70721	0.478628	3.56689	0.000361237	0.0170284
ENSG00000176855	70.0871	-2.33764	0.656668	-3.55985	0.000371065	0.0174669
ENSG00000181195	68.1263	-1.57337	0.442107	-3.55879	0.000372573	0.017513
ENSG00000281969	193.612	-1.27625	0.358689	-3.55809	0.000373568	0.017535
ENSG00000261763	14.2034	2.42407	0.681392	3.55752	0.00037437	0.0175478
ENSG00000204472	31.1824	-2.71284	0.762754	-3.55664	0.000375627	0.0175658
ENSG00000277388	8.73734	3.97618	1.118	3.55651	0.000375812	0.0175658
ENSG00000204065	57.8533	-1.72896	0.486283	-3.55546	0.000377324	0.0176116
ENSG00000251569	235.223	1.87879	0.528781	3.55306	0.000380776	0.0177388
ENSG00000155629	17.2768	2.4532	0.690492	3.55283	0.000381117	0.0177388
ENSG00000164100	8.53557	-3.20468	0.902461	-3.55105	0.000383703	0.0178341
ENSG00000163884	153.019	1.22084	0.343844	3.55058	0.000384389	0.017841
ENSG00000166105	52.7624	2.82204	0.795427	3.54784	0.000388407	0.0180023
ENSG00000117399	441.984	-1.23742	0.348881	-3.54682	0.000389915	0.018047
ENSG00000082397	2942.26	0.951407	0.268449	3.54409	0.000393969	0.0182093
ENSG00000248092	582.076	1.22101	0.344688	3.54237	0.000396556	0.0183034
ENSG00000163827	120.244	1.39335	0.393749	3.53867	0.000402153	0.0185359
ENSG00000226009	268.572	1.86889	0.528552	3.53587	0.000406432	0.0187072
ENSG00000274985	8.0697	3.84513	1.08774	3.53497	0.000407818	0.018745
ENSG00000214282	24.2967	-2.10713	0.596215	-3.53418	0.000409049	0.0187755
ENSG00000170561	73.2046	1.60869	0.455688	3.53024	0.000415177	0.0190305
ENSG00000173083	14.5539	-2.29573	0.650474	-3.52932	0.000416632	0.0190708
ENSG00000106780	114.353	-1.60564	0.455155	-3.52768	0.000419224	0.019163
ENSG00000125845	2126.42	1.85615	0.526748	3.52378	0.000425434	0.0194134
ENSG00000250258	22.9235	1.98317	0.562838	3.52351	0.000425872	0.0194134
ENSG00000132334	91.0974	1.52185	0.431969	3.52304	0.00042663	0.0194213
ENSG00000259868	7.01068	4.32671	1.22836	3.52235	0.000427738	0.0194451
ENSG00000133475	100.577	2.16003	0.613749	3.5194	0.000432521	0.0196356
ENSG00000275342	1198.95	-1.11492	0.317322	-3.51354	0.000442175	0.0200465
ENSG00000156381	413.638	1.08542	0.309019	3.51247	0.000443954	0.0200857
ENSG00000071282	2677.95	-1.0285	0.29283	-3.5123	0.00044425	0.0200857
ENSG00000078081	61.1352	-1.69485	0.482692	-3.51125	0.000446006	0.0201376
ENSG00000091986	5377.23	-1.2958	0.369328	-3.50853	0.000450594	0.0203172
ENSG00000237988	23.9199	-3.58918	1.02376	-3.50586	0.000455128	0.0204937
ENSG00000265972	1140.29	-1.88458	0.537698	-3.5049	0.000456781	0.0205403
ENSG00000230001	27.5092	-1.76237	0.503215	-3.50223	0.000461385	0.0207193
ENSG00000231536	46.0214	2.31056	0.660314	3.49918	0.000466692	0.0209268
ENSG00000118407	5517.35	1.25321	0.358176	3.49885	0.000467268	0.0209268
ENSG00000144460	12.6175	-3.9369	1.12584	-3.49684	0.000470795	0.0210564
ENSG00000238594	5.9214	4.94366	1.41393	3.49639	0.0004716	0.0210639
ENSG00000006283	691.114	1.35765	0.388525	3.49437	0.00047518	0.0211953
ENSG00000284453	13.5029	2.546	0.728735	3.49372	0.00047634	0.0212186
ENSG00000149596	2484.54	1.50902	0.43215	3.49189	0.00047961	0.0213356
ENSG00000249096	47.2402	1.49426	0.428174	3.48984	0.000483315	0.0214716
ENSG00000288616	414.531	1.6914	0.484813	3.48876	0.000485265	0.0215294
ENSG00000223563	9.65824	-3.41905	0.980289	-3.4878	0.00048702	0.0215649
ENSG00000164074	865.124	1.03823	0.29769	3.48761	0.000487364	0.0215649
ENSG00000127084	101.55	-2.74112	0.78605	-3.48721	0.000488084	0.021568
ENSG00000156298	91.5433	-2.2645	0.649723	-3.48534	0.000491516	0.0216908
ENSG00000125462	38.6284	1.90575	0.547545	3.48053	0.000500415	0.0220541
ENSG00000260398	103.396	1.43422	0.412274	3.47881	0.000503646	0.0221658
ENSG00000105855	444.791	-1.58021	0.454283	-3.47847	0.000504284	0.0221658
ENSG00000240253	29.3466	1.89792	0.546165	3.475	0.000510857	0.022425
ENSG00000131747	2686.95	-1.14801	0.330402	-3.47458	0.000511655	0.0224304
ENSG00000086991	156.757	-1.46973	0.423227	-3.47269	0.000515275	0.0225383
ENSG00000272678	21.8778	2.73097	0.786439	3.47258	0.000515476	0.0225383
ENSG00000116983	820.845	-2.23358	0.643457	-3.47122	0.000518098	0.0226232
ENSG00000285941	32.3473	2.1269	0.612805	3.47076	0.000518991	0.0226324
ENSG00000154839	130.943	-1.29239	0.372404	-3.4704	0.00051969	0.0226331
ENSG00000171759	17.9597	-3.18123	0.916918	-3.46948	0.000521459	0.0226804
ENSG00000113742	2578.08	1.56541	0.451371	3.46811	0.000524126	0.0227655
ENSG00000175329	22.2929	-3.92607	1.13216	-3.46777	0.000524789	0.0227655
ENSG00000154654	39.1036	-2.33477	0.673375	-3.46727	0.000525773	0.0227785
ENSG00000272446	42.3657	1.77506	0.512198	3.46558	0.000529098	0.0228926
ENSG00000288085	26.6775	2.09037	0.603246	3.46521	0.000529822	0.0228941
ENSG00000247095	170.21	1.25088	0.361053	3.46452	0.00053118	0.0229229
ENSG00000130829	101.288	-2.56029	0.739244	-3.46339	0.000533406	0.0229891
ENSG00000168575	2239.22	1.35812	0.392385	3.46121	0.000537761	0.0231376
ENSG00000250159	56.0566	1.59437	0.460673	3.46096	0.000538245	0.0231376
ENSG00000125510	113.378	1.12893	0.326256	3.46024	0.000539691	0.0231697
ENSG00000123360	33.4403	1.6985	0.491052	3.4589	0.000542391	0.023239
ENSG00000064655	80.552	-2.38158	0.688569	-3.45874	0.000542705	0.023239
ENSG00000169894	73.851	-2.00286	0.579533	-3.45599	0.000548271	0.0234303
ENSG00000010932	60.5701	-1.90442	0.551073	-3.45584	0.000548584	0.0234303
ENSG00000167754	71.0475	-2.5322	0.733074	-3.45422	0.00055189	0.0234824
ENSG00000285539	9.42955	3.43304	0.993885	3.45416	0.000552014	0.0234824
ENSG00000214788	8.19322	3.65672	1.05893	3.45322	0.000553927	0.0234824
ENSG00000135480	74.15	-2.77939	0.804935	-3.45293	0.000554525	0.0234824
ENSG00000261603	26.5472	2.06667	0.598581	3.45261	0.000555199	0.0234824
ENSG00000132698	48.3997	-2.30676	0.668178	-3.45231	0.000555818	0.0234824
ENSG00000142273	27.0108	-2.89144	0.837553	-3.45225	0.00055594	0.0234824
ENSG00000184564	94.4318	-2.96325	0.858374	-3.45216	0.00055611	0.0234824
ENSG00000233478	59.9289	1.62065	0.469475	3.45204	0.000556362	0.0234824
ENSG00000174407	50.568	2.38621	0.691297	3.45179	0.000556882	0.0234824
ENSG00000112818	28.3087	-3.96293	1.14866	-3.45004	0.000560507	0.0235974
ENSG00000077264	50.8161	-1.83323	0.531403	-3.44979	0.00056103	0.0235974
ENSG00000116774	1331.81	-1.25047	0.362619	-3.44843	0.000563846	0.0236827
ENSG00000281183	366.347	1.19277	0.345923	3.44806	0.000564622	0.0236827
ENSG00000274286	31.9138	1.81113	0.525302	3.44779	0.000565199	0.0236827
ENSG00000173153	451.116	1.06207	0.308363	3.44421	0.000572736	0.0239542
ENSG00000166091	316.61	2.18434	0.63424	3.44403	0.000573123	0.0239542
ENSG00000150782	78.8984	-1.67502	0.486519	-3.44287	0.000575586	0.0240269
ENSG00000196872	32.2244	-2.11647	0.614817	-3.44244	0.000576488	0.0240343
ENSG00000126787	506.236	-1.3099	0.380648	-3.44125	0.00057904	0.0241104
ENSG00000271723	940.914	1.44569	0.420168	3.44073	0.000580152	0.0241265
ENSG00000254779	118.835	1.45731	0.423619	3.44013	0.000581429	0.0241493
ENSG00000273259	10.309	-2.84014	0.825955	-3.43861	0.000584705	0.024255
ENSG00000170743	262.051	1.38811	0.403778	3.4378	0.000586463	0.0242976
ENSG00000286394	23.3846	-2.36481	0.688481	-3.43483	0.000592932	0.024535
ENSG00000260798	106.177	-2.2012	0.641162	-3.43314	0.000596634	0.0246574
ENSG00000165349	35.2801	-2.06007	0.600189	-3.43236	0.000598345	0.0246973
ENSG00000140285	130.684	1.71538	0.500011	3.43068	0.000602067	0.0248201
ENSG00000249304	81.6076	-1.23431	0.360184	-3.4269	0.000610519	0.0251224
ENSG00000168078	118.577	-1.27276	0.371422	-3.42672	0.000610913	0.0251224
ENSG00000155846	636.396	1.0842	0.316481	3.42579	0.000613006	0.025151
ENSG00000231703	21.7128	2.17589	0.635158	3.42574	0.000613124	0.025151
ENSG00000038295	347.472	-1.88117	0.549464	-3.42365	0.00061787	0.0253144
ENSG00000065361	253.123	-1.13273	0.33095	-3.42266	0.000620114	0.0253668
ENSG00000148848	2697.2	-1.12846	0.329733	-3.42235	0.000620828	0.0253668
ENSG00000162383	24.1071	2.16546	0.632791	3.42208	0.000621443	0.0253668
ENSG00000143367	517.497	-0.921917	0.26944	-3.42161	0.000622526	0.0253798
ENSG00000236085	52.2298	2.28594	0.668403	3.42	0.000626219	0.0254709
ENSG00000213126	8.17692	3.49874	1.02304	3.41996	0.000626297	0.0254709
ENSG00000243781	42.5128	-1.99438	0.583307	-3.41909	0.000628301	0.0255212
ENSG00000154065	87.778	-1.40225	0.410312	-3.41753	0.000631925	0.0256115
ENSG00000184792	491.671	1.17263	0.343128	3.41747	0.000632069	0.0256115
ENSG00000167711	64.339	-2.81088	0.823176	-3.41467	0.00063859	0.0258442
ENSG00000211445	336.325	2.21115	0.64783	3.41316	0.000642136	0.0259561
ENSG00000283927	10.1965	3.5713	1.04827	3.40685	0.000657171	0.0265315
ENSG00000109452	730.579	2.14819	0.631317	3.40271	0.00066721	0.0268787
ENSG00000111674	980.72	1.5604	0.458586	3.40264	0.000667391	0.0268787
ENSG00000262873	37.6018	1.66089	0.488316	3.40127	0.000670735	0.0269806
ENSG00000244094	40.1377	-2.34834	0.690999	-3.39847	0.00067763	0.0272155
ENSG00000122180	25.2642	1.94576	0.572578	3.39824	0.000678214	0.0272155
ENSG00000136960	320.643	-2.08923	0.616039	-3.39139	0.000695402	0.0278715
ENSG00000240694	253.71	-1.23093	0.363048	-3.39054	0.000697555	0.0279241
ENSG00000124205	157.247	-1.83506	0.541654	-3.38789	0.000704335	0.0281615
ENSG00000170469	121.681	1.09263	0.322806	3.38479	0.000712323	0.0283743
ENSG00000105707	121.371	-1.86871	0.552118	-3.38462	0.000712767	0.0283743
ENSG00000125798	38.2344	-3.44596	1.01813	-3.38459	0.000712846	0.0283743
ENSG00000285680	6.98054	-4.66018	1.37692	-3.3845	0.000713077	0.0283743
ENSG00000256810	49.6709	1.50193	0.444148	3.38159	0.000720665	0.0286419
ENSG00000252396	69.6527	1.55132	0.458841	3.38095	0.000722364	0.0286751
ENSG00000230937	17.2763	-3.5698	1.05699	-3.37733	0.000731924	0.0289949
ENSG00000255240	18.3752	-2.5099	0.74318	-3.37724	0.000732168	0.0289949
ENSG00000180806	7.44176	-4.01853	1.19026	-3.37619	0.000734961	0.0290708
ENSG00000116711	37.5146	-1.95825	0.580217	-3.37503	0.000738088	0.0291598
ENSG00000234323	20.6372	2.04804	0.607127	3.37333	0.000742656	0.0293053
ENSG00000237250	44.2234	-1.92575	0.570999	-3.3726	0.000744608	0.0293475
ENSG00000117640	1295.96	0.98076	0.290868	3.37184	0.000746683	0.0293943
ENSG00000107249	664.931	-1.28755	0.381948	-3.37102	0.000748908	0.029447
ENSG00000171243	47.72	-2.35065	0.697416	-3.37051	0.000750288	0.0294663
ENSG00000069667	726.394	1.08224	0.321214	3.36922	0.000753821	0.0295701
ENSG00000287105	82.8287	1.30303	0.386861	3.36821	0.000756593	0.0296438
ENSG00000099715	57.953	-1.23629	0.367104	-3.36768	0.000758044	0.0296656
ENSG00000288660	10.0278	2.80136	0.832401	3.3654	0.000764321	0.029876
ENSG00000060718	3875.57	-1.5727	0.467601	-3.36333	0.000770082	0.0300623
ENSG00000283703	229.868	-1.69031	0.502614	-3.36304	0.000770897	0.0300623
ENSG00000118804	451.069	1.65532	0.492477	3.3612	0.00077604	0.0302273
ENSG00000253704	16.3943	2.20219	0.655563	3.35923	0.000781593	0.0304079
ENSG00000277997	5.95445	-5.09679	1.51753	-3.35861	0.000783351	0.0304406
ENSG00000183036	39.1532	-1.78169	0.530559	-3.35815	0.00078467	0.0304562
ENSG00000276176	12.1509	-3.18966	0.950232	-3.35672	0.000788724	0.0305593
ENSG00000183775	918.289	-0.982079	0.292584	-3.35657	0.000789167	0.0305593
ENSG00000262362	10.5085	2.88059	0.859382	3.35193	0.000802494	0.0310391
ENSG00000163110	8381.83	1.52186	0.454086	3.35148	0.000803813	0.031054
ENSG00000170965	74.6049	-1.94217	0.579573	-3.35104	0.000805101	0.0310675
ENSG00000287315	710.593	1.02682	0.306522	3.3499	0.000808421	0.0311594
ENSG00000171385	45.6865	1.83039	0.546481	3.34942	0.000809822	0.0311772
ENSG00000136630	735.428	-1.08487	0.324141	-3.34691	0.00081718	0.0313928
ENSG00000172366	308.132	1.04478	0.312168	3.34686	0.000817314	0.0313928
ENSG00000106538	277.62	-2.04188	0.610355	-3.34539	0.000821666	0.0314959
ENSG00000053918	204.751	1.06105	0.317179	3.34526	0.000822064	0.0314959
ENSG00000196154	18.2936	2.42719	0.725618	3.34499	0.000822846	0.0314959
ENSG00000160868	20.8063	2.11811	0.633298	3.34457	0.000824102	0.0315076
ENSG00000121039	2381.89	-1.8186	0.543832	-3.34404	0.000825676	0.031516
ENSG00000246225	12.2394	-2.62886	0.786175	-3.34386	0.00082622	0.031516
ENSG00000264083	14.809	2.2529	0.673966	3.34276	0.000829504	0.0316049
ENSG00000275553	383.073	1.63569	0.489834	3.33927	0.000839979	0.0319674
ENSG00000213864	12.4787	-2.24602	0.673115	-3.33675	0.000847637	0.0322219
ENSG00000092621	4113.67	-1.25017	0.374734	-3.33616	0.000849434	0.0322532
ENSG00000250746	212.742	-1.60939	0.482705	-3.3341	0.000855773	0.0324493
ENSG00000261040	58.6258	-1.54325	0.462903	-3.33384	0.000856552	0.0324493
ENSG00000231419	13.2742	2.37669	0.713111	3.33285	0.000859608	0.0325279
ENSG00000164181	70.4272	-1.61551	0.485078	-3.33041	0.00086718	0.032777
ENSG00000283294	46.2789	2.62727	0.788953	3.33008	0.000868224	0.0327791
ENSG00000067798	210.139	1.24914	0.375233	3.32897	0.000871683	0.0328724
ENSG00000146910	20.4731	2.1353	0.641756	3.32727	0.000877005	0.0330355
ENSG00000171303	537.436	1.92623	0.579434	3.32433	0.000886319	0.0333485
ENSG00000287075	20.9215	3.54315	1.06603	3.32367	0.000888411	0.033374
ENSG00000215102	45.3192	-1.50169	0.451883	-3.32318	0.00088998	0.033374
ENSG00000125872	1986.84	-1.44502	0.434833	-3.32317	0.000890013	0.033374
ENSG00000243193	21.4106	2.24802	0.67661	3.32248	0.000892208	0.0334185
ENSG00000257758	11.7918	-2.83353	0.852984	-3.3219	0.000894052	0.0334498
ENSG00000121621	299.748	-1.00792	0.303451	-3.32151	0.000895327	0.0334598
ENSG00000080007	7.34778	-3.60916	1.08753	-3.31868	0.000904441	0.0337624
ENSG00000226571	18.2735	1.94808	0.587327	3.31687	0.000910329	0.033896
ENSG00000146166	11.6237	-2.78267	0.839004	-3.31664	0.000911074	0.033896
ENSG00000213943	66.0647	-1.73725	0.523799	-3.31664	0.000911083	0.033896
ENSG00000204179	15.3461	2.27798	0.687003	3.31582	0.000913752	0.0339572
ENSG00000231203	56.0452	-1.33258	0.401955	-3.31524	0.000915639	0.0339893
ENSG00000124440	2418.89	1.08189	0.326611	3.31249	0.000924703	0.0342874
ENSG00000253975	73.4129	1.58387	0.478344	3.31116	0.000929097	0.0344119
ENSG00000162873	67.7527	-1.28869	0.389667	-3.30717	0.000942432	0.0348668
ENSG00000198758	9.22142	-3.57861	1.08239	-3.3062	0.000945711	0.0349492
ENSG00000134115	650.818	-1.23017	0.372121	-3.30582	0.000946984	0.0349573
ENSG00000131914	685.337	-1.52835	0.46251	-3.30447	0.000951558	0.0350871
ENSG00000259330	515.198	0.976809	0.295826	3.30197	0.000960099	0.0353628
ENSG00000135469	159.079	1.15157	0.348874	3.30082	0.000964035	0.0354684
ENSG00000198734	40.0728	1.42272	0.431372	3.29811	0.000973367	0.0357721
ENSG00000005884	6390.2	-1.03266	0.31333	-3.29576	0.000981562	0.0360333
ENSG00000164488	159.682	-1.2759	0.387538	-3.29231	0.000993674	0.0364233
ENSG00000228767	16.7532	-1.89162	0.57459	-3.29211	0.000994382	0.0364233
ENSG00000215991	10.1209	3.53791	1.07495	3.29123	0.000997509	0.0364976
ENSG00000182795	41.2207	-2.3427	0.712014	-3.29024	0.00100102	0.0365712
ENSG00000285010	4.90461	4.6929	1.4264	3.29004	0.00100172	0.0365712
ENSG00000197421	115.43	1.69803	0.516317	3.28874	0.00100638	0.0367007
ENSG00000265787	17.7183	2.66926	0.811824	3.28798	0.0010091	0.0367596
ENSG00000147257	7336.01	-1.35285	0.411886	-3.28453	0.00102152	0.0371712
ENSG00000182771	321.943	1.50236	0.457847	3.28137	0.00103304	0.0375493
ENSG00000167355	16.7893	2.17323	0.662392	3.28088	0.00103485	0.0375738
ENSG00000104419	1216.84	-1.13252	0.345303	-3.27979	0.00103883	0.0376773
ENSG00000226541	6.02231	4.1186	1.25593	3.27932	0.00104059	0.0376998
ENSG00000147642	42.5296	-1.62985	0.497375	-3.2769	0.00104953	0.0379821
ENSG00000262880	199.869	1.79337	0.547425	3.27601	0.00105284	0.0380603
ENSG00000100505	185.393	1.38639	0.423327	3.275	0.00105663	0.0381559
ENSG00000272235	27.9439	2.48513	0.759084	3.27386	0.0010609	0.0382684
ENSG00000075461	215.442	-1.58088	0.483005	-3.27301	0.0010641	0.0383175
ENSG00000099204	7338.92	1.29723	0.396356	3.27288	0.00106457	0.0383175
ENSG00000132702	31.0237	1.95039	0.596093	3.27196	0.00106805	0.0384013
ENSG00000280126	55.5005	1.64045	0.50151	3.27103	0.00107158	0.0384864
ENSG00000237088	40.1952	1.39104	0.425544	3.26886	0.00107982	0.0387371
ENSG00000089685	565.196	-1.05208	0.321877	-3.26858	0.00108089	0.0387371
ENSG00000153246	141.259	-1.16028	0.355225	-3.26633	0.0010895	0.0390034
ENSG00000236701	14.0438	2.44472	0.749024	3.26387	0.00109903	0.039302
ENSG00000049769	240.62	1.00139	0.307383	3.25779	0.00112285	0.0401106
ENSG00000213023	17.3632	1.99334	0.611962	3.25729	0.00112481	0.0401376
ENSG00000242477	54.4083	-1.29308	0.397031	-3.25687	0.00112649	0.0401505
ENSG00000285160	64.5702	1.21187	0.37213	3.25659	0.00112759	0.0401505
ENSG00000237174	528.23	1.10165	0.338588	3.25365	0.00113932	0.0405245
ENSG00000177511	8.41024	-4.73359	1.45512	-3.25306	0.00114171	0.040566
ENSG00000134602	2276.66	-1.53212	0.471172	-3.25172	0.00114708	0.0407135
ENSG00000122025	10.1665	-3.16578	0.974099	-3.24996	0.00115422	0.0409229
ENSG00000200257	10.6776	2.44866	0.753549	3.24951	0.00115604	0.0409396
ENSG00000225216	1035.41	-1.00245	0.308522	-3.2492	0.00115729	0.0409396
ENSG00000273171	120.249	-1.3625	0.419367	-3.24893	0.00115839	0.0409396
ENSG00000280362	17.0191	-2.81883	0.867697	-3.24863	0.00115963	0.0409397
ENSG00000184619	1277.3	0.884197	0.272273	3.24746	0.0011644	0.0410262
ENSG00000115840	928.632	1.19873	0.369159	3.2472	0.00116547	0.0410262
ENSG00000180787	162.268	1.22316	0.376692	3.24712	0.00116578	0.0410262
ENSG00000104267	66.0054	-1.59165	0.490335	-3.24605	0.0011702	0.0411362
ENSG00000249806	29.7933	2.24313	0.691097	3.24576	0.00117139	0.0411362
ENSG00000225793	3646.06	1.18481	0.365277	3.2436	0.00118029	0.0414048
ENSG00000259974	294.921	-5.07158	1.56387	-3.24296	0.00118293	0.0414267
ENSG00000135457	533.413	0.970029	0.299128	3.24285	0.0011834	0.0414267
ENSG00000124635	609.572	-1.23192	0.380021	-3.24171	0.00118815	0.0415491
ENSG00000138623	231.899	-0.91814	0.2833	-3.24088	0.00119162	0.0416265
ENSG00000226314	106.85	1.31153	0.40486	3.23947	0.00119752	0.0417886
ENSG00000185130	235.831	-1.24201	0.383445	-3.23909	0.00119912	0.0418003
ENSG00000215910	261.598	0.974199	0.300979	3.23677	0.00120893	0.0420981
ENSG00000250243	297.819	1.35804	0.41961	3.23644	0.00121031	0.042102
ENSG00000233683	10.0767	-2.63557	0.814583	-3.23549	0.00121435	0.0421803
ENSG00000100889	554.633	-1.07972	0.33373	-3.23531	0.0012151	0.0421803
ENSG00000117791	238.516	1.07188	0.331413	3.23427	0.00121954	0.0422501
ENSG00000106018	30.3673	1.74496	0.539526	3.23424	0.00121966	0.0422501
ENSG00000174437	15065.8	1.52469	0.471532	3.23348	0.00122294	0.0423195
ENSG00000278822	27.4536	-1.60058	0.49544	-3.23062	0.00123524	0.0427007
ENSG00000280429	8.46741	4.41343	1.36663	3.22943	0.00124035	0.0428329
ENSG00000158008	563.067	1.60006	0.495536	3.22894	0.00124251	0.0428625
ENSG00000214456	23.2954	2.04934	0.634963	3.22749	0.00124882	0.0430356
ENSG00000272642	8.4788	4.42929	1.37278	3.2265	0.00125315	0.04314
ENSG00000272971	15.5015	2.60942	0.80885	3.22609	0.00125493	0.0431566
ENSG00000235436	22.4226	2.19747	0.681614	3.22392	0.0012645	0.0434408
ENSG00000198945	817.098	-1.1215	0.347969	-3.223	0.00126856	0.043535
ENSG00000187918	35.7217	1.60207	0.497123	3.22268	0.00126997	0.0435384
ENSG00000173947	119.044	2.25096	0.69889	3.22077	0.00127848	0.0437718
ENSG00000254740	56.8632	1.57103	0.487814	3.22056	0.00127941	0.0437718
ENSG00000083307	50.4114	-2.66096	0.826351	-3.22013	0.0012813	0.0437913
ENSG00000234710	10.1653	-2.34722	0.729184	-3.21898	0.0012865	0.0439235
ENSG00000198358	8.32967	-3.2001	0.994785	-3.21687	0.00129597	0.0441872
ENSG00000198399	1381.77	0.923333	0.287053	3.21659	0.00129722	0.0441872
ENSG00000278588	394.15	-1.30967	0.407216	-3.21616	0.00129918	0.0441872
ENSG00000131242	466.561	-1.54717	0.481073	-3.21608	0.00129955	0.0441872
ENSG00000147251	982.972	-1.43307	0.445792	-3.21466	0.00130598	0.0443607
ENSG00000175175	106.399	-1.44623	0.44996	-3.21412	0.00130845	0.0443989
ENSG00000130208	116.95	-2.03298	0.632675	-3.21332	0.00131211	0.0444647
ENSG00000187672	1048.25	1.2424	0.386666	3.21311	0.00131307	0.0444647
ENSG00000254811	5.31062	-5.00802	1.5592	-3.21191	0.00131856	0.0446053
ENSG00000162631	121.863	-2.24584	0.699658	-3.20991	0.00132778	0.0448454
ENSG00000182747	27.7456	2.65149	0.82611	3.20961	0.00132914	0.0448454
ENSG00000230282	10.5356	2.51622	0.783995	3.20949	0.00132971	0.0448454
ENSG00000243480	67.9477	1.66611	0.519224	3.20885	0.00133266	0.0448992
ENSG00000251270	37.3801	1.7821	0.555458	3.20834	0.00133505	0.0449341
ENSG00000117724	4184.49	-1.14289	0.356302	-3.20765	0.00133826	0.0449849
ENSG00000224934	139.567	1.09876	0.342567	3.20743	0.00133927	0.0449849
ENSG00000148357	406.631	-1.44391	0.450232	-3.20704	0.00134107	0.0449999
ENSG00000250740	279.538	-1.74008	0.542746	-3.20607	0.00134563	0.0451071
ENSG00000206432	130.759	1.15615	0.360887	3.20362	0.00135711	0.045446
ENSG00000151952	77.7282	-2.04756	0.639413	-3.20226	0.00136355	0.0456156
ENSG00000232295	204.338	-1.59828	0.49941	-3.20034	0.00137264	0.0458282
ENSG00000090975	529.878	0.865304	0.270379	3.20034	0.00137266	0.0458282
ENSG00000143858	370.817	1.08451	0.339077	3.19843	0.0013818	0.0460402
ENSG00000236266	71.9965	1.66393	0.52027	3.19821	0.00138283	0.0460402
ENSG00000257671	20.5281	-3.01726	0.943442	-3.19814	0.00138318	0.0460402
ENSG00000184838	228.292	1.84535	0.577237	3.19686	0.0013893	0.0461634
ENSG00000177602	149.005	-1.15172	0.360274	-3.19679	0.00138966	0.0461634
ENSG00000182230	8.24287	2.86521	0.896615	3.19559	0.00139546	0.0463091
ENSG00000049283	56.9213	1.51005	0.472584	3.1953	0.00139684	0.0463091
ENSG00000172197	115.991	1.12769	0.353042	3.1942	0.00140219	0.0464403
ENSG00000165556	94.7498	-5.3781	1.68507	-3.19161	0.00141483	0.0468121
ENSG00000011083	50.1288	1.27074	0.398586	3.18812	0.00143202	0.0473337
ENSG00000152413	1406.31	1.26597	0.397203	3.18722	0.00143648	0.0474337
ENSG00000273703	308.01	-1.6578	0.520404	-3.1856	0.00144455	0.0476183
ENSG00000137478	1278.78	0.99648	0.312815	3.18552	0.00144493	0.0476183
ENSG00000165480	200.382	-1.04461	0.328117	-3.18364	0.00145434	0.0478806
ENSG00000135917	48.5911	-2.54627	0.800117	-3.18237	0.00146073	0.0480433
ENSG00000118322	24.055	-3.26339	1.02561	-3.1819	0.00146311	0.048045
ENSG00000272414	408.163	1.63621	0.514241	3.18179	0.00146367	0.048045
ENSG00000277586	25.1945	2.43055	0.764299	3.18011	0.00147221	0.0482773
ENSG00000178538	29.9676	2.027	0.637548	3.17937	0.00147594	0.0483444
ENSG00000188042	354.153	-1.08154	0.340201	-3.17913	0.00147717	0.0483444
ENSG00000225652	82.7828	-1.44257	0.453803	-3.17884	0.00147864	0.0483449
ENSG00000052126	2606.14	0.855363	0.269142	3.1781	0.00148241	0.048403
ENSG00000234043	9.37548	2.58756	0.814299	3.17765	0.00148473	0.048403
ENSG00000125170	5072.82	0.97888	0.308052	3.17764	0.00148479	0.048403
ENSG00000159208	83.9568	1.48065	0.466117	3.17657	0.00149027	0.0485204
ENSG00000227107	40.4128	1.5775	0.496636	3.17637	0.00149131	0.0485204
ENSG00000137449	682.346	1.07567	0.33872	3.17569	0.00149483	0.0485871
ENSG00000176171	2332.63	1.74539	0.550234	3.17209	0.00151347	0.0490651
ENSG00000187783	89.0039	1.54602	0.487412	3.17189	0.00151451	0.0490651
ENSG00000270792	295.663	1.27674	0.402524	3.17183	0.0015148	0.0490651
ENSG00000112812	21.4252	-1.60573	0.506268	-3.17171	0.00151545	0.0490651
ENSG00000232855	26.671	1.63856	0.516851	3.17027	0.00152295	0.0492599
ENSG00000072571	246.404	-1.04883	0.330872	-3.16988	0.00152501	0.0492784
ENSG00000250892	24.0921	1.78713	0.563928	3.16907	0.00152928	0.0492841
ENSG00000187210	638.769	-1.26554	0.399349	-3.169	0.00152962	0.0492841
ENSG00000100234	2855.59	1.37986	0.435423	3.169	0.00152964	0.0492841
ENSG00000186283	332.077	-0.852081	0.268998	-3.16761	0.00153699	0.0494729
ENSG00000215325	20.7102	1.76842	0.558562	3.16602	0.00154541	0.0496958
ENSG00000188641	47.4022	-2.44611	0.77309	-3.16407	0.00155579	0.049981
ENSG00000188730	134.679	1.41529	0.447811	3.16047	0.00157517	0.0505548
ENSG00000180287	48.8002	-1.359	0.430134	-3.15948	0.00158049	0.0506412
ENSG00000111218	39.0628	1.60024	0.506499	3.15941	0.00158092	0.0506412
ENSG00000232939	15.7934	2.02372	0.640758	3.15833	0.00158677	0.0507796
ENSG00000181885	52.8153	-2.82994	0.896411	-3.15697	0.00159418	0.0509486
ENSG00000204071	25.2685	-1.86648	0.591259	-3.1568	0.00159512	0.0509486
ENSG00000228539	8.2021	3.11519	0.987589	3.15434	0.00160863	0.0513308
ENSG00000042493	62.7041	-1.43923	0.456319	-3.15401	0.00161044	0.0513393
ENSG00000235863	59.1476	1.48257	0.470405	3.15169	0.0016233	0.0516993
ENSG00000275064	26.4321	1.78916	0.567818	3.15094	0.00162747	0.0517126
ENSG00000175497	399.765	-0.970444	0.30799	-3.1509	0.0016277	0.0517126
ENSG00000175906	375.64	-0.89387	0.283699	-3.15077	0.00162839	0.0517126
ENSG00000180628	628.761	1.79106	0.568568	3.15012	0.00163201	0.0517781
ENSG00000143632	1450.45	3.82013	1.2128	3.14984	0.0016336	0.0517789
ENSG00000276644	224.493	-1.24531	0.395527	-3.14848	0.00164122	0.051971
ENSG00000249087	154.561	0.987254	0.313614	3.14799	0.00164398	0.0520088
ENSG00000105048	2569.23	-1.93405	0.614632	-3.14668	0.00165138	0.052193
ENSG00000151474	1566.22	-0.893647	0.284086	-3.1457	0.00165692	0.0523183
ENSG00000186451	42.8402	1.47677	0.469682	3.14419	0.00166549	0.0525388
ENSG00000212418	8.38906	2.77526	0.882909	3.14332	0.00167044	0.052645
ENSG00000143768	84.7756	1.87003	0.595059	3.1426	0.00167452	0.0527236
ENSG00000131400	29.9249	1.55786	0.496013	3.14077	0.00168503	0.0530042
ENSG00000134057	835.982	-1.1562	0.368275	-3.13952	0.00169227	0.0531814
ENSG00000214851	26.8151	1.90108	0.605811	3.13808	0.00170061	0.0533539
ENSG00000124212	4583.85	-0.98916	0.315219	-3.13801	0.00170097	0.0533539
ENSG00000111186	260.871	1.12627	0.359117	3.13622	0.00171143	0.0536312
ENSG00000250634	13.667	2.49418	0.795639	3.13482	0.00171959	0.0538363
ENSG00000134245	1742.13	-1.85124	0.590704	-3.13395	0.00172472	0.0539458
ENSG00000144868	168.005	-1.57257	0.502166	-3.13158	0.00173871	0.0543322
ENSG00000256672	6.43462	4.02224	1.28461	3.1311	0.00174154	0.0543548
ENSG00000178235	98.5718	-2.5027	0.799408	-3.13069	0.00174396	0.0543548
ENSG00000258052	102.501	1.33099	0.425153	3.13063	0.00174435	0.0543548
ENSG00000250221	56.7667	-1.40077	0.447529	-3.13	0.00174808	0.0544202
ENSG00000016391	207.67	1.16929	0.373718	3.12881	0.00175517	0.0545466
ENSG00000168003	2521.11	-0.808262	0.258333	-3.12876	0.00175543	0.0545466
ENSG00000013016	1211.7	1.1603	0.370968	3.12776	0.00176143	0.0546817
ENSG00000167972	408.649	1.62411	0.51943	3.12672	0.00176768	0.0548245
ENSG00000119888	276.9	-2.58484	0.82684	-3.12617	0.001771	0.0548763
ENSG00000154162	76.7111	-1.91269	0.612032	-3.12514	0.00177721	0.0550172
ENSG00000214391	604.918	-1.18675	0.379977	-3.12321	0.00178893	0.0553284
ENSG00000255178	5.43386	-4.25589	1.36296	-3.12253	0.00179305	0.0554044
ENSG00000176049	63.5545	-1.28951	0.413377	-3.11945	0.00181191	0.0559351
ENSG00000226149	216.002	1.43924	0.461564	3.11819	0.00181964	0.0560917
ENSG00000064309	1804.13	-1.56036	0.500464	-3.11782	0.00182196	0.0560917
ENSG00000081479	11531.9	-1.97895	0.634726	-3.1178	0.00182206	0.0560917
ENSG00000101265	312.38	-1.01929	0.327152	-3.11563	0.00183549	0.0564529
ENSG00000184731	172.089	-1.85295	0.594932	-3.11456	0.00184221	0.0565673
ENSG00000127325	34.719	1.98518	0.6374	3.11449	0.00184262	0.0565673
ENSG00000197358	222.614	1.87395	0.602046	3.11263	0.00185427	0.0568723
ENSG00000232031	23.0789	2.2166	0.712364	3.11161	0.00186071	0.0569338
ENSG00000230102	14.4647	1.97675	0.635333	3.11136	0.00186231	0.0569338
ENSG00000130383	27.9768	1.8603	0.597948	3.11114	0.00186368	0.0569338
ENSG00000155875	22.3907	1.73215	0.556824	3.11076	0.00186605	0.0569338
ENSG00000252464	24.4107	1.64233	0.527973	3.11063	0.00186686	0.0569338
ENSG00000041353	76.9341	-2.62424	0.843638	-3.11062	0.00186696	0.0569338
ENSG00000214417	12.3031	-2.47757	0.79654	-3.11041	0.00186828	0.0569338
ENSG00000229009	20.9377	1.79605	0.577841	3.10821	0.00188226	0.057307
ENSG00000265768	21.0449	2.67869	0.862106	3.10714	0.00188907	0.0574396
ENSG00000179071	23.5832	-1.6699	0.537502	-3.10678	0.00189136	0.0574396
ENSG00000270885	1327.01	1.51311	0.487052	3.10666	0.00189216	0.0574396
ENSG00000138622	7095.96	1.21531	0.391221	3.10644	0.00189354	0.0574396
ENSG00000255045	8.09027	-3.36735	1.08445	-3.10511	0.00190206	0.0576334
ENSG00000163659	1668.32	1.35185	0.435426	3.10466	0.00190495	0.0576334
ENSG00000173598	4937.62	1.29224	0.416228	3.10464	0.00190514	0.0576334
ENSG00000280486	288.241	0.951593	0.306742	3.10226	0.00192051	0.0580457
ENSG00000175928	270.501	-1.32727	0.427894	-3.10187	0.001923	0.0580678
ENSG00000197296	352.712	1.01331	0.326795	3.10075	0.00193033	0.0582363
ENSG00000143110	26.9731	1.61248	0.520143	3.10007	0.00193477	0.0583172
ENSG00000260711	14.3034	-2.13553	0.689251	-3.09833	0.00194613	0.0585651
ENSG00000182575	67.7009	1.38442	0.446836	3.09827	0.00194652	0.0585651
ENSG00000275234	15.222	-2.78249	0.898173	-3.09794	0.0019487	0.0585774
ENSG00000260372	60.9223	-1.72617	0.557355	-3.09708	0.0019544	0.0586956
ENSG00000148677	22037	1.97423	0.637747	3.09564	0.00196391	0.058928
ENSG00000217576	323.086	0.956054	0.308984	3.09418	0.00197355	0.0591638
ENSG00000283145	43.2206	1.4066	0.454662	3.09372	0.00197662	0.0592022
ENSG00000273014	39.6903	1.54654	0.499948	3.0934	0.00197877	0.0592132
ENSG00000273213	276.105	-0.957142	0.309581	-3.09174	0.00198988	0.0594922
ENSG00000022355	24.4272	-1.97034	0.637467	-3.09089	0.00199558	0.0595272
ENSG00000105929	12.8221	-2.25336	0.72907	-3.09073	0.00199663	0.0595272
ENSG00000182132	105.098	-1.59526	0.516172	-3.09056	0.00199778	0.0595272
ENSG00000179636	25.9704	1.89962	0.614666	3.09049	0.00199823	0.0595272
ENSG00000134198	530.561	1.74552	0.565047	3.08915	0.00200728	0.059743
ENSG00000272341	168.358	1.84873	0.598664	3.08808	0.00201452	0.059905
ENSG00000179292	126.888	-1.95507	0.633457	-3.08635	0.00202627	0.0602004
ENSG00000162496	1590.06	-1.02871	0.333484	-3.08473	0.00203735	0.0604754
ENSG00000184185	114.213	1.30716	0.423902	3.08364	0.00204482	0.0606023
ENSG00000157423	47.5062	-1.4442	0.468351	-3.08358	0.00204528	0.0606023
ENSG00000258604	19.0071	2.05925	0.66831	3.08128	0.00206116	0.0610183
ENSG00000169314	67.5284	1.22136	0.396447	3.08076	0.00206472	0.0610694
ENSG00000225506	7.32992	-2.86834	0.932098	-3.0773	0.00208887	0.0617286
ENSG00000065534	4276.1	2.07758	0.675307	3.07649	0.00209452	0.0618404
ENSG00000128610	9.76788	2.62937	0.854859	3.07579	0.00209946	0.0619314
ENSG00000074966	22.3223	1.64688	0.535617	3.07474	0.00210686	0.0620705
ENSG00000273001	22.3919	1.62413	0.528243	3.07459	0.00210792	0.0620705
ENSG00000255384	8.03076	2.84414	0.925221	3.07401	0.00211205	0.0621223
ENSG00000166831	1563.96	0.853368	0.277636	3.07369	0.0021143	0.0621223
ENSG00000188582	21.2762	2.11104	0.686842	3.07355	0.00211529	0.0621223
ENSG00000125355	158.852	-1.46719	0.477456	-3.07294	0.00211963	0.0621945
ENSG00000259477	11.9391	-2.70302	0.879742	-3.07251	0.00212264	0.0622279
ENSG00000280107	8.0178	2.70831	0.881615	3.07199	0.0021264	0.0622831
ENSG00000141744	17.5405	2.32084	0.755992	3.06993	0.00214107	0.0625576
ENSG00000278910	12.1175	2.47757	0.807058	3.06988	0.00214142	0.0625576
ENSG00000221836	15.2427	-3.0846	1.00479	-3.06988	0.00214143	0.0625576
ENSG00000278195	11.9271	-2.47325	0.805779	-3.06939	0.00214494	0.0625958
ENSG00000179431	374.785	-0.993054	0.323557	-3.06917	0.00214651	0.0625958
ENSG00000280200	36.0566	1.46724	0.478212	3.06819	0.00215362	0.0627479
ENSG00000143375	900.803	-2.04177	0.665589	-3.06761	0.00215781	0.0627963
ENSG00000214510	16.4225	1.93195	0.629826	3.06743	0.00215906	0.0627963
ENSG00000157456	430.03	-1.05928	0.345385	-3.06695	0.00216253	0.0628422
ENSG00000158764	23.6454	-1.98497	0.647282	-3.06663	0.00216489	0.0628557
ENSG00000088826	183.476	-1.19336	0.389251	-3.06578	0.00217103	0.0629789
ENSG00000262769	116.499	1.16897	0.381376	3.06514	0.00217567	0.0629804
ENSG00000057593	29.7894	-2.63742	0.860461	-3.06513	0.00217577	0.0629804
ENSG00000131941	1198.11	-1.2414	0.405084	-3.06456	0.0021799	0.0629804
ENSG00000134369	7116.47	1.05366	0.343826	3.06451	0.00218024	0.0629804
ENSG00000167393	1542.26	0.936364	0.305555	3.06447	0.00218057	0.0629804
ENSG00000064225	787.574	1.07005	0.349285	3.06354	0.00218738	0.0631221
ENSG00000060566	14.9481	-3.20267	1.04563	-3.06291	0.00219196	0.0631992
ENSG00000103257	2520.57	-1.10907	0.362206	-3.06198	0.00219877	0.0633406
ENSG00000286522	1382.57	-1.28757	0.420766	-3.06007	0.00221286	0.0635542
ENSG00000283486	95.0329	1.09852	0.359009	3.05988	0.00221423	0.0635542
ENSG00000101443	13.252	-2.45151	0.80119	-3.05984	0.00221458	0.0635542
ENSG00000169413	13.8517	2.14814	0.70206	3.05977	0.00221505	0.0635542
ENSG00000232050	7.32039	3.53618	1.15574	3.05968	0.00221576	0.0635542
ENSG00000156113	1572.61	-1.38066	0.451326	-3.05911	0.00221998	0.0636202
ENSG00000132437	19.3567	-2.72549	0.891152	-3.05839	0.00222528	0.0636731
ENSG00000137460	23.7617	-2.11195	0.690554	-3.05834	0.00222566	0.0636731
ENSG00000144357	2629.52	0.895214	0.292778	3.05765	0.00223079	0.0637648
ENSG00000179915	223.154	1.30686	0.427631	3.05605	0.00224271	0.0640503
ENSG00000158014	42.0738	1.42703	0.467057	3.05538	0.00224778	0.0641399
ENSG00000184305	42.2295	-2.27022	0.743117	-3.055	0.00225064	0.0641665
ENSG00000271483	19.2155	1.86552	0.610756	3.05445	0.00225474	0.0642282
ENSG00000245322	492.757	-0.835303	0.273664	-3.0523	0.00227098	0.0646352
ENSG00000110427	57.5676	1.57968	0.517583	3.05204	0.00227295	0.064636
ENSG00000166090	10.0799	3.03493	0.994501	3.05171	0.0022754	0.0646503
ENSG00000106541	20.1259	-2.36571	0.775338	-3.05119	0.00227933	0.0647064
ENSG00000236467	145.105	-1.38568	0.454216	-3.05071	0.00228303	0.0647561
ENSG00000242841	15.0324	-1.97578	0.64835	-3.0474	0.00230828	0.0654164
ENSG00000072135	326.978	0.877764	0.288167	3.04603	0.00231887	0.0656057
ENSG00000236318	16.6971	-3.61113	1.18552	-3.04602	0.00231891	0.0656057
ENSG00000050327	557.25	-1.51965	0.4994	-3.04296	0.00234267	0.0662213
ENSG00000136261	2239.02	1.2841	0.422164	3.0417	0.00235247	0.0663959
ENSG00000107551	943.874	0.936537	0.307904	3.04165	0.00235285	0.0663959
ENSG00000227719	18.2691	1.96979	0.647711	3.04115	0.00235674	0.0664491
ENSG00000236065	45.1639	1.36895	0.450402	3.0394	0.00237046	0.0667794
ENSG00000147588	7.44447	-3.31251	1.08999	-3.03902	0.00237347	0.0668074
ENSG00000228431	12.2726	2.38436	0.784679	3.03864	0.00237649	0.0668357
ENSG00000103528	127.565	-1.7449	0.574363	-3.03797	0.00238181	0.0669012
ENSG00000079482	692.67	1.26128	0.415189	3.03783	0.00238285	0.0669012
ENSG00000196866	562.722	-1.11844	0.368438	-3.03563	0.00240036	0.0673359
ENSG00000112837	4218.22	-1.5077	0.496737	-3.0352	0.00240377	0.0673747
ENSG00000196136	6.62466	-3.18901	1.05116	-3.0338	0.00241491	0.0676297
ENSG00000133657	4303.77	1.28324	0.423169	3.03247	0.00242565	0.0678501
ENSG00000268942	25.6541	-1.49713	0.493725	-3.03231	0.00242687	0.0678501
ENSG00000188869	126.911	-1.75196	0.577837	-3.03193	0.00242994	0.0678731
ENSG00000273802	598.548	-1.05549	0.348153	-3.03169	0.00243186	0.0678731
ENSG00000138180	262.627	-1.07817	0.355663	-3.03145	0.00243383	0.0678731
ENSG00000175785	67.8244	1.59203	0.52527	3.03088	0.00243846	0.0679452
ENSG00000027075	356.916	1.07235	0.353877	3.03029	0.00244318	0.0680197
ENSG00000264000	40.2395	1.40135	0.462548	3.02963	0.00244856	0.0681121
ENSG00000052850	155.555	-1.77287	0.585503	-3.02795	0.0024622	0.0684344
ENSG00000161973	7.42734	-3.03485	1.00251	-3.02726	0.00246783	0.0685333
ENSG00000159784	103.653	-1.57147	0.519283	-3.02622	0.00247631	0.0686645
ENSG00000279128	41.2614	1.44866	0.47871	3.02618	0.00247669	0.0686645
ENSG00000257429	4.88456	-4.13634	1.36825	-3.02309	0.00250205	0.069266
ENSG00000258628	18.7144	-1.68614	0.557766	-3.02303	0.00250256	0.069266
ENSG00000285081	32.5966	1.66123	0.549839	3.0213	0.0025169	0.069605
ENSG00000110169	95.3888	-1.59957	0.529545	-3.02064	0.00252237	0.0696588
ENSG00000149573	25.9882	-3.2099	1.06268	-3.02056	0.00252305	0.0696588
ENSG00000243051	11.9055	2.20019	0.728493	3.0202	0.00252608	0.0696845
ENSG00000244055	362.076	0.900486	0.298421	3.01751	0.00254864	0.0702485
ENSG00000237705	282.849	-1.12082	0.371492	-3.01707	0.00255233	0.0702575
ENSG00000114923	1097.31	1.16642	0.386622	3.01696	0.0025532	0.0702575
ENSG00000116035	33.0275	-2.10749	0.698627	-3.01661	0.00255617	0.0702741
ENSG00000131398	337.411	0.963801	0.319521	3.01639	0.00255804	0.0702741
ENSG00000145416	328.08	-1.05288	0.349248	-3.0147	0.00257236	0.070609
ENSG00000198286	135.221	-1.47178	0.488382	-3.01358	0.00258181	0.0707588
ENSG00000250267	27.6729	-1.59235	0.528396	-3.01355	0.00258208	0.0707588
ENSG00000187527	21.0673	1.8374	0.609952	3.01236	0.00259224	0.0709785
ENSG00000129244	1449.59	1.73023	0.574436	3.01204	0.00259499	0.0709952
ENSG00000151789	86.3088	-1.66318	0.55223	-3.01175	0.00259743	0.0710035
ENSG00000140067	11.3862	2.68887	0.893107	3.01069	0.00260655	0.0711941
ENSG00000235568	17.2313	1.96504	0.652888	3.00976	0.00261454	0.0713028
ENSG00000248313	9.03095	2.57815	0.856706	3.00938	0.00261783	0.0713028
ENSG00000223715	25.9121	-1.62288	0.539283	-3.00932	0.00261833	0.0713028
ENSG00000226535	5.78428	-3.73325	1.2406	-3.00923	0.00261912	0.0713028
ENSG00000285745	85.8664	1.7486	0.581508	3.00701	0.00263828	0.0717655
ENSG00000244067	47.1801	-2.44956	0.81506	-3.00538	0.00265252	0.0720534
ENSG00000134962	61.9598	-1.59834	0.53184	-3.0053	0.00265321	0.0720534
ENSG00000165192	18.9349	2.81458	0.936656	3.00493	0.00265644	0.0720822
ENSG00000273901	10.9845	2.22209	0.739827	3.00353	0.00266865	0.0723544
ENSG00000114948	713.927	1.23914	0.412636	3.00299	0.00267338	0.0723555
ENSG00000168916	3549.6	0.807945	0.26908	3.00262	0.00267669	0.0723555
ENSG00000237286	33.683	-1.46552	0.488082	-3.00261	0.00267677	0.0723555
ENSG00000279687	12.7433	2.72545	0.907716	3.00254	0.00267741	0.0723555
ENSG00000212864	178.499	1.49592	0.498526	3.00068	0.0026938	0.0727391
ENSG00000187164	588.54	-1.30972	0.436604	-2.99978	0.00270178	0.0728954
ENSG00000264007	39.4816	1.61742	0.539593	2.99748	0.00272218	0.073358
ENSG00000213853	2444.27	0.872037	0.290936	2.99735	0.00272335	0.073358
ENSG00000227811	149.018	1.74305	0.581732	2.99631	0.00273264	0.0735486
ENSG00000280780	23.8138	-1.52716	0.509741	-2.99595	0.00273592	0.0735771
ENSG00000114790	598.3	-1.17346	0.391823	-2.99489	0.00274548	0.0737746
ENSG00000121207	168.106	-1.53693	0.513473	-2.9932	0.00276067	0.0741227
ENSG00000227847	7.61345	2.83042	0.945788	2.99266	0.00276559	0.0741948
ENSG00000251031	15.3661	1.82102	0.608703	2.99164	0.00277482	0.0743822
ENSG00000184357	1693.67	-1.30689	0.437053	-2.99023	0.00278769	0.0746321
ENSG00000132953	3955.64	1.37902	0.461203	2.99005	0.00278929	0.0746321
ENSG00000134020	78.7034	1.07122	0.358284	2.98988	0.00279089	0.0746321
ENSG00000170312	617.327	-0.932343	0.311969	-2.98857	0.00280282	0.0748908
ENSG00000056736	114.482	0.976375	0.326764	2.98801	0.00280799	0.0749166
ENSG00000223349	7.60035	3.56351	1.19266	2.98786	0.0028094	0.0749166
ENSG00000095794	573.872	0.979274	0.327765	2.98773	0.00281056	0.0749166
ENSG00000204442	22.4477	-1.53323	0.513613	-2.98519	0.00283406	0.0754824
ENSG00000239989	38.1187	1.35239	0.453096	2.98476	0.00283796	0.0755258
ENSG00000247131	13.9709	2.70562	0.906642	2.98422	0.002843	0.0755992
ENSG00000128567	18840.1	-1.90706	0.639756	-2.98092	0.00287386	0.0763098
ENSG00000158286	3381.29	1.34204	0.450219	2.98087	0.00287432	0.0763098
ENSG00000100228	92.8567	-1.10522	0.370883	-2.97996	0.00288289	0.0764762
ENSG00000128052	3284.81	-1.0969	0.368135	-2.97962	0.00288604	0.0764986
ENSG00000214207	104.855	-1.09754	0.368601	-2.97758	0.00290539	0.0769498
ENSG00000284391	15.3672	2.10567	0.707237	2.97731	0.00290789	0.0769546
ENSG00000128165	177.482	-1.19732	0.402227	-2.97672	0.00291348	0.0770412
ENSG00000256797	53.8967	2.63324	0.885202	2.97473	0.00293247	0.0774816
ENSG00000164708	253.361	0.922408	0.310195	2.97364	0.00294293	0.0776962
ENSG00000286143	164.536	0.921706	0.310073	2.97255	0.00295338	0.07791
ENSG00000133800	13.9124	-2.82036	0.949028	-2.97184	0.0029602	0.0780279
ENSG00000286999	90.2345	1.10796	0.372882	2.97133	0.00296515	0.0780965
ENSG00000229269	22.8785	-1.82871	0.615541	-2.97091	0.00296921	0.0781414
ENSG00000287759	83.1162	1.19728	0.40317	2.96967	0.0029812	0.0783564
ENSG00000284231	337.795	-1.58636	0.534204	-2.96958	0.0029821	0.0783564
ENSG00000041880	117.745	0.968427	0.326178	2.96901	0.00298757	0.0783822
ENSG00000221946	72.3699	-1.55388	0.523371	-2.96899	0.00298781	0.0783822
ENSG00000112782	479.253	1.23039	0.414725	2.96675	0.00300966	0.0788813
ENSG00000104413	129.516	-1.85345	0.624783	-2.96655	0.00301159	0.0788813
ENSG00000260907	12.148	-2.19127	0.738759	-2.96615	0.00301549	0.0789212
ENSG00000116544	29.3402	-1.48546	0.501275	-2.96336	0.00304302	0.0795316
ENSG00000150630	883.94	1.224	0.413066	2.96321	0.00304446	0.0795316
ENSG00000133639	1311.72	1.46105	0.493089	2.96306	0.003046	0.0795316
ENSG00000084636	4005.27	-1.02535	0.34632	-2.96072	0.00306925	0.0800756
ENSG00000139800	76.9314	1.80741	0.610767	2.95924	0.00308396	0.0803389
ENSG00000157833	178.554	-1.08639	0.36712	-2.95922	0.00308418	0.0803389
ENSG00000164742	252.879	1.01966	0.344656	2.95849	0.00309152	0.0804271
ENSG00000286864	174.274	1.44546	0.488635	2.95816	0.00309479	0.0804271
ENSG00000095777	138.355	-1.25074	0.42284	-2.95794	0.00309701	0.0804271
ENSG00000287743	6.72703	3.01605	1.01965	2.95792	0.00309727	0.0804271
ENSG00000254489	72.6272	1.0687	0.361344	2.95758	0.00310062	0.0804512
ENSG00000071539	293.032	-1.05469	0.356808	-2.9559	0.00311755	0.0807633
ENSG00000104537	31.6463	-2.79311	0.944998	-2.95567	0.00311987	0.0807633
ENSG00000184489	722.752	0.83798	0.283516	2.95567	0.00311995	0.0807633
ENSG00000137804	841.56	-1.01019	0.341906	-2.95457	0.00313103	0.080987
ENSG00000226440	17.6739	2.56661	0.868828	2.9541	0.00313583	0.0810481
ENSG00000285476	5.83338	3.49014	1.18179	2.95325	0.00314445	0.0812075
ENSG00000183844	5.56286	-3.70033	1.25359	-2.95179	0.0031594	0.0815303
ENSG00000240787	7.57479	-2.81627	0.954266	-2.95124	0.003165	0.0816113
ENSG00000286231	478.442	-0.97628	0.330851	-2.95082	0.00316936	0.0816602
ENSG00000237004	104.257	1.14325	0.387487	2.95042	0.00317347	0.0817027
ENSG00000231748	8.31272	-4.16797	1.41393	-2.94779	0.00320059	0.082337
ENSG00000110514	2153.63	0.737407	0.250372	2.94524	0.00322702	0.0829528
ENSG00000206538	468.699	-1.56861	0.532695	-2.94466	0.0032331	0.0830446
ENSG00000138678	82.617	2.12994	0.723741	2.94296	0.00325087	0.0834364
ENSG00000219445	42.0394	1.82282	0.619474	2.94253	0.00325538	0.0834876
ENSG00000196547	1624.01	0.949063	0.322591	2.942	0.00326104	0.0835054
ENSG00000107099	49.7072	-1.69023	0.574544	-2.94187	0.00326239	0.0835054
ENSG00000012124	63.2966	-1.66616	0.566385	-2.94175	0.00326362	0.0835054
ENSG00000164109	284.369	-1.18753	0.403837	-2.94061	0.00327562	0.0837478
ENSG00000158813	42.4587	-1.52477	0.518642	-2.93992	0.00328298	0.0838373
ENSG00000232590	11.0763	2.70464	0.920005	2.93981	0.00328417	0.0838373
ENSG00000112742	252.695	-1.00286	0.341198	-2.93924	0.0032902	0.0839268
ENSG00000134825	1543.27	-1.04321	0.355034	-2.93835	0.0032997	0.0841019
ENSG00000162946	780.46	0.844163	0.287328	2.93798	0.0033036	0.0841019
ENSG00000281332	83.5582	1.3856	0.471641	2.93783	0.00330513	0.0841019
ENSG00000169418	1184.03	-1.29915	0.442276	-2.93743	0.00330949	0.0841019
ENSG00000177000	1679.53	0.763764	0.260015	2.93738	0.00330997	0.0841019
ENSG00000168743	3881.05	-1.56962	0.534399	-2.93717	0.00331228	0.0841019
ENSG00000229433	16.5261	2.29409	0.781178	2.9367	0.0033172	0.0841319
ENSG00000135744	114.366	1.59939	0.544677	2.9364	0.00332042	0.0841319
ENSG00000282301	45.7937	1.43814	0.489772	2.93634	0.00332106	0.0841319
ENSG00000239445	74.2715	1.18562	0.403946	2.93511	0.00333433	0.0844034
ENSG00000213214	263.224	-1.70545	0.581187	-2.93443	0.00334161	0.0845233
ENSG00000204959	362.702	-1.52933	0.521252	-2.93395	0.00334676	0.0845892
ENSG00000145384	13.2773	3.13595	1.06931	2.93268	0.00336046	0.0848708
ENSG00000261502	22.9639	1.45119	0.495354	2.9296	0.00339402	0.0856531
ENSG00000167216	283.615	0.864124	0.295071	2.92852	0.00340577	0.0858843
ENSG00000267416	32.6164	-1.3869	0.473884	-2.92666	0.0034262	0.086334
ENSG00000124257	158.565	1.1778	0.403075	2.92203	0.00347757	0.0875519
ENSG00000119547	107.591	-2.71091	0.927812	-2.92183	0.00347981	0.0875519
ENSG00000148702	61.2591	-2.69131	0.921289	-2.92124	0.00348639	0.087651
ENSG00000156675	4962.86	-0.945719	0.323921	-2.91959	0.00350487	0.0880489
ENSG00000236924	8.3282	-2.82539	0.967978	-2.91886	0.00351313	0.0881315
ENSG00000143127	72.171	1.13316	0.388222	2.91883	0.00351347	0.0881315
ENSG00000145819	1425.65	0.980667	0.336066	2.91808	0.00352198	0.0882546
ENSG00000228789	22.6285	1.49448	0.512171	2.91792	0.00352369	0.0882546
ENSG00000171812	423.502	-1.64522	0.563933	-2.9174	0.00352967	0.0883377
ENSG00000185519	45.4494	1.57937	0.541442	2.91697	0.00353448	0.0883912
ENSG00000146555	1067.99	0.905977	0.310711	2.91582	0.00354757	0.0886105
ENSG00000185345	253.631	0.829737	0.284581	2.91564	0.00354954	0.0886105
ENSG00000135750	189.371	-0.929049	0.318659	-2.91549	0.00355126	0.0886105
ENSG00000196850	447.12	0.968371	0.332364	2.91359	0.00357299	0.0890859
ENSG00000185291	958.952	1.30613	0.44834	2.91326	0.00357676	0.0891129
ENSG00000203952	41.646	1.27992	0.43944	2.91262	0.00358413	0.0892294
ENSG00000285868	228.041	0.846343	0.290688	2.91152	0.00359675	0.0894432
ENSG00000169435	72.7422	-1.75233	0.601915	-2.91126	0.00359978	0.0894432
ENSG00000135046	1847.12	-1.35308	0.46479	-2.91117	0.0036008	0.0894432
ENSG00000198648	1289.76	1.00823	0.346403	2.91056	0.00360778	0.0895379
ENSG00000229358	185.508	0.901613	0.309793	2.91037	0.00361001	0.0895379
ENSG00000236828	10.6582	2.14317	0.736896	2.90837	0.00363314	0.0900443
ENSG00000187753	39.8922	1.31778	0.453172	2.9079	0.00363868	0.0901144
ENSG00000047365	476.897	-1.42489	0.490352	-2.90586	0.0036625	0.0906109
ENSG00000273593	7.09756	2.70831	0.932065	2.90571	0.00366419	0.0906109
ENSG00000253517	38.1092	1.25436	0.431833	2.90474	0.00367557	0.0906988
ENSG00000152578	239.645	-1.34468	0.462946	-2.90461	0.0036771	0.0906988
ENSG00000179761	127.138	0.972877	0.334946	2.90458	0.00367746	0.0906988
ENSG00000279839	18.8079	2.46652	0.849214	2.90448	0.00367868	0.0906988
ENSG00000255776	6.72172	2.90175	0.999358	2.90362	0.00368876	0.0908231
ENSG00000263432	36.7615	1.43911	0.495632	2.90358	0.00368919	0.0908231
ENSG00000284508	5.21836	4.64934	1.60164	2.90285	0.00369778	0.0909671
ENSG00000060762	277.086	1.20439	0.414964	2.90241	0.00370304	0.090969
ENSG00000143847	4108.81	1.25845	0.433593	2.90238	0.00370334	0.090969
ENSG00000266446	5.22055	-3.44874	1.18836	-2.90211	0.00370659	0.0909815
ENSG00000130203	10849.3	-1.10362	0.380463	-2.90073	0.00372295	0.0913156
ENSG00000248546	19.6932	-1.98155	0.683294	-2.9	0.00373167	0.0914619
ENSG00000142615	6.78087	3.07172	1.05943	2.8994	0.00373873	0.0915673
ENSG00000167549	1421.2	1.30187	0.449074	2.89901	0.00374348	0.0916159
ENSG00000177335	15.7589	1.91022	0.659007	2.89863	0.00374793	0.0916572
ENSG00000168496	456.877	-0.991099	0.342043	-2.89759	0.00376044	0.0918955
ENSG00000105220	4400.45	1.16973	0.403916	2.89598	0.00377972	0.0922987
ENSG00000008735	113.989	-1.73219	0.598282	-2.89527	0.00378833	0.0924221
ENSG00000248932	523.819	0.760731	0.262779	2.89495	0.00379223	0.0924221
ENSG00000138160	870.682	-1.01077	0.349159	-2.89487	0.00379313	0.0924221
ENSG00000111110	732.494	-1.048	0.362153	-2.8938	0.00380608	0.0926695
ENSG00000265417	14.9023	-2.04508	0.707295	-2.89142	0.00383509	0.0932909
ENSG00000240891	142.1	-1.31516	0.454877	-2.89124	0.00383722	0.0932909
ENSG00000251468	34.8706	1.64887	0.570692	2.88925	0.0038616	0.0938147
ENSG00000141639	318.846	0.975741	0.337929	2.88741	0.00388425	0.0942961
ENSG00000179715	292.478	-0.981544	0.340034	-2.8866	0.00389425	0.0944114
ENSG00000229081	18.4817	1.76664	0.612049	2.88643	0.00389636	0.0944114
ENSG00000167914	6.83325	-3.16806	1.09761	-2.88634	0.00389754	0.0944114
ENSG00000227392	74.5009	-1.78741	0.61955	-2.88501	0.00391401	0.094736
ENSG00000205363	132.907	-1.29725	0.449684	-2.8848	0.00391665	0.094736
ENSG00000170276	10.5973	2.1018	0.729022	2.88304	0.00393854	0.0951961
ENSG00000284830	127.502	1.68849	0.585759	2.88257	0.00394451	0.0952394
ENSG00000204657	103.474	1.0914	0.37866	2.88226	0.00394839	0.0952394
ENSG00000149972	419.509	-1.3668	0.474218	-2.88221	0.00394894	0.0952394
ENSG00000275383	39.4432	1.20616	0.418553	2.88175	0.00395479	0.0953113
ENSG00000101447	191.729	-1.03549	0.359466	-2.88064	0.00396868	0.0955564
ENSG00000108515	4259.98	1.20719	0.419095	2.88046	0.00397091	0.0955564
ENSG00000124942	78223.5	-0.915599	0.317889	-2.88025	0.0039736	0.0955564
ENSG00000215127	8.09911	2.42216	0.841292	2.87909	0.00398824	0.0956443
ENSG00000271989	15.6679	-1.97448	0.685819	-2.879	0.00398934	0.0956443
ENSG00000171241	259.986	-0.966537	0.335733	-2.87889	0.00399078	0.0956443
ENSG00000226286	6.83271	4.04114	1.40374	2.87884	0.00399143	0.0956443
ENSG00000229582	11.829	-1.95577	0.679366	-2.87882	0.00399166	0.0956443
ENSG00000283662	67.143	1.03073	0.358135	2.87805	0.00400138	0.0958079
ENSG00000145362	1562.56	1.02299	0.355571	2.87703	0.00401433	0.0960488
ENSG00000120949	15.5637	-2.00297	0.696715	-2.87488	0.00404178	0.0966359
ENSG00000136237	171.637	-1.01718	0.353872	-2.87442	0.00404773	0.0967083
ENSG00000100665	4.86741	-4.87503	1.6963	-2.87392	0.00405406	0.0967899
ENSG00000085831	267.474	1.24545	0.433542	2.87273	0.00406948	0.0970882
ENSG00000235750	54.7199	-1.29569	0.451219	-2.87153	0.00408496	0.0973875
ENSG00000229931	81.0353	1.22294	0.426066	2.87031	0.00410073	0.0976934
ENSG00000233963	10.3165	2.53189	0.882312	2.86961	0.0041098	0.0977774
ENSG00000169594	3445.28	-1.9119	0.666272	-2.86954	0.00411064	0.0977774
ENSG00000225398	12.2664	2.26396	0.789013	2.86935	0.0041131	0.0977774
ENSG00000249326	6.88623	4.07873	1.42173	2.86885	0.00411966	0.0978633
ENSG00000275493	62.463	1.10503	0.38537	2.86745	0.00413799	0.0982284
ENSG00000166148	38.869	-4.85252	1.69271	-2.86671	0.00414765	0.0982504
ENSG00000132854	694.912	-2.02682	0.707048	-2.86659	0.00414915	0.0982504
ENSG00000252290	6.29236	2.79235	0.974114	2.86656	0.00414966	0.0982504
ENSG00000198795	1354.13	0.803472	0.280333	2.86613	0.0041552	0.0982504
ENSG00000155792	56.6003	-1.5458	0.539357	-2.86601	0.00415687	0.0982504
ENSG00000248994	63.8775	2.5099	0.875777	2.86591	0.00415811	0.0982504
ENSG00000145386	495.997	-0.949913	0.331466	-2.86579	0.00415964	0.0982504
ENSG00000100842	1033.81	1.23739	0.431913	2.8649	0.00417139	0.0984577
ENSG00000215808	40.2144	-1.60263	0.55954	-2.86418	0.00418086	0.0986112
ENSG00000054356	259.147	2.16797	0.757463	2.86215	0.00420779	0.0991575
ENSG00000196535	9600.83	1.02251	0.357279	2.86193	0.0042107	0.0991575
ENSG00000156510	138.195	-4.53598	1.58521	-2.86143	0.00421736	0.0991575
ENSG00000102763	1561.79	0.756733	0.264468	2.86134	0.00421859	0.0991575
ENSG00000285791	194.886	1.0613	0.37094	2.86112	0.00422151	0.0991575
ENSG00000274252	45.0932	1.72787	0.603952	2.86093	0.00422395	0.0991575
ENSG00000206228	162.594	-1.25661	0.439241	-2.86086	0.00422493	0.0991575

## Sheet: WTvsR634Q
#Data are generated using DeSeq2[58] package (v. 1.36.0) with default statistics and column naming. Pairwise comparisons between genotypes were performed (expression ~ genotype). Adjusted p values were calculated using the Benjamin & Hochberg method.
Gene_id	baseMean	log2FoldChange	lfcSE	stat	pvalue	padj
ENSG00000204186	1479.87	-3.00174	0.361024	-8.3145	9.21394e-17	2.65868e-12
ENSG00000108439	61.3501	4.01196	0.553883	7.24334	4.37771e-13	6.31594e-09
ENSG00000185942	1577.26	2.65576	0.408045	6.5085	7.59051e-11	7.30081e-07
ENSG00000161671	79077.6	1.69	0.281317	6.00748	1.88427e-09	1.35927e-05
ENSG00000263711	34.3459	5.98127	1.02436	5.83905	5.24999e-09	3.02977e-05
ENSG00000279579	69.775	-2.52845	0.435555	-5.80513	6.43171e-09	3.09312e-05
ENSG00000184792	414.504	1.5879	0.284656	5.57832	2.42854e-08	0.000100108
ENSG00000198105	26.1714	6.93863	1.26402	5.48933	4.03466e-08	0.000145525
ENSG00000250616	114.277	-2.07971	0.381431	-5.4524	4.96957e-08	0.00015933
ENSG00000167941	52.1756	-3.19663	0.606415	-5.27136	1.35415e-07	0.000390741
ENSG00000162706	27.1878	-3.00941	0.579713	-5.19121	2.08931e-07	0.000548065
ENSG00000163531	651.203	1.83328	0.370345	4.9502	7.4136e-07	0.00178266
ENSG00000286449	24.8889	-2.78729	0.573479	-4.86032	1.17195e-06	0.00260128
ENSG00000287105	65.8612	2.18865	0.452021	4.84193	1.28585e-06	0.00265023
ENSG00000282413	106.068	-2.70152	0.559862	-4.82532	1.39777e-06	0.00268885
ENSG00000287559	221.432	1.53592	0.319846	4.80206	1.5704e-06	0.00283211
ENSG00000248498	16.5364	4.90397	1.02907	4.76544	1.88441e-06	0.00319851
ENSG00000242242	962.023	-2.85687	0.615618	-4.64066	3.473e-06	0.00556742
ENSG00000102290	76.2899	-2.08163	0.453832	-4.58678	4.50137e-06	0.00646146
ENSG00000213145	125.153	1.68207	0.367152	4.5814	4.6188e-06	0.00646146
ENSG00000131398	267.291	1.65981	0.362591	4.57764	4.7025e-06	0.00646146
ENSG00000257341	123.028	1.6941	0.372897	4.54309	5.54352e-06	0.00726062
ENSG00000181234	51.0095	-3.41502	0.753201	-4.53401	5.78736e-06	0.00726062
ENSG00000006047	94.7052	1.61896	0.360031	4.49671	6.90121e-06	0.00829726
ENSG00000233522	35.8269	-2.31398	0.529059	-4.37377	1.22121e-05	0.0140952
ENSG00000130193	64.5827	1.79167	0.410865	4.36074	1.29625e-05	0.0143858
ENSG00000135605	147.18	1.33863	0.308104	4.34473	1.39449e-05	0.014903
ENSG00000198626	12180.5	1.11883	0.258609	4.32633	1.51613e-05	0.0156243
ENSG00000285971	79.8728	2.97141	0.690653	4.30233	1.69013e-05	0.0168168
ENSG00000148386	169.741	-2.67689	0.623378	-4.29417	1.7535e-05	0.0168658
ENSG00000227992	51.0652	-1.80017	0.421408	-4.2718	1.93904e-05	0.0180487
ENSG00000183072	616.343	1.75245	0.411536	4.25831	2.05979e-05	0.0185735
ENSG00000078018	220.695	-2.19518	0.522149	-4.20412	2.62095e-05	0.0229174
ENSG00000254913	135.498	1.55037	0.371047	4.17838	2.93595e-05	0.0249167
ENSG00000181856	320.229	1.76312	0.424076	4.15756	3.21669e-05	0.0264358
ENSG00000264019	15.6379	4.02022	0.9683	4.15184	3.29818e-05	0.0264358
ENSG00000163833	206.938	1.87827	0.455706	4.12168	3.76119e-05	0.0279605
ENSG00000077009	127.381	2.36686	0.574657	4.11874	3.80955e-05	0.0279605
ENSG00000154783	162.279	-1.69928	0.413032	-4.11417	3.88572e-05	0.0279605
ENSG00000115194	447.004	1.09005	0.265735	4.10201	4.0957e-05	0.0279605
ENSG00000129991	341.932	2.01377	0.491546	4.0968	4.18908e-05	0.0279605
ENSG00000188338	40.584	1.93338	0.472549	4.09138	4.28817e-05	0.0279605
ENSG00000162873	73.0077	-1.63411	0.399666	-4.08869	4.3381e-05	0.0279605
ENSG00000183873	296.208	2.20626	0.539821	4.08702	4.36944e-05	0.0279605
ENSG00000204644	263.04	1.71305	0.419651	4.08208	4.46343e-05	0.0279605
ENSG00000225670	14.0805	-2.74552	0.672815	-4.08064	4.49117e-05	0.0279605
ENSG00000092054	123811	2.13747	0.524617	4.07435	4.61426e-05	0.0279605
ENSG00000198812	317.631	2.08098	0.510983	4.0725	4.6512e-05	0.0279605
ENSG00000180801	1007.43	-1.13452	0.279472	-4.05953	4.91712e-05	0.0288693
ENSG00000139438	184.034	1.62112	0.399733	4.05551	5.00247e-05	0.0288693
ENSG00000160808	6040.63	1.60432	0.396203	4.04924	5.13853e-05	0.029073
ENSG00000254811	11.5884	-6.22224	1.54207	-4.03498	5.46064e-05	0.0303013
ENSG00000230499	29.7998	-1.83072	0.455261	-4.02126	5.78886e-05	0.0315165
ENSG00000230663	41.0969	-2.16078	0.540666	-3.99651	6.42833e-05	0.0342797
ENSG00000249304	78.8929	-1.35886	0.340702	-3.98842	6.6514e-05	0.0342797
ENSG00000268649	11.2363	4.33873	1.08784	3.98837	6.65279e-05	0.0342797
ENSG00000255045	14.6289	-4.40387	1.11154	-3.96195	7.434e-05	0.037633
ENSG00000180448	529.861	1.18026	0.299184	3.94492	7.98255e-05	0.0397132
ENSG00000175701	14.5801	2.91174	0.74053	3.93197	8.42522e-05	0.041205
ENSG00000205309	77.313	1.54908	0.395224	3.91951	8.87295e-05	0.0426715
ENSG00000186628	677.282	1.20485	0.309158	3.8972	9.73118e-05	0.0460281
ENSG00000088992	319.512	1.77632	0.456252	3.89328	9.88994e-05	0.0460281
ENSG00000066056	65.1705	-2.15654	0.557741	-3.86656	0.000110383	0.0505573
ENSG00000267110	303.992	2.07598	0.542386	3.82749	0.000129455	0.0565176
ENSG00000115828	11.0919	5.71912	1.4945	3.82679	0.000129826	0.0565176
ENSG00000249050	14.5863	-2.82157	0.737543	-3.82563	0.000130438	0.0565176
ENSG00000151012	239.989	-1.31331	0.343468	-3.82369	0.00013147	0.0565176
ENSG00000198825	2444.59	-1.46177	0.382868	-3.81796	0.00013456	0.0565176
ENSG00000188765	53.5628	-2.4887	0.652025	-3.81688	0.000135149	0.0565176
ENSG00000119715	90.9663	1.49314	0.392173	3.80736	0.000140457	0.0578985
ENSG00000258444	8658.27	2.08084	0.549662	3.78567	0.000153295	0.0623004
ENSG00000268333	29.347	2.01855	0.534706	3.77507	0.000159964	0.0641076
ENSG00000222041	896.632	-1.28508	0.340874	-3.76995	0.000163282	0.0642357
ENSG00000203685	197.206	1.64097	0.435531	3.76773	0.000164736	0.0642357
ENSG00000241743	748.642	-3.17034	0.84296	-3.76096	0.000169261	0.0651141
ENSG00000009709	28.1514	-2.46304	0.655471	-3.75767	0.000171501	0.0651141
ENSG00000136010	669.175	-1.22581	0.328866	-3.72737	0.000193487	0.0725072
ENSG00000132429	430.793	1.85245	0.498178	3.71844	0.000200455	0.0741555
ENSG00000152128	216.099	1.54046	0.41706	3.69362	0.000221082	0.0807507
ENSG00000137860	50.2695	1.78419	0.483754	3.68821	0.000225839	0.0814573
ENSG00000253716	66.9774	1.33417	0.363109	3.67431	0.000238497	0.0849609
ENSG00000154146	72.782	-3.12004	0.852194	-3.66118	0.000251055	0.088344
ENSG00000159173	10502.1	1.10678	0.304172	3.63868	0.00027404	0.0952703
ENSG00000133454	8451.17	1.10352	0.303871	3.63152	0.000281757	0.0967867
ENSG00000168334	4296.98	1.22342	0.33796	3.62001	0.000294589	0.0978438
ENSG00000165349	31.9473	-2.05948	0.569123	-3.61869	0.000296104	0.0978438
ENSG00000283399	65.7053	-1.82838	0.50577	-3.61505	0.000300291	0.0978438
ENSG00000005187	198.057	-1.33385	0.368988	-3.61489	0.000300472	0.0978438
ENSG00000173991	212.585	1.83714	0.508372	3.61376	0.000301788	0.0978438
