# Supplementary material for: Mislocalization of pathogenic RBM20 variants in dilated cardiomyopathy is caused by loss-of-interaction with Transportin-3
Source: Nat Commun. 2023 Jul 18;14:4312. doi: 10.1038/s41467-023-39965-6 (PMC10353998; doi:10.1038/s41467-023-39965-6)
Supplement: Supplementary file 5 — Supplementary Data 2 [file 41467_2023_39965_MOESM5_ESM.xlsx]

## Sheet: Sup. Fig. 2 b 
#Statistics for pathway enrichment analyses are calculated using Metascape [59]
GroupID	Category	Term	Description	LogP	Log(q-value)	InTerm_InList	Genes	Symbols
1_Summary	GO Biological Processes	GO:0003012	muscle system process	-47.2775	-42.9308	81/281	88,89,134,183,226,287,477,488,493,775,776,783,845,1160,1410,1482,1812,1909,2257,2628,2775,3270,3752,3753,3757,3762,3768,3781,4607,4624,4625,4629,4633,4634,4635,4656,4878,5224,5318,5350,5733,6261,6262,6331,6442,6546,6640,6865,6909,7111,7125,7134,7135,7137,7139,7273,8048,8470,8557,8736,8913,9172,9456,10021,10324,10345,10611,10911,23676,28999,30819,51761,51778,56203,57057,58529,84676,92241,127294,39…	ACTN2,ACTN3,ADORA1,AGT,ALDOA,ANK2,ATP1A2,ATP2A2,ATP2B4,CACNA1C,CACNA1D,CACNB2,CASQ2,CKMT2,CRYAB,NKX2-5,DRD1,EDNRA,FGF12,GATM,GNAO1,HRC,KCND3,KCNE1,KCNH2,KCNJ5,KCNJ12,KCNN2,MYBPC3,MYH6,MYH7,MYH11,MYL2,MYL3,MYL4,MYOG,NPPA,PGAM2,PKP2,PLN,PTGER3,RYR1,RYR2,SCN5A,SGCA,SLC8A1,SNTA1,TACR2,TBX2,TMOD1,TNNC2,TNNC1,TNNI1,TNNI3,TNNT2,TTN,CSRP3,SORBS2,TCAP,MYOM1,CACNA1G,MYOM2,HOMER1,HCN4,KLHL41,TRDN,PDLIM5,UTS…
1_Member	GO Biological Processes	GO:0003012	muscle system process	-47.2775	-42.9308	81/281	88,89,134,183,226,287,477,488,493,775,776,783,845,1160,1410,1482,1812,1909,2257,2628,2775,3270,3752,3753,3757,3762,3768,3781,4607,4624,4625,4629,4633,4634,4635,4656,4878,5224,5318,5350,5733,6261,6262,6331,6442,6546,6640,6865,6909,7111,7125,7134,7135,7137,7139,7273,8048,8470,8557,8736,8913,9172,9456,10021,10324,10345,10611,10911,23676,28999,30819,51761,51778,56203,57057,58529,84676,92241,127294,39…	ACTN2,ACTN3,ADORA1,AGT,ALDOA,ANK2,ATP1A2,ATP2A2,ATP2B4,CACNA1C,CACNA1D,CACNB2,CASQ2,CKMT2,CRYAB,NKX2-5,DRD1,EDNRA,FGF12,GATM,GNAO1,HRC,KCND3,KCNE1,KCNH2,KCNJ5,KCNJ12,KCNN2,MYBPC3,MYH6,MYH7,MYH11,MYL2,MYL3,MYL4,MYOG,NPPA,PGAM2,PKP2,PLN,PTGER3,RYR1,RYR2,SCN5A,SGCA,SLC8A1,SNTA1,TACR2,TBX2,TMOD1,TNNC2,TNNC1,TNNI1,TNNI3,TNNT2,TTN,CSRP3,SORBS2,TCAP,MYOM1,CACNA1G,MYOM2,HOMER1,HCN4,KLHL41,TRDN,PDLIM5,UTS…
1_Member	GO Biological Processes	GO:0006936	muscle contraction	-41.9791	-37.9335	69/227	88,89,183,226,287,477,493,775,776,783,845,1160,1410,1482,1812,1909,2257,2775,3270,3752,3753,3757,3762,3768,3781,4607,4624,4625,4629,4633,4634,4635,5224,5318,5733,6261,6262,6331,6442,6546,6640,6865,6909,7111,7125,7134,7135,7137,7139,7273,8048,8557,8736,8913,9172,9456,10021,10324,10345,10911,23676,30819,51761,56203,57057,84676,92241,127294,442721	ACTN2,ACTN3,AGT,ALDOA,ANK2,ATP1A2,ATP2B4,CACNA1C,CACNA1D,CACNB2,CASQ2,CKMT2,CRYAB,NKX2-5,DRD1,EDNRA,FGF12,GNAO1,HRC,KCND3,KCNE1,KCNH2,KCNJ5,KCNJ12,KCNN2,MYBPC3,MYH6,MYH7,MYH11,MYL2,MYL3,MYL4,PGAM2,PKP2,PTGER3,RYR1,RYR2,SCN5A,SGCA,SLC8A1,SNTA1,TACR2,TBX2,TMOD1,TNNC2,TNNC1,TNNI1,TNNI3,TNNT2,TTN,CSRP3,TCAP,MYOM1,CACNA1G,MYOM2,HOMER1,HCN4,KLHL41,TRDN,UTS2,SMPX,KCNIP2,ATP8A2,LMOD3,TBX20,TRIM63,RCSD1,M…
1_Member	GO Biological Processes	GO:0044057	regulation of system process	-37.9796	-34.536	101/573	89,134,151,183,287,477,482,488,491,493,775,776,783,816,844,845,1129,1482,1573,1909,2013,2257,2258,2740,3270,3274,3670,3752,3753,3757,3762,3768,3781,4205,4607,4624,4625,4633,4634,4635,4656,4660,4878,5318,5350,5733,6262,6331,6442,6474,6546,6640,6865,6909,6910,7042,7125,7134,7135,7137,7139,7222,7349,8048,8604,8913,9229,9378,9456,9464,10021,10391,10699,11149,22871,23316,23467,26011,27129,27345,27347,…	ACTN3,ADORA1,ADRA2B,AGT,ANK2,ATP1A2,ATP1B2,ATP2A2,ATP2B2,ATP2B4,CACNA1C,CACNA1D,CACNB2,CAMK2B,CASQ1,CASQ2,CHRM2,NKX2-5,CYP2J2,EDNRA,EMP2,FGF12,FGF13,GLP1R,HRC,HRH2,ISL1,KCND3,KCNE1,KCNH2,KCNJ5,KCNJ12,KCNN2,MEF2A,MYBPC3,MYH6,MYH7,MYL2,MYL3,MYL4,MYOG,PPP1R12B,NPPA,PKP2,PLN,PTGER3,RYR2,SCN5A,SGCA,SHOX2,SLC8A1,SNTA1,TACR2,TBX2,TBX5,TGFB2,TNNC2,TNNC1,TNNI1,TNNI3,TNNT2,TRPC3,UCN,CSRP3,SLC25A12,CACNA1G,…
1_Member	GO Biological Processes	GO:0008016	regulation of heart contraction	-37.3274	-33.9349	62/207	134,183,287,477,482,488,491,493,775,776,783,845,1129,1482,1573,1909,2258,2740,3270,3670,3752,3753,3757,3762,3768,3781,4205,4624,4625,4633,4634,4635,4878,5318,5350,6262,6331,6474,6546,6640,6909,6910,7042,7137,7139,7349,8048,8913,10021,10699,11149,27129,29119,30819,30845,51086,64091,79041,157378,388591,406922,406990	ADORA1,AGT,ANK2,ATP1A2,ATP1B2,ATP2A2,ATP2B2,ATP2B4,CACNA1C,CACNA1D,CACNB2,CASQ2,CHRM2,NKX2-5,CYP2J2,EDNRA,FGF13,GLP1R,HRC,ISL1,KCND3,KCNE1,KCNH2,KCNJ5,KCNJ12,KCNN2,MEF2A,MYH6,MYH7,MYL2,MYL3,MYL4,NPPA,PKP2,PLN,RYR2,SCN5A,SHOX2,SLC8A1,SNTA1,TBX2,TBX5,TGFB2,TNNI3,TNNT2,UCN,CSRP3,CACNA1G,HCN4,CORIN,BVES,HSPB7,CTNNA3,KCNIP2,EHD3,TNNI3K,POPDC2,TMEM38A,TMEM65,RNF207,MIR133A1,MIR208A
1_Member	GO Biological Processes	GO:1903522	regulation of blood circulation	-35.2511	-31.9836	66/256	134,151,183,287,477,482,488,491,493,775,776,783,845,1129,1482,1573,1909,2258,2740,3270,3274,3670,3752,3753,3757,3762,3768,3781,4205,4624,4625,4633,4634,4635,4878,5318,5350,6262,6331,6474,6546,6640,6909,6910,7042,7137,7139,7349,8048,8913,10021,10699,11149,27129,27345,29119,30819,30845,51086,64091,79041,143872,157378,388591,406922,406990	ADORA1,ADRA2B,AGT,ANK2,ATP1A2,ATP1B2,ATP2A2,ATP2B2,ATP2B4,CACNA1C,CACNA1D,CACNB2,CASQ2,CHRM2,NKX2-5,CYP2J2,EDNRA,FGF13,GLP1R,HRC,HRH2,ISL1,KCND3,KCNE1,KCNH2,KCNJ5,KCNJ12,KCNN2,MEF2A,MYH6,MYH7,MYL2,MYL3,MYL4,NPPA,PKP2,PLN,RYR2,SCN5A,SHOX2,SLC8A1,SNTA1,TBX2,TBX5,TGFB2,TNNI3,TNNT2,UCN,CSRP3,CACNA1G,HCN4,CORIN,BVES,HSPB7,KCNMB4,CTNNA3,KCNIP2,EHD3,TNNI3K,POPDC2,TMEM38A,ARHGAP42,TMEM65,RNF207,MIR133A1,…
1_Member	GO Biological Processes	GO:0006941	striated muscle contraction	-29.9131	-26.7126	41/106	226,287,477,775,776,783,845,1482,2257,3752,3753,3757,3762,3781,4607,4624,4625,4633,4634,4635,5224,5318,6262,6331,6546,6640,7125,7134,7135,7137,7139,7273,8048,8557,8913,9456,10324,23676,51761,56203,92241	ALDOA,ANK2,ATP1A2,CACNA1C,CACNA1D,CACNB2,CASQ2,NKX2-5,FGF12,KCND3,KCNE1,KCNH2,KCNJ5,KCNN2,MYBPC3,MYH6,MYH7,MYL2,MYL3,MYL4,PGAM2,PKP2,RYR2,SCN5A,SLC8A1,SNTA1,TNNC2,TNNC1,TNNI1,TNNI3,TNNT2,TTN,CSRP3,TCAP,CACNA1G,HOMER1,KLHL41,SMPX,ATP8A2,LMOD3,RCSD1
1_Member	GO Biological Processes	GO:0060047	heart contraction	-25.3327	-22.287	35/92	70,287,477,775,776,783,845,1482,2257,3752,3753,3757,3762,3781,4607,4624,4625,4633,4634,4635,5318,6262,6331,6546,6640,7134,7135,7137,7139,7273,8048,8557,8913,10345,58498	ACTC1,ANK2,ATP1A2,CACNA1C,CACNA1D,CACNB2,CASQ2,NKX2-5,FGF12,KCND3,KCNE1,KCNH2,KCNJ5,KCNN2,MYBPC3,MYH6,MYH7,MYL2,MYL3,MYL4,PKP2,RYR2,SCN5A,SLC8A1,SNTA1,TNNC1,TNNI1,TNNI3,TNNT2,TTN,CSRP3,TCAP,CACNA1G,TRDN,MYL7
1_Member	GO Biological Processes	GO:0060048	cardiac muscle contraction	-25.0947	-22.0703	32/75	287,477,775,776,783,845,1482,2257,3752,3753,3757,3762,3781,4607,4624,4625,4633,4634,4635,5318,6262,6331,6546,6640,7134,7135,7137,7139,7273,8048,8557,8913	ANK2,ATP1A2,CACNA1C,CACNA1D,CACNB2,CASQ2,NKX2-5,FGF12,KCND3,KCNE1,KCNH2,KCNJ5,KCNN2,MYBPC3,MYH6,MYH7,MYL2,MYL3,MYL4,PKP2,RYR2,SCN5A,SLC8A1,SNTA1,TNNC1,TNNI1,TNNI3,TNNT2,TTN,CSRP3,TCAP,CACNA1G
1_Member	GO Biological Processes	GO:0003015	heart process	-24.8393	-21.853	37/108	70,287,477,775,776,783,845,1482,1909,2257,3752,3753,3757,3762,3781,4607,4624,4625,4633,4634,4635,5318,5350,6262,6331,6546,6640,7134,7135,7137,7139,7273,8048,8557,8913,10345,58498	ACTC1,ANK2,ATP1A2,CACNA1C,CACNA1D,CACNB2,CASQ2,NKX2-5,EDNRA,FGF12,KCND3,KCNE1,KCNH2,KCNJ5,KCNN2,MYBPC3,MYH6,MYH7,MYL2,MYL3,MYL4,PKP2,PLN,RYR2,SCN5A,SLC8A1,SNTA1,TNNC1,TNNI1,TNNI3,TNNT2,TTN,CSRP3,TCAP,CACNA1G,TRDN,MYL7
1_Member	GO Biological Processes	GO:0090257	regulation of muscle system process	-24.838	-21.853	54/250	89,134,151,183,287,477,488,493,775,816,844,845,1129,1482,2258,3270,4205,4607,4625,4633,4634,4656,4660,4878,5318,5350,6262,6331,6442,6546,6865,7125,7134,7135,7137,7139,7222,7349,9464,10021,29119,30845,51086,79041,84676,90523,93649,114907,143872,388591,390594,406922,406990,100126336	ACTN3,ADORA1,ADRA2B,AGT,ANK2,ATP1A2,ATP2A2,ATP2B4,CACNA1C,CAMK2B,CASQ1,CASQ2,CHRM2,NKX2-5,FGF13,HRC,MEF2A,MYBPC3,MYH7,MYL2,MYL3,MYOG,PPP1R12B,NPPA,PKP2,PLN,RYR2,SCN5A,SGCA,SLC8A1,TACR2,TNNC2,TNNC1,TNNI1,TNNI3,TNNT2,TRPC3,UCN,HAND2,HCN4,CTNNA3,EHD3,TNNI3K,TMEM38A,TRIM63,MLIP,MYOCD,FBXO32,ARHGAP42,RNF207,KBTBD13,MIR133A1,MIR208A,MIR208B
1_Member	GO Biological Processes	GO:0042391	regulation of membrane potential	-24.5342	-21.5677	70/425	41,88,134,287,477,480,482,488,664,775,776,783,845,948,1812,2257,2258,2557,2561,2892,2897,2903,3752,3753,3756,3757,3762,3767,3777,3781,3786,4208,4878,4915,5071,5318,5350,6262,6331,6546,6640,6648,6910,8671,8913,9378,10021,10345,11149,22871,23316,27345,29119,30819,30845,54413,57369,64091,64208,90134,140730,151647,266743,340273,348980,388591,400916,401190,406922,406990	ASIC1,ACTN2,ADORA1,ANK2,ATP1A2,ATP1A4,ATP1B2,ATP2A2,BNIP3,CACNA1C,CACNA1D,CACNB2,CASQ2,CD36,DRD1,FGF12,FGF13,GABRA4,GABRB2,GRIA3,GRIK1,GRIN2A,KCND3,KCNE1,KCNH1,KCNH2,KCNJ5,KCNJ11,KCNK3,KCNN2,KCNQ3,MEF2C,NPPA,NTRK2,PRKN,PKP2,PLN,RYR2,SCN5A,SLC8A1,SNTA1,SOD2,TBX5,SLC4A4,CACNA1G,NRXN1,HCN4,TRDN,BVES,NLGN1,CUX2,KCNMB4,CTNNA3,KCNIP2,EHD3,NLGN3,GJD2,POPDC2,POPDC3,KCNH7,RIMS4,TAFA4,NPAS4,ABCB5,HCN1,RNF2…
1_Member	GO Biological Processes	GO:0003013	circulatory system process	-22.7427	-19.8432	73/492	70,112,134,151,183,287,477,480,482,493,775,776,783,845,948,1482,1812,1909,2013,2257,2740,3274,3752,3753,3757,3762,3781,4607,4624,4625,4633,4634,4635,4878,5318,5350,6262,6331,6517,6523,6546,6640,6648,6865,7134,7135,7137,7139,7273,7349,7424,8048,8557,8671,8913,9376,10021,10345,10391,10699,10911,10991,11138,27345,27347,28232,54716,57057,58498,91608,91807,143872,387700	ACTC1,ADCY6,ADORA1,ADRA2B,AGT,ANK2,ATP1A2,ATP1A4,ATP1B2,ATP2B4,CACNA1C,CACNA1D,CACNB2,CASQ2,CD36,NKX2-5,DRD1,EDNRA,EMP2,FGF12,GLP1R,HRH2,KCND3,KCNE1,KCNH2,KCNJ5,KCNN2,MYBPC3,MYH6,MYH7,MYL2,MYL3,MYL4,NPPA,PKP2,PLN,RYR2,SCN5A,SLC2A4,SLC5A1,SLC8A1,SNTA1,SOD2,TACR2,TNNC1,TNNI1,TNNI3,TNNT2,TTN,UCN,VEGFC,CSRP3,TCAP,SLC4A4,CACNA1G,SLC22A8,HCN4,TRDN,CORO2B,CORIN,UTS2,SLC38A3,TBC1D8,KCNMB4,STK39,SLCO3A1,S…
1_Member	GO Biological Processes	GO:0006942	regulation of striated muscle contraction	-21.1488	-18.2935	32/96	89,134,287,477,488,775,844,845,1482,2258,3270,4607,4625,4633,4634,4878,5318,5350,6262,6331,6546,7135,7137,7349,10021,29119,30845,51086,79041,388591,390594,406922	ACTN3,ADORA1,ANK2,ATP1A2,ATP2A2,CACNA1C,CASQ1,CASQ2,NKX2-5,FGF13,HRC,MYBPC3,MYH7,MYL2,MYL3,NPPA,PKP2,PLN,RYR2,SCN5A,SLC8A1,TNNI1,TNNI3,UCN,HCN4,CTNNA3,EHD3,TNNI3K,TMEM38A,RNF207,KBTBD13,MIR133A1
1_Member	GO Biological Processes	GO:0006937	regulation of muscle contraction	-20.9087	-18.0671	41/170	89,134,151,287,477,488,775,844,845,1129,1482,2258,3270,4607,4625,4633,4634,4660,4878,5318,5350,6262,6331,6546,6865,7125,7134,7135,7137,7139,7349,10021,29119,30845,51086,79041,93649,143872,388591,390594,406922	ACTN3,ADORA1,ADRA2B,ANK2,ATP1A2,ATP2A2,CACNA1C,CASQ1,CASQ2,CHRM2,NKX2-5,FGF13,HRC,MYBPC3,MYH7,MYL2,MYL3,PPP1R12B,NPPA,PKP2,PLN,RYR2,SCN5A,SLC8A1,TACR2,TNNC2,TNNC1,TNNI1,TNNI3,TNNT2,UCN,HCN4,CTNNA3,EHD3,TNNI3K,TMEM38A,MYOCD,ARHGAP42,RNF207,KBTBD13,MIR133A1
1_Member	GO Biological Processes	GO:0008015	blood circulation	-19.6869	-16.9085	61/400	70,112,134,151,183,287,477,775,776,783,845,1482,1812,1909,2013,2257,2740,3274,3752,3753,3757,3762,3781,4607,4624,4625,4633,4634,4635,4878,5318,5350,6262,6331,6546,6640,6648,6865,7134,7135,7137,7139,7273,7349,7424,8048,8557,8913,10021,10345,10391,10699,10911,11138,27345,27347,57057,58498,91608,91807,143872	ACTC1,ADCY6,ADORA1,ADRA2B,AGT,ANK2,ATP1A2,CACNA1C,CACNA1D,CACNB2,CASQ2,NKX2-5,DRD1,EDNRA,EMP2,FGF12,GLP1R,HRH2,KCND3,KCNE1,KCNH2,KCNJ5,KCNN2,MYBPC3,MYH6,MYH7,MYL2,MYL3,MYL4,NPPA,PKP2,PLN,RYR2,SCN5A,SLC8A1,SNTA1,SOD2,TACR2,TNNC1,TNNI1,TNNI3,TNNT2,TTN,UCN,VEGFC,CSRP3,TCAP,CACNA1G,HCN4,TRDN,CORO2B,CORIN,UTS2,TBC1D8,KCNMB4,STK39,TBX20,MYL7,RASL10B,MYLK3,ARHGAP42
1_Member	GO Biological Processes	GO:0061337	cardiac conduction	-18.2251	-15.4717	25/66	287,477,482,775,776,783,845,3670,3752,3753,3757,3762,3781,4205,5318,5350,6262,6331,6546,6910,8913,10021,29119,51086,388591	ANK2,ATP1A2,ATP1B2,CACNA1C,CACNA1D,CACNB2,CASQ2,ISL1,KCND3,KCNE1,KCNH2,KCNJ5,KCNN2,MEF2A,PKP2,PLN,RYR2,SCN5A,SLC8A1,TBX5,CACNA1G,HCN4,CTNNA3,TNNI3K,RNF207
1_Member	GO Biological Processes	GO:0002027	regulation of heart rate	-17.7186	-15.0054	30/105	183,287,488,775,776,783,845,1909,3270,3670,3752,3753,3757,3762,4624,4625,4878,5318,5350,6262,6331,6474,6546,6640,8913,10021,11149,29119,51086,64091	AGT,ANK2,ATP2A2,CACNA1C,CACNA1D,CACNB2,CASQ2,EDNRA,HRC,ISL1,KCND3,KCNE1,KCNH2,KCNJ5,MYH6,MYH7,NPPA,PKP2,PLN,RYR2,SCN5A,SHOX2,SLC8A1,SNTA1,CACNA1G,HCN4,BVES,CTNNA3,TNNI3K,POPDC2
1_Member	GO Biological Processes	GO:0086065	cell communication involved in cardiac conduction	-15.5064	-12.8587	19/43	287,477,482,775,776,783,845,3762,3781,5318,6262,6331,6546,6910,8913,10021,29119,51086,388591	ANK2,ATP1A2,ATP1B2,CACNA1C,CACNA1D,CACNB2,CASQ2,KCNJ5,KCNN2,PKP2,RYR2,SCN5A,SLC8A1,TBX5,CACNA1G,HCN4,CTNNA3,TNNI3K,RNF207
1_Member	GO Biological Processes	GO:0035637	multicellular organismal signaling	-15.4338	-12.7947	29/116	287,477,482,775,776,783,845,1812,3670,3752,3753,3757,3762,3781,4205,4915,5318,5350,6262,6331,6546,6910,8913,10021,23114,27345,29119,51086,388591	ANK2,ATP1A2,ATP1B2,CACNA1C,CACNA1D,CACNB2,CASQ2,DRD1,ISL1,KCND3,KCNE1,KCNH2,KCNJ5,KCNN2,MEF2A,NTRK2,PKP2,PLN,RYR2,SCN5A,SLC8A1,TBX5,CACNA1G,HCN4,NFASC,KCNMB4,CTNNA3,TNNI3K,RNF207
1_Member	GO Biological Processes	GO:0055117	regulation of cardiac muscle contraction	-15.2686	-12.6379	24/77	134,287,477,488,775,845,1482,2258,3270,4878,5318,5350,6262,6331,6546,7137,7349,10021,29119,30845,51086,79041,388591,406922	ADORA1,ANK2,ATP1A2,ATP2A2,CACNA1C,CASQ2,NKX2-5,FGF13,HRC,NPPA,PKP2,PLN,RYR2,SCN5A,SLC8A1,TNNI3,UCN,HCN4,CTNNA3,EHD3,TNNI3K,TMEM38A,RNF207,MIR133A1
1_Member	GO Biological Processes	GO:0086001	cardiac muscle cell action potential	-14.2287	-11.6528	19/49	287,477,775,776,783,2257,3752,3753,3757,3762,3781,5318,6262,6331,6546,6640,8913,10021,30819	ANK2,ATP1A2,CACNA1C,CACNA1D,CACNB2,FGF12,KCND3,KCNE1,KCNH2,KCNJ5,KCNN2,PKP2,RYR2,SCN5A,SLC8A1,SNTA1,CACNA1G,HCN4,KCNIP2
1_Member	GO Biological Processes	GO:0086019	cell-cell signaling involved in cardiac conduction	-12.8051	-10.2909	14/27	287,775,776,783,845,3762,3781,5318,6262,6331,6910,8913,10021,388591	ANK2,CACNA1C,CACNA1D,CACNB2,CASQ2,KCNJ5,KCNN2,PKP2,RYR2,SCN5A,TBX5,CACNA1G,HCN4,RNF207
1_Member	GO Biological Processes	GO:0001508	action potential	-12.7828	-10.275	24/97	287,477,775,776,783,1812,2257,3752,3753,3757,3762,3781,4915,5318,6262,6331,6546,6640,8913,10021,27345,30819,57369,90134	ANK2,ATP1A2,CACNA1C,CACNA1D,CACNB2,DRD1,FGF12,KCND3,KCNE1,KCNH2,KCNJ5,KCNN2,NTRK2,PKP2,RYR2,SCN5A,SLC8A1,SNTA1,CACNA1G,HCN4,KCNMB4,KCNIP2,GJD2,KCNH7
1_Member	GO Biological Processes	GO:0070252	actin-mediated cell contraction	-12.4355	-9.94617	20/67	70,287,775,776,783,2013,2257,3752,3753,3757,3762,3781,4624,4625,5318,6262,6331,6640,7139,8913	ACTC1,ANK2,CACNA1C,CACNA1D,CACNB2,EMP2,FGF12,KCND3,KCNE1,KCNH2,KCNJ5,KCNN2,MYH6,MYH7,PKP2,RYR2,SCN5A,SNTA1,TNNT2,CACNA1G
1_Member	GO Biological Processes	GO:0086002	cardiac muscle cell action potential involved in contraction	-11.4987	-9.05507	15/38	287,775,776,783,2257,3752,3753,3757,3762,3781,5318,6262,6331,6640,8913	ANK2,CACNA1C,CACNA1D,CACNB2,FGF12,KCND3,KCNE1,KCNH2,KCNJ5,KCNN2,PKP2,RYR2,SCN5A,SNTA1,CACNA1G
1_Member	GO Biological Processes	GO:0086003	cardiac muscle cell contraction	-10.5854	-8.17819	15/43	287,775,776,783,2257,3752,3753,3757,3762,3781,5318,6262,6331,6640,8913	ANK2,CACNA1C,CACNA1D,CACNB2,FGF12,KCND3,KCNE1,KCNH2,KCNJ5,KCNN2,PKP2,RYR2,SCN5A,SNTA1,CACNA1G
1_Member	GO Biological Processes	GO:0086091	regulation of heart rate by cardiac conduction	-10.1146	-7.74107	14/39	287,775,776,783,3670,3752,3753,3757,3762,5318,6331,8913,10021,29119	ANK2,CACNA1C,CACNA1D,CACNB2,ISL1,KCND3,KCNE1,KCNH2,KCNJ5,PKP2,SCN5A,CACNA1G,HCN4,CTNNA3
1_Member	GO Biological Processes	GO:0030048	actin filament-based movement	-10.0836	-7.71465	21/97	70,287,775,776,783,2013,2257,3752,3753,3757,3762,3781,4624,4625,5318,6262,6331,6640,7139,8913,644150	ACTC1,ANK2,CACNA1C,CACNA1D,CACNB2,EMP2,FGF12,KCND3,KCNE1,KCNH2,KCNJ5,KCNN2,MYH6,MYH7,PKP2,RYR2,SCN5A,SNTA1,TNNT2,CACNA1G,WIPF3
1_Member	GO Biological Processes	GO:0086005	ventricular cardiac muscle cell action potential	-7.50002	-5.35745	9/21	287,3752,3753,3757,3762,5318,6262,6331,6640	ANK2,KCND3,KCNE1,KCNH2,KCNJ5,PKP2,RYR2,SCN5A,SNTA1
2_Summary	GO Biological Processes	GO:0014706	striated muscle tissue development	-40.4723	-36.6027	75/287	70,88,183,650,653,655,844,1482,1909,2022,2274,3670,3679,4205,4208,4488,4607,4624,4625,4629,4633,4634,4656,4878,5239,5318,5350,5457,5629,5915,6258,6261,6262,6331,6474,6546,6909,6910,7042,7134,7135,7137,7139,7273,7474,8048,8470,8557,8913,9456,9750,10021,10324,10529,10611,11149,26011,51676,51778,56203,57057,57538,58498,58529,64091,64208,79191,80206,84700,91807,93649,113622,137814,150572,376132,25976…	ACTC1,ACTN2,AGT,BMP2,BMP5,BMP7,CASQ1,NKX2-5,EDNRA,ENG,FHL2,ISL1,ITGA7,MEF2A,MEF2C,MSX2,MYBPC3,MYH6,MYH7,MYH11,MYL2,MYL3,MYOG,NPPA,PGM5,PKP2,PLN,POU4F1,PROX1,RARB,RXRG,RYR1,RYR2,SCN5A,SHOX2,SLC8A1,TBX2,TBX5,TGFB2,TNNC1,TNNI1,TNNI3,TNNT2,TTN,WNT5A,CSRP3,SORBS2,TCAP,CACNA1G,HOMER1,RIPOR2,HCN4,KLHL41,NEBL,PDLIM5,BVES,TENM4,ASB2,MYOZ2,LMOD3,TBX20,ALPK3,MYL7,MYOZ1,POPDC2,POPDC3,IRX3,FHOD3,MYO18B,MYLK3,…
2_Member	GO Biological Processes	GO:0014706	striated muscle tissue development	-40.4723	-36.6027	75/287	70,88,183,650,653,655,844,1482,1909,2022,2274,3670,3679,4205,4208,4488,4607,4624,4625,4629,4633,4634,4656,4878,5239,5318,5350,5457,5629,5915,6258,6261,6262,6331,6474,6546,6909,6910,7042,7134,7135,7137,7139,7273,7474,8048,8470,8557,8913,9456,9750,10021,10324,10529,10611,11149,26011,51676,51778,56203,57057,57538,58498,58529,64091,64208,79191,80206,84700,91807,93649,113622,137814,150572,376132	ACTC1,ACTN2,AGT,BMP2,BMP5,BMP7,CASQ1,NKX2-5,EDNRA,ENG,FHL2,ISL1,ITGA7,MEF2A,MEF2C,MSX2,MYBPC3,MYH6,MYH7,MYH11,MYL2,MYL3,MYOG,NPPA,PGM5,PKP2,PLN,POU4F1,PROX1,RARB,RXRG,RYR1,RYR2,SCN5A,SHOX2,SLC8A1,TBX2,TBX5,TGFB2,TNNC1,TNNI1,TNNI3,TNNT2,TTN,WNT5A,CSRP3,SORBS2,TCAP,CACNA1G,HOMER1,RIPOR2,HCN4,KLHL41,NEBL,PDLIM5,BVES,TENM4,ASB2,MYOZ2,LMOD3,TBX20,ALPK3,MYL7,MYOZ1,POPDC2,POPDC3,IRX3,FHOD3,MYO18B,MYLK3,…
2_Member	GO Biological Processes	GO:0048738	cardiac muscle tissue development	-40.3033	-36.5587	60/173	70,88,183,650,653,655,1482,1909,2022,2274,3670,4205,4208,4488,4607,4624,4625,4629,4633,4634,4878,5318,5350,5457,5629,5915,6262,6331,6474,6546,6909,6910,7042,7134,7135,7137,7139,7273,7474,8048,8470,8557,8913,10021,10529,10611,11149,26011,51676,57057,57538,58498,79191,80206,84700,91807,93649,113622,137814,376132	ACTC1,ACTN2,AGT,BMP2,BMP5,BMP7,NKX2-5,EDNRA,ENG,FHL2,ISL1,MEF2A,MEF2C,MSX2,MYBPC3,MYH6,MYH7,MYH11,MYL2,MYL3,NPPA,PKP2,PLN,POU4F1,PROX1,RARB,RYR2,SCN5A,SHOX2,SLC8A1,TBX2,TBX5,TGFB2,TNNC1,TNNI1,TNNI3,TNNT2,TTN,WNT5A,CSRP3,SORBS2,TCAP,CACNA1G,HCN4,NEBL,PDLIM5,BVES,TENM4,ASB2,TBX20,ALPK3,MYL7,IRX3,FHOD3,MYO18B,MYLK3,MYOCD,ADPRHL1,NKX2-6,LRRC10
2_Member	GO Biological Processes	GO:0060537	muscle tissue development	-39.3136	-35.688	76/306	70,88,183,650,653,655,844,1482,1909,2022,2274,3670,3679,4205,4208,4488,4607,4624,4625,4629,4633,4634,4656,4878,5239,5318,5350,5457,5629,5915,6258,6261,6262,6331,6474,6546,6909,6910,7042,7134,7135,7137,7139,7273,7474,8048,8470,8557,8913,9456,9750,10021,10324,10529,10611,11149,25976,26011,51676,51778,56203,57057,57538,58498,58529,64091,64208,79191,80206,84700,91807,93649,113622,137814,150572,376132	ACTC1,ACTN2,AGT,BMP2,BMP5,BMP7,CASQ1,NKX2-5,EDNRA,ENG,FHL2,ISL1,ITGA7,MEF2A,MEF2C,MSX2,MYBPC3,MYH6,MYH7,MYH11,MYL2,MYL3,MYOG,NPPA,PGM5,PKP2,PLN,POU4F1,PROX1,RARB,RXRG,RYR1,RYR2,SCN5A,SHOX2,SLC8A1,TBX2,TBX5,TGFB2,TNNC1,TNNI1,TNNI3,TNNT2,TTN,WNT5A,CSRP3,SORBS2,TCAP,CACNA1G,HOMER1,RIPOR2,HCN4,KLHL41,NEBL,PDLIM5,BVES,TIPARP,TENM4,ASB2,MYOZ2,LMOD3,TBX20,ALPK3,MYL7,MYOZ1,POPDC2,POPDC3,IRX3,FHOD3,MYO18B…
2_Member	GO Biological Processes	GO:0061061	muscle structure development	-39.2565	-35.688	94/480	70,88,89,182,183,287,488,650,825,844,1410,1482,1909,2022,2115,2274,3670,3679,3756,3908,4205,4208,4607,4624,4625,4629,4633,4634,4656,5239,5318,5457,5629,5915,6095,6258,6261,6262,6442,6474,6546,6909,6910,7042,7111,7134,7135,7137,7139,7273,7474,8048,8291,8470,8557,9099,9172,9444,9456,9750,10324,10529,10611,11149,11155,26548,30816,51676,51725,51778,56203,57057,57538,58494,58529,64091,64208,79191,7993…	ACTC1,ACTN2,ACTN3,JAG1,AGT,ANK2,ATP2A2,BMP2,CAPN3,CASQ1,CRYAB,NKX2-5,EDNRA,ENG,ETV1,FHL2,ISL1,ITGA7,KCNH1,LAMA2,MEF2A,MEF2C,MYBPC3,MYH6,MYH7,MYH11,MYL2,MYL3,MYOG,PGM5,PKP2,POU4F1,PROX1,RARB,RORA,RXRG,RYR1,RYR2,SGCA,SHOX2,SLC8A1,TBX2,TBX5,TGFB2,TMOD1,TNNC1,TNNI1,TNNI3,TNNT2,TTN,WNT5A,CSRP3,DYSF,SORBS2,TCAP,USP2,MYOM2,QKI,HOMER1,RIPOR2,KLHL41,NEBL,PDLIM5,BVES,LDB3,ITGB1BP2,ERVW-1,ASB2,FBXO40,MYOZ2,…
2_Member	GO Biological Processes	GO:0042692	muscle cell differentiation	-38.8354	-35.3338	70/259	70,88,89,183,287,488,650,825,844,1482,1909,2022,2274,3670,3756,4205,4208,4624,4629,4633,4656,5239,5629,5915,6095,6261,6474,6546,6909,6910,7111,7139,7273,8048,8291,8470,8557,9172,9444,9456,9750,10324,10529,10611,11149,11155,30816,51676,51725,51778,56203,57538,58494,58529,64091,64208,79191,79933,80206,81029,84033,84665,84700,91807,93649,113622,137814,284612,376132,442721	ACTC1,ACTN2,ACTN3,AGT,ANK2,ATP2A2,BMP2,CAPN3,CASQ1,NKX2-5,EDNRA,ENG,FHL2,ISL1,KCNH1,MEF2A,MEF2C,MYH6,MYH11,MYL2,MYOG,PGM5,PROX1,RARB,RORA,RYR1,SHOX2,SLC8A1,TBX2,TBX5,TMOD1,TNNT2,TTN,CSRP3,DYSF,SORBS2,TCAP,MYOM2,QKI,HOMER1,RIPOR2,KLHL41,NEBL,PDLIM5,BVES,LDB3,ERVW-1,ASB2,FBXO40,MYOZ2,LMOD3,ALPK3,JAM2,MYOZ1,POPDC2,POPDC3,IRX3,SYNPO2L,FHOD3,WNT5B,OBSCN,MYPN,MYO18B,MYLK3,MYOCD,ADPRHL1,NKX2-6,SYPL2,LRR…
2_Member	GO Biological Processes	GO:0055001	muscle cell development	-37.2469	-33.9002	55/157	70,88,89,183,287,488,825,844,1482,1909,2022,2274,3670,4205,4624,4629,4633,4656,5239,5629,6261,6474,6546,6910,7111,7139,7273,8048,8291,8470,8557,9172,9456,9750,10324,10529,10611,11149,11155,51676,51778,56203,57538,58529,79933,80206,84033,84665,84700,91807,113622,137814,284612,376132,442721	ACTC1,ACTN2,ACTN3,AGT,ANK2,ATP2A2,CAPN3,CASQ1,NKX2-5,EDNRA,ENG,FHL2,ISL1,MEF2A,MYH6,MYH11,MYL2,MYOG,PGM5,PROX1,RYR1,SHOX2,SLC8A1,TBX5,TMOD1,TNNT2,TTN,CSRP3,DYSF,SORBS2,TCAP,MYOM2,HOMER1,RIPOR2,KLHL41,NEBL,PDLIM5,BVES,LDB3,ASB2,MYOZ2,LMOD3,ALPK3,MYOZ1,SYNPO2L,FHOD3,OBSCN,MYPN,MYO18B,MYLK3,ADPRHL1,NKX2-6,SYPL2,LRRC10,LMOD2
2_Member	GO Biological Processes	GO:0007507	heart development	-35.5033	-32.1981	95/542	70,88,182,183,287,650,653,655,775,1027,1280,1396,1482,1909,2022,2253,2257,2274,3670,4151,4205,4208,4488,4607,4624,4625,4629,4633,4634,4878,5066,5318,5350,5457,5629,5915,6258,6261,6262,6299,6331,6474,6546,6648,6909,6910,6997,6998,7042,7134,7135,7137,7139,7273,7412,7474,8048,8470,8557,8701,8829,8913,9464,9734,10021,10529,10611,11149,11155,26011,27129,50805,51676,55997,57057,57538,58498,64091,64208,…	ACTC1,ACTN2,JAG1,AGT,ANK2,BMP2,BMP5,BMP7,CACNA1C,CDKN1B,COL2A1,CRIP1,NKX2-5,EDNRA,ENG,FGF8,FGF12,FHL2,ISL1,MB,MEF2A,MEF2C,MSX2,MYBPC3,MYH6,MYH7,MYH11,MYL2,MYL3,NPPA,PAM,PKP2,PLN,POU4F1,PROX1,RARB,RXRG,RYR1,RYR2,SALL1,SCN5A,SHOX2,SLC8A1,SOD2,TBX2,TBX5,TDGF1,TDGF1P3,TGFB2,TNNC1,TNNI1,TNNI3,TNNT2,TTN,VCAM1,WNT5A,CSRP3,SORBS2,TCAP,DNAH11,NRP1,CACNA1G,HAND2,HDAC9,HCN4,NEBL,PDLIM5,BVES,LDB3,TENM4,HSPB7…
2_Member	GO Biological Processes	GO:0051146	striated muscle cell differentiation	-34.7579	-31.5252	58/195	70,88,183,650,825,844,1482,2274,3670,3756,4205,4208,4624,4629,4633,4656,5239,5629,5915,6261,6474,6546,6910,7111,7139,7273,8048,8470,8557,9172,9456,9750,10324,10529,10611,11149,11155,30816,51676,51778,56203,57538,58494,58529,64091,64208,79191,79933,80206,84033,84665,84700,91807,93649,113622,137814,376132,442721	ACTC1,ACTN2,AGT,BMP2,CAPN3,CASQ1,NKX2-5,FHL2,ISL1,KCNH1,MEF2A,MEF2C,MYH6,MYH11,MYL2,MYOG,PGM5,PROX1,RARB,RYR1,SHOX2,SLC8A1,TBX5,TMOD1,TNNT2,TTN,CSRP3,SORBS2,TCAP,MYOM2,HOMER1,RIPOR2,KLHL41,NEBL,PDLIM5,BVES,LDB3,ERVW-1,ASB2,MYOZ2,LMOD3,ALPK3,JAM2,MYOZ1,POPDC2,POPDC3,IRX3,SYNPO2L,FHOD3,OBSCN,MYPN,MYO18B,MYLK3,MYOCD,ADPRHL1,NKX2-6,LRRC10,LMOD2
2_Member	GO Biological Processes	GO:0035051	cardiocyte differentiation	-28.2524	-25.1099	41/115	70,88,182,183,650,1482,1909,2274,3670,4205,4208,4624,4629,4633,5629,5915,6474,6546,6909,6910,7042,7273,7412,8048,8470,8557,9464,10529,10611,11149,26011,51676,57538,79191,80206,84700,91807,93649,113622,137814,376132	ACTC1,ACTN2,JAG1,AGT,BMP2,NKX2-5,EDNRA,FHL2,ISL1,MEF2A,MEF2C,MYH6,MYH11,MYL2,PROX1,RARB,SHOX2,SLC8A1,TBX2,TBX5,TGFB2,TTN,VCAM1,CSRP3,SORBS2,TCAP,HAND2,NEBL,PDLIM5,BVES,TENM4,ASB2,ALPK3,IRX3,FHOD3,MYO18B,MYLK3,MYOCD,ADPRHL1,NKX2-6,LRRC10
2_Member	GO Biological Processes	GO:0030239	myofibril assembly	-25.869	-22.7527	30/61	70,88,825,844,1482,4205,4624,4629,4633,5239,5629,7111,7139,7273,8048,8557,9172,10324,10529,11155,51778,56203,58529,79933,80206,84033,84665,91807,113622,442721	ACTC1,ACTN2,CAPN3,CASQ1,NKX2-5,MEF2A,MYH6,MYH11,MYL2,PGM5,PROX1,TMOD1,TNNT2,TTN,CSRP3,TCAP,MYOM2,KLHL41,NEBL,LDB3,MYOZ2,LMOD3,MYOZ1,SYNPO2L,FHOD3,OBSCN,MYPN,MYLK3,ADPRHL1,LMOD2
2_Member	GO Biological Processes	GO:0055002	striated muscle cell development	-25.5976	-22.5062	30/62	70,88,825,844,1482,4205,4624,4629,4633,5239,5629,7111,7139,7273,8048,8557,9172,10324,10529,11155,51778,56203,58529,79933,80206,84033,84665,91807,113622,442721	ACTC1,ACTN2,CAPN3,CASQ1,NKX2-5,MEF2A,MYH6,MYH11,MYL2,PGM5,PROX1,TMOD1,TNNT2,TTN,CSRP3,TCAP,MYOM2,KLHL41,NEBL,LDB3,MYOZ2,LMOD3,MYOZ1,SYNPO2L,FHOD3,OBSCN,MYPN,MYLK3,ADPRHL1,LMOD2
2_Member	GO Biological Processes	GO:0055007	cardiac muscle cell differentiation	-25.4891	-22.4212	34/85	70,88,183,650,1482,2274,3670,4205,4208,4624,4629,4633,5629,5915,6474,6546,6910,7273,8048,8470,8557,10529,10611,11149,51676,57538,79191,80206,84700,91807,93649,113622,137814,376132	ACTC1,ACTN2,AGT,BMP2,NKX2-5,FHL2,ISL1,MEF2A,MEF2C,MYH6,MYH11,MYL2,PROX1,RARB,SHOX2,SLC8A1,TBX5,TTN,CSRP3,SORBS2,TCAP,NEBL,PDLIM5,BVES,ASB2,ALPK3,IRX3,FHOD3,MYO18B,MYLK3,MYOCD,ADPRHL1,NKX2-6,LRRC10
2_Member	GO Biological Processes	GO:0055013	cardiac muscle cell development	-24.4826	-21.5338	29/61	70,88,183,1482,2274,3670,4205,4624,4629,4633,5629,6474,6546,6910,7273,8048,8470,8557,10529,10611,11149,51676,57538,80206,84700,91807,113622,137814,376132	ACTC1,ACTN2,AGT,NKX2-5,FHL2,ISL1,MEF2A,MYH6,MYH11,MYL2,PROX1,SHOX2,SLC8A1,TBX5,TTN,CSRP3,SORBS2,TCAP,NEBL,PDLIM5,BVES,ASB2,ALPK3,FHOD3,MYO18B,MYLK3,ADPRHL1,NKX2-6,LRRC10
2_Member	GO Biological Processes	GO:0055006	cardiac cell development	-24.3315	-21.3998	30/67	70,88,182,183,1482,2274,3670,4205,4624,4629,4633,5629,6474,6546,6910,7273,8048,8470,8557,10529,10611,11149,51676,57538,80206,84700,91807,113622,137814,376132	ACTC1,ACTN2,JAG1,AGT,NKX2-5,FHL2,ISL1,MEF2A,MYH6,MYH11,MYL2,PROX1,SHOX2,SLC8A1,TBX5,TTN,CSRP3,SORBS2,TCAP,NEBL,PDLIM5,BVES,ASB2,ALPK3,FHOD3,MYO18B,MYLK3,ADPRHL1,NKX2-6,LRRC10
2_Member	GO Biological Processes	GO:0030029	actin filament-based process	-23.6349	-20.7195	83/602	70,88,89,226,287,775,776,783,825,844,1482,2013,2252,2257,2549,3645,3752,3753,3757,3762,3781,4205,4624,4625,4629,4633,4983,5239,5318,5629,6262,6331,6640,6710,7111,7139,7273,8048,8470,8557,8829,8913,9172,9788,10278,10324,10391,10529,10611,11155,22808,22885,23002,23043,23136,23221,29119,29993,51676,51778,54857,55604,56203,57580,58529,79933,80206,84033,84665,84940,84978,91807,113622,116154,133522,165…	ACTC1,ACTN2,ACTN3,ALDOA,ANK2,CACNA1C,CACNA1D,CACNB2,CAPN3,CASQ1,NKX2-5,EMP2,FGF7,FGF12,GAB1,INSRR,KCND3,KCNE1,KCNH2,KCNJ5,KCNN2,MEF2A,MYH6,MYH7,MYH11,MYL2,OPHN1,PGM5,PKP2,PROX1,RYR2,SCN5A,SNTA1,SPTB,TMOD1,TNNT2,TTN,CSRP3,SORBS2,TCAP,NRP1,CACNA1G,MYOM2,MTSS1,EFS,KLHL41,CORO2B,NEBL,PDLIM5,LDB3,MRAS,ABLIM3,DAAM1,TNIK,EPB41L3,RHOBTB2,CTNNA3,PACSIN1,ASB2,MYOZ2,GDPD2,CARMIL1,LMOD3,PREX1,MYOZ1,SYNPO2L,F…
2_Member	GO Biological Processes	GO:0031032	actomyosin structure organization	-22.2994	-19.4151	35/110	70,88,825,844,1482,4205,4624,4629,4633,5239,5629,7111,7139,7273,8048,8557,9172,10324,10529,11155,23136,51778,56203,58529,79933,80206,84033,84665,84978,91807,113622,221692,257019,399687,442721	ACTC1,ACTN2,CAPN3,CASQ1,NKX2-5,MEF2A,MYH6,MYH11,MYL2,PGM5,PROX1,TMOD1,TNNT2,TTN,CSRP3,TCAP,MYOM2,KLHL41,NEBL,LDB3,EPB41L3,MYOZ2,LMOD3,MYOZ1,SYNPO2L,FHOD3,OBSCN,MYPN,FRMD5,MYLK3,ADPRHL1,PHACTR1,FRMD3,MYO18A,LMOD2
2_Member	GO Biological Processes	GO:0010927	cellular component assembly involved in morphogenesis	-21.3215	-18.4519	33/102	70,88,287,825,844,1482,4205,4624,4629,4633,5239,5629,7111,7139,7273,8048,8557,9172,10324,10529,11155,23136,26011,51778,56203,58529,79933,80206,84033,84665,91807,113622,442721	ACTC1,ACTN2,ANK2,CAPN3,CASQ1,NKX2-5,MEF2A,MYH6,MYH11,MYL2,PGM5,PROX1,TMOD1,TNNT2,TTN,CSRP3,TCAP,MYOM2,KLHL41,NEBL,LDB3,EPB41L3,TENM4,MYOZ2,LMOD3,MYOZ1,SYNPO2L,FHOD3,OBSCN,MYPN,MYLK3,ADPRHL1,LMOD2
2_Member	GO Biological Processes	GO:0045214	sarcomere organization	-18.2163	-15.4717	20/38	88,825,844,1482,4624,7139,7273,8048,8557,9172,10324,11155,51778,58529,79933,80206,84033,84665,91807,442721	ACTN2,CAPN3,CASQ1,NKX2-5,MYH6,TNNT2,TTN,CSRP3,TCAP,MYOM2,KLHL41,LDB3,MYOZ2,MYOZ1,SYNPO2L,FHOD3,OBSCN,MYPN,MYLK3,LMOD2
2_Member	GO Biological Processes	GO:0030036	actin cytoskeleton organization	-16.1423	-13.4677	66/540	70,88,89,226,825,844,1482,2013,2252,2549,3645,4205,4624,4629,4633,4983,5239,5629,6710,7111,7139,7273,8048,8470,8557,8829,9172,9788,10278,10324,10391,10529,10611,11155,22808,22885,23002,23043,23136,23221,29119,29993,51676,51778,54857,55604,56203,57580,58529,79933,80206,84033,84665,84940,84978,91807,113622,116154,133522,165904,221692,221981,257019,390594,399687,442721	ACTC1,ACTN2,ACTN3,ALDOA,CAPN3,CASQ1,NKX2-5,EMP2,FGF7,GAB1,INSRR,MEF2A,MYH6,MYH11,MYL2,OPHN1,PGM5,PROX1,SPTB,TMOD1,TNNT2,TTN,CSRP3,SORBS2,TCAP,NRP1,MYOM2,MTSS1,EFS,KLHL41,CORO2B,NEBL,PDLIM5,LDB3,MRAS,ABLIM3,DAAM1,TNIK,EPB41L3,RHOBTB2,CTNNA3,PACSIN1,ASB2,MYOZ2,GDPD2,CARMIL1,LMOD3,PREX1,MYOZ1,SYNPO2L,FHOD3,OBSCN,MYPN,CORO6,FRMD5,MYLK3,ADPRHL1,PHACTR3,PPARGC1B,XIRP1,PHACTR1,THSD7A,FRMD3,KBTBD13,MYO18…
2_Member	GO Biological Processes	GO:0032989	cellular component morphogenesis	-13.269	-10.7352	63/573	70,88,107,287,655,825,844,1482,1909,1952,2115,3670,3908,4205,4624,4629,4633,4684,4747,4983,5239,5457,5629,7111,7139,7273,7474,8048,8557,8829,9172,9252,9378,9638,10324,10529,10570,11155,22871,23043,23114,23136,26011,27020,29993,51761,51778,54413,56203,57463,58529,79933,80206,84033,84665,91624,91807,113622,128434,221692,389549,442721,494470	ACTC1,ACTN2,ADCY1,ANK2,BMP7,CAPN3,CASQ1,NKX2-5,EDNRA,CELSR2,ETV1,ISL1,LAMA2,MEF2A,MYH6,MYH11,MYL2,NCAM1,NEFL,OPHN1,PGM5,POU4F1,PROX1,TMOD1,TNNT2,TTN,WNT5A,CSRP3,TCAP,NRP1,MYOM2,RPS6KA5,NRXN1,FEZ1,KLHL41,NEBL,DPYSL4,LDB3,NLGN1,TNIK,NFASC,EPB41L3,TENM4,NPTN,PACSIN1,ATP8A2,MYOZ2,NLGN3,LMOD3,AMIGO1,MYOZ1,SYNPO2L,FHOD3,OBSCN,MYPN,NEXN,MYLK3,ADPRHL1,VSTM2L,PHACTR1,FEZF1,LMOD2,RNF165
2_Member	GO Biological Processes	GO:0055003	cardiac myofibril assembly	-12.8812	-10.3606	12/18	70,1482,4205,4633,5629,7273,8048,8557,10529,80206,91807,113622	ACTC1,NKX2-5,MEF2A,MYL2,PROX1,TTN,CSRP3,TCAP,NEBL,FHOD3,MYLK3,ADPRHL1
2_Member	GO Biological Processes	GO:0097435	supramolecular fiber organization	-11.9363	-9.48174	57/522	70,88,226,825,844,948,1280,1302,1482,2013,2258,4205,4624,4629,4633,4747,5071,5239,5318,5629,7042,7111,7139,7273,8048,8470,8557,9172,9508,10278,10324,10345,10529,11155,23221,29119,29993,51778,54857,55604,56203,57580,58529,79933,80206,84033,84665,84940,91807,113622,122664,133522,152206,165904,221692,390594,442721	ACTC1,ACTN2,ALDOA,CAPN3,CASQ1,CD36,COL2A1,COL11A2,NKX2-5,EMP2,FGF13,MEF2A,MYH6,MYH11,MYL2,NEFL,PRKN,PGM5,PKP2,PROX1,TGFB2,TMOD1,TNNT2,TTN,CSRP3,SORBS2,TCAP,MYOM2,ADAMTS3,EFS,KLHL41,TRDN,NEBL,LDB3,RHOBTB2,CTNNA3,PACSIN1,MYOZ2,GDPD2,CARMIL1,LMOD3,PREX1,MYOZ1,SYNPO2L,FHOD3,OBSCN,MYPN,CORO6,MYLK3,ADPRHL1,TPPP2,PPARGC1B,CCDC13,XIRP1,PHACTR1,KBTBD13,LMOD2
2_Member	GO Biological Processes	GO:0140694	non-membrane-bounded organelle assembly	-7.9501	-5.74955	35/310	70,88,825,844,1482,4205,4624,4629,4633,5239,5629,7111,7139,7273,8048,8557,9172,10324,10529,11155,26112,51676,51778,56203,58529,79933,80206,84033,84665,91807,113622,128486,161247,440335,442721	ACTC1,ACTN2,CAPN3,CASQ1,NKX2-5,MEF2A,MYH6,MYH11,MYL2,PGM5,PROX1,TMOD1,TNNT2,TTN,CSRP3,TCAP,MYOM2,KLHL41,NEBL,LDB3,CCDC69,ASB2,MYOZ2,LMOD3,MYOZ1,SYNPO2L,FHOD3,OBSCN,MYPN,MYLK3,ADPRHL1,FITM2,FITM1,SMIM22,LMOD2
2_Member	GO Biological Processes	GO:0070925	organelle assembly	-3.85251	-2.13421	50/760	70,88,488,825,844,1482,1952,3983,4117,4205,4624,4629,4633,5239,5629,7111,7139,7273,8048,8555,8557,9066,9172,9378,10324,10529,11155,22871,22885,26112,28981,30845,51676,51778,56203,58476,58529,79933,80206,84033,84665,91807,113622,117177,128486,146057,152206,161247,440335,442721	ACTC1,ACTN2,ATP2A2,CAPN3,CASQ1,NKX2-5,CELSR2,ABLIM1,MAK,MEF2A,MYH6,MYH11,MYL2,PGM5,PROX1,TMOD1,TNNT2,TTN,CSRP3,CDC14B,TCAP,SYT7,MYOM2,NRXN1,KLHL41,NEBL,LDB3,NLGN1,ABLIM3,CCDC69,IFT81,EHD3,ASB2,MYOZ2,LMOD3,TP53INP2,MYOZ1,SYNPO2L,FHOD3,OBSCN,MYPN,MYLK3,ADPRHL1,RAB3IP,FITM2,TTBK2,CCDC13,FITM1,SMIM22,LMOD2
3_Summary	Reactome Gene Sets	R-HSA-397014	Muscle contraction	-29.392	-26.2214	53/197	70,88,89,477,480,482,488,491,493,775,783,815,816,844,845,1482,2256,2257,2258,3752,3753,3757,3767,3768,3777,4607,4624,4629,4633,4634,4635,4878,5350,6261,6262,6331,6546,6910,7111,7125,7134,7135,7137,7139,7273,8291,8557,10345,10699,30819,58498,59285,80333,107,291,776,1129,1812,1909,2252,2253,2254,2903,3270,3274,3360,4915,5153,5332,5733,6865,7201,7424,8913,91807,51761,344905	ACTC1,ACTN2,ACTN3,ATP1A2,ATP1A4,ATP1B2,ATP2A2,ATP2B2,ATP2B4,CACNA1C,CACNB2,CAMK2A,CAMK2B,CASQ1,CASQ2,NKX2-5,FGF11,FGF12,FGF13,KCND3,KCNE1,KCNH2,KCNJ11,KCNJ12,KCNK3,MYBPC3,MYH6,MYH11,MYL2,MYL3,MYL4,NPPA,PLN,RYR1,RYR2,SCN5A,SLC8A1,TBX5,TMOD1,TNNC2,TNNC1,TNNI1,TNNI3,TNNT2,TTN,DYSF,TCAP,TRDN,CORIN,KCNIP2,MYL7,CACNG6,KCNIP4,ADCY1,SLC25A4,CACNA1D,CHRM2,DRD1,EDNRA,FGF7,FGF8,FGF9,GRIN2A,HRC,HRH2,HTR4,NTR…
3_Member	Reactome Gene Sets	R-HSA-397014	Muscle contraction	-29.392	-26.2214	53/197	70,88,89,477,480,482,488,491,493,775,783,815,816,844,845,1482,2256,2257,2258,3752,3753,3757,3767,3768,3777,4607,4624,4629,4633,4634,4635,4878,5350,6261,6262,6331,6546,6910,7111,7125,7134,7135,7137,7139,7273,8291,8557,10345,10699,30819,58498,59285,80333	ACTC1,ACTN2,ACTN3,ATP1A2,ATP1A4,ATP1B2,ATP2A2,ATP2B2,ATP2B4,CACNA1C,CACNB2,CAMK2A,CAMK2B,CASQ1,CASQ2,NKX2-5,FGF11,FGF12,FGF13,KCND3,KCNE1,KCNH2,KCNJ11,KCNJ12,KCNK3,MYBPC3,MYH6,MYH11,MYL2,MYL3,MYL4,NPPA,PLN,RYR1,RYR2,SCN5A,SLC8A1,TBX5,TMOD1,TNNC2,TNNC1,TNNI1,TNNI3,TNNT2,TTN,DYSF,TCAP,TRDN,CORIN,KCNIP2,MYL7,CACNG6,KCNIP4
3_Member	Reactome Gene Sets	R-HSA-5576891	Cardiac conduction	-19.7473	-16.9569	35/129	477,480,482,488,491,493,775,783,815,816,844,845,1482,2256,2257,2258,3752,3753,3757,3767,3768,3777,4878,5350,6261,6262,6331,6546,6910,7137,10345,10699,30819,59285,80333	ATP1A2,ATP1A4,ATP1B2,ATP2A2,ATP2B2,ATP2B4,CACNA1C,CACNB2,CAMK2A,CAMK2B,CASQ1,CASQ2,NKX2-5,FGF11,FGF12,FGF13,KCND3,KCNE1,KCNH2,KCNJ11,KCNJ12,KCNK3,NPPA,PLN,RYR1,RYR2,SCN5A,SLC8A1,TBX5,TNNI3,TRDN,CORIN,KCNIP2,CACNG6,KCNIP4
3_Member	KEGG Pathway	hsa04020	Calcium signaling pathway	-12.3327	-9.84934	37/240	107,291,488,491,493,775,776,815,816,844,845,1129,1812,1909,2252,2253,2254,2903,3270,3274,3360,4915,5153,5332,5350,5733,6261,6262,6546,6865,7125,7134,7201,7424,8913,10345,91807	ADCY1,SLC25A4,ATP2A2,ATP2B2,ATP2B4,CACNA1C,CACNA1D,CAMK2A,CAMK2B,CASQ1,CASQ2,CHRM2,DRD1,EDNRA,FGF7,FGF8,FGF9,GRIN2A,HRC,HRH2,HTR4,NTRK2,PDE1B,PLCB4,PLN,PTGER3,RYR1,RYR2,SLC8A1,TACR2,TNNC2,TNNC1,TRHR,VEGFC,CACNA1G,TRDN,MYLK3
3_Member	Reactome Gene Sets	R-HSA-5578775	Ion homeostasis	-10.7995	-8.38222	17/56	477,480,482,488,491,493,815,816,844,845,3767,5350,6261,6262,6546,7137,10345	ATP1A2,ATP1A4,ATP1B2,ATP2A2,ATP2B2,ATP2B4,CAMK2A,CAMK2B,CASQ1,CASQ2,KCNJ11,PLN,RYR1,RYR2,SLC8A1,TNNI3,TRDN
3_Member	Reactome Gene Sets	R-HSA-936837	Ion transport by P-type ATPases	-5.06721	-3.1874	11/57	477,480,482,488,491,493,815,816,5350,51761,344905	ATP1A2,ATP1A4,ATP1B2,ATP2A2,ATP2B2,ATP2B4,CAMK2A,CAMK2B,PLN,ATP8A2,ATP13A5
4_Summary	GO Biological Processes	GO:0007517	muscle organ development	-20.3994	-17.5712	52/285	70,650,825,844,1410,1482,1909,2022,2115,3670,3679,3908,4205,4208,4607,4624,4625,4633,4634,4656,5318,5457,5629,6258,6261,6262,6442,6474,7042,7134,7135,7137,7139,7273,7474,8048,8557,9099,9456,9750,10324,11149,26548,51676,51778,56203,57057,58529,64091,64208,146862,150572,182,287,653,655,2253,2274,4488,6299,6331,6909,6910,8701,8829,9464,93649,113622,157378,1280,79933,79191,4684,50805,91807,1741,2252,…	ACTC1,BMP2,CAPN3,CASQ1,CRYAB,NKX2-5,EDNRA,ENG,ETV1,ISL1,ITGA7,LAMA2,MEF2A,MEF2C,MYBPC3,MYH6,MYH7,MYL2,MYL3,MYOG,PKP2,POU4F1,PROX1,RXRG,RYR1,RYR2,SGCA,SHOX2,TGFB2,TNNC1,TNNI1,TNNI3,TNNT2,TTN,WNT5A,CSRP3,TCAP,USP2,HOMER1,RIPOR2,KLHL41,BVES,ITGB1BP2,ASB2,MYOZ2,LMOD3,TBX20,MYOZ1,POPDC2,POPDC3,UNC45B,SMYD1,JAG1,ANK2,BMP5,BMP7,FGF8,FHL2,MSX2,SALL1,SCN5A,TBX2,TBX5,DNAH11,NRP1,HAND2,MYOCD,ADPRHL1,TMEM65,…
4_Member	GO Biological Processes	GO:0007517	muscle organ development	-20.3994	-17.5712	52/285	70,650,825,844,1410,1482,1909,2022,2115,3670,3679,3908,4205,4208,4607,4624,4625,4633,4634,4656,5318,5457,5629,6258,6261,6262,6442,6474,7042,7134,7135,7137,7139,7273,7474,8048,8557,9099,9456,9750,10324,11149,26548,51676,51778,56203,57057,58529,64091,64208,146862,150572	ACTC1,BMP2,CAPN3,CASQ1,CRYAB,NKX2-5,EDNRA,ENG,ETV1,ISL1,ITGA7,LAMA2,MEF2A,MEF2C,MYBPC3,MYH6,MYH7,MYL2,MYL3,MYOG,PKP2,POU4F1,PROX1,RXRG,RYR1,RYR2,SGCA,SHOX2,TGFB2,TNNC1,TNNI1,TNNI3,TNNT2,TTN,WNT5A,CSRP3,TCAP,USP2,HOMER1,RIPOR2,KLHL41,BVES,ITGB1BP2,ASB2,MYOZ2,LMOD3,TBX20,MYOZ1,POPDC2,POPDC3,UNC45B,SMYD1
4_Member	GO Biological Processes	GO:0003205	cardiac chamber development	-20.2961	-17.4809	40/167	182,287,650,653,655,1482,1909,2022,2253,2274,3670,4208,4488,4607,4624,4625,4633,4634,5318,5457,5629,6262,6299,6331,6474,6909,6910,7042,7134,7135,7137,7139,7474,8701,8829,9464,57057,93649,113622,157378	JAG1,ANK2,BMP2,BMP5,BMP7,NKX2-5,EDNRA,ENG,FGF8,FHL2,ISL1,MEF2C,MSX2,MYBPC3,MYH6,MYH7,MYL2,MYL3,PKP2,POU4F1,PROX1,RYR2,SALL1,SCN5A,SHOX2,TBX2,TBX5,TGFB2,TNNC1,TNNI1,TNNI3,TNNT2,WNT5A,DNAH11,NRP1,HAND2,TBX20,MYOCD,ADPRHL1,TMEM65
4_Member	GO Biological Processes	GO:0003206	cardiac chamber morphogenesis	-20.1158	-17.3132	35/126	182,650,653,655,1482,1909,2022,2253,2274,3670,4208,4488,4607,4624,4625,4633,4634,5318,5457,5629,6262,6474,6909,6910,7042,7134,7135,7137,7139,7474,8701,8829,9464,57057,113622	JAG1,BMP2,BMP5,BMP7,NKX2-5,EDNRA,ENG,FGF8,FHL2,ISL1,MEF2C,MSX2,MYBPC3,MYH6,MYH7,MYL2,MYL3,PKP2,POU4F1,PROX1,RYR2,SHOX2,TBX2,TBX5,TGFB2,TNNC1,TNNI1,TNNI3,TNNT2,WNT5A,DNAH11,NRP1,HAND2,TBX20,ADPRHL1
4_Member	GO Biological Processes	GO:0055008	cardiac muscle tissue morphogenesis	-18.1811	-15.4472	24/60	70,650,1482,1909,2022,3670,4607,4624,4625,4633,4634,5318,5457,5629,6262,7042,7134,7135,7137,7139,7273,7474,8557,57057	ACTC1,BMP2,NKX2-5,EDNRA,ENG,ISL1,MYBPC3,MYH6,MYH7,MYL2,MYL3,PKP2,POU4F1,PROX1,RYR2,TGFB2,TNNC1,TNNI1,TNNI3,TNNT2,TTN,WNT5A,TCAP,TBX20
4_Member	GO Biological Processes	GO:0060415	muscle tissue morphogenesis	-16.991	-14.2975	25/73	70,650,1482,1909,2022,3670,4607,4624,4625,4633,4634,5318,5457,5629,6262,6474,7042,7134,7135,7137,7139,7273,7474,8557,57057	ACTC1,BMP2,NKX2-5,EDNRA,ENG,ISL1,MYBPC3,MYH6,MYH7,MYL2,MYL3,PKP2,POU4F1,PROX1,RYR2,SHOX2,TGFB2,TNNC1,TNNI1,TNNI3,TNNT2,TTN,WNT5A,TCAP,TBX20
4_Member	GO Biological Processes	GO:0048644	muscle organ morphogenesis	-15.9071	-13.2417	25/80	70,650,1482,1909,2022,3670,4607,4624,4625,4633,4634,5318,5457,5629,6262,6474,7042,7134,7135,7137,7139,7273,7474,8557,57057	ACTC1,BMP2,NKX2-5,EDNRA,ENG,ISL1,MYBPC3,MYH6,MYH7,MYL2,MYL3,PKP2,POU4F1,PROX1,RYR2,SHOX2,TGFB2,TNNC1,TNNI1,TNNI3,TNNT2,TTN,WNT5A,TCAP,TBX20
4_Member	GO Biological Processes	GO:0003007	heart morphogenesis	-15.258	-12.6356	42/250	70,182,650,653,655,1280,1482,1909,2022,2253,2274,3670,4208,4488,4607,4624,4625,4633,4634,5318,5457,5629,6261,6262,6474,6909,6910,7042,7134,7135,7137,7139,7273,7474,8557,8701,8829,9464,51676,57057,79933,113622	ACTC1,JAG1,BMP2,BMP5,BMP7,COL2A1,NKX2-5,EDNRA,ENG,FGF8,FHL2,ISL1,MEF2C,MSX2,MYBPC3,MYH6,MYH7,MYL2,MYL3,PKP2,POU4F1,PROX1,RYR1,RYR2,SHOX2,TBX2,TBX5,TGFB2,TNNC1,TNNI1,TNNI3,TNNT2,TTN,WNT5A,TCAP,DNAH11,NRP1,HAND2,ASB2,TBX20,SYNPO2L,ADPRHL1
4_Member	GO Biological Processes	GO:0003208	cardiac ventricle morphogenesis	-14.9245	-12.3102	23/72	182,1482,1909,2022,3670,4208,4607,4624,4625,4633,4634,5318,5457,5629,6262,6910,7042,7134,7135,7137,7139,9464,57057	JAG1,NKX2-5,EDNRA,ENG,ISL1,MEF2C,MYBPC3,MYH6,MYH7,MYL2,MYL3,PKP2,POU4F1,PROX1,RYR2,TBX5,TGFB2,TNNC1,TNNI1,TNNI3,TNNT2,HAND2,TBX20
4_Member	GO Biological Processes	GO:0003229	ventricular cardiac muscle tissue development	-14.1305	-11.562	20/56	1482,1909,2022,3670,4607,4624,4625,4633,4634,5318,5457,5629,6262,6910,7042,7134,7135,7137,7139,79191	NKX2-5,EDNRA,ENG,ISL1,MYBPC3,MYH6,MYH7,MYL2,MYL3,PKP2,POU4F1,PROX1,RYR2,TBX5,TGFB2,TNNC1,TNNI1,TNNI3,TNNT2,IRX3
4_Member	GO Biological Processes	GO:0003231	cardiac ventricle development	-13.5213	-10.974	28/126	182,1482,1909,2022,3670,4208,4607,4624,4625,4633,4634,5318,5457,5629,6262,6299,6331,6910,7042,7134,7135,7137,7139,7474,9464,57057,93649,157378	JAG1,NKX2-5,EDNRA,ENG,ISL1,MEF2C,MYBPC3,MYH6,MYH7,MYL2,MYL3,PKP2,POU4F1,PROX1,RYR2,SALL1,SCN5A,TBX5,TGFB2,TNNC1,TNNI1,TNNI3,TNNT2,WNT5A,HAND2,TBX20,MYOCD,TMEM65
4_Member	GO Biological Processes	GO:0055010	ventricular cardiac muscle tissue morphogenesis	-13.4015	-10.861	18/47	1482,1909,2022,3670,4607,4624,4625,4633,4634,5318,5457,5629,6262,7042,7134,7135,7137,7139	NKX2-5,EDNRA,ENG,ISL1,MYBPC3,MYH6,MYH7,MYL2,MYL3,PKP2,POU4F1,PROX1,RYR2,TGFB2,TNNC1,TNNI1,TNNI3,TNNT2
4_Member	WikiPathways	WP2406	Cardiac progenitor differentiation	-8.12856	-5.88568	14/53	70,1482,3670,4208,4624,4633,4684,6331,6910,7137,7139,50805,57057,91807	ACTC1,NKX2-5,ISL1,MEF2C,MYH6,MYL2,NCAM1,SCN5A,TBX5,TNNI3,TNNT2,IRX4,TBX20,MYLK3
4_Member	GO Biological Processes	GO:0048729	tissue morphogenesis	-7.30486	-5.18348	49/554	70,182,650,653,655,1482,1741,1909,2022,2252,2253,2821,3670,4208,4488,4607,4624,4625,4633,4634,4983,5318,5457,5629,6262,6299,6474,6909,6910,7042,7052,7134,7135,7137,7139,7273,7424,7474,8557,8829,9464,9788,26249,51176,51676,55083,57057,79191,84870	ACTC1,JAG1,BMP2,BMP5,BMP7,NKX2-5,DLG3,EDNRA,ENG,FGF7,FGF8,GPI,ISL1,MEF2C,MSX2,MYBPC3,MYH6,MYH7,MYL2,MYL3,OPHN1,PKP2,POU4F1,PROX1,RYR2,SALL1,SHOX2,TBX2,TBX5,TGFB2,TGM2,TNNC1,TNNI1,TNNI3,TNNT2,TTN,VEGFC,WNT5A,TCAP,NRP1,HAND2,MTSS1,KLHL3,LEF1,ASB2,KIF26B,TBX20,IRX3,RSPO3
4_Member	GO Biological Processes	GO:0045165	cell fate commitment	-4.18488	-2.40757	23/244	182,650,1482,1909,2253,2258,3574,3670,4208,4286,4633,4656,5457,5629,6909,6910,7474,8829,9760,25925,26011,57057,81029	JAG1,BMP2,NKX2-5,EDNRA,FGF8,FGF13,IL7,ISL1,MEF2C,MITF,MYL2,MYOG,POU4F1,PROX1,TBX2,TBX5,WNT5A,NRP1,TOX,ZNF521,TENM4,TBX20,WNT5B
5_Summary	KEGG Pathway	hsa04261	Adrenergic signaling in cardiomyocytes	-19.2908	-16.5238	37/150	70,107,111,112,183,477,480,482,488,491,493,775,776,783,815,816,1390,3753,4624,4625,4633,4634,4635,5332,5350,5502,5523,6262,6331,6546,7134,7137,7139,9252,11069,23439,59285,845,1329,1339,1349,1537,3270,10345,3679,3908,4607,6442,7042,7273,8515,5563,51422,8048,88,89,5318,29119,51176	ACTC1,ADCY1,ADCY5,ADCY6,AGT,ATP1A2,ATP1A4,ATP1B2,ATP2A2,ATP2B2,ATP2B4,CACNA1C,CACNA1D,CACNB2,CAMK2A,CAMK2B,CREM,KCNE1,MYH6,MYH7,MYL2,MYL3,MYL4,PLCB4,PLN,PPP1R1A,PPP2R3A,RYR2,SCN5A,SLC8A1,TNNC1,TNNI3,TNNT2,RPS6KA5,RAPGEF4,ATP1B4,CACNG6,CASQ2,COX5B,COX6A2,COX7B,CYC1,HRC,TRDN,ITGA7,LAMA2,MYBPC3,SGCA,TGFB2,TTN,ITGA10,PRKAA2,PRKAG2,CSRP3,ACTN2,ACTN3,PKP2,CTNNA3,LEF1
5_Member	KEGG Pathway	hsa04261	Adrenergic signaling in cardiomyocytes	-19.2908	-16.5238	37/150	70,107,111,112,183,477,480,482,488,491,493,775,776,783,815,816,1390,3753,4624,4625,4633,4634,4635,5332,5350,5502,5523,6262,6331,6546,7134,7137,7139,9252,11069,23439,59285	ACTC1,ADCY1,ADCY5,ADCY6,AGT,ATP1A2,ATP1A4,ATP1B2,ATP2A2,ATP2B2,ATP2B4,CACNA1C,CACNA1D,CACNB2,CAMK2A,CAMK2B,CREM,KCNE1,MYH6,MYH7,MYL2,MYL3,MYL4,PLCB4,PLN,PPP1R1A,PPP2R3A,RYR2,SCN5A,SLC8A1,TNNC1,TNNI3,TNNT2,RPS6KA5,RAPGEF4,ATP1B4,CACNG6
5_Member	KEGG Pathway	hsa04260	Cardiac muscle contraction	-17.039	-14.3358	27/87	70,477,480,482,488,775,776,783,845,1329,1339,1349,1537,3270,4624,4625,4633,4634,4635,6262,6546,7134,7137,7139,10345,23439,59285	ACTC1,ATP1A2,ATP1A4,ATP1B2,ATP2A2,CACNA1C,CACNA1D,CACNB2,CASQ2,COX5B,COX6A2,COX7B,CYC1,HRC,MYH6,MYH7,MYL2,MYL3,MYL4,RYR2,SLC8A1,TNNC1,TNNI3,TNNT2,TRDN,ATP1B4,CACNG6
5_Member	KEGG Pathway	hsa05414	Dilated cardiomyopathy	-15.8222	-13.1657	27/96	70,107,111,112,183,488,775,776,783,3679,3908,4607,4624,4625,4633,4634,5350,6262,6442,6546,7042,7134,7137,7139,7273,8515,59285	ACTC1,ADCY1,ADCY5,ADCY6,AGT,ATP2A2,CACNA1C,CACNA1D,CACNB2,ITGA7,LAMA2,MYBPC3,MYH6,MYH7,MYL2,MYL3,PLN,RYR2,SGCA,SLC8A1,TGFB2,TNNC1,TNNI3,TNNT2,TTN,ITGA10,CACNG6
5_Member	KEGG Pathway	hsa05410	Hypertrophic cardiomyopathy	-14.5608	-11.97	25/90	70,183,488,775,776,783,3679,3908,4607,4624,4625,4633,4634,5563,6262,6442,6546,7042,7134,7137,7139,7273,8515,51422,59285	ACTC1,AGT,ATP2A2,CACNA1C,CACNA1D,CACNB2,ITGA7,LAMA2,MYBPC3,MYH6,MYH7,MYL2,MYL3,PRKAA2,RYR2,SGCA,SLC8A1,TGFB2,TNNC1,TNNI3,TNNT2,TTN,ITGA10,PRKAG2,CACNG6
5_Member	GO Biological Processes	GO:0002026	regulation of the force of heart contraction	-10.2878	-7.90489	12/26	477,488,493,4624,4625,4633,4634,4635,5350,6262,6546,8048	ATP1A2,ATP2A2,ATP2B4,MYH6,MYH7,MYL2,MYL3,MYL4,PLN,RYR2,SLC8A1,CSRP3
5_Member	WikiPathways	WP2118	Arrhythmogenic right ventricular cardiomyopathy	-7.65538	-5.49339	16/76	88,89,488,775,776,783,3679,3908,5318,6262,6442,6546,8515,29119,51176,59285	ACTN2,ACTN3,ATP2A2,CACNA1C,CACNA1D,CACNB2,ITGA7,LAMA2,PKP2,RYR2,SGCA,SLC8A1,ITGA10,CTNNA3,LEF1,CACNG6
5_Member	KEGG Pathway	hsa05412	Arrhythmogenic right ventricular cardiomyopathy	-7.56974	-5.41692	16/77	88,89,488,775,776,783,3679,3908,5318,6262,6442,6546,8515,29119,51176,59285	ACTN2,ACTN3,ATP2A2,CACNA1C,CACNA1D,CACNB2,ITGA7,LAMA2,PKP2,RYR2,SGCA,SLC8A1,ITGA10,CTNNA3,LEF1,CACNG6
6_Summary	GO Biological Processes	GO:0043269	regulation of ion transport	-17.7279	-15.0054	79/685	88,134,183,287,477,482,493,775,776,783,815,816,825,844,845,1188,1482,1812,1909,2256,2257,2258,3270,3743,3748,3752,3753,3756,3757,3762,3767,3768,3781,3786,4208,4878,5071,5318,5350,6236,6262,6331,6546,6640,6844,6865,7200,7222,7349,8647,8913,9066,9455,9456,10063,10345,10991,22871,27347,30819,30845,53405,54413,54997,57158,57463,59285,65268,79041,80333,84258,90134,143425,144453,201140,388591,406922,40…	ACTN2,ADORA1,AGT,ANK2,ATP1A2,ATP1B2,ATP2B4,CACNA1C,CACNA1D,CACNB2,CAMK2A,CAMK2B,CAPN3,CASQ1,CASQ2,CLCNKB,NKX2-5,DRD1,EDNRA,FGF11,FGF12,FGF13,HRC,KCNA7,KCNC3,KCND3,KCNE1,KCNH1,KCNH2,KCNJ5,KCNJ11,KCNJ12,KCNN2,KCNQ3,MEF2C,NPPA,PRKN,PKP2,PLN,RRAD,RYR2,SCN5A,SLC8A1,SNTA1,VAMP2,TACR2,TRH,TRPC3,UCN,ABCB11,CACNA1G,SYT7,HOMER2,HOMER1,COX17,TRDN,SLC38A3,NLGN1,STK39,KCNIP2,EHD3,CLIC5,NLGN3,TESC,JPH2,AMIGO1,…
6_Member	GO Biological Processes	GO:0043269	regulation of ion transport	-17.7279	-15.0054	79/685	88,134,183,287,477,482,493,775,776,783,815,816,825,844,845,1188,1482,1812,1909,2256,2257,2258,3270,3743,3748,3752,3753,3756,3757,3762,3767,3768,3781,3786,4208,4878,5071,5318,5350,6236,6262,6331,6546,6640,6844,6865,7200,7222,7349,8647,8913,9066,9455,9456,10063,10345,10991,22871,27347,30819,30845,53405,54413,54997,57158,57463,59285,65268,79041,80333,84258,90134,143425,144453,201140,388591,406922,40…	ACTN2,ADORA1,AGT,ANK2,ATP1A2,ATP1B2,ATP2B4,CACNA1C,CACNA1D,CACNB2,CAMK2A,CAMK2B,CAPN3,CASQ1,CASQ2,CLCNKB,NKX2-5,DRD1,EDNRA,FGF11,FGF12,FGF13,HRC,KCNA7,KCNC3,KCND3,KCNE1,KCNH1,KCNH2,KCNJ5,KCNJ11,KCNJ12,KCNN2,KCNQ3,MEF2C,NPPA,PRKN,PKP2,PLN,RRAD,RYR2,SCN5A,SLC8A1,SNTA1,VAMP2,TACR2,TRH,TRPC3,UCN,ABCB11,CACNA1G,SYT7,HOMER2,HOMER1,COX17,TRDN,SLC38A3,NLGN1,STK39,KCNIP2,EHD3,CLIC5,NLGN3,TESC,JPH2,AMIGO1,…
6_Member	GO Biological Processes	GO:0034765	regulation of ion transmembrane transport	-16.2196	-13.5357	62/483	88,183,287,477,482,493,775,776,783,825,844,845,1188,1812,1909,2256,2257,2258,3270,3743,3748,3752,3753,3756,3757,3762,3767,3768,3781,3786,4208,4878,5350,6236,6262,6331,6546,6640,6844,8913,9456,10063,10345,22871,27347,30819,30845,53405,54413,54997,57158,57463,59285,65268,79041,80333,90134,201140,388591,406922,406990,100126336	ACTN2,AGT,ANK2,ATP1A2,ATP1B2,ATP2B4,CACNA1C,CACNA1D,CACNB2,CAPN3,CASQ1,CASQ2,CLCNKB,DRD1,EDNRA,FGF11,FGF12,FGF13,HRC,KCNA7,KCNC3,KCND3,KCNE1,KCNH1,KCNH2,KCNJ5,KCNJ11,KCNJ12,KCNN2,KCNQ3,MEF2C,NPPA,PLN,RRAD,RYR2,SCN5A,SLC8A1,SNTA1,VAMP2,CACNA1G,HOMER1,COX17,TRDN,NLGN1,STK39,KCNIP2,EHD3,CLIC5,NLGN3,TESC,JPH2,AMIGO1,CACNG6,WNK2,TMEM38A,KCNIP4,KCNH7,DHRS7C,RNF207,MIR133A1,MIR208A,MIR208B
6_Member	GO Biological Processes	GO:1904062	regulation of cation transmembrane transport	-14.9054	-12.2991	50/353	88,183,287,477,482,493,775,776,783,825,844,845,1812,1909,2256,2257,2258,3270,3753,3757,3781,4208,4878,5350,6236,6262,6331,6546,6640,6844,9456,10063,10345,22871,27347,30819,30845,54413,54997,57158,57463,59285,65268,79041,80333,201140,388591,406922,406990,100126336	ACTN2,AGT,ANK2,ATP1A2,ATP1B2,ATP2B4,CACNA1C,CACNA1D,CACNB2,CAPN3,CASQ1,CASQ2,DRD1,EDNRA,FGF11,FGF12,FGF13,HRC,KCNE1,KCNH2,KCNN2,MEF2C,NPPA,PLN,RRAD,RYR2,SCN5A,SLC8A1,SNTA1,VAMP2,HOMER1,COX17,TRDN,NLGN1,STK39,KCNIP2,EHD3,NLGN3,TESC,JPH2,AMIGO1,CACNG6,WNK2,TMEM38A,KCNIP4,DHRS7C,RNF207,MIR133A1,MIR208A,MIR208B
6_Member	GO Biological Processes	GO:0010959	regulation of metal ion transport	-14.3873	-11.8041	53/403	88,134,183,287,477,482,493,775,776,783,815,816,825,844,845,1482,1812,2256,2257,2258,3270,3753,3757,3781,4878,5318,5350,6236,6262,6331,6546,6640,6844,7222,7349,9455,9456,10345,27347,30819,30845,54997,57158,57463,59285,65268,79041,80333,201140,388591,406922,406990,100126336	ACTN2,ADORA1,AGT,ANK2,ATP1A2,ATP1B2,ATP2B4,CACNA1C,CACNA1D,CACNB2,CAMK2A,CAMK2B,CAPN3,CASQ1,CASQ2,NKX2-5,DRD1,FGF11,FGF12,FGF13,HRC,KCNE1,KCNH2,KCNN2,NPPA,PKP2,PLN,RRAD,RYR2,SCN5A,SLC8A1,SNTA1,VAMP2,TRPC3,UCN,HOMER2,HOMER1,TRDN,STK39,KCNIP2,EHD3,TESC,JPH2,AMIGO1,CACNG6,WNK2,TMEM38A,KCNIP4,DHRS7C,RNF207,MIR133A1,MIR208A,MIR208B
6_Member	GO Biological Processes	GO:0034762	regulation of transmembrane transport	-14.0672	-11.5058	65/580	88,183,287,477,482,493,775,776,783,825,844,845,1188,1812,1909,2256,2257,2258,3270,3743,3748,3752,3753,3756,3757,3762,3767,3768,3781,3786,4205,4208,4878,5350,6236,6262,6331,6546,6640,6844,8913,9456,10063,10345,22871,27347,28999,30819,30845,51422,53405,54413,54997,57158,57463,59285,65268,79041,80333,90134,201140,388591,406922,406990,100126336	ACTN2,AGT,ANK2,ATP1A2,ATP1B2,ATP2B4,CACNA1C,CACNA1D,CACNB2,CAPN3,CASQ1,CASQ2,CLCNKB,DRD1,EDNRA,FGF11,FGF12,FGF13,HRC,KCNA7,KCNC3,KCND3,KCNE1,KCNH1,KCNH2,KCNJ5,KCNJ11,KCNJ12,KCNN2,KCNQ3,MEF2A,MEF2C,NPPA,PLN,RRAD,RYR2,SCN5A,SLC8A1,SNTA1,VAMP2,CACNA1G,HOMER1,COX17,TRDN,NLGN1,STK39,KLF15,KCNIP2,EHD3,PRKAG2,CLIC5,NLGN3,TESC,JPH2,AMIGO1,CACNG6,WNK2,TMEM38A,KCNIP4,KCNH7,DHRS7C,RNF207,MIR133A1,MIR208A,MI…
6_Member	GO Biological Processes	GO:0043270	positive regulation of ion transport	-11.2497	-8.81145	38/273	88,134,183,287,482,776,783,815,825,844,1482,1812,1909,2257,3753,3757,4878,5318,6262,6331,6865,7200,7222,7349,8647,9456,10063,10345,10991,27347,30819,30845,54413,54997,57158,57463,65268,388591	ACTN2,ADORA1,AGT,ANK2,ATP1B2,CACNA1D,CACNB2,CAMK2A,CAPN3,CASQ1,NKX2-5,DRD1,EDNRA,FGF12,KCNE1,KCNH2,NPPA,PKP2,RYR2,SCN5A,TACR2,TRH,TRPC3,UCN,ABCB11,HOMER1,COX17,TRDN,SLC38A3,STK39,KCNIP2,EHD3,NLGN3,TESC,JPH2,AMIGO1,WNK2,RNF207
6_Member	GO Biological Processes	GO:0032412	regulation of ion transmembrane transporter activity	-10.4813	-8.07911	36/263	88,287,477,482,776,783,844,845,1909,2256,2257,2258,3270,3753,4208,4878,5350,6236,6262,6844,9456,10063,10345,22871,27347,30819,30845,54413,54997,57158,57463,65268,388591,406922,406990,100126336	ACTN2,ANK2,ATP1A2,ATP1B2,CACNA1D,CACNB2,CASQ1,CASQ2,EDNRA,FGF11,FGF12,FGF13,HRC,KCNE1,MEF2C,NPPA,PLN,RRAD,RYR2,VAMP2,HOMER1,COX17,TRDN,NLGN1,STK39,KCNIP2,EHD3,NLGN3,TESC,JPH2,AMIGO1,WNK2,RNF207,MIR133A1,MIR208A,MIR208B
6_Member	GO Biological Processes	GO:0022898	regulation of transmembrane transporter activity	-10.0148	-7.65036	36/273	88,287,477,482,776,783,844,845,1909,2256,2257,2258,3270,3753,4208,4878,5350,6236,6262,6844,9456,10063,10345,22871,27347,30819,30845,54413,54997,57158,57463,65268,388591,406922,406990,100126336	ACTN2,ANK2,ATP1A2,ATP1B2,CACNA1D,CACNB2,CASQ1,CASQ2,EDNRA,FGF11,FGF12,FGF13,HRC,KCNE1,MEF2C,NPPA,PLN,RRAD,RYR2,VAMP2,HOMER1,COX17,TRDN,NLGN1,STK39,KCNIP2,EHD3,NLGN3,TESC,JPH2,AMIGO1,WNK2,RNF207,MIR133A1,MIR208A,MIR208B
6_Member	GO Biological Processes	GO:0032409	regulation of transporter activity	-9.80009	-7.44017	38/305	88,287,477,482,776,783,844,845,1909,2256,2257,2258,3270,3753,4208,4878,5350,6236,6262,6844,9143,9456,10063,10345,22871,27347,30819,30845,54413,54997,57158,57463,65268,388591,406922,406990,407031,100126336	ACTN2,ANK2,ATP1A2,ATP1B2,CACNA1D,CACNB2,CASQ1,CASQ2,EDNRA,FGF11,FGF12,FGF13,HRC,KCNE1,MEF2C,NPPA,PLN,RRAD,RYR2,VAMP2,SYNGR3,HOMER1,COX17,TRDN,NLGN1,STK39,KCNIP2,EHD3,NLGN3,TESC,JPH2,AMIGO1,WNK2,RNF207,MIR133A1,MIR208A,MIR30C1,MIR208B
6_Member	GO Biological Processes	GO:2001257	regulation of cation channel activity	-9.59185	-7.24516	28/180	88,287,783,844,845,1909,2256,2257,2258,3270,3753,4208,4878,5350,6236,6844,9456,10345,22871,30819,30845,54413,57158,57463,388591,406922,406990,100126336	ACTN2,ANK2,CACNB2,CASQ1,CASQ2,EDNRA,FGF11,FGF12,FGF13,HRC,KCNE1,MEF2C,NPPA,PLN,RRAD,VAMP2,HOMER1,TRDN,NLGN1,KCNIP2,EHD3,NLGN3,JPH2,AMIGO1,RNF207,MIR133A1,MIR208A,MIR208B
6_Member	GO Biological Processes	GO:0034767	positive regulation of ion transmembrane transport	-7.83759	-5.64926	24/163	88,183,287,482,783,825,844,1812,1909,3753,3757,4878,6262,10063,10345,27347,30819,30845,54413,54997,57158,57463,65268,388591	ACTN2,AGT,ANK2,ATP1B2,CACNB2,CAPN3,CASQ1,DRD1,EDNRA,KCNE1,KCNH2,NPPA,RYR2,COX17,TRDN,STK39,KCNIP2,EHD3,NLGN3,TESC,JPH2,AMIGO1,WNK2,RNF207
6_Member	GO Biological Processes	GO:0032411	positive regulation of transporter activity	-7.75369	-5.57727	20/117	88,287,482,783,844,1909,4878,6262,9143,10063,10345,27347,30819,30845,54413,54997,57158,57463,65268,388591	ACTN2,ANK2,ATP1B2,CACNB2,CASQ1,EDNRA,NPPA,RYR2,SYNGR3,COX17,TRDN,STK39,KCNIP2,EHD3,NLGN3,TESC,JPH2,AMIGO1,WNK2,RNF207
6_Member	GO Biological Processes	GO:0032414	positive regulation of ion transmembrane transporter activity	-7.74686	-5.57336	19/106	88,287,482,783,844,1909,4878,6262,10063,10345,27347,30819,30845,54413,54997,57158,57463,65268,388591	ACTN2,ANK2,ATP1B2,CACNB2,CASQ1,EDNRA,NPPA,RYR2,COX17,TRDN,STK39,KCNIP2,EHD3,NLGN3,TESC,JPH2,AMIGO1,WNK2,RNF207
6_Member	GO Biological Processes	GO:1904064	positive regulation of cation transmembrane transport	-7.31645	-5.19248	22/148	88,183,287,482,783,825,844,1812,1909,3753,3757,4878,6262,10345,30819,30845,54413,54997,57158,57463,65268,388591	ACTN2,AGT,ANK2,ATP1B2,CACNB2,CAPN3,CASQ1,DRD1,EDNRA,KCNE1,KCNH2,NPPA,RYR2,TRDN,KCNIP2,EHD3,NLGN3,TESC,JPH2,AMIGO1,WNK2,RNF207
6_Member	GO Biological Processes	GO:0034764	positive regulation of transmembrane transport	-6.74116	-4.67093	26/213	88,183,287,482,783,825,844,1812,1909,3753,3757,4205,4878,6262,10063,10345,27347,28999,30819,30845,54413,54997,57158,57463,65268,388591	ACTN2,AGT,ANK2,ATP1B2,CACNB2,CAPN3,CASQ1,DRD1,EDNRA,KCNE1,KCNH2,MEF2A,NPPA,RYR2,COX17,TRDN,STK39,KLF15,KCNIP2,EHD3,NLGN3,TESC,JPH2,AMIGO1,WNK2,RNF207
6_Member	GO Biological Processes	GO:2001259	positive regulation of cation channel activity	-5.60928	-3.664	13/71	88,287,783,844,1909,4878,10345,30819,30845,54413,57158,57463,388591	ACTN2,ANK2,CACNB2,CASQ1,EDNRA,NPPA,TRDN,KCNIP2,EHD3,NLGN3,JPH2,AMIGO1,RNF207
6_Member	GO Biological Processes	GO:0051928	positive regulation of calcium ion transport	-3.75019	-2.04597	14/119	287,776,783,815,825,844,1812,6262,7222,7349,9456,10345,30845,57158	ANK2,CACNA1D,CACNB2,CAMK2A,CAPN3,CASQ1,DRD1,RYR2,TRPC3,UCN,HOMER1,TRDN,EHD3,JPH2
6_Member	GO Biological Processes	GO:1901021	positive regulation of calcium ion transmembrane transporter activity	-3.36646	-1.73827	7/37	287,783,844,6262,10345,30845,57158	ANK2,CACNB2,CASQ1,RYR2,TRDN,EHD3,JPH2
6_Member	GO Biological Processes	GO:1904427	positive regulation of calcium ion transmembrane transport	-2.83715	-1.32994	9/71	287,783,825,844,1812,6262,10345,30845,57158	ANK2,CACNB2,CAPN3,CASQ1,DRD1,RYR2,TRDN,EHD3,JPH2
7_Summary	Reactome Gene Sets	R-HSA-112316	Neuronal System	-14.6749	-12.0764	54/410	88,107,111,112,320,783,815,816,1741,2557,2561,2571,2788,2892,2897,2903,3743,3748,3752,3756,3757,3762,3767,3768,3777,3781,3786,4747,5563,5577,5789,6512,6844,8497,9066,9229,9256,9378,9455,9456,10021,10611,22871,23136,23229,27020,27345,51422,54413,57369,90134,143425,347731,348980,4878,54205	ACTN2,ADCY1,ADCY5,ADCY6,APBA1,CACNB2,CAMK2A,CAMK2B,DLG3,GABRA4,GABRB2,GAD1,GNG7,GRIA3,GRIK1,GRIN2A,KCNA7,KCNC3,KCND3,KCNH1,KCNH2,KCNJ5,KCNJ11,KCNJ12,KCNK3,KCNN2,KCNQ3,NEFL,PRKAA2,PRKAR2B,PTPRD,SLC1A7,VAMP2,PPFIA4,SYT7,DLGAP1,TSPOAP1,NRXN1,HOMER2,HOMER1,HCN4,PDLIM5,NLGN1,EPB41L3,ARHGEF9,NPTN,KCNMB4,PRKAG2,NLGN3,GJD2,KCNH7,SYT9,LRRTM3,HCN1,NPPA,CYCS
7_Member	Reactome Gene Sets	R-HSA-112316	Neuronal System	-14.6749	-12.0764	54/410	88,107,111,112,320,783,815,816,1741,2557,2561,2571,2788,2892,2897,2903,3743,3748,3752,3756,3757,3762,3767,3768,3777,3781,3786,4747,5563,5577,5789,6512,6844,8497,9066,9229,9256,9378,9455,9456,10021,10611,22871,23136,23229,27020,27345,51422,54413,57369,90134,143425,347731,348980	ACTN2,ADCY1,ADCY5,ADCY6,APBA1,CACNB2,CAMK2A,CAMK2B,DLG3,GABRA4,GABRB2,GAD1,GNG7,GRIA3,GRIK1,GRIN2A,KCNA7,KCNC3,KCND3,KCNH1,KCNH2,KCNJ5,KCNJ11,KCNJ12,KCNK3,KCNN2,KCNQ3,NEFL,PRKAA2,PRKAR2B,PTPRD,SLC1A7,VAMP2,PPFIA4,SYT7,DLGAP1,TSPOAP1,NRXN1,HOMER2,HOMER1,HCN4,PDLIM5,NLGN1,EPB41L3,ARHGEF9,NPTN,KCNMB4,PRKAG2,NLGN3,GJD2,KCNH7,SYT9,LRRTM3,HCN1
7_Member	Reactome Gene Sets	R-HSA-112315	Transmission across Chemical Synapses	-5.74985	-3.79055	28/270	88,107,111,112,320,783,815,816,1741,2557,2561,2571,2788,2892,2897,2903,3762,3768,4747,5563,5577,6512,6844,8497,9256,23229,27020,51422	ACTN2,ADCY1,ADCY5,ADCY6,APBA1,CACNB2,CAMK2A,CAMK2B,DLG3,GABRA4,GABRB2,GAD1,GNG7,GRIA3,GRIK1,GRIN2A,KCNJ5,KCNJ12,NEFL,PRKAA2,PRKAR2B,SLC1A7,VAMP2,PPFIA4,TSPOAP1,ARHGEF9,NPTN,PRKAG2
7_Member	Reactome Gene Sets	R-HSA-438066	Unblocking of NMDA receptors, glutamate binding and activation	-4.93061	-3.07248	7/22	88,815,816,1741,2892,2903,4747	ACTN2,CAMK2A,CAMK2B,DLG3,GRIA3,GRIN2A,NEFL
7_Member	Reactome Gene Sets	R-HSA-112314	Neurotransmitter receptors and postsynaptic signal transmission	-4.8904	-3.03648	22/205	88,107,111,112,320,815,816,1741,2557,2561,2788,2892,2897,2903,3762,3768,4747,5563,5577,23229,27020,51422	ACTN2,ADCY1,ADCY5,ADCY6,APBA1,CAMK2A,CAMK2B,DLG3,GABRA4,GABRB2,GNG7,GRIA3,GRIK1,GRIN2A,KCNJ5,KCNJ12,NEFL,PRKAA2,PRKAR2B,ARHGEF9,NPTN,PRKAG2
7_Member	Reactome Gene Sets	R-HSA-9617324	Negative regulation of NMDA receptor-mediated neuronal transmission	-3.87756	-2.15516	6/22	88,815,816,1741,2903,4747	ACTN2,CAMK2A,CAMK2B,DLG3,GRIN2A,NEFL
7_Member	Reactome Gene Sets	R-HSA-442755	Activation of NMDA receptors and postsynaptic events	-3.67262	-1.98321	12/93	88,107,320,815,816,1741,2892,2903,4747,5563,5577,51422	ACTN2,ADCY1,APBA1,CAMK2A,CAMK2B,DLG3,GRIA3,GRIN2A,NEFL,PRKAA2,PRKAR2B,PRKAG2
7_Member	Reactome Gene Sets	R-HSA-9620244	Long-term potentiation	-3.64967	-1.9672	6/24	88,815,816,1741,2903,4747	ACTN2,CAMK2A,CAMK2B,DLG3,GRIN2A,NEFL
7_Member	Reactome Gene Sets	R-HSA-9609736	Assembly and cell surface presentation of NMDA receptors	-3.0847	-1.52406	7/41	88,320,815,816,1741,2903,4747	ACTN2,APBA1,CAMK2A,CAMK2B,DLG3,GRIN2A,NEFL
7_Member	Reactome Gene Sets	R-HSA-438064	Post NMDA receptor activation events	-3.04473	-1.48833	10/80	88,107,815,816,1741,2903,4747,5563,5577,51422	ACTN2,ADCY1,CAMK2A,CAMK2B,DLG3,GRIN2A,NEFL,PRKAA2,PRKAR2B,PRKAG2
7_Member	Reactome Gene Sets	R-HSA-442982	Ras activation upon Ca2+ influx through NMDA receptor	-3.01389	-1.46242	5/21	88,815,816,1741,4747	ACTN2,CAMK2A,CAMK2B,DLG3,NEFL
7_Member	WikiPathways	WP4008	NO/cGMP/PKG mediated neuroprotection	-2.66963	-1.20115	7/48	88,815,816,2903,4747,4878,54205	ACTN2,CAMK2A,CAMK2B,GRIN2A,NEFL,NPPA,CYCS
7_Member	Reactome Gene Sets	R-HSA-442742	CREB1 phosphorylation through NMDA receptor-mediated activation of RAS signaling	-2.35717	-0.971431	5/29	88,815,816,1741,4747	ACTN2,CAMK2A,CAMK2B,DLG3,NEFL
8_Summary	WikiPathways	WP383	Striated muscle contraction pathway	-14.0503	-11.496	17/38	70,88,89,4607,4624,4633,4634,4635,7111,7125,7134,7135,7137,7139,7273,8557,8736,482,5350,6262	ACTC1,ACTN2,ACTN3,MYBPC3,MYH6,MYL2,MYL3,MYL4,TMOD1,TNNC2,TNNC1,TNNI1,TNNI3,TNNT2,TTN,TCAP,MYOM1,ATP1B2,PLN,RYR2
8_Member	WikiPathways	WP383	Striated muscle contraction pathway	-14.0503	-11.496	17/38	70,88,89,4607,4624,4633,4634,4635,7111,7125,7134,7135,7137,7139,7273,8557,8736	ACTC1,ACTN2,ACTN3,MYBPC3,MYH6,MYL2,MYL3,MYL4,TMOD1,TNNC2,TNNC1,TNNI1,TNNI3,TNNT2,TTN,TCAP,MYOM1
8_Member	Reactome Gene Sets	R-HSA-390522	Striated Muscle Contraction	-13.2038	-10.6766	16/36	70,88,89,4607,4624,4633,4634,4635,7111,7125,7134,7135,7137,7139,7273,8557	ACTC1,ACTN2,ACTN3,MYBPC3,MYH6,MYL2,MYL3,MYL4,TMOD1,TNNC2,TNNC1,TNNI1,TNNI3,TNNT2,TTN,TCAP
8_Member	GO Biological Processes	GO:0032971	regulation of muscle filament sliding	-3.66998	-1.98321	3/4	4607,7134,7139	MYBPC3,TNNC1,TNNT2
8_Member	GO Biological Processes	GO:0043462	regulation of ATP-dependent activity	-3.36411	-1.73675	10/73	482,4607,4624,4634,4635,5350,6262,7134,7137,7139	ATP1B2,MYBPC3,MYH6,MYL3,MYL4,PLN,RYR2,TNNC1,TNNI3,TNNT2
8_Member	GO Biological Processes	GO:0032781	positive regulation of ATP-dependent activity	-2.16249	-0.818404	6/45	482,4607,4634,4635,6262,7139	ATP1B2,MYBPC3,MYL3,MYL4,RYR2,TNNT2
9_Summary	GO Biological Processes	GO:0098655	cation transmembrane transport	-12.565	-10.0634	66/640	41,291,477,480,482,488,491,493,775,776,783,1329,1339,1349,1537,1909,2812,2903,3743,3748,3752,3753,3756,3757,3762,3767,3768,3777,3781,3786,6261,6262,6331,6523,6546,6575,6947,7222,7781,8671,8913,10021,10345,10560,10991,23530,27345,30819,54716,55244,55515,59285,64078,79041,79572,80036,80333,81615,90134,146802,222642,254428,285175,285335,344905,348980,2557,2561,9213,11095,115019,287,815,1027,2258,100…	ASIC1,SLC25A4,ATP1A2,ATP1A4,ATP1B2,ATP2A2,ATP2B2,ATP2B4,CACNA1C,CACNA1D,CACNB2,COX5B,COX6A2,COX7B,CYC1,EDNRA,GP1BB,GRIN2A,KCNA7,KCNC3,KCND3,KCNE1,KCNH1,KCNH2,KCNJ5,KCNJ11,KCNJ12,KCNK3,KCNN2,KCNQ3,RYR1,RYR2,SCN5A,SLC5A1,SLC8A1,SLC20A2,TCN1,TRPC3,SLC30A3,SLC4A4,CACNA1G,HCN4,TRDN,SLC19A2,SLC38A3,NNT,KCNMB4,KCNIP2,SLC6A20,SLC47A1,ASIC4,CACNG6,SLC28A3,TMEM38A,ATP13A3,TRPM3,KCNIP4,TMEM163,KCNH7,SLC47A2…
9_Member	GO Biological Processes	GO:0098655	cation transmembrane transport	-12.565	-10.0634	66/640	41,291,477,480,482,488,491,493,775,776,783,1329,1339,1349,1537,1909,2812,2903,3743,3748,3752,3753,3756,3757,3762,3767,3768,3777,3781,3786,6261,6262,6331,6523,6546,6575,6947,7222,7781,8671,8913,10021,10345,10560,10991,23530,27345,30819,54716,55244,55515,59285,64078,79041,79572,80036,80333,81615,90134,146802,222642,254428,285175,285335,344905,348980	ASIC1,SLC25A4,ATP1A2,ATP1A4,ATP1B2,ATP2A2,ATP2B2,ATP2B4,CACNA1C,CACNA1D,CACNB2,COX5B,COX6A2,COX7B,CYC1,EDNRA,GP1BB,GRIN2A,KCNA7,KCNC3,KCND3,KCNE1,KCNH1,KCNH2,KCNJ5,KCNJ11,KCNJ12,KCNK3,KCNN2,KCNQ3,RYR1,RYR2,SCN5A,SLC5A1,SLC8A1,SLC20A2,TCN1,TRPC3,SLC30A3,SLC4A4,CACNA1G,HCN4,TRDN,SLC19A2,SLC38A3,NNT,KCNMB4,KCNIP2,SLC6A20,SLC47A1,ASIC4,CACNG6,SLC28A3,TMEM38A,ATP13A3,TRPM3,KCNIP4,TMEM163,KCNH7,SLC47A2…
9_Member	GO Biological Processes	GO:0098660	inorganic ion transmembrane transport	-12.1744	-9.70281	65/637	41,291,477,480,482,488,491,493,775,776,783,1329,1339,1349,1537,1909,2557,2561,2812,2903,3743,3748,3752,3753,3756,3757,3762,3767,3768,3777,3781,3786,6261,6262,6331,6523,6546,6575,6947,7222,7781,8671,8913,9213,10021,10345,11095,23530,27345,30819,54716,55244,55515,59285,64078,79041,80036,80333,81615,90134,115019,146802,254428,285335,348980	ASIC1,SLC25A4,ATP1A2,ATP1A4,ATP1B2,ATP2A2,ATP2B2,ATP2B4,CACNA1C,CACNA1D,CACNB2,COX5B,COX6A2,COX7B,CYC1,EDNRA,GABRA4,GABRB2,GP1BB,GRIN2A,KCNA7,KCNC3,KCND3,KCNE1,KCNH1,KCNH2,KCNJ5,KCNJ11,KCNJ12,KCNK3,KCNN2,KCNQ3,RYR1,RYR2,SCN5A,SLC5A1,SLC8A1,SLC20A2,TCN1,TRPC3,SLC30A3,SLC4A4,CACNA1G,XPR1,HCN4,TRDN,ADAMTS8,NNT,KCNMB4,KCNIP2,SLC6A20,SLC47A1,ASIC4,CACNG6,SLC28A3,TMEM38A,TRPM3,KCNIP4,TMEM163,KCNH7,SLC2…
9_Member	GO Biological Processes	GO:0030001	metal ion transport	-12.0158	-9.5499	63/611	41,287,477,480,482,488,491,493,775,776,783,815,1027,1909,2258,2812,2903,3743,3748,3752,3753,3756,3757,3762,3767,3768,3777,3781,3786,6261,6262,6331,6523,6546,6575,6947,7222,7781,8671,8913,10021,10063,10345,10991,23439,26249,27345,30819,51310,54716,54836,55515,57158,59285,64078,79041,80036,80333,81615,90134,254428,285335,348980	ASIC1,ANK2,ATP1A2,ATP1A4,ATP1B2,ATP2A2,ATP2B2,ATP2B4,CACNA1C,CACNA1D,CACNB2,CAMK2A,CDKN1B,EDNRA,FGF13,GP1BB,GRIN2A,KCNA7,KCNC3,KCND3,KCNE1,KCNH1,KCNH2,KCNJ5,KCNJ11,KCNJ12,KCNK3,KCNN2,KCNQ3,RYR1,RYR2,SCN5A,SLC5A1,SLC8A1,SLC20A2,TCN1,TRPC3,SLC30A3,SLC4A4,CACNA1G,HCN4,COX17,TRDN,SLC38A3,ATP1B4,KLHL3,KCNMB4,KCNIP2,SLC22A17,SLC6A20,BSPRY,ASIC4,JPH2,CACNG6,SLC28A3,TMEM38A,TRPM3,KCNIP4,TMEM163,KCNH7,SLC…
9_Member	GO Biological Processes	GO:0098662	inorganic cation transmembrane transport	-11.8175	-9.36848	60/571	41,291,477,480,482,488,491,493,775,776,783,1329,1339,1349,1537,1909,2812,2903,3743,3748,3752,3753,3756,3757,3762,3767,3768,3777,3781,3786,6261,6262,6331,6523,6546,6575,6947,7222,7781,8671,8913,10021,10345,23530,27345,30819,54716,55244,55515,59285,64078,79041,80036,80333,81615,90134,146802,254428,285335,348980	ASIC1,SLC25A4,ATP1A2,ATP1A4,ATP1B2,ATP2A2,ATP2B2,ATP2B4,CACNA1C,CACNA1D,CACNB2,COX5B,COX6A2,COX7B,CYC1,EDNRA,GP1BB,GRIN2A,KCNA7,KCNC3,KCND3,KCNE1,KCNH1,KCNH2,KCNJ5,KCNJ11,KCNJ12,KCNK3,KCNN2,KCNQ3,RYR1,RYR2,SCN5A,SLC5A1,SLC8A1,SLC20A2,TCN1,TRPC3,SLC30A3,SLC4A4,CACNA1G,HCN4,TRDN,NNT,KCNMB4,KCNIP2,SLC6A20,SLC47A1,ASIC4,CACNG6,SLC28A3,TMEM38A,TRPM3,KCNIP4,TMEM163,KCNH7,SLC47A2,SLC41A1,SLC9C1,HCN1
9_Member	GO Biological Processes	GO:0006814	sodium ion transport	-5.85651	-3.87155	22/179	41,477,480,482,1909,2258,6331,6523,6546,6575,8671,8913,10021,10991,23439,26249,54716,55515,64078,254428,285335,348980	ASIC1,ATP1A2,ATP1A4,ATP1B2,EDNRA,FGF13,SCN5A,SLC5A1,SLC8A1,SLC20A2,SLC4A4,CACNA1G,HCN4,SLC38A3,ATP1B4,KLHL3,SLC6A20,ASIC4,SLC28A3,SLC41A1,SLC9C1,HCN1
9_Member	GO Biological Processes	GO:0035725	sodium ion transmembrane transport	-5.45761	-3.53088	17/121	41,477,480,482,6331,6523,6546,6575,8671,8913,10021,54716,55515,64078,254428,285335,348980	ASIC1,ATP1A2,ATP1A4,ATP1B2,SCN5A,SLC5A1,SLC8A1,SLC20A2,SLC4A4,CACNA1G,HCN4,SLC6A20,ASIC4,SLC28A3,SLC41A1,SLC9C1,HCN1
10_Summary	GO Biological Processes	GO:1903779	regulation of cardiac conduction	-12.5195	-10.0241	14/28	183,287,488,491,493,1482,6262,6546,6910,10699,30845,51086,157378,406990,775,2903,3786,7222,7474	AGT,ANK2,ATP2A2,ATP2B2,ATP2B4,NKX2-5,RYR2,SLC8A1,TBX5,CORIN,EHD3,TNNI3K,TMEM65,MIR208A,CACNA1C,GRIN2A,KCNQ3,TRPC3,WNT5A
10_Member	GO Biological Processes	GO:1903779	regulation of cardiac conduction	-12.5195	-10.0241	14/28	183,287,488,491,493,1482,6262,6546,6910,10699,30845,51086,157378,406990	AGT,ANK2,ATP2A2,ATP2B2,ATP2B4,NKX2-5,RYR2,SLC8A1,TBX5,CORIN,EHD3,TNNI3K,TMEM65,MIR208A
10_Member	Reactome Gene Sets	R-HSA-418359	Reduction of cytosolic Ca++ levels	-2.81267	-1.31294	4/14	488,491,493,6546	ATP2A2,ATP2B2,ATP2B4,SLC8A1
10_Member	WikiPathways	WP4698	Vitamin D-sensitive calcium signaling in depression	-2.3648	-0.975737	6/41	491,493,775,2903,3786,6546	ATP2B2,ATP2B4,CACNA1C,GRIN2A,KCNQ3,SLC8A1
10_Member	Reactome Gene Sets	R-HSA-418360	Platelet calcium homeostasis	-2.2916	-0.920233	5/30	488,491,493,6546,7222	ATP2A2,ATP2B2,ATP2B4,SLC8A1,TRPC3
10_Member	GO Biological Processes	GO:0099566	regulation of postsynaptic cytosolic calcium ion concentration	-2.26762	-0.906361	3/10	491,6546,7474	ATP2B2,SLC8A1,WNT5A
11_Summary	WikiPathways	WP536	Calcium regulation in cardiac cells	-12.1781	-9.70281	29/152	107,111,112,480,482,488,491,775,776,815,816,844,845,1129,1132,2700,2775,2788,2868,3762,5350,5569,5577,5583,6261,6262,6546,9628,57369,182,4205,4208,4633,4634,4635,5332,5563,10014,10891,22808,51422,91807,70,10699	ADCY1,ADCY5,ADCY6,ATP1A4,ATP1B2,ATP2A2,ATP2B2,CACNA1C,CACNA1D,CAMK2A,CAMK2B,CASQ1,CASQ2,CHRM2,CHRM4,GJA3,GNAO1,GNG7,GRK4,KCNJ5,PLN,PKIA,PRKAR2B,PRKCH,RYR1,RYR2,SLC8A1,RGS6,GJD2,JAG1,MEF2A,MEF2C,MYL2,MYL3,MYL4,PLCB4,PRKAA2,HDAC5,PPARGC1A,MRAS,PRKAG2,MYLK3,ACTC1,CORIN
11_Member	WikiPathways	WP536	Calcium regulation in cardiac cells	-12.1781	-9.70281	29/152	107,111,112,480,482,488,491,775,776,815,816,844,845,1129,1132,2700,2775,2788,2868,3762,5350,5569,5577,5583,6261,6262,6546,9628,57369	ADCY1,ADCY5,ADCY6,ATP1A4,ATP1B2,ATP2A2,ATP2B2,CACNA1C,CACNA1D,CAMK2A,CAMK2B,CASQ1,CASQ2,CHRM2,CHRM4,GJA3,GNAO1,GNG7,GRK4,KCNJ5,PLN,PKIA,PRKAR2B,PRKCH,RYR1,RYR2,SLC8A1,RGS6,GJD2
11_Member	KEGG Pathway	hsa04371	Apelin signaling pathway	-6.47673	-4.4354	20/139	107,111,112,182,2788,4205,4208,4633,4634,4635,5332,5563,6261,6262,6546,10014,10891,22808,51422,91807	ADCY1,ADCY5,ADCY6,JAG1,GNG7,MEF2A,MEF2C,MYL2,MYL3,MYL4,PLCB4,PRKAA2,RYR1,RYR2,SLC8A1,HDAC5,PPARGC1A,MRAS,PRKAG2,MYLK3
11_Member	WikiPathways	WP289	Myometrial relaxation and contraction pathways	-5.00802	-3.13846	19/158	70,107,111,112,488,815,816,2788,2868,4633,4635,5569,5577,5583,6261,6262,6546,9628,10699	ACTC1,ADCY1,ADCY5,ADCY6,ATP2A2,CAMK2A,CAMK2B,GNG7,GRK4,MYL2,MYL4,PKIA,PRKAR2B,PRKCH,RYR1,RYR2,SLC8A1,RGS6,CORIN
12_Summary	GO Biological Processes	GO:0005975	carbohydrate metabolic process	-11.9729	-9.51274	53/462	178,226,230,276,277,278,279,280,1374,1737,2027,2525,2527,2528,2710,2805,2821,3098,3418,3419,3632,3767,4122,4190,5160,5163,5165,5213,5224,5236,5239,5315,5502,5506,5507,6517,7360,8604,8705,8790,8821,8987,10402,10891,29906,50515,51422,55753,57134,79660,112937,115209,283310,51660,477,1329,1339,1537,4624,4625,4715,4720,6389,54205,57017,64802,400916,50,224,32,7042,79605,7957,815,816,1027,4878	AGL,ALDOA,ALDOC,AMY1A,AMY1B,AMY1C,AMY2A,AMY2B,CPT1A,DLAT,ENO3,FUT3,FUT5,FUT6,GK,GOT1,GPI,HK1,IDH2,IDH3A,INPP5A,KCNJ11,MAN2A2,MDH1,PDHA1,PDK1,PDK3,PFKM,PGAM2,PGM1,PGM5,PKM,PPP1R1A,PPP1R3A,PPP1R3C,SLC2A4,UGP2,SLC25A12,B3GALT4,FPGT,INPP4B,STBD1,ST3GAL6,PPARGC1A,ST8SIA5,CHST11,PRKAG2,OGDHL,MAN1C1,PPP1R3B,GLB1L3,OMA1,OTOGL,MPC1,ATP1A2,COX5B,COX6A2,CYC1,MYH6,MYH7,NDUFB9,NDUFS2,SDHA,CYCS,COQ9,NMNAT1,CHC…
12_Member	GO Biological Processes	GO:0005975	carbohydrate metabolic process	-11.9729	-9.51274	53/462	178,226,230,276,277,278,279,280,1374,1737,2027,2525,2527,2528,2710,2805,2821,3098,3418,3419,3632,3767,4122,4190,5160,5163,5165,5213,5224,5236,5239,5315,5502,5506,5507,6517,7360,8604,8705,8790,8821,8987,10402,10891,29906,50515,51422,55753,57134,79660,112937,115209,283310	AGL,ALDOA,ALDOC,AMY1A,AMY1B,AMY1C,AMY2A,AMY2B,CPT1A,DLAT,ENO3,FUT3,FUT5,FUT6,GK,GOT1,GPI,HK1,IDH2,IDH3A,INPP5A,KCNJ11,MAN2A2,MDH1,PDHA1,PDK1,PDK3,PFKM,PGAM2,PGM1,PGM5,PKM,PPP1R1A,PPP1R3A,PPP1R3C,SLC2A4,UGP2,SLC25A12,B3GALT4,FPGT,INPP4B,STBD1,ST3GAL6,PPARGC1A,ST8SIA5,CHST11,PRKAG2,OGDHL,MAN1C1,PPP1R3B,GLB1L3,OMA1,OTOGL
12_Member	WikiPathways	WP534	Glycolysis and gluconeogenesis	-9.16355	-6.84217	14/45	226,230,1737,2027,2805,2821,3098,4190,5160,5213,5224,5315,6517,51660	ALDOA,ALDOC,DLAT,ENO3,GOT1,GPI,HK1,MDH1,PDHA1,PFKM,PGAM2,PKM,SLC2A4,MPC1
12_Member	GO Biological Processes	GO:0019318	hexose metabolic process	-7.02896	-4.93513	21/141	226,230,1374,1737,2527,2528,2821,3098,3767,4122,5160,5163,5165,5213,5224,5236,5239,8604,8790,10891,115209	ALDOA,ALDOC,CPT1A,DLAT,FUT5,FUT6,GPI,HK1,KCNJ11,MAN2A2,PDHA1,PDK1,PDK3,PFKM,PGAM2,PGM1,PGM5,SLC25A12,FPGT,PPARGC1A,OMA1
12_Member	GO Biological Processes	GO:0005996	monosaccharide metabolic process	-6.56058	-4.51056	22/163	226,230,1374,1737,2527,2528,2821,3098,3767,4122,5160,5163,5165,5213,5224,5236,5239,8604,8790,10891,115209,283310	ALDOA,ALDOC,CPT1A,DLAT,FUT5,FUT6,GPI,HK1,KCNJ11,MAN2A2,PDHA1,PDK1,PDK3,PFKM,PGAM2,PGM1,PGM5,SLC25A12,FPGT,PPARGC1A,OMA1,OTOGL
12_Member	GO Biological Processes	GO:0046034	ATP metabolic process	-6.34006	-4.30935	24/195	226,230,477,1329,1339,1537,2027,2821,3098,4624,4625,4715,4720,5213,5224,5236,5315,6389,51422,54205,55753,57017,64802,400916	ALDOA,ALDOC,ATP1A2,COX5B,COX6A2,CYC1,ENO3,GPI,HK1,MYH6,MYH7,NDUFB9,NDUFS2,PFKM,PGAM2,PGM1,PKM,SDHA,PRKAG2,CYCS,OGDHL,COQ9,NMNAT1,CHCHD10
12_Member	GO Biological Processes	GO:0006096	glycolytic process	-5.84581	-3.86648	10/39	226,230,2027,2821,3098,5213,5224,5236,5315,55753	ALDOA,ALDOC,ENO3,GPI,HK1,PFKM,PGAM2,PGM1,PKM,OGDHL
12_Member	GO Biological Processes	GO:0016052	carbohydrate catabolic process	-5.81489	-3.84303	16/102	178,226,230,279,2027,2527,2528,2710,2821,3098,5213,5224,5236,5315,8987,55753	AGL,ALDOA,ALDOC,AMY2A,ENO3,FUT5,FUT6,GK,GPI,HK1,PFKM,PGAM2,PGM1,PKM,STBD1,OGDHL
12_Member	KEGG Pathway	hsa01200	Carbon metabolism	-5.76822	-3.80535	17/115	50,226,230,1737,2027,2805,2821,3098,3418,3419,4190,5160,5213,5224,5315,6389,55753	ACO2,ALDOA,ALDOC,DLAT,ENO3,GOT1,GPI,HK1,IDH2,IDH3A,MDH1,PDHA1,PFKM,PGAM2,PKM,SDHA,OGDHL
12_Member	GO Biological Processes	GO:0006757	ATP generation from ADP	-5.7359	-3.77839	10/40	226,230,2027,2821,3098,5213,5224,5236,5315,55753	ALDOA,ALDOC,ENO3,GPI,HK1,PFKM,PGAM2,PGM1,PKM,OGDHL
12_Member	GO Biological Processes	GO:0006090	pyruvate metabolic process	-5.64625	-3.6905	12/60	226,230,1737,2027,2821,3098,5160,5213,5224,5236,5315,55753	ALDOA,ALDOC,DLAT,ENO3,GPI,HK1,PDHA1,PFKM,PGAM2,PGM1,PKM,OGDHL
12_Member	WikiPathways	WP4629	Aerobic glycolysis	-5.64244	-3.69021	6/12	226,2821,3098,5213,5224,5315	ALDOA,GPI,HK1,PFKM,PGAM2,PKM
12_Member	GO Biological Processes	GO:0006006	glucose metabolic process	-5.29877	-3.38825	15/99	1374,1737,2821,3098,3767,5160,5163,5165,5213,5224,5236,5239,8604,10891,115209	CPT1A,DLAT,GPI,HK1,KCNJ11,PDHA1,PDK1,PDK3,PFKM,PGAM2,PGM1,PGM5,SLC25A12,PPARGC1A,OMA1
12_Member	KEGG Pathway	hsa00010	Glycolysis / Gluconeogenesis	-5.1207	-3.23341	12/67	224,226,230,1737,2027,2821,3098,5160,5213,5224,5236,5315	ALDH3A2,ALDOA,ALDOC,DLAT,ENO3,GPI,HK1,PDHA1,PFKM,PGAM2,PGM1,PKM
12_Member	GO Biological Processes	GO:0046031	ADP metabolic process	-4.96861	-3.10337	10/48	226,230,2027,2821,3098,5213,5224,5236,5315,55753	ALDOA,ALDOC,ENO3,GPI,HK1,PFKM,PGAM2,PGM1,PKM,OGDHL
12_Member	Reactome Gene Sets	R-HSA-70263	Gluconeogenesis	-4.49085	-2.6718	8/34	226,230,2027,2805,2821,4190,5224,8604	ALDOA,ALDOC,ENO3,GOT1,GPI,MDH1,PGAM2,SLC25A12
12_Member	GO Biological Processes	GO:0016051	carbohydrate biosynthetic process	-4.40921	-2.59655	15/117	178,2525,2527,2528,2805,2821,5224,5236,5507,7360,8604,8705,10402,10891,50515	AGL,FUT3,FUT5,FUT6,GOT1,GPI,PGAM2,PGM1,PPP1R3C,UGP2,SLC25A12,B3GALT4,ST3GAL6,PPARGC1A,CHST11
12_Member	GO Biological Processes	GO:0006165	nucleoside diphosphate phosphorylation	-4.28366	-2.48228	10/57	226,230,2027,2821,3098,5213,5224,5236,5315,55753	ALDOA,ALDOC,ENO3,GPI,HK1,PFKM,PGAM2,PGM1,PKM,OGDHL
12_Member	GO Biological Processes	GO:0046939	nucleotide phosphorylation	-4.21642	-2.43558	10/58	226,230,2027,2821,3098,5213,5224,5236,5315,55753	ALDOA,ALDOC,ENO3,GPI,HK1,PFKM,PGAM2,PGM1,PKM,OGDHL
12_Member	GO Biological Processes	GO:0009135	purine nucleoside diphosphate metabolic process	-4.02362	-2.27682	10/61	226,230,2027,2821,3098,5213,5224,5236,5315,55753	ALDOA,ALDOC,ENO3,GPI,HK1,PFKM,PGAM2,PGM1,PKM,OGDHL
12_Member	GO Biological Processes	GO:0009179	purine ribonucleoside diphosphate metabolic process	-4.02362	-2.27682	10/61	226,230,2027,2821,3098,5213,5224,5236,5315,55753	ALDOA,ALDOC,ENO3,GPI,HK1,PFKM,PGAM2,PGM1,PKM,OGDHL
12_Member	WikiPathways	WP4018	Clear cell renal cell carcinoma pathways	-3.95285	-2.21797	12/87	32,226,230,2027,2821,3098,4190,5213,5236,5315,7042,79605	ACACB,ALDOA,ALDOC,ENO3,GPI,HK1,MDH1,PFKM,PGM1,PKM,TGFB2,PGBD5
12_Member	GO Biological Processes	GO:0009185	ribonucleoside diphosphate metabolic process	-3.51436	-1.85787	10/70	226,230,2027,2821,3098,5213,5224,5236,5315,55753	ALDOA,ALDOC,ENO3,GPI,HK1,PFKM,PGAM2,PGM1,PKM,OGDHL
12_Member	KEGG Pathway	hsa01230	Biosynthesis of amino acids	-3.26861	-1.66308	10/75	50,226,230,2027,2805,3418,3419,5213,5224,5315	ACO2,ALDOA,ALDOC,ENO3,GOT1,IDH2,IDH3A,PFKM,PGAM2,PKM
12_Member	Reactome Gene Sets	R-HSA-70326	Glucose metabolism	-3.16898	-1.58677	11/91	226,230,2027,2805,2821,3098,4190,5213,5224,5315,8604	ALDOA,ALDOC,ENO3,GOT1,GPI,HK1,MDH1,PFKM,PGAM2,PKM,SLC25A12
12_Member	GO Biological Processes	GO:0009132	nucleoside diphosphate metabolic process	-2.6881	-1.21531	10/89	226,230,2027,2821,3098,5213,5224,5236,5315,55753	ALDOA,ALDOC,ENO3,GPI,HK1,PFKM,PGAM2,PGM1,PKM,OGDHL
12_Member	Reactome Gene Sets	R-HSA-71387	Metabolism of carbohydrates	-2.65271	-1.18627	22/295	178,226,230,2027,2525,2527,2528,2805,2821,3098,4190,5213,5224,5236,5315,5507,7360,7957,8604,8705,10402,50515	AGL,ALDOA,ALDOC,ENO3,FUT3,FUT5,FUT6,GOT1,GPI,HK1,MDH1,PFKM,PGAM2,PGM1,PKM,PPP1R3C,UGP2,EPM2A,SLC25A12,B3GALT4,ST3GAL6,CHST11
12_Member	KEGG Pathway	hsa04066	HIF-1 signaling pathway	-2.52811	-1.09446	11/109	226,230,815,816,1027,2027,3098,4878,5160,5163,5213	ALDOA,ALDOC,CAMK2A,CAMK2B,CDKN1B,ENO3,HK1,NPPA,PDHA1,PDK1,PFKM
12_Member	WikiPathways	WP1946	Cori cycle	-2.47609	-1.05666	4/17	226,2821,3098,6517	ALDOA,GPI,HK1,SLC2A4
12_Member	GO Biological Processes	GO:0030388	fructose 1,6-bisphosphate metabolic process	-2.41012	-1.01332	3/9	226,230,5213	ALDOA,ALDOC,PFKM
12_Member	KEGG Pathway	hsa00030	Pentose phosphate pathway	-2.2916	-0.920233	5/30	226,230,2821,5213,5236	ALDOA,ALDOC,GPI,PFKM,PGM1
12_Member	Reactome Gene Sets	R-HSA-70171	Glycolysis	-2.26085	-0.902789	8/71	226,230,2027,2821,3098,5213,5224,5315	ALDOA,ALDOC,ENO3,GPI,HK1,PFKM,PGAM2,PKM
12_Member	GO Biological Processes	GO:0006094	gluconeogenesis	-2.2288	-0.875993	5/31	2821,5224,5236,8604,10891	GPI,PGAM2,PGM1,SLC25A12,PPARGC1A
12_Member	WikiPathways	WP5049	Glycolysis in senescence	-2.14169	-0.806093	3/11	230,3098,5315	ALDOC,HK1,PKM
12_Member	KEGG Pathway	hsa00051	Fructose and mannose metabolism	-2.1108	-0.783231	5/33	226,230,3098,5213,8790	ALDOA,ALDOC,HK1,PFKM,FPGT
12_Member	GO Biological Processes	GO:0019319	hexose biosynthetic process	-2.05527	-0.737526	5/34	2821,5224,5236,8604,10891	GPI,PGAM2,PGM1,SLC25A12,PPARGC1A
13_Summary	GO Biological Processes	GO:0050801	ion homeostasis	-11.1275	-8.69468	70/754	111,134,183,287,477,480,482,488,491,493,664,775,783,825,844,845,948,1812,1909,2740,2812,2903,3270,3579,3757,3777,5071,5350,5733,5745,6261,6262,6331,6546,6648,6910,7052,7137,7222,7474,7781,8048,8671,8913,9213,9247,9256,10021,10345,10663,23566,26249,26507,27020,27347,51310,57158,65268,79041,79572,122416,144811,201140,254428,284612,285175,285335,344905,348980,406990,406922,107,576,3632,4878,7412,945…	ADCY5,ADORA1,AGT,ANK2,ATP1A2,ATP1A4,ATP1B2,ATP2A2,ATP2B2,ATP2B4,BNIP3,CACNA1C,CACNB2,CAPN3,CASQ1,CASQ2,CD36,DRD1,EDNRA,GLP1R,GP1BB,GRIN2A,HRC,CXCR2,KCNH2,KCNK3,PRKN,PLN,PTGER3,PTH1R,RYR1,RYR2,SCN5A,SLC8A1,SOD2,TBX5,TGM2,TNNI3,TRPC3,WNT5A,SLC30A3,CSRP3,SLC4A4,CACNA1G,XPR1,GCM2,TSPOAP1,HCN4,TRDN,CXCR6,LPAR3,KLHL3,CNNM1,NPTN,STK39,SLC22A17,JPH2,WNK2,TMEM38A,ATP13A3,ANKRD9,LACC1,DHRS7C,SLC41A1,SYPL2,…
13_Member	GO Biological Processes	GO:0050801	ion homeostasis	-11.1275	-8.69468	70/754	111,134,183,287,477,480,482,488,491,493,664,775,783,825,844,845,948,1812,1909,2740,2812,2903,3270,3579,3757,3777,5071,5350,5733,5745,6261,6262,6331,6546,6648,6910,7052,7137,7222,7474,7781,8048,8671,8913,9213,9247,9256,10021,10345,10663,23566,26249,26507,27020,27347,51310,57158,65268,79041,79572,122416,144811,201140,254428,284612,285175,285335,344905,348980,406990	ADCY5,ADORA1,AGT,ANK2,ATP1A2,ATP1A4,ATP1B2,ATP2A2,ATP2B2,ATP2B4,BNIP3,CACNA1C,CACNB2,CAPN3,CASQ1,CASQ2,CD36,DRD1,EDNRA,GLP1R,GP1BB,GRIN2A,HRC,CXCR2,KCNH2,KCNK3,PRKN,PLN,PTGER3,PTH1R,RYR1,RYR2,SCN5A,SLC8A1,SOD2,TBX5,TGM2,TNNI3,TRPC3,WNT5A,SLC30A3,CSRP3,SLC4A4,CACNA1G,XPR1,GCM2,TSPOAP1,HCN4,TRDN,CXCR6,LPAR3,KLHL3,CNNM1,NPTN,STK39,SLC22A17,JPH2,WNK2,TMEM38A,ATP13A3,ANKRD9,LACC1,DHRS7C,SLC41A1,SYPL2,…
13_Member	GO Biological Processes	GO:0010880	regulation of release of sequestered calcium ion into cytosol by sarcoplasmic reticulum	-10.4449	-8.04764	13/31	287,477,775,844,845,3270,5350,6262,6546,10345,79041,201140,406922	ANK2,ATP1A2,CACNA1C,CASQ1,CASQ2,HRC,PLN,RYR2,SLC8A1,TRDN,TMEM38A,DHRS7C,MIR133A1
13_Member	GO Biological Processes	GO:0010882	regulation of cardiac muscle contraction by calcium ion signaling	-10.2878	-7.90489	12/26	287,477,488,775,845,3270,5350,6262,6546,7137,79041,406922	ANK2,ATP1A2,ATP2A2,CACNA1C,CASQ2,HRC,PLN,RYR2,SLC8A1,TNNI3,TMEM38A,MIR133A1
13_Member	GO Biological Processes	GO:0006874	cellular calcium ion homeostasis	-9.72812	-7.37266	46/422	111,134,183,287,477,488,491,493,664,775,783,825,844,845,948,1812,1909,2740,2812,2903,3270,3579,3777,5350,5733,5745,6261,6262,6546,7052,7137,7222,7474,8048,9247,9256,10345,10663,23566,27020,57158,79041,79572,201140,284612,344905	ADCY5,ADORA1,AGT,ANK2,ATP1A2,ATP2A2,ATP2B2,ATP2B4,BNIP3,CACNA1C,CACNB2,CAPN3,CASQ1,CASQ2,CD36,DRD1,EDNRA,GLP1R,GP1BB,GRIN2A,HRC,CXCR2,KCNK3,PLN,PTGER3,PTH1R,RYR1,RYR2,SLC8A1,TGM2,TNNI3,TRPC3,WNT5A,CSRP3,GCM2,TSPOAP1,TRDN,CXCR6,LPAR3,NPTN,JPH2,TMEM38A,ATP13A3,DHRS7C,SYPL2,ATP13A5
13_Member	GO Biological Processes	GO:0072507	divalent inorganic cation homeostasis	-9.39332	-7.05524	49/478	111,134,183,287,477,488,491,493,664,775,783,825,844,845,948,1812,1909,2740,2812,2903,3270,3579,3777,5071,5350,5733,5745,6261,6262,6546,7052,7137,7222,7474,8048,9247,9256,10345,10663,23566,26507,27020,57158,79041,79572,201140,254428,284612,344905	ADCY5,ADORA1,AGT,ANK2,ATP1A2,ATP2A2,ATP2B2,ATP2B4,BNIP3,CACNA1C,CACNB2,CAPN3,CASQ1,CASQ2,CD36,DRD1,EDNRA,GLP1R,GP1BB,GRIN2A,HRC,CXCR2,KCNK3,PRKN,PLN,PTGER3,PTH1R,RYR1,RYR2,SLC8A1,TGM2,TNNI3,TRPC3,WNT5A,CSRP3,GCM2,TSPOAP1,TRDN,CXCR6,LPAR3,CNNM1,NPTN,JPH2,TMEM38A,ATP13A3,DHRS7C,SLC41A1,SYPL2,ATP13A5
13_Member	GO Biological Processes	GO:0055074	calcium ion homeostasis	-9.29433	-6.96884	46/435	111,134,183,287,477,488,491,493,664,775,783,825,844,845,948,1812,1909,2740,2812,2903,3270,3579,3777,5350,5733,5745,6261,6262,6546,7052,7137,7222,7474,8048,9247,9256,10345,10663,23566,27020,57158,79041,79572,201140,284612,344905	ADCY5,ADORA1,AGT,ANK2,ATP1A2,ATP2A2,ATP2B2,ATP2B4,BNIP3,CACNA1C,CACNB2,CAPN3,CASQ1,CASQ2,CD36,DRD1,EDNRA,GLP1R,GP1BB,GRIN2A,HRC,CXCR2,KCNK3,PLN,PTGER3,PTH1R,RYR1,RYR2,SLC8A1,TGM2,TNNI3,TRPC3,WNT5A,CSRP3,GCM2,TSPOAP1,TRDN,CXCR6,LPAR3,NPTN,JPH2,TMEM38A,ATP13A3,DHRS7C,SYPL2,ATP13A5
13_Member	GO Biological Processes	GO:0072503	cellular divalent inorganic cation homeostasis	-9.11369	-6.79639	47/456	111,134,183,287,477,488,491,493,664,775,783,825,844,845,948,1812,1909,2740,2812,2903,3270,3579,3777,5350,5733,5745,6261,6262,6546,7052,7137,7222,7474,8048,9247,9256,10345,10663,23566,27020,57158,79041,79572,201140,254428,284612,344905	ADCY5,ADORA1,AGT,ANK2,ATP1A2,ATP2A2,ATP2B2,ATP2B4,BNIP3,CACNA1C,CACNB2,CAPN3,CASQ1,CASQ2,CD36,DRD1,EDNRA,GLP1R,GP1BB,GRIN2A,HRC,CXCR2,KCNK3,PLN,PTGER3,PTH1R,RYR1,RYR2,SLC8A1,TGM2,TNNI3,TRPC3,WNT5A,CSRP3,GCM2,TSPOAP1,TRDN,CXCR6,LPAR3,NPTN,JPH2,TMEM38A,ATP13A3,DHRS7C,SLC41A1,SYPL2,ATP13A5
13_Member	GO Biological Processes	GO:0010881	regulation of cardiac muscle contraction by regulation of the release of sequestered calcium ion	-8.5821	-6.29232	10/22	287,477,775,845,3270,5350,6262,6546,79041,406922	ANK2,ATP1A2,CACNA1C,CASQ2,HRC,PLN,RYR2,SLC8A1,TMEM38A,MIR133A1
13_Member	GO Biological Processes	GO:0019932	second-messenger-mediated signaling	-8.47418	-6.19568	29/214	107,183,287,477,488,576,775,844,845,948,2740,2903,3270,3579,3632,4878,5350,6262,6546,7137,7412,9455,10231,10486,10663,11163,51655,79041,406922	ADCY1,AGT,ANK2,ATP1A2,ATP2A2,ADGRB2,CACNA1C,CASQ1,CASQ2,CD36,GLP1R,GRIN2A,HRC,CXCR2,INPP5A,NPPA,PLN,RYR2,SLC8A1,TNNI3,VCAM1,HOMER2,RCAN2,CAP2,CXCR6,NUDT4,RASD1,TMEM38A,MIR133A1
13_Member	GO Biological Processes	GO:0006875	cellular metal ion homeostasis	-8.25005	-5.99327	51/550	111,134,183,287,477,480,482,488,491,493,664,775,783,825,844,845,948,1812,1909,2740,2812,2903,3270,3579,3777,5350,5733,5745,6261,6262,6546,7052,7137,7222,7474,8048,9247,9256,10345,10663,23566,27020,51310,57158,79041,79572,122416,201140,254428,284612,344905	ADCY5,ADORA1,AGT,ANK2,ATP1A2,ATP1A4,ATP1B2,ATP2A2,ATP2B2,ATP2B4,BNIP3,CACNA1C,CACNB2,CAPN3,CASQ1,CASQ2,CD36,DRD1,EDNRA,GLP1R,GP1BB,GRIN2A,HRC,CXCR2,KCNK3,PLN,PTGER3,PTH1R,RYR1,RYR2,SLC8A1,TGM2,TNNI3,TRPC3,WNT5A,CSRP3,GCM2,TSPOAP1,TRDN,CXCR6,LPAR3,NPTN,SLC22A17,JPH2,TMEM38A,ATP13A3,ANKRD9,DHRS7C,SLC41A1,SYPL2,ATP13A5
13_Member	GO Biological Processes	GO:0055065	metal ion homeostasis	-8.21597	-5.9662	55/618	111,134,183,287,477,480,482,488,491,493,664,775,783,825,844,845,948,1812,1909,2740,2812,2903,3270,3579,3757,3777,5071,5350,5733,5745,6261,6262,6546,6648,7052,7137,7222,7474,8048,9247,9256,10345,10663,23566,26507,27020,51310,57158,79041,79572,122416,201140,254428,284612,344905	ADCY5,ADORA1,AGT,ANK2,ATP1A2,ATP1A4,ATP1B2,ATP2A2,ATP2B2,ATP2B4,BNIP3,CACNA1C,CACNB2,CAPN3,CASQ1,CASQ2,CD36,DRD1,EDNRA,GLP1R,GP1BB,GRIN2A,HRC,CXCR2,KCNH2,KCNK3,PRKN,PLN,PTGER3,PTH1R,RYR1,RYR2,SLC8A1,SOD2,TGM2,TNNI3,TRPC3,WNT5A,CSRP3,GCM2,TSPOAP1,TRDN,CXCR6,LPAR3,CNNM1,NPTN,SLC22A17,JPH2,TMEM38A,ATP13A3,ANKRD9,DHRS7C,SLC41A1,SYPL2,ATP13A5
13_Member	GO Biological Processes	GO:0055080	cation homeostasis	-8.08196	-5.84919	59/692	111,134,183,287,477,480,482,488,491,493,664,775,783,825,844,845,948,1812,1909,2740,2812,2903,3270,3579,3757,3777,5071,5350,5733,5745,6261,6262,6546,6648,7052,7137,7222,7474,8048,8671,9247,9256,10345,10663,23566,26507,27020,51310,57158,79041,79572,122416,144811,201140,254428,284612,285175,285335,344905	ADCY5,ADORA1,AGT,ANK2,ATP1A2,ATP1A4,ATP1B2,ATP2A2,ATP2B2,ATP2B4,BNIP3,CACNA1C,CACNB2,CAPN3,CASQ1,CASQ2,CD36,DRD1,EDNRA,GLP1R,GP1BB,GRIN2A,HRC,CXCR2,KCNH2,KCNK3,PRKN,PLN,PTGER3,PTH1R,RYR1,RYR2,SLC8A1,SOD2,TGM2,TNNI3,TRPC3,WNT5A,CSRP3,SLC4A4,GCM2,TSPOAP1,TRDN,CXCR6,LPAR3,CNNM1,NPTN,SLC22A17,JPH2,TMEM38A,ATP13A3,ANKRD9,LACC1,DHRS7C,SLC41A1,SYPL2,UNC80,SLC9C1,ATP13A5
13_Member	GO Biological Processes	GO:0055082	cellular chemical homeostasis	-8.04365	-5.81694	62/746	111,134,183,287,477,480,482,488,491,493,664,775,783,825,844,845,948,1812,1909,2021,2740,2812,2903,3098,3270,3579,3777,5165,5350,5563,5733,5745,6261,6262,6546,7052,7137,7222,7474,8048,8671,9213,9247,9256,10345,10663,10891,23566,27020,28999,51310,57158,79041,79572,122416,128486,144811,201140,254428,284612,285335,344905	ADCY5,ADORA1,AGT,ANK2,ATP1A2,ATP1A4,ATP1B2,ATP2A2,ATP2B2,ATP2B4,BNIP3,CACNA1C,CACNB2,CAPN3,CASQ1,CASQ2,CD36,DRD1,EDNRA,ENDOG,GLP1R,GP1BB,GRIN2A,HK1,HRC,CXCR2,KCNK3,PDK3,PLN,PRKAA2,PTGER3,PTH1R,RYR1,RYR2,SLC8A1,TGM2,TNNI3,TRPC3,WNT5A,CSRP3,SLC4A4,XPR1,GCM2,TSPOAP1,TRDN,CXCR6,PPARGC1A,LPAR3,NPTN,KLF15,SLC22A17,JPH2,TMEM38A,ATP13A3,ANKRD9,FITM2,LACC1,DHRS7C,SLC41A1,SYPL2,SLC9C1,ATP13A5
13_Member	GO Biological Processes	GO:0051924	regulation of calcium ion transport	-8.02893	-5.80935	31/251	183,287,477,775,776,783,815,816,825,844,845,1812,3270,4878,5350,6236,6262,6546,7222,7349,9455,9456,10345,30845,57158,59285,79041,201140,406922,406990,100126336	AGT,ANK2,ATP1A2,CACNA1C,CACNA1D,CACNB2,CAMK2A,CAMK2B,CAPN3,CASQ1,CASQ2,DRD1,HRC,NPPA,PLN,RRAD,RYR2,SLC8A1,TRPC3,UCN,HOMER2,HOMER1,TRDN,EHD3,JPH2,CACNG6,TMEM38A,DHRS7C,MIR133A1,MIR208A,MIR208B
13_Member	GO Biological Processes	GO:0010522	regulation of calcium ion transport into cytosol	-7.96005	-5.75324	19/103	287,477,775,825,844,845,1812,3270,5350,6262,6546,7222,10345,57158,79041,201140,406922,406990,100126336	ANK2,ATP1A2,CACNA1C,CAPN3,CASQ1,CASQ2,DRD1,HRC,PLN,RYR2,SLC8A1,TRPC3,TRDN,JPH2,TMEM38A,DHRS7C,MIR133A1,MIR208A,MIR208B
13_Member	GO Biological Processes	GO:0098771	inorganic ion homeostasis	-7.85709	-5.66574	59/702	111,134,183,287,477,480,482,488,491,493,664,775,783,825,844,845,948,1812,1909,2740,2812,2903,3270,3579,3757,3777,5071,5350,5733,5745,6261,6262,6546,6648,7052,7137,7222,7474,8048,8671,9213,9247,9256,10345,10663,23566,26507,27020,51310,57158,79041,79572,122416,144811,201140,254428,284612,285335,344905	ADCY5,ADORA1,AGT,ANK2,ATP1A2,ATP1A4,ATP1B2,ATP2A2,ATP2B2,ATP2B4,BNIP3,CACNA1C,CACNB2,CAPN3,CASQ1,CASQ2,CD36,DRD1,EDNRA,GLP1R,GP1BB,GRIN2A,HRC,CXCR2,KCNH2,KCNK3,PRKN,PLN,PTGER3,PTH1R,RYR1,RYR2,SLC8A1,SOD2,TGM2,TNNI3,TRPC3,WNT5A,CSRP3,SLC4A4,XPR1,GCM2,TSPOAP1,TRDN,CXCR6,LPAR3,CNNM1,NPTN,SLC22A17,JPH2,TMEM38A,ATP13A3,ANKRD9,LACC1,DHRS7C,SLC41A1,SYPL2,SLC9C1,ATP13A5
13_Member	GO Biological Processes	GO:0006873	cellular ion homeostasis	-7.80837	-5.62604	55/635	111,134,183,287,477,480,482,488,491,493,664,775,783,825,844,845,948,1812,1909,2740,2812,2903,3270,3579,3777,5350,5733,5745,6261,6262,6546,7052,7137,7222,7474,8048,8671,9213,9247,9256,10345,10663,23566,27020,51310,57158,79041,79572,122416,144811,201140,254428,284612,285335,344905	ADCY5,ADORA1,AGT,ANK2,ATP1A2,ATP1A4,ATP1B2,ATP2A2,ATP2B2,ATP2B4,BNIP3,CACNA1C,CACNB2,CAPN3,CASQ1,CASQ2,CD36,DRD1,EDNRA,GLP1R,GP1BB,GRIN2A,HRC,CXCR2,KCNK3,PLN,PTGER3,PTH1R,RYR1,RYR2,SLC8A1,TGM2,TNNI3,TRPC3,WNT5A,CSRP3,SLC4A4,XPR1,GCM2,TSPOAP1,TRDN,CXCR6,LPAR3,NPTN,SLC22A17,JPH2,TMEM38A,ATP13A3,ANKRD9,LACC1,DHRS7C,SLC41A1,SYPL2,SLC9C1,ATP13A5
13_Member	GO Biological Processes	GO:0030003	cellular cation homeostasis	-7.75897	-5.5796	54/620	111,134,183,287,477,480,482,488,491,493,664,775,783,825,844,845,948,1812,1909,2740,2812,2903,3270,3579,3777,5350,5733,5745,6261,6262,6546,7052,7137,7222,7474,8048,8671,9247,9256,10345,10663,23566,27020,51310,57158,79041,79572,122416,144811,201140,254428,284612,285335,344905	ADCY5,ADORA1,AGT,ANK2,ATP1A2,ATP1A4,ATP1B2,ATP2A2,ATP2B2,ATP2B4,BNIP3,CACNA1C,CACNB2,CAPN3,CASQ1,CASQ2,CD36,DRD1,EDNRA,GLP1R,GP1BB,GRIN2A,HRC,CXCR2,KCNK3,PLN,PTGER3,PTH1R,RYR1,RYR2,SLC8A1,TGM2,TNNI3,TRPC3,WNT5A,CSRP3,SLC4A4,GCM2,TSPOAP1,TRDN,CXCR6,LPAR3,NPTN,SLC22A17,JPH2,TMEM38A,ATP13A3,ANKRD9,LACC1,DHRS7C,SLC41A1,SYPL2,SLC9C1,ATP13A5
13_Member	GO Biological Processes	GO:1903169	regulation of calcium ion transmembrane transport	-7.55024	-5.40221	23/156	287,477,775,783,825,844,845,1812,3270,4878,5350,6236,6262,6546,10345,30845,57158,59285,79041,201140,406922,406990,100126336	ANK2,ATP1A2,CACNA1C,CACNB2,CAPN3,CASQ1,CASQ2,DRD1,HRC,NPPA,PLN,RRAD,RYR2,SLC8A1,TRDN,EHD3,JPH2,CACNG6,TMEM38A,DHRS7C,MIR133A1,MIR208A,MIR208B
13_Member	GO Biological Processes	GO:0051279	regulation of release of sequestered calcium ion into cytosol	-7.3214	-5.19482	16/80	287,477,775,825,844,845,1812,3270,5350,6262,6546,10345,57158,79041,201140,406922	ANK2,ATP1A2,CACNA1C,CAPN3,CASQ1,CASQ2,DRD1,HRC,PLN,RYR2,SLC8A1,TRDN,JPH2,TMEM38A,DHRS7C,MIR133A1
13_Member	GO Biological Processes	GO:0019722	calcium-mediated signaling	-6.81674	-4.73957	21/145	287,477,488,576,775,844,845,2903,3270,3579,5350,6262,6546,7137,7412,9455,10231,10663,11163,79041,406922	ANK2,ATP1A2,ATP2A2,ADGRB2,CACNA1C,CASQ1,CASQ2,GRIN2A,HRC,CXCR2,PLN,RYR2,SLC8A1,TNNI3,VCAM1,HOMER2,RCAN2,CXCR6,NUDT4,TMEM38A,MIR133A1
13_Member	GO Biological Processes	GO:0051480	regulation of cytosolic calcium ion concentration	-6.72835	-4.66042	33/316	111,134,183,477,491,493,775,783,825,844,948,1812,1909,2740,2812,2903,3270,3579,3777,5350,5733,6261,6262,6546,7222,7474,9256,10345,10663,23566,27020,57158,79041	ADCY5,ADORA1,AGT,ATP1A2,ATP2B2,ATP2B4,CACNA1C,CACNB2,CAPN3,CASQ1,CD36,DRD1,EDNRA,GLP1R,GP1BB,GRIN2A,HRC,CXCR2,KCNK3,PLN,PTGER3,RYR1,RYR2,SLC8A1,TRPC3,WNT5A,TSPOAP1,TRDN,CXCR6,LPAR3,NPTN,JPH2,TMEM38A
13_Member	GO Biological Processes	GO:1901019	regulation of calcium ion transmembrane transporter activity	-6.50688	-4.46339	16/91	287,477,783,844,845,3270,4878,5350,6236,6262,10345,30845,57158,406922,406990,100126336	ANK2,ATP1A2,CACNB2,CASQ1,CASQ2,HRC,NPPA,PLN,RRAD,RYR2,TRDN,EHD3,JPH2,MIR133A1,MIR208A,MIR208B
13_Member	GO Biological Processes	GO:0051282	regulation of sequestering of calcium ion	-5.95137	-3.95687	18/124	287,477,775,825,844,845,1812,2812,3270,5350,6261,6262,6546,10345,57158,79041,201140,406922	ANK2,ATP1A2,CACNA1C,CAPN3,CASQ1,CASQ2,DRD1,GP1BB,HRC,PLN,RYR1,RYR2,SLC8A1,TRDN,JPH2,TMEM38A,DHRS7C,MIR133A1
13_Member	GO Biological Processes	GO:0007204	positive regulation of cytosolic calcium ion concentration	-4.08371	-2.32586	25/281	111,183,493,775,783,825,844,948,1812,1909,2740,2812,2903,3579,5733,6261,6262,6546,7222,10345,10663,23566,27020,57158,79041	ADCY5,AGT,ATP2B4,CACNA1C,CACNB2,CAPN3,CASQ1,CD36,DRD1,EDNRA,GLP1R,GP1BB,GRIN2A,CXCR2,PTGER3,RYR1,RYR2,SLC8A1,TRPC3,TRDN,CXCR6,LPAR3,NPTN,JPH2,TMEM38A
13_Member	GO Biological Processes	GO:0060341	regulation of cellular localization	-2.75664	-1.2697	47/788	88,111,287,477,493,775,825,844,845,948,1410,1812,1909,3270,3753,4607,5071,5350,5569,5583,6262,6342,6546,6688,6844,7134,7139,7222,7447,8048,9638,9750,10345,11149,22871,22885,51201,51308,57158,64328,79041,83593,146057,201140,406922,406990,100126336	ACTN2,ADCY5,ANK2,ATP1A2,ATP2B4,CACNA1C,CAPN3,CASQ1,CASQ2,CD36,CRYAB,DRD1,EDNRA,HRC,KCNE1,MYBPC3,PRKN,PLN,PKIA,PRKCH,RYR2,SCP2,SLC8A1,SPI1,VAMP2,TNNC1,TNNT2,TRPC3,VSNL1,CSRP3,FEZ1,RIPOR2,TRDN,BVES,NLGN1,ABLIM3,ZDHHC2,REEP2,JPH2,XPO4,TMEM38A,RASSF5,TTBK2,DHRS7C,MIR133A1,MIR208A,MIR208B
14_Summary	GO Biological Processes	GO:1903115	regulation of actin filament-based movement	-11.1148	-8.68716	15/40	134,287,477,488,775,2258,4607,5318,5350,6262,6331,7134,7139,10021,29119,948,2257,388591,406922,406990,88,5066,5071,5629,6710,7111,8829,9788,9873,10391,23221,55604,56203,79933,80206,85458,91807,440335,442721	ADORA1,ANK2,ATP1A2,ATP2A2,CACNA1C,FGF13,MYBPC3,PKP2,PLN,RYR2,SCN5A,TNNC1,TNNT2,HCN4,CTNNA3,CD36,FGF12,RNF207,MIR133A1,MIR208A,ACTN2,PAM,PRKN,PROX1,SPTB,TMOD1,NRP1,MTSS1,FCHSD2,CORO2B,RHOBTB2,CARMIL1,LMOD3,SYNPO2L,FHOD3,DIXDC1,MYLK3,SMIM22,LMOD2
14_Member	GO Biological Processes	GO:1903115	regulation of actin filament-based movement	-11.1148	-8.68716	15/40	134,287,477,488,775,2258,4607,5318,5350,6262,6331,7134,7139,10021,29119	ADORA1,ANK2,ATP1A2,ATP2A2,CACNA1C,FGF13,MYBPC3,PKP2,PLN,RYR2,SCN5A,TNNC1,TNNT2,HCN4,CTNNA3
14_Member	GO Biological Processes	GO:0086004	regulation of cardiac muscle cell contraction	-8.65618	-6.36258	12/34	134,287,477,488,775,2258,5318,5350,6262,6331,10021,29119	ADORA1,ANK2,ATP1A2,ATP2A2,CACNA1C,FGF13,PKP2,PLN,RYR2,SCN5A,HCN4,CTNNA3
14_Member	GO Biological Processes	GO:0098900	regulation of action potential	-7.68502	-5.51731	14/57	287,488,775,948,2257,2258,5318,6262,6331,10021,29119,388591,406922,406990	ANK2,ATP2A2,CACNA1C,CD36,FGF12,FGF13,PKP2,RYR2,SCN5A,HCN4,CTNNA3,RNF207,MIR133A1,MIR208A
14_Member	GO Biological Processes	GO:0098901	regulation of cardiac muscle cell action potential	-6.2336	-4.21325	9/28	287,488,775,2258,5318,6262,10021,29119,406990	ANK2,ATP2A2,CACNA1C,FGF13,PKP2,RYR2,HCN4,CTNNA3,MIR208A
14_Member	GO Biological Processes	GO:0032970	regulation of actin filament-based process	-5.08591	-3.20113	34/392	88,134,287,477,488,775,2258,4607,5066,5071,5318,5350,5629,6262,6331,6710,7111,7134,7139,8829,9788,9873,10021,10391,23221,29119,55604,56203,79933,80206,85458,91807,440335,442721	ACTN2,ADORA1,ANK2,ATP1A2,ATP2A2,CACNA1C,FGF13,MYBPC3,PAM,PRKN,PKP2,PLN,PROX1,RYR2,SCN5A,SPTB,TMOD1,TNNC1,TNNT2,NRP1,MTSS1,FCHSD2,HCN4,CORO2B,RHOBTB2,CTNNA3,CARMIL1,LMOD3,SYNPO2L,FHOD3,DIXDC1,MYLK3,SMIM22,LMOD2
14_Member	GO Biological Processes	GO:0098909	regulation of cardiac muscle cell action potential involved in regulation of contraction	-2.57379	-1.13193	3/8	488,2258,10021	ATP2A2,FGF13,HCN4
15_Summary	GO Biological Processes	GO:0006091	generation of precursor metabolites and energy	-10.9668	-8.54439	46/388	50,178,226,230,291,1329,1339,1537,1737,2027,2109,2821,3098,3418,3419,4190,4715,4720,5160,5213,5224,5236,5315,5502,5506,5507,6389,6648,7349,7360,8604,8608,8659,8987,10063,10495,10891,23530,51422,54205,55753,56181,57017,79660,93058,400916,1349,5163,5165,9481,29078,51660,116228,137872,183,488,815,816,948,5332,5350,6262,6517,7042,7137,9882,107,111,112,1374,4878,5563,8110,63976	ACO2,AGL,ALDOA,ALDOC,SLC25A4,COX5B,COX6A2,CYC1,DLAT,ENO3,ETFB,GPI,HK1,IDH2,IDH3A,MDH1,NDUFB9,NDUFS2,PDHA1,PFKM,PGAM2,PGM1,PKM,PPP1R1A,PPP1R3A,PPP1R3C,SDHA,SOD2,UCN,UGP2,SLC25A12,RDH16,ALDH4A1,STBD1,COX17,ENOX2,PPARGC1A,NNT,PRKAG2,CYCS,OGDHL,MTFR1L,COQ9,PPP1R3B,COQ10A,CHCHD10,COX7B,PDK1,PDK3,SLC25A27,NDUFAF4,MPC1,COX20,ADHFE1,AGT,ATP2A2,CAMK2A,CAMK2B,CD36,PLCB4,PLN,RYR2,SLC2A4,TGFB2,TNNI3,TBC1D4,A…
15_Member	GO Biological Processes	GO:0006091	generation of precursor metabolites and energy	-10.9668	-8.54439	46/388	50,178,226,230,291,1329,1339,1537,1737,2027,2109,2821,3098,3418,3419,4190,4715,4720,5160,5213,5224,5236,5315,5502,5506,5507,6389,6648,7349,7360,8604,8608,8659,8987,10063,10495,10891,23530,51422,54205,55753,56181,57017,79660,93058,400916	ACO2,AGL,ALDOA,ALDOC,SLC25A4,COX5B,COX6A2,CYC1,DLAT,ENO3,ETFB,GPI,HK1,IDH2,IDH3A,MDH1,NDUFB9,NDUFS2,PDHA1,PFKM,PGAM2,PGM1,PKM,PPP1R1A,PPP1R3A,PPP1R3C,SDHA,SOD2,UCN,UGP2,SLC25A12,RDH16,ALDH4A1,STBD1,COX17,ENOX2,PPARGC1A,NNT,PRKAG2,CYCS,OGDHL,MTFR1L,COQ9,PPP1R3B,COQ10A,CHCHD10
15_Member	GO Biological Processes	GO:0015980	energy derivation by oxidation of organic compounds	-9.57328	-7.23092	33/243	50,178,1329,1339,1537,1737,2109,3418,3419,4190,4715,4720,5160,5213,5502,5506,5507,6389,6648,7349,7360,8604,8987,10891,23530,51422,54205,55753,56181,57017,79660,93058,400916	ACO2,AGL,COX5B,COX6A2,CYC1,DLAT,ETFB,IDH2,IDH3A,MDH1,NDUFB9,NDUFS2,PDHA1,PFKM,PPP1R1A,PPP1R3A,PPP1R3C,SDHA,SOD2,UCN,UGP2,SLC25A12,STBD1,PPARGC1A,NNT,PRKAG2,CYCS,OGDHL,MTFR1L,COQ9,PPP1R3B,COQ10A,CHCHD10
15_Member	GO Biological Processes	GO:0045333	cellular respiration	-6.99452	-4.9079	24/180	50,1329,1339,1537,1737,2109,3418,3419,4190,4715,4720,5160,6389,6648,7349,8604,10891,23530,54205,55753,56181,57017,93058,400916	ACO2,COX5B,COX6A2,CYC1,DLAT,ETFB,IDH2,IDH3A,MDH1,NDUFB9,NDUFS2,PDHA1,SDHA,SOD2,UCN,SLC25A12,PPARGC1A,NNT,CYCS,OGDHL,MTFR1L,COQ9,COQ10A,CHCHD10
15_Member	Reactome Gene Sets	R-HSA-1428517	The citric acid (TCA) cycle and respiratory electron transport	-5.8978	-3.91066	22/178	50,1329,1349,1537,1737,2109,3418,3419,4715,4720,5160,5163,5165,6389,9481,23530,29078,51660,54205,93058,116228,137872	ACO2,COX5B,COX7B,CYC1,DLAT,ETFB,IDH2,IDH3A,NDUFB9,NDUFS2,PDHA1,PDK1,PDK3,SDHA,SLC25A27,NNT,NDUFAF4,MPC1,CYCS,COQ10A,COX20,ADHFE1
15_Member	KEGG Pathway	hsa05415	Diabetic cardiomyopathy	-5.47893	-3.55054	23/203	183,291,488,815,816,948,1329,1339,1349,1537,4715,4720,5160,5165,5332,5350,6262,6389,6517,7042,7137,9882,51660	AGT,SLC25A4,ATP2A2,CAMK2A,CAMK2B,CD36,COX5B,COX6A2,COX7B,CYC1,NDUFB9,NDUFS2,PDHA1,PDK3,PLCB4,PLN,RYR2,SDHA,SLC2A4,TGFB2,TNNI3,TBC1D4,MPC1
15_Member	GO Biological Processes	GO:0009060	aerobic respiration	-5.2968	-3.38786	19/151	50,1329,1339,1537,1737,3418,3419,4190,4715,4720,5160,6389,7349,23530,54205,55753,56181,57017,400916	ACO2,COX5B,COX6A2,CYC1,DLAT,IDH2,IDH3A,MDH1,NDUFB9,NDUFS2,PDHA1,SDHA,UCN,NNT,CYCS,OGDHL,MTFR1L,COQ9,CHCHD10
15_Member	KEGG Pathway	hsa04714	Thermogenesis	-3.2156	-1.62631	20/232	107,111,112,1329,1339,1349,1374,1537,4715,4720,4878,5563,6389,8110,10063,10891,29078,51422,63976,116228	ADCY1,ADCY5,ADCY6,COX5B,COX6A2,COX7B,CPT1A,CYC1,NDUFB9,NDUFS2,NPPA,PRKAA2,SDHA,DPF3,COX17,PPARGC1A,NDUFAF4,PRKAG2,PRDM16,COX20
15_Member	GO Biological Processes	GO:0022904	respiratory electron transport chain	-3.18264	-1.59638	12/105	1329,1339,1537,2109,4715,4720,6389,6648,8604,10891,54205,57017	COX5B,COX6A2,CYC1,ETFB,NDUFB9,NDUFS2,SDHA,SOD2,SLC25A12,PPARGC1A,CYCS,COQ9
15_Member	GO Biological Processes	GO:0022900	electron transport chain	-2.94174	-1.41195	15/159	1329,1339,1537,2109,4715,4720,6389,6648,8604,8608,8659,10495,10891,54205,57017	COX5B,COX6A2,CYC1,ETFB,NDUFB9,NDUFS2,SDHA,SOD2,SLC25A12,RDH16,ALDH4A1,ENOX2,PPARGC1A,CYCS,COQ9
15_Member	Reactome Gene Sets	R-HSA-611105	Respiratory electron transport	-2.72313	-1.24391	11/103	1329,1349,1537,2109,4715,4720,6389,29078,54205,93058,116228	COX5B,COX7B,CYC1,ETFB,NDUFB9,NDUFS2,SDHA,NDUFAF4,CYCS,COQ10A,COX20
15_Member	Reactome Gene Sets	R-HSA-163200	Respiratory electron transport, ATP synthesis by chemiosmotic coupling, and heat production by uncoupling proteins.	-2.4701	-1.05257	12/127	1329,1349,1537,2109,4715,4720,6389,9481,29078,54205,93058,116228	COX5B,COX7B,CYC1,ETFB,NDUFB9,NDUFS2,SDHA,SLC25A27,NDUFAF4,CYCS,COQ10A,COX20
15_Member	GO Biological Processes	GO:0019646	aerobic electron transport chain	-2.01814	-0.713226	8/78	1329,1339,1537,4715,4720,6389,54205,57017	COX5B,COX6A2,CYC1,NDUFB9,NDUFS2,SDHA,CYCS,COQ9
16_Summary	GO Biological Processes	GO:0007610	behavior	-10.6118	-8.19962	57/563	41,107,111,183,320,477,482,1374,1812,2115,2257,2258,2334,2571,2628,2740,2821,2903,4208,4915,5071,5153,5413,5457,5577,6517,6648,6801,6865,7060,7111,7200,7349,8701,9099,9378,9455,9456,9464,22849,22986,23316,25946,27020,51761,54413,55084,55515,84152,130507,139411,148523,221935,257194,266743,285671,431707,134,488,783,815,816,2897,3908,4983,5334,5789,6844,9066,9145,9229,22871,23228,23467,27345,51201,1…	ASIC1,ADCY1,ADCY5,AGT,APBA1,ATP1A2,ATP1B2,CPT1A,DRD1,ETV1,FGF12,FGF13,AFF2,GAD1,GATM,GLP1R,GPI,GRIN2A,MEF2C,NTRK2,PRKN,PDE1B,SEPTIN5,POU4F1,PRKAR2B,SLC2A4,SOD2,STRN,TACR2,THBS4,TMOD1,TRH,UCN,DNAH11,USP2,NRXN1,HOMER2,HOMER1,HAND2,CPEB3,SORCS3,CUX2,ZNF385A,NPTN,ATP8A2,NLGN3,SOBP,ASIC4,PPP1R1B,UBR3,PTCHD1,CIART,SDK1,NEGR1,NPAS4,RNF180,LHX8,ADORA1,ATP2A2,CACNB2,CAMK2A,CAMK2B,GRIK1,LAMA2,OPHN1,PLCL1,P…
16_Member	GO Biological Processes	GO:0007610	behavior	-10.6118	-8.19962	57/563	41,107,111,183,320,477,482,1374,1812,2115,2257,2258,2334,2571,2628,2740,2821,2903,4208,4915,5071,5153,5413,5457,5577,6517,6648,6801,6865,7060,7111,7200,7349,8701,9099,9378,9455,9456,9464,22849,22986,23316,25946,27020,51761,54413,55084,55515,84152,130507,139411,148523,221935,257194,266743,285671,431707	ASIC1,ADCY1,ADCY5,AGT,APBA1,ATP1A2,ATP1B2,CPT1A,DRD1,ETV1,FGF12,FGF13,AFF2,GAD1,GATM,GLP1R,GPI,GRIN2A,MEF2C,NTRK2,PRKN,PDE1B,SEPTIN5,POU4F1,PRKAR2B,SLC2A4,SOD2,STRN,TACR2,THBS4,TMOD1,TRH,UCN,DNAH11,USP2,NRXN1,HOMER2,HOMER1,HAND2,CPEB3,SORCS3,CUX2,ZNF385A,NPTN,ATP8A2,NLGN3,SOBP,ASIC4,PPP1R1B,UBR3,PTCHD1,CIART,SDK1,NEGR1,NPAS4,RNF180,LHX8
16_Member	GO Biological Processes	GO:0050804	modulation of chemical synaptic transmission	-7.59657	-5.44022	42/428	41,107,134,183,320,477,488,783,815,816,1812,2897,2903,3908,4208,4915,4983,5071,5334,5413,5577,5789,6844,6865,7349,9066,9145,9229,9378,9456,22849,22871,22986,23228,23316,23467,27020,27345,51201,54413,140730,266743	ASIC1,ADCY1,ADORA1,AGT,APBA1,ATP1A2,ATP2A2,CACNB2,CAMK2A,CAMK2B,DRD1,GRIK1,GRIN2A,LAMA2,MEF2C,NTRK2,OPHN1,PRKN,PLCL1,SEPTIN5,PRKAR2B,PTPRD,VAMP2,TACR2,UCN,SYT7,SYNGR1,DLGAP1,NRXN1,HOMER1,CPEB3,NLGN1,SORCS3,PLCL2,CUX2,NPTXR,NPTN,KCNMB4,ZDHHC2,NLGN3,RIMS4,NPAS4
16_Member	GO Biological Processes	GO:0099177	regulation of trans-synaptic signaling	-7.56771	-5.41692	42/429	41,107,134,183,320,477,488,783,815,816,1812,2897,2903,3908,4208,4915,4983,5071,5334,5413,5577,5789,6844,6865,7349,9066,9145,9229,9378,9456,22849,22871,22986,23228,23316,23467,27020,27345,51201,54413,140730,266743	ASIC1,ADCY1,ADORA1,AGT,APBA1,ATP1A2,ATP2A2,CACNB2,CAMK2A,CAMK2B,DRD1,GRIK1,GRIN2A,LAMA2,MEF2C,NTRK2,OPHN1,PRKN,PLCL1,SEPTIN5,PRKAR2B,PTPRD,VAMP2,TACR2,UCN,SYT7,SYNGR1,DLGAP1,NRXN1,HOMER1,CPEB3,NLGN1,SORCS3,PLCL2,CUX2,NPTXR,NPTN,KCNMB4,ZDHHC2,NLGN3,RIMS4,NPAS4
16_Member	GO Biological Processes	GO:0007611	learning or memory	-7.51179	-5.3665	31/264	41,107,183,477,1812,2258,2334,2628,2740,2821,2903,4208,4915,5071,5153,5577,6517,6865,7349,8701,9378,22849,22986,23316,25946,27020,54413,84152,139411,266743,431707	ASIC1,ADCY1,AGT,ATP1A2,DRD1,FGF13,AFF2,GATM,GLP1R,GPI,GRIN2A,MEF2C,NTRK2,PRKN,PDE1B,PRKAR2B,SLC2A4,TACR2,UCN,DNAH11,NRXN1,CPEB3,SORCS3,CUX2,ZNF385A,NPTN,NLGN3,PPP1R1B,PTCHD1,NPAS4,LHX8
16_Member	GO Biological Processes	GO:0050890	cognition	-7.05642	-4.95525	33/306	41,107,134,183,477,1812,2258,2334,2628,2740,2821,2903,4208,4915,5071,5153,5577,6517,6865,7349,8701,9378,22849,22986,23316,25946,27020,54413,55084,84152,139411,266743,431707	ASIC1,ADCY1,ADORA1,AGT,ATP1A2,DRD1,FGF13,AFF2,GATM,GLP1R,GPI,GRIN2A,MEF2C,NTRK2,PRKN,PDE1B,PRKAR2B,SLC2A4,TACR2,UCN,DNAH11,NRXN1,CPEB3,SORCS3,CUX2,ZNF385A,NPTN,NLGN3,SOBP,PPP1R1B,PTCHD1,NPAS4,LHX8
16_Member	GO Biological Processes	GO:0007612	learning	-4.96932	-3.10337	18/145	41,183,477,1812,2258,2903,4915,5071,5153,5577,6865,7349,9378,22986,27020,54413,84152,266743	ASIC1,AGT,ATP1A2,DRD1,FGF13,GRIN2A,NTRK2,PRKN,PDE1B,PRKAR2B,TACR2,UCN,NRXN1,SORCS3,NPTN,NLGN3,PPP1R1B,NPAS4
16_Member	GO Biological Processes	GO:0050806	positive regulation of synaptic transmission	-2.99736	-1.45688	14/141	107,134,783,1812,2903,3908,4915,6844,6865,9378,22871,27020,51201,54413	ADCY1,ADORA1,CACNB2,DRD1,GRIN2A,LAMA2,NTRK2,VAMP2,TACR2,NRXN1,NLGN1,NPTN,ZDHHC2,NLGN3
16_Member	GO Biological Processes	GO:0048167	regulation of synaptic plasticity	-2.82593	-1.3206	17/197	107,134,183,815,816,1812,2903,4208,4915,6844,9066,9145,22849,22986,27020,51201,266743	ADCY1,ADORA1,AGT,CAMK2A,CAMK2B,DRD1,GRIN2A,MEF2C,NTRK2,VAMP2,SYT7,SYNGR1,CPEB3,SORCS3,NPTN,ZDHHC2,NPAS4
17_Summary	GO Biological Processes	GO:0051592	response to calcium ion	-10.4257	-8.03323	26/144	107,825,845,2021,3756,4205,4208,5563,6261,6262,6331,7139,7222,7273,7474,8604,9066,9456,10235,22871,27345,30819,57699,84258,131034,143425,664,1027,1396,2821,3777,4656,5066,5071,5224,6648,7134,7412,7781,8913,254428,493,1410,1571,4747,6415,6523,6546,7001	ADCY1,CAPN3,CASQ2,ENDOG,KCNH1,MEF2A,MEF2C,PRKAA2,RYR1,RYR2,SCN5A,TNNT2,TRPC3,TTN,WNT5A,SLC25A12,SYT7,HOMER1,RASGRP2,NLGN1,KCNMB4,KCNIP2,CPNE5,SYT3,CPNE4,SYT9,BNIP3,CDKN1B,CRIP1,GPI,KCNK3,MYOG,PAM,PRKN,PGAM2,SOD2,TNNC1,VCAM1,SLC30A3,CACNA1G,SLC41A1,ATP2B4,CRYAB,CYP2E1,NEFL,SELENOW,SLC5A1,SLC8A1,PRDX2
17_Member	GO Biological Processes	GO:0051592	response to calcium ion	-10.4257	-8.03323	26/144	107,825,845,2021,3756,4205,4208,5563,6261,6262,6331,7139,7222,7273,7474,8604,9066,9456,10235,22871,27345,30819,57699,84258,131034,143425	ADCY1,CAPN3,CASQ2,ENDOG,KCNH1,MEF2A,MEF2C,PRKAA2,RYR1,RYR2,SCN5A,TNNT2,TRPC3,TTN,WNT5A,SLC25A12,SYT7,HOMER1,RASGRP2,NLGN1,KCNMB4,KCNIP2,CPNE5,SYT3,CPNE4,SYT9
17_Member	GO Biological Processes	GO:0010038	response to metal ion	-9.64746	-7.29641	41/351	107,664,825,845,1027,1396,2021,2821,3756,3777,4205,4208,4656,5066,5071,5224,5563,6261,6262,6331,6648,7134,7139,7222,7273,7412,7474,7781,8604,8913,9066,9456,10235,22871,27345,30819,57699,84258,131034,143425,254428	ADCY1,BNIP3,CAPN3,CASQ2,CDKN1B,CRIP1,ENDOG,GPI,KCNH1,KCNK3,MEF2A,MEF2C,MYOG,PAM,PRKN,PGAM2,PRKAA2,RYR1,RYR2,SCN5A,SOD2,TNNC1,TNNT2,TRPC3,TTN,VCAM1,WNT5A,SLC30A3,SLC25A12,CACNA1G,SYT7,HOMER1,RASGRP2,NLGN1,KCNMB4,KCNIP2,CPNE5,SYT3,CPNE4,SYT9,SLC41A1
17_Member	GO Biological Processes	GO:0010035	response to inorganic substance	-8.36786	-6.10036	49/513	107,493,664,825,845,1027,1396,1410,1571,2021,2821,3756,3777,4205,4208,4656,4747,5066,5071,5224,5563,6261,6262,6331,6415,6523,6546,6648,7001,7134,7139,7222,7273,7412,7474,7781,8604,8913,9066,9456,10235,22871,27345,30819,57699,84258,131034,143425,254428	ADCY1,ATP2B4,BNIP3,CAPN3,CASQ2,CDKN1B,CRIP1,CRYAB,CYP2E1,ENDOG,GPI,KCNH1,KCNK3,MEF2A,MEF2C,MYOG,NEFL,PAM,PRKN,PGAM2,PRKAA2,RYR1,RYR2,SCN5A,SELENOW,SLC5A1,SLC8A1,SOD2,PRDX2,TNNC1,TNNT2,TRPC3,TTN,VCAM1,WNT5A,SLC30A3,SLC25A12,CACNA1G,SYT7,HOMER1,RASGRP2,NLGN1,KCNMB4,KCNIP2,CPNE5,SYT3,CPNE4,SYT9,SLC41A1
17_Member	GO Biological Processes	GO:0071277	cellular response to calcium ion	-7.8199	-5.63458	17/84	107,825,2021,3756,4205,4208,5563,6261,6331,7474,9066,10235,22871,57699,84258,131034,143425	ADCY1,CAPN3,ENDOG,KCNH1,MEF2A,MEF2C,PRKAA2,RYR1,SCN5A,WNT5A,SYT7,RASGRP2,NLGN1,CPNE5,SYT3,CPNE4,SYT9
17_Member	GO Biological Processes	GO:0071248	cellular response to metal ion	-5.97637	-3.97993	23/190	107,664,825,1027,2021,3756,3777,4205,4208,4656,5071,5563,6261,6331,7474,9066,10235,22871,57699,84258,131034,143425,254428	ADCY1,BNIP3,CAPN3,CDKN1B,ENDOG,KCNH1,KCNK3,MEF2A,MEF2C,MYOG,PRKN,PRKAA2,RYR1,SCN5A,WNT5A,SYT7,RASGRP2,NLGN1,CPNE5,SYT3,CPNE4,SYT9,SLC41A1
17_Member	GO Biological Processes	GO:0071241	cellular response to inorganic substance	-4.89668	-3.04136	23/220	107,664,825,1027,2021,3756,3777,4205,4208,4656,5071,5563,6261,6331,7474,9066,10235,22871,57699,84258,131034,143425,254428	ADCY1,BNIP3,CAPN3,CDKN1B,ENDOG,KCNH1,KCNK3,MEF2A,MEF2C,MYOG,PRKN,PRKAA2,RYR1,SCN5A,WNT5A,SYT7,RASGRP2,NLGN1,CPNE5,SYT3,CPNE4,SYT9,SLC41A1
18_Summary	GO Biological Processes	GO:0043502	regulation of muscle adaptation	-10.2653	-7.88713	21/95	89,183,488,493,816,844,4205,4625,4656,6331,6442,7134,7135,7222,9464,84676,90523,114907,406922,406990,100126336,390594	ACTN3,AGT,ATP2A2,ATP2B4,CAMK2B,CASQ1,MEF2A,MYH7,MYOG,SCN5A,SGCA,TNNC1,TNNI1,TRPC3,HAND2,TRIM63,MLIP,FBXO32,MIR133A1,MIR208A,MIR208B,KBTBD13
18_Member	GO Biological Processes	GO:0043502	regulation of muscle adaptation	-10.2653	-7.88713	21/95	89,183,488,493,816,844,4205,4625,4656,6331,6442,7134,7135,7222,9464,84676,90523,114907,406922,406990,100126336	ACTN3,AGT,ATP2A2,ATP2B4,CAMK2B,CASQ1,MEF2A,MYH7,MYOG,SCN5A,SGCA,TNNC1,TNNI1,TRPC3,HAND2,TRIM63,MLIP,FBXO32,MIR133A1,MIR208A,MIR208B
18_Member	GO Biological Processes	GO:0014883	transition between fast and slow fiber	-6.64095	-4.58652	6/9	89,488,4625,7134,7135,100126336	ACTN3,ATP2A2,MYH7,TNNC1,TNNI1,MIR208B
18_Member	GO Biological Processes	GO:0014733	regulation of skeletal muscle adaptation	-6.51057	-4.46492	7/14	89,488,816,4625,7134,7135,100126336	ACTN3,ATP2A2,CAMK2B,MYH7,TNNC1,TNNI1,MIR208B
18_Member	GO Biological Processes	GO:0014728	regulation of the force of skeletal muscle contraction	-4.25949	-2.47391	3/3	89,4625,390594	ACTN3,MYH7,KBTBD13
18_Member	GO Biological Processes	GO:0014862	regulation of skeletal muscle contraction by chemo-mechanical energy conversion	-4.25949	-2.47391	3/3	89,4625,390594	ACTN3,MYH7,KBTBD13
18_Member	GO Biological Processes	GO:0014819	regulation of skeletal muscle contraction	-2.57943	-1.13193	4/16	89,844,4625,390594	ACTN3,CASQ1,MYH7,KBTBD13
19_Summary	KEGG Pathway	hsa04024	cAMP signaling pathway	-9.38724	-7.05339	31/221	107,111,112,134,477,480,482,488,491,493,775,776,815,816,1129,1812,1909,2740,2892,2903,3360,4878,5350,5733,6262,7137,7434,10021,11069,23439,84152,3767,3781,5332,6844,27345,151,291,4205,4208,4624,4625,6546,91807,183,3762,3777,8913,276,277,278,279,280,8671,63036,3098,6523,1576,8647,9376,57552,3274,5213,6258,9882,10231,2878	ADCY1,ADCY5,ADCY6,ADORA1,ATP1A2,ATP1A4,ATP1B2,ATP2A2,ATP2B2,ATP2B4,CACNA1C,CACNA1D,CAMK2A,CAMK2B,CHRM2,DRD1,EDNRA,GLP1R,GRIA3,GRIN2A,HTR4,NPPA,PLN,PTGER3,RYR2,TNNI3,VIPR2,HCN4,RAPGEF4,ATP1B4,PPP1R1B,KCNJ11,KCNN2,PLCB4,VAMP2,KCNMB4,ADRA2B,SLC25A4,MEF2A,MEF2C,MYH6,MYH7,SLC8A1,MYLK3,AGT,KCNJ5,KCNK3,CACNA1G,AMY1A,AMY1B,AMY1C,AMY2A,AMY2B,SLC4A4,CELA2A,HK1,SLC5A1,CYP3A4,ABCB11,SLC22A8,NCEH1,HRH2,PFKM,R…
19_Member	KEGG Pathway	hsa04024	cAMP signaling pathway	-9.38724	-7.05339	31/221	107,111,112,134,477,480,482,488,491,493,775,776,815,816,1129,1812,1909,2740,2892,2903,3360,4878,5350,5733,6262,7137,7434,10021,11069,23439,84152	ADCY1,ADCY5,ADCY6,ADORA1,ATP1A2,ATP1A4,ATP1B2,ATP2A2,ATP2B2,ATP2B4,CACNA1C,CACNA1D,CAMK2A,CAMK2B,CHRM2,DRD1,EDNRA,GLP1R,GRIA3,GRIN2A,HTR4,NPPA,PLN,PTGER3,RYR2,TNNI3,VIPR2,HCN4,RAPGEF4,ATP1B4,PPP1R1B
19_Member	KEGG Pathway	hsa04911	Insulin secretion	-9.34706	-7.0174	19/86	107,111,112,477,480,482,775,776,815,816,2740,3767,3781,5332,6262,6844,11069,23439,27345	ADCY1,ADCY5,ADCY6,ATP1A2,ATP1A4,ATP1B2,CACNA1C,CACNA1D,CAMK2A,CAMK2B,GLP1R,KCNJ11,KCNN2,PLCB4,RYR2,VAMP2,RAPGEF4,ATP1B4,KCNMB4
19_Member	KEGG Pathway	hsa04022	cGMP-PKG signaling pathway	-8.96387	-6.65858	26/167	107,111,112,134,151,291,477,480,482,488,491,493,775,776,1909,4205,4208,4624,4625,4878,5332,5350,6546,23439,27345,91807	ADCY1,ADCY5,ADCY6,ADORA1,ADRA2B,SLC25A4,ATP1A2,ATP1A4,ATP1B2,ATP2A2,ATP2B2,ATP2B4,CACNA1C,CACNA1D,EDNRA,MEF2A,MEF2C,MYH6,MYH7,NPPA,PLCB4,PLN,SLC8A1,ATP1B4,KCNMB4,MYLK3
19_Member	KEGG Pathway	hsa04925	Aldosterone synthesis and secretion	-8.3345	-6.0706	19/98	107,111,112,183,477,480,482,491,493,775,776,815,816,3762,3777,4878,5332,8913,23439	ADCY1,ADCY5,ADCY6,AGT,ATP1A2,ATP1A4,ATP1B2,ATP2B2,ATP2B4,CACNA1C,CACNA1D,CAMK2A,CAMK2B,KCNJ5,KCNK3,NPPA,PLCB4,CACNA1G,ATP1B4
19_Member	KEGG Pathway	hsa04972	Pancreatic secretion	-8.03297	-5.81014	19/102	107,111,112,276,277,278,279,280,477,480,482,488,491,493,5332,6262,8671,23439,63036	ADCY1,ADCY5,ADCY6,AMY1A,AMY1B,AMY1C,AMY2A,AMY2B,ATP1A2,ATP1A4,ATP1B2,ATP2A2,ATP2B2,ATP2B4,PLCB4,RYR2,SLC4A4,ATP1B4,CELA2A
19_Member	KEGG Pathway	hsa04973	Carbohydrate digestion and absorption	-7.85734	-5.66574	13/47	276,277,278,279,280,477,480,482,776,3098,5332,6523,23439	AMY1A,AMY1B,AMY1C,AMY2A,AMY2B,ATP1A2,ATP1A4,ATP1B2,CACNA1D,HK1,PLCB4,SLC5A1,ATP1B4
19_Member	KEGG Pathway	hsa04970	Salivary secretion	-6.37289	-4.33796	16/93	107,111,112,276,277,278,279,280,477,480,482,491,493,5332,6844,23439	ADCY1,ADCY5,ADCY6,AMY1A,AMY1B,AMY1C,AMY2A,AMY2B,ATP1A2,ATP1A4,ATP1B2,ATP2B2,ATP2B4,PLCB4,VAMP2,ATP1B4
19_Member	KEGG Pathway	hsa04976	Bile secretion	-5.18073	-3.27809	14/89	107,111,112,477,480,482,1576,3781,6523,8647,8671,9376,23439,57552	ADCY1,ADCY5,ADCY6,ATP1A2,ATP1A4,ATP1B2,CYP3A4,KCNN2,SLC5A1,ABCB11,SLC4A4,SLC22A8,ATP1B4,NCEH1
19_Member	KEGG Pathway	hsa04971	Gastric acid secretion	-4.54355	-2.71538	12/76	107,111,112,477,480,482,815,816,3274,5332,23439,91807	ADCY1,ADCY5,ADCY6,ATP1A2,ATP1A4,ATP1B2,CAMK2A,CAMK2B,HRH2,PLCB4,ATP1B4,MYLK3
19_Member	KEGG Pathway	hsa04919	Thyroid hormone signaling pathway	-3.14184	-1.56379	13/121	477,480,482,488,4624,4625,5213,5332,5350,6258,9882,10231,23439	ATP1A2,ATP1A4,ATP1B2,ATP2A2,MYH6,MYH7,PFKM,PLCB4,PLN,RXRG,TBC1D4,RCAN2,ATP1B4
19_Member	KEGG Pathway	hsa04918	Thyroid hormone synthesis	-2.66874	-1.20115	9/75	107,111,112,477,480,482,2878,5332,23439	ADCY1,ADCY5,ADCY6,ATP1A2,ATP1A4,ATP1B2,GPX3,PLCB4,ATP1B4
20_Summary	GO Biological Processes	GO:0003300	cardiac muscle hypertrophy	-9.01091	-6.70165	12/32	183,488,4624,4625,4878,6262,7273,8048,8470,8557,10611,28999,89,2628,4656,51778,58529,84676,1482,9464,70,7139	AGT,ATP2A2,MYH6,MYH7,NPPA,RYR2,TTN,CSRP3,SORBS2,TCAP,PDLIM5,KLF15,ACTN3,GATM,MYOG,MYOZ2,MYOZ1,TRIM63,NKX2-5,HAND2,ACTC1,TNNT2
20_Member	GO Biological Processes	GO:0003300	cardiac muscle hypertrophy	-9.01091	-6.70165	12/32	183,488,4624,4625,4878,6262,7273,8048,8470,8557,10611,28999	AGT,ATP2A2,MYH6,MYH7,NPPA,RYR2,TTN,CSRP3,SORBS2,TCAP,PDLIM5,KLF15
20_Member	GO Biological Processes	GO:0043500	muscle adaptation	-9.01091	-6.70165	12/32	89,488,2628,4624,4625,4656,4878,8557,28999,51778,58529,84676	ACTN3,ATP2A2,GATM,MYH6,MYH7,MYOG,NPPA,TCAP,KLF15,MYOZ2,MYOZ1,TRIM63
20_Member	GO Biological Processes	GO:0014897	striated muscle hypertrophy	-8.82993	-6.52857	12/33	183,488,4624,4625,4878,6262,7273,8048,8470,8557,10611,28999	AGT,ATP2A2,MYH6,MYH7,NPPA,RYR2,TTN,CSRP3,SORBS2,TCAP,PDLIM5,KLF15
20_Member	GO Biological Processes	GO:0014888	striated muscle adaptation	-8.76304	-6.46557	11/27	89,488,4624,4625,4656,4878,8557,28999,51778,58529,84676	ACTN3,ATP2A2,MYH6,MYH7,MYOG,NPPA,TCAP,KLF15,MYOZ2,MYOZ1,TRIM63
20_Member	GO Biological Processes	GO:0014896	muscle hypertrophy	-8.48915	-6.20692	12/35	183,488,4624,4625,4878,6262,7273,8048,8470,8557,10611,28999	AGT,ATP2A2,MYH6,MYH7,NPPA,RYR2,TTN,CSRP3,SORBS2,TCAP,PDLIM5,KLF15
20_Member	GO Biological Processes	GO:0003299	muscle hypertrophy in response to stress	-5.15909	-3.26725	6/14	488,4624,4625,4878,8557,28999	ATP2A2,MYH6,MYH7,NPPA,TCAP,KLF15
20_Member	GO Biological Processes	GO:0014887	cardiac muscle adaptation	-5.15909	-3.26725	6/14	488,4624,4625,4878,8557,28999	ATP2A2,MYH6,MYH7,NPPA,TCAP,KLF15
20_Member	GO Biological Processes	GO:0014898	cardiac muscle hypertrophy in response to stress	-5.15909	-3.26725	6/14	488,4624,4625,4878,8557,28999	ATP2A2,MYH6,MYH7,NPPA,TCAP,KLF15
20_Member	GO Biological Processes	GO:0007512	adult heart development	-3.9245	-2.19482	5/14	1482,4624,4625,8557,9464	NKX2-5,MYH6,MYH7,TCAP,HAND2
20_Member	GO Biological Processes	GO:0033275	actin-myosin filament sliding	-2.94558	-1.41513	4/13	70,4624,4625,7139	ACTC1,MYH6,MYH7,TNNT2
20_Member	GO Biological Processes	GO:0030049	muscle filament sliding	-2.14169	-0.806093	3/11	4624,4625,7139	MYH6,MYH7,TNNT2

## Sheet: Sup. Fig. 2c
#Statistics for pathway enrichment analyses are calculated using Metascape [59]
GroupID	Category	Term	Description	LogP	Log(q-value)	InTerm_InList	Genes	Symbols
1_Summary	GO Biological Processes	GO:0048738	cardiac muscle tissue development	-13.3234	-8.97779	10/173	1482,4625,4634,6262,6331,7135,7137,8557,84700,376132,64208,51725,205251,1396,6517,9153,10991,165904	NKX2-5,MYH7,MYL3,RYR2,SCN5A,TNNI1,TNNI3,TCAP,MYO18B,LRRC10,POPDC3,FBXO40,MTLN,CRIP1,SLC2A4,SLC28A2,SLC38A3,XIRP1
1_Member	GO Biological Processes	GO:0048738	cardiac muscle tissue development	-13.3234	-8.97779	10/173	1482,4625,4634,6262,6331,7135,7137,8557,84700,376132	NKX2-5,MYH7,MYL3,RYR2,SCN5A,TNNI1,TNNI3,TCAP,MYO18B,LRRC10
1_Member	GO Biological Processes	GO:0060048	cardiac muscle contraction	-12.8769	-8.83227	8/75	1482,4625,4634,6262,6331,7135,7137,8557	NKX2-5,MYH7,MYL3,RYR2,SCN5A,TNNI1,TNNI3,TCAP
1_Member	GO Biological Processes	GO:0014706	striated muscle tissue development	-12.6856	-8.81712	11/287	1482,4625,4634,6262,6331,7135,7137,8557,64208,84700,376132	NKX2-5,MYH7,MYL3,RYR2,SCN5A,TNNI1,TNNI3,TCAP,POPDC3,MYO18B,LRRC10
1_Member	GO Biological Processes	GO:0060537	muscle tissue development	-12.3822	-8.63861	11/306	1482,4625,4634,6262,6331,7135,7137,8557,64208,84700,376132	NKX2-5,MYH7,MYL3,RYR2,SCN5A,TNNI1,TNNI3,TCAP,POPDC3,MYO18B,LRRC10
1_Member	GO Biological Processes	GO:0060047	heart contraction	-12.1428	-8.49611	8/92	1482,4625,4634,6262,6331,7135,7137,8557	NKX2-5,MYH7,MYL3,RYR2,SCN5A,TNNI1,TNNI3,TCAP
1_Member	GO Biological Processes	GO:0061061	muscle structure development	-11.6544	-8.18084	12/480	1482,4625,4634,6262,7135,7137,8557,51725,64208,84700,205251,376132	NKX2-5,MYH7,MYL3,RYR2,TNNI1,TNNI3,TCAP,FBXO40,POPDC3,MYO18B,MTLN,LRRC10
1_Member	GO Biological Processes	GO:0006941	striated muscle contraction	-11.6385	-8.18084	8/106	1482,4625,4634,6262,6331,7135,7137,8557	NKX2-5,MYH7,MYL3,RYR2,SCN5A,TNNI1,TNNI3,TCAP
1_Member	GO Biological Processes	GO:0055008	cardiac muscle tissue morphogenesis	-11.5874	-8.18084	7/60	1482,4625,4634,6262,7135,7137,8557	NKX2-5,MYH7,MYL3,RYR2,TNNI1,TNNI3,TCAP
1_Member	GO Biological Processes	GO:0003015	heart process	-11.5722	-8.18084	8/108	1482,4625,4634,6262,6331,7135,7137,8557	NKX2-5,MYH7,MYL3,RYR2,SCN5A,TNNI1,TNNI3,TCAP
1_Member	GO Biological Processes	GO:0007507	heart development	-11.0402	-7.69455	12/542	1396,1482,4625,4634,6262,6331,7135,7137,8557,64208,84700,376132	CRIP1,NKX2-5,MYH7,MYL3,RYR2,SCN5A,TNNI1,TNNI3,TCAP,POPDC3,MYO18B,LRRC10
1_Member	GO Biological Processes	GO:0060415	muscle tissue morphogenesis	-10.9681	-7.66391	7/73	1482,4625,4634,6262,7135,7137,8557	NKX2-5,MYH7,MYL3,RYR2,TNNI1,TNNI3,TCAP
1_Member	GO Biological Processes	GO:0048644	muscle organ morphogenesis	-10.6814	-7.41491	7/80	1482,4625,4634,6262,7135,7137,8557	NKX2-5,MYH7,MYL3,RYR2,TNNI1,TNNI3,TCAP
1_Member	GO Biological Processes	GO:0055010	ventricular cardiac muscle tissue morphogenesis	-10.2262	-6.99448	6/47	1482,4625,4634,6262,7135,7137	NKX2-5,MYH7,MYL3,RYR2,TNNI1,TNNI3
1_Member	GO Biological Processes	GO:0003013	circulatory system process	-10.1626	-6.96314	11/492	1482,4625,4634,6262,6331,6517,7135,7137,8557,9153,10991	NKX2-5,MYH7,MYL3,RYR2,SCN5A,SLC2A4,TNNI1,TNNI3,TCAP,SLC28A2,SLC38A3
1_Member	GO Biological Processes	GO:0006942	regulation of striated muscle contraction	-10.1143	-6.94481	7/96	1482,4625,4634,6262,6331,7135,7137	NKX2-5,MYH7,MYL3,RYR2,SCN5A,TNNI1,TNNI3
1_Member	GO Biological Processes	GO:0003229	ventricular cardiac muscle tissue development	-9.74972	-6.60821	6/56	1482,4625,4634,6262,7135,7137	NKX2-5,MYH7,MYL3,RYR2,TNNI1,TNNI3
1_Member	GO Biological Processes	GO:0003231	cardiac ventricle development	-9.27771	-6.16253	7/126	1482,4625,4634,6262,6331,7135,7137	NKX2-5,MYH7,MYL3,RYR2,SCN5A,TNNI1,TNNI3
1_Member	GO Biological Processes	GO:0003208	cardiac ventricle morphogenesis	-9.07469	-5.98434	6/72	1482,4625,4634,6262,7135,7137	NKX2-5,MYH7,MYL3,RYR2,TNNI1,TNNI3
1_Member	GO Biological Processes	GO:0006936	muscle contraction	-8.98369	-5.91681	8/227	1482,4625,4634,6262,6331,7135,7137,8557	NKX2-5,MYH7,MYL3,RYR2,SCN5A,TNNI1,TNNI3,TCAP
1_Member	GO Biological Processes	GO:0003205	cardiac chamber development	-8.42157	-5.37697	7/167	1482,4625,4634,6262,6331,7135,7137	NKX2-5,MYH7,MYL3,RYR2,SCN5A,TNNI1,TNNI3
1_Member	GO Biological Processes	GO:0006937	regulation of muscle contraction	-8.36782	-5.34441	7/170	1482,4625,4634,6262,6331,7135,7137	NKX2-5,MYH7,MYL3,RYR2,SCN5A,TNNI1,TNNI3
1_Member	GO Biological Processes	GO:0003012	muscle system process	-8.25601	-5.2528	8/281	1482,4625,4634,6262,6331,7135,7137,8557	NKX2-5,MYH7,MYL3,RYR2,SCN5A,TNNI1,TNNI3,TCAP
1_Member	GO Biological Processes	GO:0007517	muscle organ development	-8.20808	-5.22418	8/285	1482,4625,4634,6262,7135,7137,8557,64208	NKX2-5,MYH7,MYL3,RYR2,TNNI1,TNNI3,TCAP,POPDC3
1_Member	Reactome Gene Sets	R-HSA-397014	Muscle contraction	-7.92443	-4.95901	7/197	1482,4634,6262,6331,7135,7137,8557	NKX2-5,MYL3,RYR2,SCN5A,TNNI1,TNNI3,TCAP
1_Member	GO Biological Processes	GO:0003206	cardiac chamber morphogenesis	-7.60072	-4.65303	6/126	1482,4625,4634,6262,7135,7137	NKX2-5,MYH7,MYL3,RYR2,TNNI1,TNNI3
1_Member	GO Biological Processes	GO:0003007	heart morphogenesis	-7.21418	-4.29992	7/250	1482,4625,4634,6262,7135,7137,8557	NKX2-5,MYH7,MYL3,RYR2,TNNI1,TNNI3,TCAP
1_Member	GO Biological Processes	GO:0090257	regulation of muscle system process	-7.21418	-4.29992	7/250	1482,4625,4634,6262,6331,7135,7137	NKX2-5,MYH7,MYL3,RYR2,SCN5A,TNNI1,TNNI3
1_Member	GO Biological Processes	GO:0003009	skeletal muscle contraction	-7.08455	-4.20132	4/29	4625,7135,7137,8557	MYH7,TNNI1,TNNI3,TCAP
1_Member	GO Biological Processes	GO:0008015	blood circulation	-7.06966	-4.20115	8/400	1482,4625,4634,6262,6331,7135,7137,8557	NKX2-5,MYH7,MYL3,RYR2,SCN5A,TNNI1,TNNI3,TCAP
1_Member	Reactome Gene Sets	R-HSA-390522	Striated Muscle Contraction	-6.69322	-3.83895	4/36	4634,7135,7137,8557	MYL3,TNNI1,TNNI3,TCAP
1_Member	WikiPathways	WP383	Striated muscle contraction pathway	-6.59612	-3.75564	4/38	4634,7135,7137,8557	MYL3,TNNI1,TNNI3,TCAP
1_Member	GO Biological Processes	GO:0050879	multicellular organismal movement	-6.41712	-3.61556	4/42	4625,7135,7137,8557	MYH7,TNNI1,TNNI3,TCAP
1_Member	GO Biological Processes	GO:0050881	musculoskeletal movement	-6.41712	-3.61556	4/42	4625,7135,7137,8557	MYH7,TNNI1,TNNI3,TCAP
1_Member	GO Biological Processes	GO:0008016	regulation of heart contraction	-6.32339	-3.53407	6/207	1482,4625,4634,6262,6331,7137	NKX2-5,MYH7,MYL3,RYR2,SCN5A,TNNI3
1_Member	GO Biological Processes	GO:0007512	adult heart development	-6.01459	-3.23717	3/14	1482,4625,8557	NKX2-5,MYH7,TCAP
1_Member	GO Biological Processes	GO:1903522	regulation of blood circulation	-5.78604	-3.0202	6/256	1482,4625,4634,6262,6331,7137	NKX2-5,MYH7,MYL3,RYR2,SCN5A,TNNI3
1_Member	KEGG Pathway	hsa04261	Adrenergic signaling in cardiomyocytes	-5.63207	-2.8885	5/150	4625,4634,6262,6331,7137	MYH7,MYL3,RYR2,SCN5A,TNNI3
1_Member	GO Biological Processes	GO:0002026	regulation of the force of heart contraction	-5.1659	-2.46372	3/26	4625,4634,6262	MYH7,MYL3,RYR2
1_Member	KEGG Pathway	hsa04260	Cardiac muscle contraction	-5.13873	-2.44632	4/87	4625,4634,6262,7137	MYH7,MYL3,RYR2,TNNI3
1_Member	KEGG Pathway	hsa05410	Hypertrophic cardiomyopathy	-5.08016	-2.40663	4/90	4625,4634,6262,7137	MYH7,MYL3,RYR2,TNNI3
1_Member	KEGG Pathway	hsa05414	Dilated cardiomyopathy	-4.96888	-2.30449	4/96	4625,4634,6262,7137	MYH7,MYL3,RYR2,TNNI3
1_Member	GO Biological Processes	GO:0048729	tissue morphogenesis	-4.91333	-2.2579	7/554	1482,4625,4634,6262,7135,7137,8557	NKX2-5,MYH7,MYL3,RYR2,TNNI1,TNNI3,TCAP
1_Member	GO Biological Processes	GO:0003300	cardiac muscle hypertrophy	-4.88798	-2.24132	3/32	4625,6262,8557	MYH7,RYR2,TCAP
1_Member	GO Biological Processes	GO:0014897	striated muscle hypertrophy	-4.84701	-2.21739	3/33	4625,6262,8557	MYH7,RYR2,TCAP
1_Member	GO Biological Processes	GO:0044057	regulation of system process	-4.81894	-2.19758	7/573	1482,4625,4634,6262,6331,7135,7137	NKX2-5,MYH7,MYL3,RYR2,SCN5A,TNNI1,TNNI3
1_Member	GO Biological Processes	GO:0014896	muscle hypertrophy	-4.76884	-2.15561	3/35	4625,6262,8557	MYH7,RYR2,TCAP
1_Member	GO Biological Processes	GO:0050905	neuromuscular process	-4.34883	-1.76663	4/138	4625,7135,7137,8557	MYH7,TNNI1,TNNI3,TCAP
1_Member	GO Biological Processes	GO:0043462	regulation of ATP-dependent activity	-3.80735	-1.2679	3/73	4634,6262,7137	MYL3,RYR2,TNNI3
1_Member	GO Biological Processes	GO:0030029	actin filament-based process	-3.70136	-1.16864	6/602	1482,4625,6262,6331,8557,165904	NKX2-5,MYH7,RYR2,SCN5A,TCAP,XIRP1
1_Member	GO Biological Processes	GO:0048562	embryonic organ morphogenesis	-2.08138	0	3/292	1482,6262,8557	NKX2-5,RYR2,TCAP
1_Member	GO Biological Processes	GO:0060562	epithelial tube morphogenesis	-2.02229	0	3/307	1482,6262,8557	NKX2-5,RYR2,TCAP
2_Summary	GO Biological Processes	GO:0042692	muscle cell differentiation	-7.10946	-4.21099	7/259	1482,8557,51725,64208,84700,205251,376132	NKX2-5,TCAP,FBXO40,POPDC3,MYO18B,MTLN,LRRC10
2_Member	GO Biological Processes	GO:0042692	muscle cell differentiation	-7.10946	-4.21099	7/259	1482,8557,51725,64208,84700,205251,376132	NKX2-5,TCAP,FBXO40,POPDC3,MYO18B,MTLN,LRRC10
2_Member	GO Biological Processes	GO:0051146	striated muscle cell differentiation	-6.4755	-3.64838	6/195	1482,8557,64208,84700,205251,376132	NKX2-5,TCAP,POPDC3,MYO18B,MTLN,LRRC10
2_Member	GO Biological Processes	GO:0055013	cardiac muscle cell development	-5.75703	-3.00247	4/61	1482,8557,84700,376132	NKX2-5,TCAP,MYO18B,LRRC10
2_Member	GO Biological Processes	GO:0055006	cardiac cell development	-5.59277	-2.85993	4/67	1482,8557,84700,376132	NKX2-5,TCAP,MYO18B,LRRC10
2_Member	GO Biological Processes	GO:0055007	cardiac muscle cell differentiation	-5.17896	-2.4668	4/85	1482,8557,84700,376132	NKX2-5,TCAP,MYO18B,LRRC10
2_Member	GO Biological Processes	GO:0035051	cardiocyte differentiation	-4.6591	-2.05383	4/115	1482,8557,84700,376132	NKX2-5,TCAP,MYO18B,LRRC10
2_Member	GO Biological Processes	GO:0055001	muscle cell development	-4.13093	-1.57063	4/157	1482,8557,84700,376132	NKX2-5,TCAP,MYO18B,LRRC10
3_Summary	GO Biological Processes	GO:0055117	regulation of cardiac muscle contraction	-5.35037	-2.62799	4/77	1482,6262,6331,7137,84700,8557,284361,6517	NKX2-5,RYR2,SCN5A,TNNI3,MYO18B,TCAP,EMC10,SLC2A4
3_Member	GO Biological Processes	GO:0055117	regulation of cardiac muscle contraction	-5.35037	-2.62799	4/77	1482,6262,6331,7137	NKX2-5,RYR2,SCN5A,TNNI3
3_Member	Reactome Gene Sets	R-HSA-5576891	Cardiac conduction	-4.46329	-1.86585	4/129	1482,6262,6331,7137	NKX2-5,RYR2,SCN5A,TNNI3
3_Member	WikiPathways	WP2406	Cardiac progenitor differentiation	-4.22281	-1.65533	3/53	1482,6331,7137	NKX2-5,SCN5A,TNNI3
3_Member	GO Biological Processes	GO:0001570	vasculogenesis	-3.88011	-1.33382	3/69	1482,7137,84700	NKX2-5,TNNI3,MYO18B
3_Member	GO Biological Processes	GO:0035239	tube morphogenesis	-3.48376	-0.989391	6/661	1482,6262,7137,8557,84700,284361	NKX2-5,RYR2,TNNI3,TCAP,MYO18B,EMC10
3_Member	WikiPathways	WP4657	22q11.2 copy number variation syndrome	-3.05283	-0.593696	3/132	1482,6517,284361	NKX2-5,SLC2A4,EMC10
3_Member	GO Biological Processes	GO:0048514	blood vessel morphogenesis	-2.53218	-0.0950387	4/419	1482,7137,84700,284361	NKX2-5,TNNI3,MYO18B,EMC10
3_Member	GO Biological Processes	GO:0001568	blood vessel development	-2.2511	0	4/503	1482,7137,84700,284361	NKX2-5,TNNI3,MYO18B,EMC10
3_Member	GO Biological Processes	GO:0001944	vasculature development	-2.18342	0	4/526	1482,7137,84700,284361	NKX2-5,TNNI3,MYO18B,EMC10
4_Summary	GO Biological Processes	GO:0002028	regulation of sodium ion transport	-5.08016	-2.40663	4/90	1482,6331,54997,286183,6262,10991,3748,4625,7781,81615,7135,23114,1396,64208,205251	NKX2-5,SCN5A,TESC,NKAIN3,RYR2,SLC38A3,KCNC3,MYH7,SLC30A3,TMEM163,TNNI1,NFASC,CRIP1,POPDC3,MTLN
4_Member	GO Biological Processes	GO:0002028	regulation of sodium ion transport	-5.08016	-2.40663	4/90	1482,6331,54997,286183	NKX2-5,SCN5A,TESC,NKAIN3
4_Member	GO Biological Processes	GO:0010765	positive regulation of sodium ion transport	-4.84701	-2.21739	3/33	1482,6331,54997	NKX2-5,SCN5A,TESC
4_Member	GO Biological Processes	GO:0043270	positive regulation of ion transport	-4.37446	-1.78471	5/273	1482,6262,6331,10991,54997	NKX2-5,RYR2,SCN5A,SLC38A3,TESC
4_Member	GO Biological Processes	GO:0043269	regulation of ion transport	-4.32468	-1.74991	7/685	1482,3748,6262,6331,10991,54997,286183	NKX2-5,KCNC3,RYR2,SCN5A,SLC38A3,TESC,NKAIN3
4_Member	GO Biological Processes	GO:0070252	actin-mediated cell contraction	-3.91815	-1.36492	3/67	4625,6262,6331	MYH7,RYR2,SCN5A
4_Member	GO Biological Processes	GO:0030001	metal ion transport	-3.66665	-1.14057	6/611	3748,6262,6331,7781,10991,81615	KCNC3,RYR2,SCN5A,SLC30A3,SLC38A3,TMEM163
4_Member	GO Biological Processes	GO:0010959	regulation of metal ion transport	-3.58273	-1.07595	5/403	1482,6262,6331,54997,286183	NKX2-5,RYR2,SCN5A,TESC,NKAIN3
4_Member	GO Biological Processes	GO:0098655	cation transmembrane transport	-3.5586	-1.05807	6/640	3748,6262,6331,7781,10991,81615	KCNC3,RYR2,SCN5A,SLC30A3,SLC38A3,TMEM163
4_Member	GO Biological Processes	GO:0043502	regulation of muscle adaptation	-3.46939	-0.981098	3/95	4625,6331,7135	MYH7,SCN5A,TNNI1
4_Member	GO Biological Processes	GO:0030048	actin filament-based movement	-3.44282	-0.960516	3/97	4625,6262,6331	MYH7,RYR2,SCN5A
4_Member	GO Biological Processes	GO:0002027	regulation of heart rate	-3.34197	-0.871399	3/105	4625,6262,6331	MYH7,RYR2,SCN5A
4_Member	GO Biological Processes	GO:0035637	multicellular organismal signaling	-3.21569	-0.750877	3/116	6262,6331,23114	RYR2,SCN5A,NFASC
4_Member	GO Biological Processes	GO:0098662	inorganic cation transmembrane transport	-2.89927	-0.445732	5/571	3748,6262,6331,7781,81615	KCNC3,RYR2,SCN5A,SLC30A3,TMEM163
4_Member	GO Biological Processes	GO:0010038	response to metal ion	-2.81072	-0.362714	4/351	1396,6262,6331,7781	CRIP1,RYR2,SCN5A,SLC30A3
4_Member	GO Biological Processes	GO:0098660	inorganic ion transmembrane transport	-2.69094	-0.248402	5/637	3748,6262,6331,7781,81615	KCNC3,RYR2,SCN5A,SLC30A3,TMEM163
4_Member	GO Biological Processes	GO:0042391	regulation of membrane potential	-2.51007	-0.0835158	4/425	6262,6331,64208,205251	RYR2,SCN5A,POPDC3,MTLN
4_Member	GO Biological Processes	GO:0034765	regulation of ion transmembrane transport	-2.3129	0	4/483	3748,6262,6331,54997	KCNC3,RYR2,SCN5A,TESC
4_Member	GO Biological Processes	GO:0010035	response to inorganic substance	-2.22124	0	4/513	1396,6262,6331,7781	CRIP1,RYR2,SCN5A,SLC30A3
4_Member	GO Biological Processes	GO:0034762	regulation of transmembrane transport	-2.03716	0	4/580	3748,6262,6331,54997	KCNC3,RYR2,SCN5A,TESC
5_Summary	GO Biological Processes	GO:0010232	vascular transport	-3.59666	-1.08354	3/86	6517,9153,10991,7781,6262,1396	SLC2A4,SLC28A2,SLC38A3,SLC30A3,RYR2,CRIP1
5_Member	GO Biological Processes	GO:0010232	vascular transport	-3.59666	-1.08354	3/86	6517,9153,10991	SLC2A4,SLC28A2,SLC38A3
5_Member	GO Biological Processes	GO:0150104	transport across blood-brain barrier	-3.59666	-1.08354	3/86	6517,9153,10991	SLC2A4,SLC28A2,SLC38A3
5_Member	Reactome Gene Sets	R-HSA-425407	SLC-mediated transmembrane transport	-3.35812	-0.881719	4/250	6517,7781,9153,10991	SLC2A4,SLC30A3,SLC28A2,SLC38A3
5_Member	Reactome Gene Sets	R-HSA-382551	Transport of small molecules	-2.4389	-0.0175549	5/729	6262,6517,7781,9153,10991	RYR2,SLC2A4,SLC30A3,SLC28A2,SLC38A3
5_Member	GO Biological Processes	GO:0003018	vascular process in circulatory system	-2.20579	0	3/263	6517,9153,10991	SLC2A4,SLC28A2,SLC38A3
5_Member	GO Biological Processes	GO:0071214	cellular response to abiotic stimulus	-2.02229	0	3/307	1396,6517,10991	CRIP1,SLC2A4,SLC38A3
5_Member	GO Biological Processes	GO:0104004	cellular response to environmental stimulus	-2.02229	0	3/307	1396,6517,10991	CRIP1,SLC2A4,SLC38A3
6_Summary	KEGG Pathway	hsa05415	Diabetic cardiomyopathy	-2.51901	-0.0871929	3/203	6262,6517,7137	RYR2,SLC2A4,TNNI3
6_Member	KEGG Pathway	hsa05415	Diabetic cardiomyopathy	-2.51901	-0.0871929	3/203	6262,6517,7137	RYR2,SLC2A4,TNNI3

## Sheet: Sup. Fig. 2d
#Statistics for pathway enrichment analyses are calculated using Metascape [59]
GroupID	Category	Term	Description	LogP	Log(q-value)	InTerm_InList	Genes	Symbols
1_Summary	GO Biological Processes	GO:0030155	regulation of cell adhesion	-16.6956	-12.3489	65/760	335,861,960,999,1029,1295,1545,1803,1843,2039,2243,2244,2266,3113,3119,3123,3135,3142,3169,3170,3491,3549,3553,3606,3675,3827,3909,3911,3976,4072,4155,4241,5054,5155,5314,5329,5345,5364,5420,5580,5645,7448,7704,8654,9289,9480,9806,10272,11148,23308,27289,50848,54518,57662,59341,64115,80005,81704,84433,84959,168002,170692,255743,285613,100133941,348,639,1050,2147,2150,3162,4846,5819,7056,8673,1033…	APOA1,RUNX1,CD44,CDH1,CDKN2A,COL8A1,CYP1B1,DPP4,DUSP1,DMTN,FGA,FGB,FGG,HLA-DPA1,HLA-DQB1,HLA-DRB1,HLA-G,HLX,FOXA1,FOXA2,CCN1,IHH,IL1B,IL18,ITGA3,KNG1,LAMA3,LAMA5,LIF,EPCAM,MBP,MELTF,SERPINE1,PDGFB,PKHD1,PLAUR,SERPINF2,PLXNB1,PODXL,PRKCD,PRSS2,VTN,ZBTB16,PDE5A,ADGRG1,ONECUT2,SPOCK2,FSTL3,HHLA2,ICOSLG,RND1,F11R,APBB1IP,CAMSAP3,TRPV4,VSIR,DOCK5,DOCK8,CARD11,UBASH3B,DACT2,ADAMTS18,NPNT,RELL2,CD24,APO…
1_Member	GO Biological Processes	GO:0030155	regulation of cell adhesion	-16.6956	-12.3489	65/760	335,861,960,999,1029,1295,1545,1803,1843,2039,2243,2244,2266,3113,3119,3123,3135,3142,3169,3170,3491,3549,3553,3606,3675,3827,3909,3911,3976,4072,4155,4241,5054,5155,5314,5329,5345,5364,5420,5580,5645,7448,7704,8654,9289,9480,9806,10272,11148,23308,27289,50848,54518,57662,59341,64115,80005,81704,84433,84959,168002,170692,255743,285613,100133941	APOA1,RUNX1,CD44,CDH1,CDKN2A,COL8A1,CYP1B1,DPP4,DUSP1,DMTN,FGA,FGB,FGG,HLA-DPA1,HLA-DQB1,HLA-DRB1,HLA-G,HLX,FOXA1,FOXA2,CCN1,IHH,IL1B,IL18,ITGA3,KNG1,LAMA3,LAMA5,LIF,EPCAM,MBP,MELTF,SERPINE1,PDGFB,PKHD1,PLAUR,SERPINF2,PLXNB1,PODXL,PRKCD,PRSS2,VTN,ZBTB16,PDE5A,ADGRG1,ONECUT2,SPOCK2,FSTL3,HHLA2,ICOSLG,RND1,F11R,APBB1IP,CAMSAP3,TRPV4,VSIR,DOCK5,DOCK8,CARD11,UBASH3B,DACT2,ADAMTS18,NPNT,RELL2,CD24
1_Member	GO Biological Processes	GO:0045785	positive regulation of cell adhesion	-12.3203	-9.25234	42/446	335,861,960,1295,1803,2039,2243,2244,2266,3113,3119,3123,3135,3142,3169,3170,3491,3549,3553,3606,3675,3976,5155,5329,5345,5420,5645,7704,9289,9806,10272,11148,23308,50848,54518,64115,80005,81704,84433,255743,285613,100133941	APOA1,RUNX1,CD44,COL8A1,DPP4,DMTN,FGA,FGB,FGG,HLA-DPA1,HLA-DQB1,HLA-DRB1,HLA-G,HLX,FOXA1,FOXA2,CCN1,IHH,IL1B,IL18,ITGA3,LIF,PDGFB,PLAUR,SERPINF2,PODXL,PRSS2,ZBTB16,ADGRG1,SPOCK2,FSTL3,HHLA2,ICOSLG,F11R,APBB1IP,VSIR,DOCK5,DOCK8,CARD11,NPNT,RELL2,CD24
1_Member	GO Biological Processes	GO:0022407	regulation of cell-cell adhesion	-10.2133	-7.37173	39/456	335,861,960,999,1803,2039,2243,2244,2266,3113,3119,3123,3135,3142,3169,3170,3549,3553,3606,4072,4155,5314,5329,5345,5420,5580,7704,8654,10272,11148,23308,50848,59341,64115,81704,84433,84959,170692,100133941	APOA1,RUNX1,CD44,CDH1,DPP4,DMTN,FGA,FGB,FGG,HLA-DPA1,HLA-DQB1,HLA-DRB1,HLA-G,HLX,FOXA1,FOXA2,IHH,IL1B,IL18,EPCAM,MBP,PKHD1,PLAUR,SERPINF2,PODXL,PRKCD,ZBTB16,PDE5A,FSTL3,HHLA2,ICOSLG,F11R,TRPV4,VSIR,DOCK8,CARD11,UBASH3B,ADAMTS18,CD24
1_Member	GO Biological Processes	GO:0022409	positive regulation of cell-cell adhesion	-9.27035	-6.59576	29/291	861,960,1803,2039,2243,2244,2266,3113,3119,3123,3135,3142,3169,3170,3549,3553,3606,5329,5345,5420,7704,10272,11148,23308,50848,64115,81704,84433,100133941	RUNX1,CD44,DPP4,DMTN,FGA,FGB,FGG,HLA-DPA1,HLA-DQB1,HLA-DRB1,HLA-G,HLX,FOXA1,FOXA2,IHH,IL1B,IL18,PLAUR,SERPINF2,PODXL,ZBTB16,FSTL3,HHLA2,ICOSLG,F11R,VSIR,DOCK8,CARD11,CD24
1_Member	GO Biological Processes	GO:0007162	negative regulation of cell adhesion	-7.57558	-5.17828	27/305	335,861,999,1029,1545,1843,2039,2266,3123,3135,3142,3549,3827,4072,4155,4241,5054,5364,5420,5580,8654,27289,59341,64115,84959,168002,170692	APOA1,RUNX1,CDH1,CDKN2A,CYP1B1,DUSP1,DMTN,FGG,HLA-DRB1,HLA-G,HLX,IHH,KNG1,EPCAM,MBP,MELTF,SERPINE1,PLXNB1,PODXL,PRKCD,PDE5A,RND1,TRPV4,VSIR,UBASH3B,DACT2,ADAMTS18
1_Member	GO Biological Processes	GO:0050865	regulation of cell activation	-5.1458	-3.15895	38/681	348,639,861,1050,1803,2039,2147,2150,2266,3113,3119,3123,3135,3142,3162,3549,3553,3606,4846,5155,5580,5819,7056,7704,8654,8673,10333,10461,11148,23308,26762,50848,64115,81704,84433,84959,170692,100133941	APOE,PRDM1,RUNX1,CEBPA,DPP4,DMTN,F2,F2RL1,FGG,HLA-DPA1,HLA-DQB1,HLA-DRB1,HLA-G,HLX,HMOX1,IHH,IL1B,IL18,NOS3,PDGFB,PRKCD,NECTIN2,THBD,ZBTB16,PDE5A,VAMP8,TLR6,MERTK,HHLA2,ICOSLG,HAVCR1,F11R,VSIR,DOCK8,CARD11,UBASH3B,ADAMTS18,CD24
1_Member	GO Biological Processes	GO:0022408	negative regulation of cell-cell adhesion	-4.80365	-2.89153	17/199	335,861,999,2266,3123,3135,3142,3549,4072,4155,5420,5580,8654,59341,64115,84959,170692	APOA1,RUNX1,CDH1,FGG,HLA-DRB1,HLA-G,HLX,IHH,EPCAM,MBP,PODXL,PRKCD,PDE5A,TRPV4,VSIR,UBASH3B,ADAMTS18
1_Member	GO Biological Processes	GO:1903039	positive regulation of leukocyte cell-cell adhesion	-4.17654	-2.37392	18/245	861,960,1803,3113,3119,3123,3135,3142,3549,3553,3606,7704,11148,23308,64115,81704,84433,100133941	RUNX1,CD44,DPP4,HLA-DPA1,HLA-DQB1,HLA-DRB1,HLA-G,HLX,IHH,IL1B,IL18,ZBTB16,HHLA2,ICOSLG,VSIR,DOCK8,CARD11,CD24
1_Member	GO Biological Processes	GO:0050870	positive regulation of T cell activation	-4.17516	-2.37379	17/223	861,1803,3113,3119,3123,3135,3142,3549,3553,3606,7704,11148,23308,64115,81704,84433,100133941	RUNX1,DPP4,HLA-DPA1,HLA-DQB1,HLA-DRB1,HLA-G,HLX,IHH,IL1B,IL18,ZBTB16,HHLA2,ICOSLG,VSIR,DOCK8,CARD11,CD24
1_Member	GO Biological Processes	GO:0002696	positive regulation of leukocyte activation	-3.22709	-1.61949	23/421	861,1050,1803,2150,3113,3119,3123,3135,3142,3549,3553,3606,5819,7704,8673,10333,11148,23308,26762,64115,81704,84433,100133941	RUNX1,CEBPA,DPP4,F2RL1,HLA-DPA1,HLA-DQB1,HLA-DRB1,HLA-G,HLX,IHH,IL1B,IL18,NECTIN2,ZBTB16,VAMP8,TLR6,HHLA2,ICOSLG,HAVCR1,VSIR,DOCK8,CARD11,CD24
1_Member	GO Biological Processes	GO:0050867	positive regulation of cell activation	-3.02258	-1.47286	23/436	861,1050,1803,2150,3113,3119,3123,3135,3142,3549,3553,3606,5819,7704,8673,10333,11148,23308,26762,64115,81704,84433,100133941	RUNX1,CEBPA,DPP4,F2RL1,HLA-DPA1,HLA-DQB1,HLA-DRB1,HLA-G,HLX,IHH,IL1B,IL18,NECTIN2,ZBTB16,VAMP8,TLR6,HHLA2,ICOSLG,HAVCR1,VSIR,DOCK8,CARD11,CD24
1_Member	GO Biological Processes	GO:0050863	regulation of T cell activation	-2.8499	-1.32744	19/342	639,861,1803,3113,3119,3123,3135,3142,3549,3553,3606,7704,8654,11148,23308,64115,81704,84433,100133941	PRDM1,RUNX1,DPP4,HLA-DPA1,HLA-DQB1,HLA-DRB1,HLA-G,HLX,IHH,IL1B,IL18,ZBTB16,PDE5A,HHLA2,ICOSLG,VSIR,DOCK8,CARD11,CD24
1_Member	GO Biological Processes	GO:1903037	regulation of leukocyte cell-cell adhesion	-2.82089	-1.30671	19/344	861,960,1803,3113,3119,3123,3135,3142,3549,3553,3606,7704,8654,11148,23308,64115,81704,84433,100133941	RUNX1,CD44,DPP4,HLA-DPA1,HLA-DQB1,HLA-DRB1,HLA-G,HLX,IHH,IL1B,IL18,ZBTB16,PDE5A,HHLA2,ICOSLG,VSIR,DOCK8,CARD11,CD24
1_Member	GO Biological Processes	GO:0046637	regulation of alpha-beta T cell differentiation	-2.79774	-1.28738	7/67	639,861,3123,3142,3549,3606,7704	PRDM1,RUNX1,HLA-DRB1,HLX,IHH,IL18,ZBTB16
1_Member	GO Biological Processes	GO:0046638	positive regulation of alpha-beta T cell differentiation	-2.77812	-1.27217	6/50	861,3123,3142,3549,3606,7704	RUNX1,HLA-DRB1,HLX,IHH,IL18,ZBTB16
1_Member	GO Biological Processes	GO:0042129	regulation of T cell proliferation	-2.74428	-1.24947	12/174	3113,3123,3135,3549,3553,3606,8654,11148,23308,64115,84433,100133941	HLA-DPA1,HLA-DRB1,HLA-G,IHH,IL1B,IL18,PDE5A,HHLA2,ICOSLG,VSIR,CARD11,CD24
1_Member	GO Biological Processes	GO:0045582	positive regulation of T cell differentiation	-2.54798	-1.09561	8/94	861,3123,3135,3142,3549,3606,7704,64115	RUNX1,HLA-DRB1,HLA-G,HLX,IHH,IL18,ZBTB16,VSIR
1_Member	GO Biological Processes	GO:0002683	negative regulation of immune system process	-2.47385	-1.03188	21/425	259,335,725,727,861,1803,1843,3106,3123,3135,3142,3162,3549,8654,10272,10461,64115,79148,79651,84166,84959	AMBP,APOA1,C4BPB,C5,RUNX1,DPP4,DUSP1,HLA-B,HLA-DRB1,HLA-G,HLX,HMOX1,IHH,PDE5A,FSTL3,MERTK,VSIR,MMP28,RHBDF2,NLRC5,UBASH3B
1_Member	GO Biological Processes	GO:0046634	regulation of alpha-beta T cell activation	-2.25472	-0.876045	8/105	639,861,3123,3142,3549,3606,7704,64115	PRDM1,RUNX1,HLA-DRB1,HLX,IHH,IL18,ZBTB16,VSIR
1_Member	GO Biological Processes	GO:0045580	regulation of T cell differentiation	-2.25319	-0.874989	10/151	639,861,3123,3135,3142,3549,3606,7704,64115,84433	PRDM1,RUNX1,HLA-DRB1,HLA-G,HLX,IHH,IL18,ZBTB16,VSIR,CARD11
1_Member	GO Biological Processes	GO:0070663	regulation of leukocyte proliferation	-2.21649	-0.852525	14/254	1439,3087,3113,3123,3135,3549,3553,3606,8654,11148,23308,64115,84433,100133941	CSF2RB,HHEX,HLA-DPA1,HLA-DRB1,HLA-G,IHH,IL1B,IL18,PDE5A,HHLA2,ICOSLG,VSIR,CARD11,CD24
1_Member	GO Biological Processes	GO:0045621	positive regulation of lymphocyte differentiation	-2.20602	-0.844761	8/107	861,3123,3135,3142,3549,3606,7704,64115	RUNX1,HLA-DRB1,HLA-G,HLX,IHH,IL18,ZBTB16,VSIR
1_Member	GO Biological Processes	GO:1902105	regulation of leukocyte differentiation	-2.18373	-0.827832	15/283	639,861,3106,3123,3135,3142,3549,3606,3976,6886,7704,10272,64115,84433,84959	PRDM1,RUNX1,HLA-B,HLA-DRB1,HLA-G,HLX,IHH,IL18,LIF,TAL1,ZBTB16,FSTL3,VSIR,CARD11,UBASH3B
1_Member	GO Biological Processes	GO:0002694	regulation of leukocyte activation	-2.18139	-0.826371	27/629	639,861,1050,1803,2150,3113,3119,3123,3135,3142,3162,3549,3553,3606,5819,7704,8654,8673,10333,10461,11148,23308,26762,64115,81704,84433,100133941	PRDM1,RUNX1,CEBPA,DPP4,F2RL1,HLA-DPA1,HLA-DQB1,HLA-DRB1,HLA-G,HLX,HMOX1,IHH,IL1B,IL18,NECTIN2,ZBTB16,PDE5A,VAMP8,TLR6,MERTK,HHLA2,ICOSLG,HAVCR1,VSIR,DOCK8,CARD11,CD24
1_Member	GO Biological Processes	GO:1903706	regulation of hemopoiesis	-2.12091	-0.781117	18/371	639,861,1441,3106,3123,3135,3142,3218,3549,3606,3976,6886,7704,10272,56892,64115,84433,84959	PRDM1,RUNX1,CSF3R,HLA-B,HLA-DRB1,HLA-G,HLX,HOXB8,IHH,IL18,LIF,TAL1,ZBTB16,FSTL3,TCIM,VSIR,CARD11,UBASH3B
1_Member	GO Biological Processes	GO:0046635	positive regulation of alpha-beta T cell activation	-2.10738	-0.772811	6/68	861,3123,3142,3549,3606,7704	RUNX1,HLA-DRB1,HLX,IHH,IL18,ZBTB16
2_Summary	GO Biological Processes	GO:0030193	regulation of blood coagulation	-15.8262	-11.8992	20/66	348,947,1906,2039,2147,2150,2243,2244,2266,3170,3827,4846,5054,5155,5345,5580,7056,7448,84959,170692,540,725,1080,1131,1364,3172,4233,4627,4881,5265,5329,6337,6690,7410,7421,8673,9076,10461,27023,29841,59341,653145,7429,149461,5792,65078,623,624,727,1191,5104,50848,335,1003,1803,1843,3106,3123,3135,59307,79148,79651,84166,337,960,1543,2348,3162,3491,3691,3694,5493,5653,861,3142,3549,8654,64115	APOE,CD34,EDN1,DMTN,F2,F2RL1,FGA,FGB,FGG,FOXA2,KNG1,NOS3,SERPINE1,PDGFB,SERPINF2,PRKCD,THBD,VTN,UBASH3B,ADAMTS18,ATP7B,C4BPB,CFTR,CHRM3,CLDN4,HNF4A,MET,MYH9,NPR1,SERPINA1,PLAUR,SCNN1A,SPINK1,VAV2,VDR,VAMP8,CLDN1,MERTK,FOXB1,GRHL1,TRPV4,ANXA8,VIL1,CLDN19,PTPRF,RTN4R,BDKRB1,BDKRB2,C5,CLU,SERPINA5,F11R,APOA1,CDH5,DPP4,DUSP1,HLA-B,HLA-DRB1,HLA-G,SIGIRR,MMP28,RHBDF2,NLRC5,APOA4,CD44,CYP1A1,FOLR1,HMOX1…
2_Member	GO Biological Processes	GO:0030193	regulation of blood coagulation	-15.8262	-11.8992	20/66	348,947,1906,2039,2147,2150,2243,2244,2266,3170,3827,4846,5054,5155,5345,5580,7056,7448,84959,170692	APOE,CD34,EDN1,DMTN,F2,F2RL1,FGA,FGB,FGG,FOXA2,KNG1,NOS3,SERPINE1,PDGFB,SERPINF2,PRKCD,THBD,VTN,UBASH3B,ADAMTS18
2_Member	GO Biological Processes	GO:1900046	regulation of hemostasis	-15.5418	-11.7971	20/68	348,947,1906,2039,2147,2150,2243,2244,2266,3170,3827,4846,5054,5155,5345,5580,7056,7448,84959,170692	APOE,CD34,EDN1,DMTN,F2,F2RL1,FGA,FGB,FGG,FOXA2,KNG1,NOS3,SERPINE1,PDGFB,SERPINF2,PRKCD,THBD,VTN,UBASH3B,ADAMTS18
2_Member	GO Biological Processes	GO:0030195	negative regulation of blood coagulation	-15.3963	-11.7627	17/45	348,947,1906,2147,2243,2244,2266,3827,4846,5054,5155,5345,5580,7056,7448,84959,170692	APOE,CD34,EDN1,F2,FGA,FGB,FGG,KNG1,NOS3,SERPINE1,PDGFB,SERPINF2,PRKCD,THBD,VTN,UBASH3B,ADAMTS18
2_Member	GO Biological Processes	GO:0050878	regulation of body fluid levels	-15.2872	-11.7627	42/366	348,540,725,947,1080,1131,1364,1906,2039,2147,2150,2243,2244,2266,3170,3172,3827,4233,4627,4846,4881,5054,5155,5265,5329,5345,5580,6337,6690,7056,7410,7421,7448,8673,9076,10461,27023,29841,59341,84959,170692,653145	APOE,ATP7B,C4BPB,CD34,CFTR,CHRM3,CLDN4,EDN1,DMTN,F2,F2RL1,FGA,FGB,FGG,FOXA2,HNF4A,KNG1,MET,MYH9,NOS3,NPR1,SERPINE1,PDGFB,SERPINA1,PLAUR,SERPINF2,PRKCD,SCNN1A,SPINK1,THBD,VAV2,VDR,VTN,VAMP8,CLDN1,MERTK,FOXB1,GRHL1,TRPV4,UBASH3B,ADAMTS18,ANXA8
2_Member	GO Biological Processes	GO:1900047	negative regulation of hemostasis	-15.2063	-11.7627	17/46	348,947,1906,2147,2243,2244,2266,3827,4846,5054,5155,5345,5580,7056,7448,84959,170692	APOE,CD34,EDN1,F2,FGA,FGB,FGG,KNG1,NOS3,SERPINE1,PDGFB,SERPINF2,PRKCD,THBD,VTN,UBASH3B,ADAMTS18
2_Member	GO Biological Processes	GO:0050818	regulation of coagulation	-15.1345	-11.7421	20/71	348,947,1906,2039,2147,2150,2243,2244,2266,3170,3827,4846,5054,5155,5345,5580,7056,7448,84959,170692	APOE,CD34,EDN1,DMTN,F2,F2RL1,FGA,FGB,FGG,FOXA2,KNG1,NOS3,SERPINE1,PDGFB,SERPINF2,PRKCD,THBD,VTN,UBASH3B,ADAMTS18
2_Member	GO Biological Processes	GO:0050819	negative regulation of coagulation	-14.6675	-11.3208	17/49	348,947,1906,2147,2243,2244,2266,3827,4846,5054,5155,5345,5580,7056,7448,84959,170692	APOE,CD34,EDN1,F2,FGA,FGB,FGG,KNG1,NOS3,SERPINE1,PDGFB,SERPINF2,PRKCD,THBD,VTN,UBASH3B,ADAMTS18
2_Member	GO Biological Processes	GO:0061041	regulation of wound healing	-13.2929	-10.1223	24/133	348,947,1364,1906,2039,2147,2150,2243,2244,2266,3170,3827,4846,5054,5155,5345,5580,7056,7429,7448,9076,84959,149461,170692	APOE,CD34,CLDN4,EDN1,DMTN,F2,F2RL1,FGA,FGB,FGG,FOXA2,KNG1,NOS3,SERPINE1,PDGFB,SERPINF2,PRKCD,THBD,VIL1,VTN,CLDN1,UBASH3B,CLDN19,ADAMTS18
2_Member	GO Biological Processes	GO:1903034	regulation of response to wounding	-12.8308	-9.68823	26/166	348,947,1364,1906,2039,2147,2150,2243,2244,2266,3170,3827,4846,5054,5155,5345,5580,5792,7056,7429,7448,9076,65078,84959,149461,170692	APOE,CD34,CLDN4,EDN1,DMTN,F2,F2RL1,FGA,FGB,FGG,FOXA2,KNG1,NOS3,SERPINE1,PDGFB,SERPINF2,PRKCD,PTPRF,THBD,VIL1,VTN,CLDN1,RTN4R,UBASH3B,CLDN19,ADAMTS18
2_Member	GO Biological Processes	GO:0061045	negative regulation of wound healing	-12.5814	-9.46515	18/73	348,947,1906,2147,2243,2244,2266,3827,4846,5054,5155,5345,5580,7056,7448,84959,149461,170692	APOE,CD34,EDN1,F2,FGA,FGB,FGG,KNG1,NOS3,SERPINE1,PDGFB,SERPINF2,PRKCD,THBD,VTN,UBASH3B,CLDN19,ADAMTS18
2_Member	GO Biological Processes	GO:1903035	negative regulation of response to wounding	-12.0269	-8.98121	19/89	348,947,1906,2147,2243,2244,2266,3827,4846,5054,5155,5345,5580,7056,7448,65078,84959,149461,170692	APOE,CD34,EDN1,F2,FGA,FGB,FGG,KNG1,NOS3,SERPINE1,PDGFB,SERPINF2,PRKCD,THBD,VTN,RTN4R,UBASH3B,CLDN19,ADAMTS18
2_Member	KEGG Pathway	hsa04610	Complement and coagulation cascades	-10.3488	-7.47922	17/85	623,624,725,727,1191,2147,2243,2244,2266,3827,5054,5104,5265,5329,5345,7056,7448	BDKRB1,BDKRB2,C4BPB,C5,CLU,F2,FGA,FGB,FGG,KNG1,SERPINE1,SERPINA5,SERPINA1,PLAUR,SERPINF2,THBD,VTN
2_Member	GO Biological Processes	GO:0010544	negative regulation of platelet activation	-9.48696	-6.76107	9/19	348,2147,2266,4846,5155,5580,7056,84959,170692	APOE,F2,FGG,NOS3,PDGFB,PRKCD,THBD,UBASH3B,ADAMTS18
2_Member	GO Biological Processes	GO:0010543	regulation of platelet activation	-7.56886	-5.17642	11/48	348,2039,2147,2266,4846,5155,5580,7056,50848,84959,170692	APOE,DMTN,F2,FGG,NOS3,PDGFB,PRKCD,THBD,F11R,UBASH3B,ADAMTS18
2_Member	GO Biological Processes	GO:0032102	negative regulation of response to external stimulus	-6.62582	-4.39971	31/427	335,348,727,947,1003,1803,1843,1906,2147,2243,2244,2266,3106,3123,3135,3827,4846,5054,5155,5345,5580,7056,7448,59307,65078,79148,79651,84166,84959,149461,170692	APOA1,APOE,C5,CD34,CDH5,DPP4,DUSP1,EDN1,F2,FGA,FGB,FGG,HLA-B,HLA-DRB1,HLA-G,KNG1,NOS3,SERPINE1,PDGFB,SERPINF2,PRKCD,THBD,VTN,SIGIRR,RTN4R,MMP28,RHBDF2,NLRC5,UBASH3B,CLDN19,ADAMTS18
2_Member	WikiPathways	WP558	Complement and coagulation cascades	-6.58687	-4.36729	11/59	623,1191,2147,2244,3827,5054,5104,5265,5329,5345,7056	BDKRB1,CLU,F2,FGB,KNG1,SERPINE1,SERPINA5,SERPINA1,PLAUR,SERPINF2,THBD
2_Member	GO Biological Processes	GO:0009611	response to wounding	-5.597	-3.51276	29/430	337,725,947,960,1543,2147,2150,2243,2244,2266,2348,3162,3172,3491,3691,3694,3827,4627,5155,5265,5329,5493,5653,7056,7410,9076,10461,84959,653145	APOA4,C4BPB,CD34,CD44,CYP1A1,F2,F2RL1,FGA,FGB,FGG,FOLR1,HMOX1,HNF4A,CCN1,ITGB4,ITGB6,KNG1,MYH9,PDGFB,SERPINA1,PLAUR,PPL,KLK6,THBD,VAV2,CLDN1,MERTK,UBASH3B,ANXA8
2_Member	GO Biological Processes	GO:0007596	blood coagulation	-5.01907	-3.06057	16/172	725,2147,2150,2243,2244,2266,3172,3827,4627,5265,5329,7056,7410,10461,84959,653145	C4BPB,F2,F2RL1,FGA,FGB,FGG,HNF4A,KNG1,MYH9,SERPINA1,PLAUR,THBD,VAV2,MERTK,UBASH3B,ANXA8
2_Member	GO Biological Processes	GO:0050817	coagulation	-4.9555	-3.00849	16/174	725,2147,2150,2243,2244,2266,3172,3827,4627,5265,5329,7056,7410,10461,84959,653145	C4BPB,F2,F2RL1,FGA,FGB,FGG,HNF4A,KNG1,MYH9,SERPINA1,PLAUR,THBD,VAV2,MERTK,UBASH3B,ANXA8
2_Member	GO Biological Processes	GO:0050866	negative regulation of cell activation	-4.90186	-2.96679	18/216	348,861,2147,2266,3123,3135,3142,3162,3549,4846,5155,5580,7056,8654,10461,64115,84959,170692	APOE,RUNX1,F2,FGG,HLA-DRB1,HLA-G,HLX,HMOX1,IHH,NOS3,PDGFB,PRKCD,THBD,PDE5A,MERTK,VSIR,UBASH3B,ADAMTS18
2_Member	GO Biological Processes	GO:0042060	wound healing	-4.87891	-2.94719	23/326	725,947,960,2147,2150,2243,2244,2266,3162,3172,3491,3694,3827,4627,5265,5329,5493,7056,7410,9076,10461,84959,653145	C4BPB,CD34,CD44,F2,F2RL1,FGA,FGB,FGG,HMOX1,HNF4A,CCN1,ITGB6,KNG1,MYH9,SERPINA1,PLAUR,PPL,THBD,VAV2,CLDN1,MERTK,UBASH3B,ANXA8
2_Member	GO Biological Processes	GO:0007599	hemostasis	-4.86203	-2.93601	16/177	725,2147,2150,2243,2244,2266,3172,3827,4627,5265,5329,7056,7410,10461,84959,653145	C4BPB,F2,F2RL1,FGA,FGB,FGG,HNF4A,KNG1,MYH9,SERPINA1,PLAUR,THBD,VAV2,MERTK,UBASH3B,ANXA8
3_Summary	GO Biological Processes	GO:0098609	cell-cell adhesion	-15.7688	-11.8992	52/533	337,947,960,999,1003,1004,1010,1296,1364,1366,1545,2243,2244,2266,2650,3384,3491,3549,3553,3675,3815,3875,3909,3911,3912,3957,4072,4627,5314,5792,5819,9076,9369,10178,11135,24146,27134,50848,54538,55971,57549,57662,64221,64403,65217,84959,90952,114798,149461,255743,286204,100133941	APOA4,CD34,CD44,CDH1,CDH5,CDH6,CDH12,COL8A2,CLDN4,CLDN7,CYP1B1,FGA,FGB,FGG,GCNT1,ICAM2,CCN1,IHH,IL1B,ITGA3,KIT,KRT18,LAMA3,LAMA5,LAMB1,LGALS2,EPCAM,MYH9,PKHD1,PTPRF,NECTIN2,CLDN1,NRXN3,TENM1,CDC42EP1,CLDN15,TJP3,F11R,ROBO4,BAIAP2L1,IGSF9,CAMSAP3,ROBO3,CDH24,PCDH15,UBASH3B,ESAM,SLITRK1,CLDN19,NPNT,CRB2,CD24
3_Member	GO Biological Processes	GO:0098609	cell-cell adhesion	-15.7688	-11.8992	52/533	337,947,960,999,1003,1004,1010,1296,1364,1366,1545,2243,2244,2266,2650,3384,3491,3549,3553,3675,3815,3875,3909,3911,3912,3957,4072,4627,5314,5792,5819,9076,9369,10178,11135,24146,27134,50848,54538,55971,57549,57662,64221,64403,65217,84959,90952,114798,149461,255743,286204,100133941	APOA4,CD34,CD44,CDH1,CDH5,CDH6,CDH12,COL8A2,CLDN4,CLDN7,CYP1B1,FGA,FGB,FGG,GCNT1,ICAM2,CCN1,IHH,IL1B,ITGA3,KIT,KRT18,LAMA3,LAMA5,LAMB1,LGALS2,EPCAM,MYH9,PKHD1,PTPRF,NECTIN2,CLDN1,NRXN3,TENM1,CDC42EP1,CLDN15,TJP3,F11R,ROBO4,BAIAP2L1,IGSF9,CAMSAP3,ROBO3,CDH24,PCDH15,UBASH3B,ESAM,SLITRK1,CLDN19,NPNT,CRB2,CD24
4_Summary	Reactome Gene Sets	R-HSA-1474244	Extracellular matrix organization	-15.2461	-11.7627	38/301	649,824,827,960,999,1286,1295,1296,1299,1301,1303,2243,2244,2266,3384,3675,3691,3694,3909,3911,3912,3918,4053,4148,4312,5054,5155,5645,7276,7448,8076,10536,27302,50848,84467,170692,256076,375790,1545,1999,3249,3491,3549,3936,5345,6692,9806,55512,79148,80070,196264,255743,1360,1803,4224,6520,6564,9056,23428,4233	BMP1,CAPN2,CAPN6,CD44,CDH1,COL4A4,COL8A1,COL8A2,COL9A3,COL11A1,COL12A1,FGA,FGB,FGG,ICAM2,ITGA3,ITGB4,ITGB6,LAMA3,LAMA5,LAMB1,LAMC2,LTBP2,MATN3,MMP1,SERPINE1,PDGFB,PRSS2,TTR,VTN,MFAP5,P3H3,BMP10,F11R,FBN3,ADAMTS18,COL6A5,AGRN,CYP1B1,ELF3,HPN,CCN1,IHH,LCP1,SERPINF2,SPINT1,SPOCK2,SMPD3,MMP28,ADAMTS20,MPZL3,NPNT,CPB1,DPP4,MEP1A,SLC3A2,SLC15A1,SLC7A7,SLC7A8,MET
4_Member	Reactome Gene Sets	R-HSA-1474244	Extracellular matrix organization	-15.2461	-11.7627	38/301	649,824,827,960,999,1286,1295,1296,1299,1301,1303,2243,2244,2266,3384,3675,3691,3694,3909,3911,3912,3918,4053,4148,4312,5054,5155,5645,7276,7448,8076,10536,27302,50848,84467,170692,256076,375790	BMP1,CAPN2,CAPN6,CD44,CDH1,COL4A4,COL8A1,COL8A2,COL9A3,COL11A1,COL12A1,FGA,FGB,FGG,ICAM2,ITGA3,ITGB4,ITGB6,LAMA3,LAMA5,LAMB1,LAMC2,LTBP2,MATN3,MMP1,SERPINE1,PDGFB,PRSS2,TTR,VTN,MFAP5,P3H3,BMP10,F11R,FBN3,ADAMTS18,COL6A5,AGRN
4_Member	Reactome Gene Sets	R-HSA-216083	Integrin cell surface interactions	-9.3643	-6.66107	16/85	960,999,1286,1295,1296,1299,2243,2244,2266,3384,3675,3694,7448,50848,256076,375790	CD44,CDH1,COL4A4,COL8A1,COL8A2,COL9A3,FGA,FGB,FGG,ICAM2,ITGA3,ITGB6,VTN,F11R,COL6A5,AGRN
4_Member	Reactome Gene Sets	R-HSA-1474228	Degradation of the extracellular matrix	-9.28744	-6.60352	20/140	649,824,827,960,999,1286,1295,1296,1299,1301,1303,3909,3911,3912,3918,4312,5645,84467,170692,256076	BMP1,CAPN2,CAPN6,CD44,CDH1,COL4A4,COL8A1,COL8A2,COL9A3,COL11A1,COL12A1,LAMA3,LAMA5,LAMB1,LAMC2,MMP1,PRSS2,FBN3,ADAMTS18,COL6A5
4_Member	GO Biological Processes	GO:0030198	extracellular matrix organization	-8.20204	-5.71269	26/266	649,1286,1295,1296,1299,1301,1303,1545,1999,3249,3491,3549,3912,3936,4312,5345,5645,6692,9806,55512,79148,80070,170692,196264,255743,256076	BMP1,COL4A4,COL8A1,COL8A2,COL9A3,COL11A1,COL12A1,CYP1B1,ELF3,HPN,CCN1,IHH,LAMB1,LCP1,MMP1,SERPINF2,PRSS2,SPINT1,SPOCK2,SMPD3,MMP28,ADAMTS20,ADAMTS18,MPZL3,NPNT,COL6A5
4_Member	GO Biological Processes	GO:0043062	extracellular structure organization	-8.16798	-5.69636	26/267	649,1286,1295,1296,1299,1301,1303,1545,1999,3249,3491,3549,3912,3936,4312,5345,5645,6692,9806,55512,79148,80070,170692,196264,255743,256076	BMP1,COL4A4,COL8A1,COL8A2,COL9A3,COL11A1,COL12A1,CYP1B1,ELF3,HPN,CCN1,IHH,LAMB1,LCP1,MMP1,SERPINF2,PRSS2,SPINT1,SPOCK2,SMPD3,MMP28,ADAMTS20,ADAMTS18,MPZL3,NPNT,COL6A5
4_Member	GO Biological Processes	GO:0045229	external encapsulating structure organization	-8.10039	-5.64579	26/269	649,1286,1295,1296,1299,1301,1303,1545,1999,3249,3491,3549,3912,3936,4312,5345,5645,6692,9806,55512,79148,80070,170692,196264,255743,256076	BMP1,COL4A4,COL8A1,COL8A2,COL9A3,COL11A1,COL12A1,CYP1B1,ELF3,HPN,CCN1,IHH,LAMB1,LCP1,MMP1,SERPINF2,PRSS2,SPINT1,SPOCK2,SMPD3,MMP28,ADAMTS20,ADAMTS18,MPZL3,NPNT,COL6A5
4_Member	KEGG Pathway	hsa04974	Protein digestion and absorption	-7.2413	-4.89893	15/103	1286,1295,1296,1299,1301,1303,1360,1803,4224,5645,6520,6564,9056,23428,256076	COL4A4,COL8A1,COL8A2,COL9A3,COL11A1,COL12A1,CPB1,DPP4,MEP1A,PRSS2,SLC3A2,SLC15A1,SLC7A7,SLC7A8,COL6A5
4_Member	Reactome Gene Sets	R-HSA-2022090	Assembly of collagen fibrils and other multimeric structures	-6.4327	-4.22274	11/61	649,1286,1295,1296,1299,1301,1303,3691,3909,3918,256076	BMP1,COL4A4,COL8A1,COL8A2,COL9A3,COL11A1,COL12A1,ITGB4,LAMA3,LAMC2,COL6A5
4_Member	Canonical Pathways	M198	PID SYNDECAN 1 PATHWAY	-5.6788	-3.58253	9/46	1286,1295,1296,1299,1301,1303,3911,4233,4312	COL4A4,COL8A1,COL8A2,COL9A3,COL11A1,COL12A1,LAMA5,MET,MMP1
4_Member	Reactome Gene Sets	R-HSA-1474290	Collagen formation	-5.50176	-3.44064	12/90	649,1286,1295,1296,1299,1301,1303,3691,3909,3918,10536,256076	BMP1,COL4A4,COL8A1,COL8A2,COL9A3,COL11A1,COL12A1,ITGB4,LAMA3,LAMC2,P3H3,COL6A5
4_Member	Reactome Gene Sets	R-HSA-1442490	Collagen degradation	-4.45882	-2.60768	9/64	1286,1295,1296,1299,1301,1303,4312,5645,256076	COL4A4,COL8A1,COL8A2,COL9A3,COL11A1,COL12A1,MMP1,PRSS2,COL6A5
4_Member	Reactome Gene Sets	R-HSA-1650814	Collagen biosynthesis and modifying enzymes	-4.29736	-2.4705	9/67	649,1286,1295,1296,1299,1301,1303,10536,256076	BMP1,COL4A4,COL8A1,COL8A2,COL9A3,COL11A1,COL12A1,P3H3,COL6A5
4_Member	Canonical Pathways	M3005	NABA COLLAGENS	-3.93379	-2.18916	7/44	1286,1295,1296,1299,1301,1303,256076	COL4A4,COL8A1,COL8A2,COL9A3,COL11A1,COL12A1,COL6A5
4_Member	Reactome Gene Sets	R-HSA-8948216	Collagen chain trimerization	-3.93379	-2.18916	7/44	1286,1295,1296,1299,1301,1303,256076	COL4A4,COL8A1,COL8A2,COL9A3,COL11A1,COL12A1,COL6A5
4_Member	Canonical Pathways	M160	PID AVB3 INTEGRIN PATHWAY	-3.22342	-1.61867	8/74	1286,1295,1296,1299,1301,1303,7448,50848	COL4A4,COL8A1,COL8A2,COL9A3,COL11A1,COL12A1,VTN,F11R
5_Summary	GO Biological Processes	GO:0035239	tube morphogenesis	-14.2574	-10.9522	56/661	290,338,348,639,688,947,1295,1296,1512,1545,1896,1906,2138,2324,2348,3142,3162,3169,3213,3248,3491,3549,3606,3911,4036,4233,4627,4846,5054,5228,5314,5345,5420,5787,6461,6692,6768,6886,6928,7075,7410,7421,9289,10411,54538,54922,55576,57007,58504,64321,79977,80000,90627,151449,255743,641700,1003,1045,5155,3976	ANPEP,APOB,APOE,PRDM1,KLF5,CD34,COL8A1,COL8A2,CTSH,CYP1B1,EDA,EDN1,EYA1,FLT4,FOLR1,HLX,HMOX1,FOXA1,HOXB3,HPGD,CCN1,IHH,IL18,LAMA5,LRP2,MET,MYH9,NOS3,SERPINE1,PGF,PKHD1,SERPINF2,PODXL,PTPRB,SHB,SPINT1,ST14,TAL1,HNF1B,TIE1,VAV2,VDR,ADGRG1,RAPGEF3,ROBO4,RASIP1,STAB2,ACKR3,ARHGAP22,SOX17,GRHL2,GREB1L,STARD13,GDF7,NPNT,ECSCR,CDH5,CDX2,PDGFB,LIF
5_Member	GO Biological Processes	GO:0035239	tube morphogenesis	-14.2574	-10.9522	56/661	290,338,348,639,688,947,1295,1296,1512,1545,1896,1906,2138,2324,2348,3142,3162,3169,3213,3248,3491,3549,3606,3911,4036,4233,4627,4846,5054,5228,5314,5345,5420,5787,6461,6692,6768,6886,6928,7075,7410,7421,9289,10411,54538,54922,55576,57007,58504,64321,79977,80000,90627,151449,255743,641700	ANPEP,APOB,APOE,PRDM1,KLF5,CD34,COL8A1,COL8A2,CTSH,CYP1B1,EDA,EDN1,EYA1,FLT4,FOLR1,HLX,HMOX1,FOXA1,HOXB3,HPGD,CCN1,IHH,IL18,LAMA5,LRP2,MET,MYH9,NOS3,SERPINE1,PGF,PKHD1,SERPINF2,PODXL,PTPRB,SHB,SPINT1,ST14,TAL1,HNF1B,TIE1,VAV2,VDR,ADGRG1,RAPGEF3,ROBO4,RASIP1,STAB2,ACKR3,ARHGAP22,SOX17,GRHL2,GREB1L,STARD13,GDF7,NPNT,ECSCR
5_Member	GO Biological Processes	GO:0048514	blood vessel morphogenesis	-11.3257	-8.35918	39/419	290,338,348,639,688,947,1295,1296,1545,1906,2138,2324,2348,3162,3213,3248,3491,3549,3606,4036,4627,4846,5054,5228,5345,5787,6461,6886,7075,7410,9289,10411,54538,54922,55576,57007,58504,64321,641700	ANPEP,APOB,APOE,PRDM1,KLF5,CD34,COL8A1,COL8A2,CYP1B1,EDN1,EYA1,FLT4,FOLR1,HMOX1,HOXB3,HPGD,CCN1,IHH,IL18,LRP2,MYH9,NOS3,SERPINE1,PGF,SERPINF2,PTPRB,SHB,TAL1,TIE1,VAV2,ADGRG1,RAPGEF3,ROBO4,RASIP1,STAB2,ACKR3,ARHGAP22,SOX17,ECSCR
5_Member	GO Biological Processes	GO:0001568	blood vessel development	-11.1941	-8.24538	43/503	290,338,348,639,688,947,1003,1045,1295,1296,1545,1906,2138,2324,2348,3162,3213,3248,3491,3549,3606,4036,4627,4846,5054,5155,5228,5345,5787,6461,6692,6886,7075,7410,9289,10411,54538,54922,55576,57007,58504,64321,641700	ANPEP,APOB,APOE,PRDM1,KLF5,CD34,CDH5,CDX2,COL8A1,COL8A2,CYP1B1,EDN1,EYA1,FLT4,FOLR1,HMOX1,HOXB3,HPGD,CCN1,IHH,IL18,LRP2,MYH9,NOS3,SERPINE1,PDGFB,PGF,SERPINF2,PTPRB,SHB,SPINT1,TAL1,TIE1,VAV2,ADGRG1,RAPGEF3,ROBO4,RASIP1,STAB2,ACKR3,ARHGAP22,SOX17,ECSCR
5_Member	GO Biological Processes	GO:0001944	vasculature development	-11.1262	-8.19448	44/526	290,338,348,639,688,947,1003,1045,1295,1296,1545,1906,2138,2324,2348,3162,3213,3248,3491,3549,3606,3976,4036,4627,4846,5054,5155,5228,5345,5787,6461,6692,6886,7075,7410,9289,10411,54538,54922,55576,57007,58504,64321,641700	ANPEP,APOB,APOE,PRDM1,KLF5,CD34,CDH5,CDX2,COL8A1,COL8A2,CYP1B1,EDN1,EYA1,FLT4,FOLR1,HMOX1,HOXB3,HPGD,CCN1,IHH,IL18,LIF,LRP2,MYH9,NOS3,SERPINE1,PDGFB,PGF,SERPINF2,PTPRB,SHB,SPINT1,TAL1,TIE1,VAV2,ADGRG1,RAPGEF3,ROBO4,RASIP1,STAB2,ACKR3,ARHGAP22,SOX17,ECSCR
5_Member	GO Biological Processes	GO:0001525	angiogenesis	-9.52457	-6.77994	31/321	290,688,947,1295,1296,1545,1906,2324,3162,3213,3491,3549,3606,4627,4846,5054,5228,5787,6461,6886,7075,7410,9289,10411,54538,54922,55576,57007,58504,64321,641700	ANPEP,KLF5,CD34,COL8A1,COL8A2,CYP1B1,EDN1,FLT4,HMOX1,HOXB3,CCN1,IHH,IL18,MYH9,NOS3,SERPINE1,PGF,PTPRB,SHB,TAL1,TIE1,VAV2,ADGRG1,RAPGEF3,ROBO4,RASIP1,STAB2,ACKR3,ARHGAP22,SOX17,ECSCR
6_Summary	GO Biological Processes	GO:0000902	cell morphogenesis	-13.9255	-10.658	56/673	575,627,1003,1004,1010,1191,1906,1908,2017,2051,2317,3549,3694,3708,3909,3911,3912,3918,4036,4233,4627,5063,5314,5364,6277,6768,6886,7368,7421,9368,9369,10381,10461,23218,23542,27023,29842,50507,51473,54538,57111,57549,57624,57698,64221,64321,64403,65078,79977,80128,114798,151354,151449,168002,285220,440193,337,348,999,2348,5792,9721,50861,57662,92558,114787,185,335,727,1441,1803,3491,3553,3815,5…	ADGRB1,BDNF,CDH5,CDH6,CDH12,CLU,EDN1,EDN3,CTTN,EPHB6,FLNB,IHH,ITGB6,ITPR1,LAMA3,LAMA5,LAMB1,LAMC2,LRP2,MET,MYH9,PAK3,PKHD1,PLXNB1,S100A6,ST14,TAL1,UGT8,VDR,SLC9A3R1,NRXN3,TUBB3,MERTK,NBEAL2,MAPK8IP2,FOXB1,TFCP2L1,NOX4,DCDC2,ROBO4,RAB25,IGSF9,NYAP2,SHTN1,ROBO3,SOX17,CDH24,RTN4R,GRHL2,TRIM46,SLITRK1,LRATD1,GDF7,DACT2,EPHA6,CCDC88C,APOA4,APOE,CDH1,FOLR1,PTPRF,GPRIN2,STMN3,CAMSAP3,BICDL1,GPRIN1,AGTR1…
6_Member	GO Biological Processes	GO:0000902	cell morphogenesis	-13.9255	-10.658	56/673	575,627,1003,1004,1010,1191,1906,1908,2017,2051,2317,3549,3694,3708,3909,3911,3912,3918,4036,4233,4627,5063,5314,5364,6277,6768,6886,7368,7421,9368,9369,10381,10461,23218,23542,27023,29842,50507,51473,54538,57111,57549,57624,57698,64221,64321,64403,65078,79977,80128,114798,151354,151449,168002,285220,440193	ADGRB1,BDNF,CDH5,CDH6,CDH12,CLU,EDN1,EDN3,CTTN,EPHB6,FLNB,IHH,ITGB6,ITPR1,LAMA3,LAMA5,LAMB1,LAMC2,LRP2,MET,MYH9,PAK3,PKHD1,PLXNB1,S100A6,ST14,TAL1,UGT8,VDR,SLC9A3R1,NRXN3,TUBB3,MERTK,NBEAL2,MAPK8IP2,FOXB1,TFCP2L1,NOX4,DCDC2,ROBO4,RAB25,IGSF9,NYAP2,SHTN1,ROBO3,SOX17,CDH24,RTN4R,GRHL2,TRIM46,SLITRK1,LRATD1,GDF7,DACT2,EPHA6,CCDC88C
6_Member	GO Biological Processes	GO:0000904	cell morphogenesis involved in differentiation	-9.57186	-6.81624	41/522	575,627,1906,1908,2051,2317,3549,3909,3911,3912,3918,4233,4627,5063,5314,5364,6277,6768,6886,9368,9369,10381,10461,23218,23542,27023,51473,54538,57111,57549,57698,64221,64321,65078,79977,80128,114798,151449,168002,285220,440193	ADGRB1,BDNF,EDN1,EDN3,EPHB6,FLNB,IHH,LAMA3,LAMA5,LAMB1,LAMC2,MET,MYH9,PAK3,PKHD1,PLXNB1,S100A6,ST14,TAL1,SLC9A3R1,NRXN3,TUBB3,MERTK,NBEAL2,MAPK8IP2,FOXB1,DCDC2,ROBO4,RAB25,IGSF9,SHTN1,ROBO3,SOX17,RTN4R,GRHL2,TRIM46,SLITRK1,GDF7,DACT2,EPHA6,CCDC88C
6_Member	GO Biological Processes	GO:0031175	neuron projection development	-7.06432	-4.74294	41/639	337,348,575,627,999,1906,1908,2017,2051,2348,3909,3911,3912,3918,4036,5063,5364,5792,6277,7368,9368,9369,9721,10381,23542,27023,50861,51473,54538,57549,57624,57662,57698,64221,65078,80128,92558,114787,114798,151449,285220	APOA4,APOE,ADGRB1,BDNF,CDH1,EDN1,EDN3,CTTN,EPHB6,FOLR1,LAMA3,LAMA5,LAMB1,LAMC2,LRP2,PAK3,PLXNB1,PTPRF,S100A6,UGT8,SLC9A3R1,NRXN3,GPRIN2,TUBB3,MAPK8IP2,FOXB1,STMN3,DCDC2,ROBO4,IGSF9,NYAP2,CAMSAP3,SHTN1,ROBO3,RTN4R,TRIM46,BICDL1,GPRIN1,SLITRK1,GDF7,EPHA6
6_Member	GO Biological Processes	GO:0006935	chemotaxis	-5.51686	-3.45348	32/506	185,335,627,727,1441,1803,1906,1908,2051,3491,3553,3815,3909,3911,3918,4233,5155,5168,5228,5329,5364,5580,7984,9369,10381,54538,57007,57549,64221,151449,285220,641700	AGTR1,APOA1,BDNF,C5,CSF3R,DPP4,EDN1,EDN3,EPHB6,CCN1,IL1B,KIT,LAMA3,LAMA5,LAMC2,MET,PDGFB,ENPP2,PGF,PLAUR,PLXNB1,PRKCD,ARHGEF5,NRXN3,TUBB3,ROBO4,ACKR3,IGSF9,ROBO3,GDF7,EPHA6,ECSCR
6_Member	GO Biological Processes	GO:0042330	taxis	-5.44572	-3.40439	32/510	185,335,627,727,1441,1803,1906,1908,2051,3491,3553,3815,3909,3911,3918,4233,5155,5168,5228,5329,5364,5580,7984,9369,10381,54538,57007,57549,64221,151449,285220,641700	AGTR1,APOA1,BDNF,C5,CSF3R,DPP4,EDN1,EDN3,EPHB6,CCN1,IL1B,KIT,LAMA3,LAMA5,LAMC2,MET,PDGFB,ENPP2,PGF,PLAUR,PLXNB1,PRKCD,ARHGEF5,NRXN3,TUBB3,ROBO4,ACKR3,IGSF9,ROBO3,GDF7,EPHA6,ECSCR
6_Member	GO Biological Processes	GO:0032989	cellular component morphogenesis	-5.22243	-3.22405	34/573	575,627,1906,1908,2017,2051,3549,3691,3909,3911,3918,4036,4892,5063,5364,5819,6277,7368,9369,10381,23542,27023,27302,51473,54538,57549,57624,57698,64221,65078,80128,114798,151449,285220	ADGRB1,BDNF,EDN1,EDN3,CTTN,EPHB6,IHH,ITGB4,LAMA3,LAMA5,LAMC2,LRP2,NRAP,PAK3,PLXNB1,NECTIN2,S100A6,UGT8,NRXN3,TUBB3,MAPK8IP2,FOXB1,BMP10,DCDC2,ROBO4,IGSF9,NYAP2,SHTN1,ROBO3,RTN4R,TRIM46,SLITRK1,GDF7,EPHA6
6_Member	GO Biological Processes	GO:0048812	neuron projection morphogenesis	-5.12236	-3.14116	29/455	575,627,1906,1908,2017,2051,3909,3911,3918,4036,5063,5364,6277,7368,9369,10381,23542,27023,51473,54538,57549,57624,57698,64221,65078,80128,114798,151449,285220	ADGRB1,BDNF,EDN1,EDN3,CTTN,EPHB6,LAMA3,LAMA5,LAMC2,LRP2,PAK3,PLXNB1,S100A6,UGT8,NRXN3,TUBB3,MAPK8IP2,FOXB1,DCDC2,ROBO4,IGSF9,NYAP2,SHTN1,ROBO3,RTN4R,TRIM46,SLITRK1,GDF7,EPHA6
6_Member	GO Biological Processes	GO:0032990	cell part morphogenesis	-5.07622	-3.10355	30/482	575,627,1906,1908,2017,2051,3909,3911,3918,4036,5063,5364,5819,6277,7368,9369,10381,23542,27023,51473,54538,57549,57624,57698,64221,65078,80128,114798,151449,285220	ADGRB1,BDNF,EDN1,EDN3,CTTN,EPHB6,LAMA3,LAMA5,LAMC2,LRP2,PAK3,PLXNB1,NECTIN2,S100A6,UGT8,NRXN3,TUBB3,MAPK8IP2,FOXB1,DCDC2,ROBO4,IGSF9,NYAP2,SHTN1,ROBO3,RTN4R,TRIM46,SLITRK1,GDF7,EPHA6
6_Member	GO Biological Processes	GO:0120039	plasma membrane bounded cell projection morphogenesis	-5.05029	-3.08562	29/459	575,627,1906,1908,2017,2051,3909,3911,3918,4036,5063,5364,6277,7368,9369,10381,23542,27023,51473,54538,57549,57624,57698,64221,65078,80128,114798,151449,285220	ADGRB1,BDNF,EDN1,EDN3,CTTN,EPHB6,LAMA3,LAMA5,LAMC2,LRP2,PAK3,PLXNB1,S100A6,UGT8,NRXN3,TUBB3,MAPK8IP2,FOXB1,DCDC2,ROBO4,IGSF9,NYAP2,SHTN1,ROBO3,RTN4R,TRIM46,SLITRK1,GDF7,EPHA6
6_Member	GO Biological Processes	GO:0048858	cell projection morphogenesis	-4.97923	-3.02699	29/463	575,627,1906,1908,2017,2051,3909,3911,3918,4036,5063,5364,6277,7368,9369,10381,23542,27023,51473,54538,57549,57624,57698,64221,65078,80128,114798,151449,285220	ADGRB1,BDNF,EDN1,EDN3,CTTN,EPHB6,LAMA3,LAMA5,LAMC2,LRP2,PAK3,PLXNB1,S100A6,UGT8,NRXN3,TUBB3,MAPK8IP2,FOXB1,DCDC2,ROBO4,IGSF9,NYAP2,SHTN1,ROBO3,RTN4R,TRIM46,SLITRK1,GDF7,EPHA6
6_Member	GO Biological Processes	GO:0061564	axon development	-4.73009	-2.83211	25/380	337,575,627,1906,1908,2051,2348,3909,3911,3918,5063,5364,6277,9369,10381,27023,54538,57549,57698,64221,65078,80128,114798,151449,285220	APOA4,ADGRB1,BDNF,EDN1,EDN3,EPHB6,FOLR1,LAMA3,LAMA5,LAMC2,PAK3,PLXNB1,S100A6,NRXN3,TUBB3,FOXB1,ROBO4,IGSF9,SHTN1,ROBO3,RTN4R,TRIM46,SLITRK1,GDF7,EPHA6
6_Member	GO Biological Processes	GO:0048667	cell morphogenesis involved in neuron differentiation	-4.60153	-2.72319	26/411	575,627,1906,1908,2051,3909,3911,3918,5063,5364,6277,9368,9369,10381,23542,27023,51473,54538,57549,57698,64221,65078,80128,114798,151449,285220	ADGRB1,BDNF,EDN1,EDN3,EPHB6,LAMA3,LAMA5,LAMC2,PAK3,PLXNB1,S100A6,SLC9A3R1,NRXN3,TUBB3,MAPK8IP2,FOXB1,DCDC2,ROBO4,IGSF9,SHTN1,ROBO3,RTN4R,TRIM46,SLITRK1,GDF7,EPHA6
6_Member	GO Biological Processes	GO:0007409	axonogenesis	-4.54956	-2.68288	23/342	575,627,1906,1908,2051,3909,3911,3918,5063,5364,6277,9369,10381,27023,54538,57549,57698,64221,65078,80128,114798,151449,285220	ADGRB1,BDNF,EDN1,EDN3,EPHB6,LAMA3,LAMA5,LAMC2,PAK3,PLXNB1,S100A6,NRXN3,TUBB3,FOXB1,ROBO4,IGSF9,SHTN1,ROBO3,RTN4R,TRIM46,SLITRK1,GDF7,EPHA6
6_Member	GO Biological Processes	GO:0007411	axon guidance	-3.09757	-1.52467	15/227	627,1906,1908,2051,3909,3911,3918,5364,9369,10381,54538,57549,64221,151449,285220	BDNF,EDN1,EDN3,EPHB6,LAMA3,LAMA5,LAMC2,PLXNB1,NRXN3,TUBB3,ROBO4,IGSF9,ROBO3,GDF7,EPHA6
6_Member	GO Biological Processes	GO:0097485	neuron projection guidance	-3.07813	-1.50814	15/228	627,1906,1908,2051,3909,3911,3918,5364,9369,10381,54538,57549,64221,151449,285220	BDNF,EDN1,EDN3,EPHB6,LAMA3,LAMA5,LAMC2,PLXNB1,NRXN3,TUBB3,ROBO4,IGSF9,ROBO3,GDF7,EPHA6
7_Summary	GO Biological Processes	GO:0010817	regulation of hormone levels	-13.8228	-10.5901	47/496	114,174,185,1080,1543,1545,1803,1906,1908,2243,2244,2266,2304,2784,3123,3169,3170,3172,3249,3294,3553,3589,3976,5125,5653,5950,6690,6718,6928,7038,7276,8673,10720,23428,26056,27445,28231,29785,51301,54097,55503,55512,59341,79154,80024,83539,222546,348,552,2150,3162,5865,5874,9498,23086,51760,55691,55784,79651,4881,9368,999,2039,3936,5174,5580,7984,10178,10411,79899,760,2147,3675,7429,29775,197,33…	ADCY8,AFP,AGTR1,CFTR,CYP1A1,CYP1B1,DPP4,EDN1,EDN3,FGA,FGB,FGG,FOXE1,GNB3,HLA-DRB1,FOXA1,FOXA2,HNF4A,HPN,HSD17B2,IL1B,IL11,LIF,PCSK5,KLK6,RBP4,SPINK1,AKR1D1,HNF1B,TG,TTR,VAMP8,UGT2B11,SLC7A8,RAB11FIP5,PCLO,SLCO4A1,CYP2S1,GCNT4,FAM3B,TRPV6,SMPD3,TRPV4,DHRS11,SLC8B1,CHST9,RFX6,APOE,AVPR1A,F2RL1,HMOX1,RAB3B,RAB27B,SLC4A8,EXPH5,SYT17,FRMD4A,MCTP2,RHBDF2,NPR1,SLC9A3R1,CDH1,DMTN,LCP1,PDZK1,PRKCD,ARHGEF5…
7_Member	GO Biological Processes	GO:0010817	regulation of hormone levels	-13.8228	-10.5901	47/496	114,174,185,1080,1543,1545,1803,1906,1908,2243,2244,2266,2304,2784,3123,3169,3170,3172,3249,3294,3553,3589,3976,5125,5653,5950,6690,6718,6928,7038,7276,8673,10720,23428,26056,27445,28231,29785,51301,54097,55503,55512,59341,79154,80024,83539,222546	ADCY8,AFP,AGTR1,CFTR,CYP1A1,CYP1B1,DPP4,EDN1,EDN3,FGA,FGB,FGG,FOXE1,GNB3,HLA-DRB1,FOXA1,FOXA2,HNF4A,HPN,HSD17B2,IL1B,IL11,LIF,PCSK5,KLK6,RBP4,SPINK1,AKR1D1,HNF1B,TG,TTR,VAMP8,UGT2B11,SLC7A8,RAB11FIP5,PCLO,SLCO4A1,CYP2S1,GCNT4,FAM3B,TRPV6,SMPD3,TRPV4,DHRS11,SLC8B1,CHST9,RFX6
7_Member	GO Biological Processes	GO:1903530	regulation of secretion by cell	-6.05578	-3.89943	35/549	114,185,348,552,1080,1906,1908,2150,2243,2244,2266,3123,3162,3170,3172,3553,3589,3976,5865,5874,5950,6690,8673,9498,23086,26056,27445,51760,55503,55512,55691,55784,79651,80024,222546	ADCY8,AGTR1,APOE,AVPR1A,CFTR,EDN1,EDN3,F2RL1,FGA,FGB,FGG,HLA-DRB1,HMOX1,FOXA2,HNF4A,IL1B,IL11,LIF,RAB3B,RAB27B,RBP4,SPINK1,VAMP8,SLC4A8,EXPH5,RAB11FIP5,PCLO,SYT17,TRPV6,SMPD3,FRMD4A,MCTP2,RHBDF2,SLC8B1,RFX6
7_Member	GO Biological Processes	GO:0051046	regulation of secretion	-5.91844	-3.7905	37/606	114,185,348,552,1080,1906,1908,2150,2243,2244,2266,3123,3162,3170,3172,3553,3589,3976,4881,5865,5874,5950,6690,8673,9368,9498,23086,26056,27445,51760,55503,55512,55691,55784,79651,80024,222546	ADCY8,AGTR1,APOE,AVPR1A,CFTR,EDN1,EDN3,F2RL1,FGA,FGB,FGG,HLA-DRB1,HMOX1,FOXA2,HNF4A,IL1B,IL11,LIF,NPR1,RAB3B,RAB27B,RBP4,SPINK1,VAMP8,SLC9A3R1,SLC4A8,EXPH5,RAB11FIP5,PCLO,SYT17,TRPV6,SMPD3,FRMD4A,MCTP2,RHBDF2,SLC8B1,RFX6
7_Member	GO Biological Processes	GO:0046883	regulation of hormone secretion	-5.62981	-3.5384	20/231	114,185,1080,1906,1908,2243,2244,2266,3123,3170,3172,3553,3589,3976,5950,6690,8673,26056,80024,222546	ADCY8,AGTR1,CFTR,EDN1,EDN3,FGA,FGB,FGG,HLA-DRB1,FOXA2,HNF4A,IL1B,IL11,LIF,RBP4,SPINK1,VAMP8,RAB11FIP5,SLC8B1,RFX6
7_Member	GO Biological Processes	GO:1903532	positive regulation of secretion by cell	-4.5319	-2.67093	20/274	114,552,1080,1906,1908,2150,2243,2244,2266,3123,3553,5874,5950,6690,8673,9498,23086,55512,55691,222546	ADCY8,AVPR1A,CFTR,EDN1,EDN3,F2RL1,FGA,FGB,FGG,HLA-DRB1,IL1B,RAB27B,RBP4,SPINK1,VAMP8,SLC4A8,EXPH5,SMPD3,FRMD4A,RFX6
7_Member	GO Biological Processes	GO:0051047	positive regulation of secretion	-4.45898	-2.60768	21/300	114,552,1080,1906,1908,2150,2243,2244,2266,3123,3553,4881,5874,5950,6690,8673,9498,23086,55512,55691,222546	ADCY8,AVPR1A,CFTR,EDN1,EDN3,F2RL1,FGA,FGB,FGG,HLA-DRB1,IL1B,NPR1,RAB27B,RBP4,SPINK1,VAMP8,SLC4A8,EXPH5,SMPD3,FRMD4A,RFX6
7_Member	GO Biological Processes	GO:0045921	positive regulation of exocytosis	-4.295	-2.47011	10/83	1080,2150,2243,2244,2266,5874,8673,9498,23086,55512	CFTR,F2RL1,FGA,FGB,FGG,RAB27B,VAMP8,SLC4A8,EXPH5,SMPD3
7_Member	GO Biological Processes	GO:0046887	positive regulation of hormone secretion	-4.14859	-2.35335	12/122	114,1080,1906,1908,2243,2244,2266,3123,5950,6690,8673,222546	ADCY8,CFTR,EDN1,EDN3,FGA,FGB,FGG,HLA-DRB1,RBP4,SPINK1,VAMP8,RFX6
7_Member	GO Biological Processes	GO:0050708	regulation of protein secretion	-4.0202	-2.26234	18/252	114,348,1080,2150,2243,2244,2266,3123,3170,3172,3553,5950,23086,26056,55691,79651,80024,222546	ADCY8,APOE,CFTR,F2RL1,FGA,FGB,FGG,HLA-DRB1,FOXA2,HNF4A,IL1B,RBP4,EXPH5,RAB11FIP5,FRMD4A,RHBDF2,SLC8B1,RFX6
7_Member	GO Biological Processes	GO:0051223	regulation of protein transport	-3.6737	-1.97732	27/495	114,348,999,1080,2039,2150,2243,2244,2266,3123,3170,3172,3553,3936,5174,5580,5950,7984,10178,10411,23086,26056,55691,79651,79899,80024,222546	ADCY8,APOE,CDH1,CFTR,DMTN,F2RL1,FGA,FGB,FGG,HLA-DRB1,FOXA2,HNF4A,IL1B,LCP1,PDZK1,PRKCD,RBP4,ARHGEF5,TENM1,RAPGEF3,EXPH5,RAB11FIP5,FRMD4A,RHBDF2,PRR5L,SLC8B1,RFX6
7_Member	GO Biological Processes	GO:0051222	positive regulation of protein transport	-3.66227	-1.96783	19/293	114,999,1080,2150,2243,2244,2266,3123,3553,5174,5580,5950,7984,10178,10411,23086,55691,79899,222546	ADCY8,CDH1,CFTR,F2RL1,FGA,FGB,FGG,HLA-DRB1,IL1B,PDZK1,PRKCD,RBP4,ARHGEF5,TENM1,RAPGEF3,EXPH5,FRMD4A,PRR5L,RFX6
7_Member	GO Biological Processes	GO:0017157	regulation of exocytosis	-3.58423	-1.90548	15/204	1080,2150,2243,2244,2266,3162,5865,5874,8673,9498,23086,27445,51760,55503,55512	CFTR,F2RL1,FGA,FGB,FGG,HMOX1,RAB3B,RAB27B,VAMP8,SLC4A8,EXPH5,PCLO,SYT17,TRPV6,SMPD3
7_Member	GO Biological Processes	GO:0090087	regulation of peptide transport	-3.55932	-1.88474	14/183	114,760,1080,2243,2244,2266,3123,3170,3172,3553,5950,6690,80024,222546	ADCY8,CA2,CFTR,FGA,FGB,FGG,HLA-DRB1,FOXA2,HNF4A,IL1B,RBP4,SPINK1,SLC8B1,RFX6
7_Member	GO Biological Processes	GO:1904951	positive regulation of establishment of protein localization	-3.37385	-1.73132	19/309	114,999,1080,2150,2243,2244,2266,3123,3553,5174,5580,5950,7984,10178,10411,23086,55691,79899,222546	ADCY8,CDH1,CFTR,F2RL1,FGA,FGB,FGG,HLA-DRB1,IL1B,PDZK1,PRKCD,RBP4,ARHGEF5,TENM1,RAPGEF3,EXPH5,FRMD4A,PRR5L,RFX6
7_Member	GO Biological Processes	GO:0070201	regulation of establishment of protein localization	-3.33976	-1.70957	27/520	114,348,999,1080,2039,2150,2243,2244,2266,3123,3170,3172,3553,3936,5174,5580,5950,7984,10178,10411,23086,26056,55691,79651,79899,80024,222546	ADCY8,APOE,CDH1,CFTR,DMTN,F2RL1,FGA,FGB,FGG,HLA-DRB1,FOXA2,HNF4A,IL1B,LCP1,PDZK1,PRKCD,RBP4,ARHGEF5,TENM1,RAPGEF3,EXPH5,RAB11FIP5,FRMD4A,RHBDF2,PRR5L,SLC8B1,RFX6
7_Member	GO Biological Processes	GO:0050714	positive regulation of protein secretion	-3.33858	-1.70957	11/128	114,1080,2150,2243,2244,2266,3123,5950,23086,55691,222546	ADCY8,CFTR,F2RL1,FGA,FGB,FGG,HLA-DRB1,RBP4,EXPH5,FRMD4A,RFX6
7_Member	GO Biological Processes	GO:0090277	positive regulation of peptide hormone secretion	-3.26991	-1.65274	9/91	114,1080,2243,2244,2266,3123,5950,6690,222546	ADCY8,CFTR,FGA,FGB,FGG,HLA-DRB1,RBP4,SPINK1,RFX6
7_Member	GO Biological Processes	GO:1903829	positive regulation of protein localization	-3.24887	-1.63858	24/446	114,999,1080,2147,2150,2243,2244,2266,3123,3553,3675,3976,5174,5580,5950,7429,7984,10178,10411,23086,29775,55691,79899,222546	ADCY8,CDH1,CFTR,F2,F2RL1,FGA,FGB,FGG,HLA-DRB1,IL1B,ITGA3,LIF,PDZK1,PRKCD,RBP4,VIL1,ARHGEF5,TENM1,RAPGEF3,EXPH5,CARD10,FRMD4A,PRR5L,RFX6
7_Member	GO Biological Processes	GO:0060627	regulation of vesicle-mediated transport	-3.2266	-1.61949	27/529	197,335,341,348,1080,1191,2150,2243,2244,2266,3162,3553,5054,5865,5874,7448,8673,9498,10461,23086,27445,51760,55503,55512,57111,85439,225689	AHSG,APOA1,APOC1,APOE,CFTR,CLU,F2RL1,FGA,FGB,FGG,HMOX1,IL1B,SERPINE1,RAB3B,RAB27B,VTN,VAMP8,SLC4A8,MERTK,EXPH5,PCLO,SYT17,TRPV6,SMPD3,RAB25,STON2,MAPK15
7_Member	GO Biological Processes	GO:0002793	positive regulation of peptide secretion	-3.20057	-1.59818	9/93	114,1080,2243,2244,2266,3123,5950,6690,222546	ADCY8,CFTR,FGA,FGB,FGG,HLA-DRB1,RBP4,SPINK1,RFX6
7_Member	GO Biological Processes	GO:0090276	regulation of peptide hormone secretion	-3.17896	-1.58124	13/177	114,1080,2243,2244,2266,3123,3170,3172,3553,5950,6690,80024,222546	ADCY8,CFTR,FGA,FGB,FGG,HLA-DRB1,FOXA2,HNF4A,IL1B,RBP4,SPINK1,SLC8B1,RFX6
7_Member	GO Biological Processes	GO:0002791	regulation of peptide secretion	-3.11084	-1.53501	13/180	114,1080,2243,2244,2266,3123,3170,3172,3553,5950,6690,80024,222546	ADCY8,CFTR,FGA,FGB,FGG,HLA-DRB1,FOXA2,HNF4A,IL1B,RBP4,SPINK1,SLC8B1,RFX6
7_Member	GO Biological Processes	GO:0035774	positive regulation of insulin secretion involved in cellular response to glucose stimulus	-2.3325	-0.934713	4/27	114,1080,3123,222546	ADCY8,CFTR,HLA-DRB1,RFX6
7_Member	GO Biological Processes	GO:0061178	regulation of insulin secretion involved in cellular response to glucose stimulus	-2.05427	-0.739398	5/50	114,1080,3123,3170,222546	ADCY8,CFTR,HLA-DRB1,FOXA2,RFX6
8_Summary	GO Biological Processes	GO:0090066	regulation of anatomical structure size	-13.4891	-10.2886	46/487	40,185,348,552,624,627,822,1131,1906,1908,2017,2039,2150,2243,2244,2266,2784,3827,4846,4881,5063,5345,5580,5865,6344,6712,6928,7410,7429,9368,10178,10435,11113,11135,55971,57698,59341,65078,80005,80128,84561,89848,90952,93663,130271,163782,335,1003,1191,4233,7984,10382,10411,27302,50848,57662,824,827,5364,10615,10788,27289,50861,79541,225689,575,3815,3936,4312,6886,9076,10333,54869,54922,55512,64…	ASIC2,AGTR1,APOE,AVPR1A,BDKRB2,BDNF,CAPG,CHRM3,EDN1,EDN3,CTTN,DMTN,F2RL1,FGA,FGB,FGG,GNB3,KNG1,NOS3,NPR1,PAK3,SERPINF2,PRKCD,RAB3B,SCTR,SPTBN2,HNF1B,VAV2,VIL1,SLC9A3R1,TENM1,CDC42EP2,CIT,CDC42EP1,BAIAP2L1,SHTN1,TRPV4,RTN4R,DOCK5,TRIM46,SLC12A8,FCHSD1,ESAM,ARHGAP18,PLEKHH2,KANK4,APOA1,CDH5,CLU,MET,ARHGEF5,TUBB4A,RAPGEF3,BMP10,F11R,CAMSAP3,CAPN2,CAPN6,PLXNB1,SPAG5,IQGAP2,RND1,STMN3,OR2A4,MAPK15,ADG…
8_Member	GO Biological Processes	GO:0090066	regulation of anatomical structure size	-13.4891	-10.2886	46/487	40,185,348,552,624,627,822,1131,1906,1908,2017,2039,2150,2243,2244,2266,2784,3827,4846,4881,5063,5345,5580,5865,6344,6712,6928,7410,7429,9368,10178,10435,11113,11135,55971,57698,59341,65078,80005,80128,84561,89848,90952,93663,130271,163782	ASIC2,AGTR1,APOE,AVPR1A,BDKRB2,BDNF,CAPG,CHRM3,EDN1,EDN3,CTTN,DMTN,F2RL1,FGA,FGB,FGG,GNB3,KNG1,NOS3,NPR1,PAK3,SERPINF2,PRKCD,RAB3B,SCTR,SPTBN2,HNF1B,VAV2,VIL1,SLC9A3R1,TENM1,CDC42EP2,CIT,CDC42EP1,BAIAP2L1,SHTN1,TRPV4,RTN4R,DOCK5,TRIM46,SLC12A8,FCHSD1,ESAM,ARHGAP18,PLEKHH2,KANK4
8_Member	GO Biological Processes	GO:0032535	regulation of cellular component size	-8.57821	-5.99495	31/351	348,627,822,1906,2017,2039,2150,2784,5063,5580,5865,6344,6712,7410,7429,9368,10178,10435,11113,11135,55971,57698,59341,65078,80128,84561,89848,90952,93663,130271,163782	APOE,BDNF,CAPG,EDN1,CTTN,DMTN,F2RL1,GNB3,PAK3,PRKCD,RAB3B,SCTR,SPTBN2,VAV2,VIL1,SLC9A3R1,TENM1,CDC42EP2,CIT,CDC42EP1,BAIAP2L1,SHTN1,TRPV4,RTN4R,TRIM46,SLC12A8,FCHSD1,ESAM,ARHGAP18,PLEKHH2,KANK4
8_Member	GO Biological Processes	GO:1902903	regulation of supramolecular fiber organization	-8.46769	-5.92485	32/375	335,348,822,1003,1191,1906,2017,2039,2150,4233,5063,5345,5580,6712,7429,7984,10178,10382,10411,10435,11113,11135,27302,50848,55971,57662,59341,89848,90952,93663,130271,163782	APOA1,APOE,CAPG,CDH5,CLU,EDN1,CTTN,DMTN,F2RL1,MET,PAK3,SERPINF2,PRKCD,SPTBN2,VIL1,ARHGEF5,TENM1,TUBB4A,RAPGEF3,CDC42EP2,CIT,CDC42EP1,BMP10,F11R,BAIAP2L1,CAMSAP3,TRPV4,FCHSD1,ESAM,ARHGAP18,PLEKHH2,KANK4
8_Member	GO Biological Processes	GO:0051493	regulation of cytoskeleton organization	-8.45088	-5.92485	39/525	335,822,824,827,1003,1906,2017,2039,2150,4233,5063,5345,5364,5580,6712,7429,7984,10178,10382,10411,10435,10615,10788,11113,11135,27289,27302,50848,50861,55971,57662,59341,79541,89848,90952,93663,130271,163782,225689	APOA1,CAPG,CAPN2,CAPN6,CDH5,EDN1,CTTN,DMTN,F2RL1,MET,PAK3,SERPINF2,PLXNB1,PRKCD,SPTBN2,VIL1,ARHGEF5,TENM1,TUBB4A,RAPGEF3,CDC42EP2,SPAG5,IQGAP2,CIT,CDC42EP1,RND1,BMP10,F11R,STMN3,BAIAP2L1,CAMSAP3,TRPV4,OR2A4,FCHSD1,ESAM,ARHGAP18,PLEKHH2,KANK4,MAPK15
8_Member	GO Biological Processes	GO:0044089	positive regulation of cellular component biogenesis	-7.65742	-5.25522	36/493	40,335,575,627,1003,1191,2017,2150,3815,3936,4233,4312,5345,6886,7429,7984,9076,10178,10333,10411,10435,10615,11135,54869,54922,55512,55971,64787,79574,89848,92359,114798,147381,149461,225689,375790	ASIC2,APOA1,ADGRB1,BDNF,CDH5,CLU,CTTN,F2RL1,KIT,LCP1,MET,MMP1,SERPINF2,TAL1,VIL1,ARHGEF5,CLDN1,TENM1,TLR6,RAPGEF3,CDC42EP2,SPAG5,CDC42EP1,EPS8L1,RASIP1,SMPD3,BAIAP2L1,EPS8L2,EPS8L3,FCHSD1,CRB3,SLITRK1,CBLN2,CLDN19,MAPK15,AGRN
8_Member	GO Biological Processes	GO:0032956	regulation of actin cytoskeleton organization	-7.42615	-5.05719	29/351	335,822,1906,2017,2039,2150,4233,5063,5345,5580,6712,7429,7984,10178,10411,10435,10788,11113,11135,27289,27302,50848,55971,79541,89848,90952,93663,130271,163782	APOA1,CAPG,EDN1,CTTN,DMTN,F2RL1,MET,PAK3,SERPINF2,PRKCD,SPTBN2,VIL1,ARHGEF5,TENM1,RAPGEF3,CDC42EP2,IQGAP2,CIT,CDC42EP1,RND1,BMP10,F11R,BAIAP2L1,OR2A4,FCHSD1,ESAM,ARHGAP18,PLEKHH2,KANK4
8_Member	GO Biological Processes	GO:0032970	regulation of actin filament-based process	-6.9239	-4.63412	30/392	335,822,1906,2017,2039,2150,4233,4627,5063,5345,5580,6712,7429,7984,10178,10411,10435,10788,11113,11135,27289,27302,50848,55971,79541,89848,90952,93663,130271,163782	APOA1,CAPG,EDN1,CTTN,DMTN,F2RL1,MET,MYH9,PAK3,SERPINF2,PRKCD,SPTBN2,VIL1,ARHGEF5,TENM1,RAPGEF3,CDC42EP2,IQGAP2,CIT,CDC42EP1,RND1,BMP10,F11R,BAIAP2L1,OR2A4,FCHSD1,ESAM,ARHGAP18,PLEKHH2,KANK4
8_Member	GO Biological Processes	GO:0008064	regulation of actin polymerization or depolymerization	-6.86915	-4.59789	18/158	822,2017,2039,2150,5063,5580,6712,7429,10178,10435,11113,11135,55971,89848,90952,93663,130271,163782	CAPG,CTTN,DMTN,F2RL1,PAK3,PRKCD,SPTBN2,VIL1,TENM1,CDC42EP2,CIT,CDC42EP1,BAIAP2L1,FCHSD1,ESAM,ARHGAP18,PLEKHH2,KANK4
8_Member	GO Biological Processes	GO:0110053	regulation of actin filament organization	-6.86903	-4.59789	24/269	335,822,2017,2039,2150,4233,5063,5345,5580,6712,7429,7984,10178,10411,10435,11113,11135,50848,55971,89848,90952,93663,130271,163782	APOA1,CAPG,CTTN,DMTN,F2RL1,MET,PAK3,SERPINF2,PRKCD,SPTBN2,VIL1,ARHGEF5,TENM1,RAPGEF3,CDC42EP2,CIT,CDC42EP1,F11R,BAIAP2L1,FCHSD1,ESAM,ARHGAP18,PLEKHH2,KANK4
8_Member	GO Biological Processes	GO:0030832	regulation of actin filament length	-6.8273	-4.5634	18/159	822,2017,2039,2150,5063,5580,6712,7429,10178,10435,11113,11135,55971,89848,90952,93663,130271,163782	CAPG,CTTN,DMTN,F2RL1,PAK3,PRKCD,SPTBN2,VIL1,TENM1,CDC42EP2,CIT,CDC42EP1,BAIAP2L1,FCHSD1,ESAM,ARHGAP18,PLEKHH2,KANK4
8_Member	GO Biological Processes	GO:0043254	regulation of protein-containing complex assembly	-6.71078	-4.46447	30/401	348,822,1003,1191,2017,2039,3936,4233,4312,5063,5580,6712,6886,7429,7984,9641,10178,10333,10382,10435,11135,54922,55971,57662,89848,90952,93663,147138,163782,225689	APOE,CAPG,CDH5,CLU,CTTN,DMTN,LCP1,MET,MMP1,PAK3,PRKCD,SPTBN2,TAL1,VIL1,ARHGEF5,IKBKE,TENM1,TLR6,TUBB4A,CDC42EP2,CDC42EP1,RASIP1,BAIAP2L1,CAMSAP3,FCHSD1,ESAM,ARHGAP18,TMC8,KANK4,MAPK15
8_Member	GO Biological Processes	GO:1902905	positive regulation of supramolecular fiber organization	-6.16524	-4.0004	18/176	335,348,1191,1906,2017,2150,4233,5345,7429,7984,10178,10411,10435,11135,27302,55971,59341,89848	APOA1,APOE,CLU,EDN1,CTTN,F2RL1,MET,SERPINF2,VIL1,ARHGEF5,TENM1,RAPGEF3,CDC42EP2,CDC42EP1,BMP10,BAIAP2L1,TRPV4,FCHSD1
8_Member	GO Biological Processes	GO:0032271	regulation of protein polymerization	-5.94724	-3.80738	19/201	822,1003,2017,2039,4233,5063,5580,6712,7429,10178,10382,10435,11135,55971,57662,89848,90952,93663,163782	CAPG,CDH5,CTTN,DMTN,MET,PAK3,PRKCD,SPTBN2,VIL1,TENM1,TUBB4A,CDC42EP2,CDC42EP1,BAIAP2L1,CAMSAP3,FCHSD1,ESAM,ARHGAP18,KANK4
8_Member	GO Biological Processes	GO:0030833	regulation of actin filament polymerization	-5.53238	-3.45985	15/139	822,2017,2039,5063,5580,6712,7429,10178,10435,11135,55971,89848,90952,93663,163782	CAPG,CTTN,DMTN,PAK3,PRKCD,SPTBN2,VIL1,TENM1,CDC42EP2,CDC42EP1,BAIAP2L1,FCHSD1,ESAM,ARHGAP18,KANK4
8_Member	GO Biological Processes	GO:0051495	positive regulation of cytoskeleton organization	-5.52041	-3.45476	18/195	335,1906,2017,2150,4233,5345,7429,7984,10178,10411,10435,10615,11135,27302,55971,59341,89848,225689	APOA1,EDN1,CTTN,F2RL1,MET,SERPINF2,VIL1,ARHGEF5,TENM1,RAPGEF3,CDC42EP2,SPAG5,CDC42EP1,BMP10,BAIAP2L1,TRPV4,FCHSD1,MAPK15
8_Member	GO Biological Processes	GO:0031334	positive regulation of protein-containing complex assembly	-3.82224	-2.09045	15/194	1003,1191,2017,3936,4233,4312,6886,7984,10178,10333,10435,11135,54922,55971,89848	CDH5,CLU,CTTN,LCP1,MET,MMP1,TAL1,ARHGEF5,TENM1,TLR6,CDC42EP2,CDC42EP1,RASIP1,BAIAP2L1,FCHSD1
8_Member	GO Biological Processes	GO:0010638	positive regulation of organelle organization	-3.07871	-1.50814	25/486	335,1906,1908,2017,2150,3553,3936,4233,5155,5329,5345,6886,7429,7984,10178,10411,10435,10615,11135,27302,55512,55971,59341,89848,225689	APOA1,EDN1,EDN3,CTTN,F2RL1,IL1B,LCP1,MET,PDGFB,PLAUR,SERPINF2,TAL1,VIL1,ARHGEF5,TENM1,RAPGEF3,CDC42EP2,SPAG5,CDC42EP1,BMP10,SMPD3,BAIAP2L1,TRPV4,FCHSD1,MAPK15
8_Member	GO Biological Processes	GO:0030838	positive regulation of actin filament polymerization	-2.64635	-1.1724	6/53	2017,10178,10435,11135,55971,89848	CTTN,TENM1,CDC42EP2,CDC42EP1,BAIAP2L1,FCHSD1
8_Member	GO Biological Processes	GO:0032273	positive regulation of protein polymerization	-2.00643	-0.701923	7/93	2017,4233,10178,10435,11135,55971,89848	CTTN,MET,TENM1,CDC42EP2,CDC42EP1,BAIAP2L1,FCHSD1
9_Summary	Reactome Gene Sets	R-HSA-109582	Hemostasis	-12.5049	-9.41351	51/621	12,197,213,335,338,747,960,1191,2147,2243,2244,2266,2784,2886,3675,3708,3709,3710,3827,4072,4312,4846,5004,5005,5054,5104,5155,5265,5267,5329,5345,5580,5874,6520,7056,7410,8654,9056,10257,10381,10382,10411,10461,23428,50848,54518,57572,80005,81704,90952,113220,174,348,3491,3912,4148,4241,5069,10272,84141,91851,2348,3553,4036,341,1843,3123,3606,84433	SERPINA3,AHSG,ALB,APOA1,APOB,DAGLA,CD44,CLU,F2,FGA,FGB,FGG,GNB3,GRB7,ITGA3,ITPR1,ITPR2,ITPR3,KNG1,EPCAM,MMP1,NOS3,ORM1,ORM2,SERPINE1,SERPINA5,PDGFB,SERPINA1,SERPINA4,PLAUR,SERPINF2,PRKCD,RAB27B,SLC3A2,THBD,VAV2,PDE5A,SLC7A7,ABCC4,TUBB3,TUBB4A,RAPGEF3,MERTK,SLC7A8,F11R,APBB1IP,DOCK6,DOCK5,DOCK8,ESAM,KIF12,AFP,APOE,CCN1,LAMB1,MATN3,MELTF,PAPPA,FSTL3,EVA1A,CHRDL1,FOLR1,IL1B,LRP2,APOC1,DUSP1,HLA-DRB1…
9_Member	Reactome Gene Sets	R-HSA-109582	Hemostasis	-12.5049	-9.41351	51/621	12,197,213,335,338,747,960,1191,2147,2243,2244,2266,2784,2886,3675,3708,3709,3710,3827,4072,4312,4846,5004,5005,5054,5104,5155,5265,5267,5329,5345,5580,5874,6520,7056,7410,8654,9056,10257,10381,10382,10411,10461,23428,50848,54518,57572,80005,81704,90952,113220	SERPINA3,AHSG,ALB,APOA1,APOB,DAGLA,CD44,CLU,F2,FGA,FGB,FGG,GNB3,GRB7,ITGA3,ITPR1,ITPR2,ITPR3,KNG1,EPCAM,MMP1,NOS3,ORM1,ORM2,SERPINE1,SERPINA5,PDGFB,SERPINA1,SERPINA4,PLAUR,SERPINF2,PRKCD,RAB27B,SLC3A2,THBD,VAV2,PDE5A,SLC7A7,ABCC4,TUBB3,TUBB4A,RAPGEF3,MERTK,SLC7A8,F11R,APBB1IP,DOCK6,DOCK5,DOCK8,ESAM,KIF12
9_Member	Reactome Gene Sets	R-HSA-381426	Regulation of Insulin-like Growth Factor (IGF) transport and uptake by Insulin-like Growth Factor Binding Proteins (IGFBPs)	-10.1945	-7.36635	20/125	174,197,213,335,338,348,2147,2243,2266,3491,3827,3912,4148,4241,4312,5069,5265,10272,84141,91851	AFP,AHSG,ALB,APOA1,APOB,APOE,F2,FGA,FGG,CCN1,KNG1,LAMB1,MATN3,MELTF,MMP1,PAPPA,SERPINA1,FSTL3,EVA1A,CHRDL1
9_Member	Reactome Gene Sets	R-HSA-76002	Platelet activation, signaling and aggregation	-9.63164	-6.86474	28/263	12,197,213,335,747,1191,2147,2243,2244,2266,2784,3708,3709,3710,3827,5004,5005,5054,5155,5265,5267,5345,5580,5874,7410,10257,10411,54518	SERPINA3,AHSG,ALB,APOA1,DAGLA,CLU,F2,FGA,FGB,FGG,GNB3,ITPR1,ITPR2,ITPR3,KNG1,ORM1,ORM2,SERPINE1,PDGFB,SERPINA1,SERPINA4,SERPINF2,PRKCD,RAB27B,VAV2,ABCC4,RAPGEF3,APBB1IP
9_Member	Reactome Gene Sets	R-HSA-8957275	Post-translational protein phosphorylation	-8.65075	-6.05226	17/108	174,197,213,335,338,348,2243,2266,3491,3827,3912,4148,4241,5265,10272,84141,91851	AFP,AHSG,ALB,APOA1,APOB,APOE,FGA,FGG,CCN1,KNG1,LAMB1,MATN3,MELTF,SERPINA1,FSTL3,EVA1A,CHRDL1
9_Member	Reactome Gene Sets	R-HSA-114608	Platelet degranulation	-8.25771	-5.76229	18/129	12,197,213,335,1191,2243,2244,2266,3827,5004,5005,5054,5155,5265,5267,5345,5874,10257	SERPINA3,AHSG,ALB,APOA1,CLU,FGA,FGB,FGG,KNG1,ORM1,ORM2,SERPINE1,PDGFB,SERPINA1,SERPINA4,SERPINF2,RAB27B,ABCC4
9_Member	Reactome Gene Sets	R-HSA-76005	Response to elevated platelet cytosolic Ca2+	-7.99105	-5.55817	18/134	12,197,213,335,1191,2243,2244,2266,3827,5004,5005,5054,5155,5265,5267,5345,5874,10257	SERPINA3,AHSG,ALB,APOA1,CLU,FGA,FGB,FGG,KNG1,ORM1,ORM2,SERPINE1,PDGFB,SERPINA1,SERPINA4,SERPINF2,RAB27B,ABCC4
9_Member	WikiPathways	WP176	Folate metabolism	-5.62347	-3.53447	11/73	12,213,335,338,2147,2243,2244,2266,2348,3553,5054	SERPINA3,ALB,APOA1,APOB,F2,FGA,FGB,FGG,FOLR1,IL1B,SERPINE1
9_Member	WikiPathways	WP1533	Vitamin B12 metabolism	-5.14359	-3.15864	9/53	12,213,335,338,348,2147,3553,4036,5054	SERPINA3,ALB,APOA1,APOB,APOE,F2,IL1B,LRP2,SERPINE1
9_Member	WikiPathways	WP15	Selenium micronutrient network	-3.91238	-2.171	10/92	12,213,335,338,2147,2243,2244,2266,3553,5054	SERPINA3,ALB,APOA1,APOB,F2,FGA,FGB,FGG,IL1B,SERPINE1
9_Member	WikiPathways	WP5115	Network map of SARS-CoV-2 signaling pathway	-2.75624	-1.25775	14/221	213,335,341,1843,2243,2244,2266,3123,3553,3606,3675,5054,5104,84433	ALB,APOA1,APOC1,DUSP1,FGA,FGB,FGG,HLA-DRB1,IL1B,IL18,ITGA3,SERPINE1,SERPINA5,CARD11
10_Summary	GO Biological Processes	GO:0046903	secretion	-11.7172	-8.69272	43/485	540,624,760,1080,1131,1906,1908,2039,2266,3815,4053,4061,4547,4627,4881,5125,5865,6928,7421,8673,9368,10257,10461,26056,27023,27445,51760,54097,55503,55512,57111,57333,59341,80736,84647,152579,220112,340307,440279,441294,643854,100128553,100142659,5174,5243	ATP7B,BDKRB2,CA2,CFTR,CHRM3,EDN1,EDN3,DMTN,FGG,KIT,LTBP2,LY6E,MTTP,MYH9,NPR1,PCSK5,RAB3B,HNF1B,VDR,VAMP8,SLC9A3R1,ABCC4,MERTK,RAB11FIP5,FOXB1,PCLO,SYT17,FAM3B,TRPV6,SMPD3,RAB25,RCN3,TRPV4,SLC44A4,PLA2G12B,SCFD2,CTAGE3P,CTAGE6,UNC13C,CTAGE15,CTAGE9,CTAGE4,CTAGE8,PDZK1,ABCB1
10_Member	GO Biological Processes	GO:0046903	secretion	-11.7172	-8.69272	43/485	540,624,760,1080,1131,1906,1908,2039,2266,3815,4053,4061,4547,4627,4881,5125,5865,6928,7421,8673,9368,10257,10461,26056,27023,27445,51760,54097,55503,55512,57111,57333,59341,80736,84647,152579,220112,340307,440279,441294,643854,100128553,100142659	ATP7B,BDKRB2,CA2,CFTR,CHRM3,EDN1,EDN3,DMTN,FGG,KIT,LTBP2,LY6E,MTTP,MYH9,NPR1,PCSK5,RAB3B,HNF1B,VDR,VAMP8,SLC9A3R1,ABCC4,MERTK,RAB11FIP5,FOXB1,PCLO,SYT17,FAM3B,TRPV6,SMPD3,RAB25,RCN3,TRPV4,SLC44A4,PLA2G12B,SCFD2,CTAGE3P,CTAGE6,UNC13C,CTAGE15,CTAGE9,CTAGE4,CTAGE8
10_Member	GO Biological Processes	GO:0140352	export from cell	-9.41595	-6.70273	36/423	540,1080,1906,1908,2039,2266,3815,4053,4061,4547,4627,5125,5174,5243,5865,6928,10257,10461,26056,27445,51760,54097,55503,55512,57111,57333,59341,80736,152579,220112,340307,440279,441294,643854,100128553,100142659	ATP7B,CFTR,EDN1,EDN3,DMTN,FGG,KIT,LTBP2,LY6E,MTTP,MYH9,PCSK5,PDZK1,ABCB1,RAB3B,HNF1B,ABCC4,MERTK,RAB11FIP5,PCLO,SYT17,FAM3B,TRPV6,SMPD3,RAB25,RCN3,TRPV4,SLC44A4,SCFD2,CTAGE3P,CTAGE6,UNC13C,CTAGE15,CTAGE9,CTAGE4,CTAGE8
10_Member	GO Biological Processes	GO:0032940	secretion by cell	-9.13951	-6.49179	33/372	1080,1906,1908,2039,2266,3815,4053,4061,4547,4627,5125,5865,6928,10257,10461,26056,27445,51760,54097,55503,55512,57111,57333,59341,80736,152579,220112,340307,440279,441294,643854,100128553,100142659	CFTR,EDN1,EDN3,DMTN,FGG,KIT,LTBP2,LY6E,MTTP,MYH9,PCSK5,RAB3B,HNF1B,ABCC4,MERTK,RAB11FIP5,PCLO,SYT17,FAM3B,TRPV6,SMPD3,RAB25,RCN3,TRPV4,SLC44A4,SCFD2,CTAGE3P,CTAGE6,UNC13C,CTAGE15,CTAGE9,CTAGE4,CTAGE8
10_Member	GO Biological Processes	GO:0009306	protein secretion	-8.52486	-5.96351	17/110	2039,2266,4053,4547,5125,5865,6928,26056,27445,54097,57333,220112,340307,441294,643854,100128553,100142659	DMTN,FGG,LTBP2,MTTP,PCSK5,RAB3B,HNF1B,RAB11FIP5,PCLO,FAM3B,RCN3,CTAGE3P,CTAGE6,CTAGE15,CTAGE9,CTAGE4,CTAGE8
10_Member	GO Biological Processes	GO:0035592	establishment of protein localization to extracellular region	-8.46299	-5.92485	17/111	2039,2266,4053,4547,5125,5865,6928,26056,27445,54097,57333,220112,340307,441294,643854,100128553,100142659	DMTN,FGG,LTBP2,MTTP,PCSK5,RAB3B,HNF1B,RAB11FIP5,PCLO,FAM3B,RCN3,CTAGE3P,CTAGE6,CTAGE15,CTAGE9,CTAGE4,CTAGE8
10_Member	GO Biological Processes	GO:0071692	protein localization to extracellular region	-7.99217	-5.55817	17/119	2039,2266,4053,4547,5125,5865,6928,26056,27445,54097,57333,220112,340307,441294,643854,100128553,100142659	DMTN,FGG,LTBP2,MTTP,PCSK5,RAB3B,HNF1B,RAB11FIP5,PCLO,FAM3B,RCN3,CTAGE3P,CTAGE6,CTAGE15,CTAGE9,CTAGE4,CTAGE8
10_Member	GO Biological Processes	GO:0035459	vesicle cargo loading	-4.39144	-2.54444	6/26	220112,340307,441294,643854,100128553,100142659	CTAGE3P,CTAGE6,CTAGE15,CTAGE9,CTAGE4,CTAGE8
11_Summary	GO Biological Processes	GO:0002064	epithelial cell development	-11.6582	-8.65392	27/201	639,688,2150,2317,2355,3169,3172,3549,4233,5155,5314,5420,6768,9076,9368,9480,10411,23086,26051,27134,29842,50848,54538,57111,79977,168002,440193,947,1045,1543,1999,2494,2939,5493,6705,6928,7075,7429,27023,55283,57662,64321,80736,151449,222546,100133941	PRDM1,KLF5,F2RL1,FLNB,FOSL2,FOXA1,HNF4A,IHH,MET,PDGFB,PKHD1,PODXL,ST14,CLDN1,SLC9A3R1,ONECUT2,RAPGEF3,EXPH5,PPP1R16B,TJP3,TFCP2L1,F11R,ROBO4,RAB25,GRHL2,DACT2,CCDC88C,CD34,CDX2,CYP1A1,ELF3,NR5A2,GSTA2,PPL,SPRR2F,HNF1B,TIE1,VIL1,FOXB1,MCOLN3,CAMSAP3,SOX17,SLC44A4,GDF7,RFX6,CD24
11_Member	GO Biological Processes	GO:0002064	epithelial cell development	-11.6582	-8.65392	27/201	639,688,2150,2317,2355,3169,3172,3549,4233,5155,5314,5420,6768,9076,9368,9480,10411,23086,26051,27134,29842,50848,54538,57111,79977,168002,440193	PRDM1,KLF5,F2RL1,FLNB,FOSL2,FOXA1,HNF4A,IHH,MET,PDGFB,PKHD1,PODXL,ST14,CLDN1,SLC9A3R1,ONECUT2,RAPGEF3,EXPH5,PPP1R16B,TJP3,TFCP2L1,F11R,ROBO4,RAB25,GRHL2,DACT2,CCDC88C
11_Member	GO Biological Processes	GO:0030855	epithelial cell differentiation	-11.6317	-8.64678	46/549	639,688,947,1045,1543,1999,2150,2317,2355,2494,2939,3169,3172,3549,4233,5155,5314,5420,5493,6705,6768,6928,7075,7429,9076,9368,9480,10411,23086,26051,27023,27134,29842,50848,54538,55283,57111,57662,64321,79977,80736,151449,168002,222546,440193,100133941	PRDM1,KLF5,CD34,CDX2,CYP1A1,ELF3,F2RL1,FLNB,FOSL2,NR5A2,GSTA2,FOXA1,HNF4A,IHH,MET,PDGFB,PKHD1,PODXL,PPL,SPRR2F,ST14,HNF1B,TIE1,VIL1,CLDN1,SLC9A3R1,ONECUT2,RAPGEF3,EXPH5,PPP1R16B,FOXB1,TJP3,TFCP2L1,F11R,ROBO4,MCOLN3,RAB25,CAMSAP3,SOX17,GRHL2,SLC44A4,GDF7,DACT2,RFX6,CCDC88C,CD24
11_Member	GO Biological Processes	GO:0003382	epithelial cell morphogenesis	-7.00566	-4.6964	9/33	2317,3549,4233,5314,6768,57111,79977,168002,440193	FLNB,IHH,MET,PKHD1,ST14,RAB25,GRHL2,DACT2,CCDC88C
12_Summary	GO Biological Processes	GO:0034330	cell junction organization	-10.8892	-7.97386	41/473	348,627,999,1003,1004,1010,1364,1366,1821,2017,2150,2705,3675,3691,5063,5314,5364,5792,6712,7205,7368,8495,9076,9722,9806,22941,24146,27134,27445,29841,57662,59341,64403,79977,90952,91862,114798,147381,149461,375790,440279,947,3106,3107,3113,3119,3123,3135,3384,5819,9369,23308,50848,64115,3909,3918,92359,10178,54538,57549,64221,65217,286204,861,1080,4627,9368,57530,2147,3553,3606,5600,10381,10382…	APOE,BDNF,CDH1,CDH5,CDH6,CDH12,CLDN4,CLDN7,DRP2,CTTN,F2RL1,GJB1,ITGA3,ITGB4,PAK3,PKHD1,PLXNB1,PTPRF,SPTBN2,TRIP6,UGT8,PPFIBP2,CLDN1,NOS1AP,SPOCK2,SHANK2,CLDN15,TJP3,PCLO,GRHL1,CAMSAP3,TRPV4,CDH24,GRHL2,ESAM,MARVELD3,SLITRK1,CBLN2,CLDN19,AGRN,UNC13C,CD34,HLA-B,HLA-C,HLA-DPA1,HLA-DQB1,HLA-DRB1,HLA-G,ICAM2,NECTIN2,NRXN3,ICOSLG,F11R,VSIR,LAMA3,LAMC2,CRB3,TENM1,ROBO4,IGSF9,ROBO3,PCDH15,CRB2,RUNX1,CFTR…
12_Member	GO Biological Processes	GO:0034330	cell junction organization	-10.8892	-7.97386	41/473	348,627,999,1003,1004,1010,1364,1366,1821,2017,2150,2705,3675,3691,5063,5314,5364,5792,6712,7205,7368,8495,9076,9722,9806,22941,24146,27134,27445,29841,57662,59341,64403,79977,90952,91862,114798,147381,149461,375790,440279	APOE,BDNF,CDH1,CDH5,CDH6,CDH12,CLDN4,CLDN7,DRP2,CTTN,F2RL1,GJB1,ITGA3,ITGB4,PAK3,PKHD1,PLXNB1,PTPRF,SPTBN2,TRIP6,UGT8,PPFIBP2,CLDN1,NOS1AP,SPOCK2,SHANK2,CLDN15,TJP3,PCLO,GRHL1,CAMSAP3,TRPV4,CDH24,GRHL2,ESAM,MARVELD3,SLITRK1,CBLN2,CLDN19,AGRN,UNC13C
12_Member	KEGG Pathway	hsa04514	Cell adhesion molecules	-10.4377	-7.55346	22/149	947,999,1003,1364,1366,3106,3107,3113,3119,3123,3135,3384,5792,5819,9076,9369,23308,24146,50848,64115,90952,149461	CD34,CDH1,CDH5,CLDN4,CLDN7,HLA-B,HLA-C,HLA-DPA1,HLA-DQB1,HLA-DRB1,HLA-G,ICAM2,PTPRF,NECTIN2,CLDN1,NRXN3,ICOSLG,CLDN15,F11R,VSIR,ESAM,CLDN19
12_Member	Reactome Gene Sets	R-HSA-446728	Cell junction organization	-8.9063	-6.28389	16/91	999,1003,1004,1010,1364,1366,3691,3909,3918,5819,9076,24146,50848,64403,92359,149461	CDH1,CDH5,CDH6,CDH12,CLDN4,CLDN7,ITGB4,LAMA3,LAMC2,NECTIN2,CLDN1,CLDN15,F11R,CDH24,CRB3,CLDN19
12_Member	GO Biological Processes	GO:0045216	cell-cell junction organization	-8.44761	-5.92485	21/172	999,1003,1004,1010,1364,1366,2150,2705,5314,7368,9076,24146,27134,29841,57662,59341,64403,79977,90952,91862,149461	CDH1,CDH5,CDH6,CDH12,CLDN4,CLDN7,F2RL1,GJB1,PKHD1,UGT8,CLDN1,CLDN15,TJP3,GRHL1,CAMSAP3,TRPV4,CDH24,GRHL2,ESAM,MARVELD3,CLDN19
12_Member	GO Biological Processes	GO:0034329	cell junction assembly	-8.44546	-5.92485	26/259	627,999,1003,1004,1010,1364,1366,2017,2705,3691,5364,6712,7205,7368,9076,9806,22941,24146,27445,59341,64403,79977,90952,91862,114798,149461	BDNF,CDH1,CDH5,CDH6,CDH12,CLDN4,CLDN7,CTTN,GJB1,ITGB4,PLXNB1,SPTBN2,TRIP6,UGT8,CLDN1,SPOCK2,SHANK2,CLDN15,PCLO,TRPV4,CDH24,GRHL2,ESAM,MARVELD3,SLITRK1,CLDN19
12_Member	Reactome Gene Sets	R-HSA-421270	Cell-cell junction organization	-8.14939	-5.68352	13/64	999,1003,1004,1010,1364,1366,5819,9076,24146,50848,64403,92359,149461	CDH1,CDH5,CDH6,CDH12,CLDN4,CLDN7,NECTIN2,CLDN1,CLDN15,F11R,CDH24,CRB3,CLDN19
12_Member	Reactome Gene Sets	R-HSA-1500931	Cell-Cell communication	-6.68563	-4.44953	16/129	999,1003,1004,1010,1364,1366,3691,3909,3918,5819,9076,24146,50848,64403,92359,149461	CDH1,CDH5,CDH6,CDH12,CLDN4,CLDN7,ITGB4,LAMA3,LAMC2,NECTIN2,CLDN1,CLDN15,F11R,CDH24,CRB3,CLDN19
12_Member	GO Biological Processes	GO:0007043	cell-cell junction assembly	-6.25766	-4.06934	15/122	1003,1004,1010,1364,1366,2705,7368,9076,24146,59341,64403,79977,90952,91862,149461	CDH5,CDH6,CDH12,CLDN4,CLDN7,GJB1,UGT8,CLDN1,CLDN15,TRPV4,CDH24,GRHL2,ESAM,MARVELD3,CLDN19
12_Member	GO Biological Processes	GO:0070830	bicellular tight junction assembly	-5.36159	-3.33889	9/50	1003,1364,1366,9076,24146,79977,90952,91862,149461	CDH5,CLDN4,CLDN7,CLDN1,CLDN15,GRHL2,ESAM,MARVELD3,CLDN19
12_Member	Reactome Gene Sets	R-HSA-420029	Tight junction interactions	-5.17939	-3.18681	7/29	1364,1366,9076,24146,50848,92359,149461	CLDN4,CLDN7,CLDN1,CLDN15,F11R,CRB3,CLDN19
12_Member	GO Biological Processes	GO:0120192	tight junction assembly	-4.94038	-2.99681	9/56	1003,1364,1366,9076,24146,79977,90952,91862,149461	CDH5,CLDN4,CLDN7,CLDN1,CLDN15,GRHL2,ESAM,MARVELD3,CLDN19
12_Member	GO Biological Processes	GO:0098742	cell-cell adhesion via plasma-membrane adhesion molecules	-4.93381	-2.99196	20/257	999,1003,1004,1010,1364,1366,5792,5819,9076,10178,24146,54538,57549,64221,64403,65217,90952,114798,149461,286204	CDH1,CDH5,CDH6,CDH12,CLDN4,CLDN7,PTPRF,NECTIN2,CLDN1,TENM1,CLDN15,ROBO4,IGSF9,ROBO3,CDH24,PCDH15,ESAM,SLITRK1,CLDN19,CRB2
12_Member	GO Biological Processes	GO:0043297	apical junction assembly	-4.81227	-2.89695	9/58	1003,1364,1366,9076,24146,79977,90952,91862,149461	CDH5,CLDN4,CLDN7,CLDN1,CLDN15,GRHL2,ESAM,MARVELD3,CLDN19
12_Member	GO Biological Processes	GO:0120193	tight junction organization	-4.75027	-2.84752	9/59	1003,1364,1366,9076,24146,79977,90952,91862,149461	CDH5,CLDN4,CLDN7,CLDN1,CLDN15,GRHL2,ESAM,MARVELD3,CLDN19
12_Member	KEGG Pathway	hsa04530	Tight junction	-4.50333	-2.64604	15/169	861,1080,1364,1366,2017,4627,9076,9368,24146,27134,50848,57530,91862,92359,149461	RUNX1,CFTR,CLDN4,CLDN7,CTTN,MYH9,CLDN1,SLC9A3R1,CLDN15,TJP3,F11R,CGN,MARVELD3,CRB3,CLDN19
12_Member	KEGG Pathway	hsa05130	Pathogenic Escherichia coli infection	-4.29095	-2.46931	16/197	1364,1366,2017,2147,3553,3606,4627,5063,5600,9076,9368,10381,10382,24146,55971,149461	CLDN4,CLDN7,CTTN,F2,IL1B,IL18,MYH9,PAK3,MAPK11,CLDN1,SLC9A3R1,TUBB3,TUBB4A,CLDN15,BAIAP2L1,CLDN19
12_Member	GO Biological Processes	GO:0016338	calcium-independent cell-cell adhesion via plasma membrane cell-adhesion molecules	-3.80762	-2.08003	5/21	1364,1366,9076,24146,149461	CLDN4,CLDN7,CLDN1,CLDN15,CLDN19
12_Member	KEGG Pathway	hsa04670	Leukocyte transendothelial migration	-3.77683	-2.0611	11/114	1003,1364,1366,5600,7410,9076,10411,24146,50848,90952,149461	CDH5,CLDN4,CLDN7,MAPK11,VAV2,CLDN1,RAPGEF3,CLDN15,F11R,ESAM,CLDN19
12_Member	WikiPathways	WP4239	Epithelial to mesenchymal transition in colorectal cancer	-2.44797	-1.0151	11/165	999,1286,1364,1366,5600,7448,7483,9076,24146,92359,149461	CDH1,COL4A4,CLDN4,CLDN7,MAPK11,VTN,WNT9A,CLDN1,CLDN15,CRB3,CLDN19
12_Member	GO Biological Processes	GO:0007156	homophilic cell adhesion via plasma membrane adhesion molecules	-2.40831	-0.985811	11/167	999,1003,1004,1010,5819,54538,57549,64221,64403,65217,90952	CDH1,CDH5,CDH6,CDH12,NECTIN2,ROBO4,IGSF9,ROBO3,CDH24,PCDH15,ESAM
13_Summary	Canonical Pathways	M5885	NABA MATRISOME ASSOCIATED	-10.4507	-7.55346	53/751	12,259,312,627,649,1512,1896,1953,2147,3026,3263,3549,3553,3589,3606,3827,3957,3976,4224,4312,4584,5054,5069,5104,5125,5155,5228,5265,5267,5345,5364,5645,6277,6590,6768,7483,10071,10272,10536,27302,57402,79148,80070,80332,91851,94025,114794,142683,147381,151449,170692,653145,728113	SERPINA3,AMBP,ANXA13,BDNF,BMP1,CTSH,EDA,MEGF6,F2,HABP2,HPX,IHH,IL1B,IL11,IL18,KNG1,LGALS2,LIF,MEP1A,MMP1,MUC3A,SERPINE1,PAPPA,SERPINA5,PCSK5,PDGFB,PGF,SERPINA1,SERPINA4,SERPINF2,PLXNB1,PRSS2,S100A6,SLPI,ST14,WNT9A,MUC12,FSTL3,P3H3,BMP10,S100A14,MMP28,ADAMTS20,ADAM33,CHRDL1,MUC16,ELFN2,ITLN2,CBLN2,GDF7,ADAMTS18,ANXA8,ANXA8L1
13_Member	Canonical Pathways	M5885	NABA MATRISOME ASSOCIATED	-10.4507	-7.55346	53/751	12,259,312,627,649,1512,1896,1953,2147,3026,3263,3549,3553,3589,3606,3827,3957,3976,4224,4312,4584,5054,5069,5104,5125,5155,5228,5265,5267,5345,5364,5645,6277,6590,6768,7483,10071,10272,10536,27302,57402,79148,80070,80332,91851,94025,114794,142683,147381,151449,170692,653145,728113	SERPINA3,AMBP,ANXA13,BDNF,BMP1,CTSH,EDA,MEGF6,F2,HABP2,HPX,IHH,IL1B,IL11,IL18,KNG1,LGALS2,LIF,MEP1A,MMP1,MUC3A,SERPINE1,PAPPA,SERPINA5,PCSK5,PDGFB,PGF,SERPINA1,SERPINA4,SERPINF2,PLXNB1,PRSS2,S100A6,SLPI,ST14,WNT9A,MUC12,FSTL3,P3H3,BMP10,S100A14,MMP28,ADAMTS20,ADAM33,CHRDL1,MUC16,ELFN2,ITLN2,CBLN2,GDF7,ADAMTS18,ANXA8,ANXA8L1
13_Member	Canonical Pathways	M3468	NABA ECM REGULATORS	-7.88434	-5.46193	24/238	12,259,649,1512,2147,3026,3827,4224,4312,5054,5069,5104,5125,5265,5267,5345,5645,6590,6768,10536,79148,80070,80332,170692	SERPINA3,AMBP,BMP1,CTSH,F2,HABP2,KNG1,MEP1A,MMP1,SERPINE1,PAPPA,SERPINA5,PCSK5,SERPINA1,SERPINA4,SERPINF2,PRSS2,SLPI,ST14,P3H3,MMP28,ADAMTS20,ADAM33,ADAMTS18
14_Summary	GO Biological Processes	GO:0051056	regulation of small GTPase mediated signal transduction	-10.2998	-7.44452	31/299	335,348,2150,3675,4233,7410,7984,8437,9289,9411,23779,50848,50861,51291,54869,54922,55200,57636,58504,64333,64787,65078,79574,79658,81704,89846,90627,93663,157285,221178,440073	APOA1,APOE,F2RL1,ITGA3,MET,VAV2,ARHGEF5,RASAL1,ADGRG1,ARHGAP29,ARHGAP8,F11R,STMN3,GMIP,EPS8L1,RASIP1,PLEKHG6,ARHGAP23,ARHGAP22,ARHGAP9,EPS8L2,RTN4R,EPS8L3,ARHGAP10,DOCK8,FGD3,STARD13,ARHGAP18,PRAG1,SPATA13,IQSEC3
14_Member	GO Biological Processes	GO:0051056	regulation of small GTPase mediated signal transduction	-10.2998	-7.44452	31/299	335,348,2150,3675,4233,7410,7984,8437,9289,9411,23779,50848,50861,51291,54869,54922,55200,57636,58504,64333,64787,65078,79574,79658,81704,89846,90627,93663,157285,221178,440073	APOA1,APOE,F2RL1,ITGA3,MET,VAV2,ARHGEF5,RASAL1,ADGRG1,ARHGAP29,ARHGAP8,F11R,STMN3,GMIP,EPS8L1,RASIP1,PLEKHG6,ARHGAP23,ARHGAP22,ARHGAP9,EPS8L2,RTN4R,EPS8L3,ARHGAP10,DOCK8,FGD3,STARD13,ARHGAP18,PRAG1,SPATA13,IQSEC3
14_Member	GO Biological Processes	GO:0035023	regulation of Rho protein signal transduction	-7.36207	-5.00216	14/87	335,348,2150,3675,4233,9289,50848,54869,54922,64787,65078,79574,90627,157285	APOA1,APOE,F2RL1,ITGA3,MET,ADGRG1,F11R,EPS8L1,RASIP1,EPS8L2,RTN4R,EPS8L3,STARD13,PRAG1
14_Member	GO Biological Processes	GO:0046578	regulation of Ras protein signal transduction	-5.15989	-3.16923	17/187	335,348,2150,3675,4233,8437,9289,50848,50861,54869,54922,64787,65078,79574,90627,157285,440073	APOA1,APOE,F2RL1,ITGA3,MET,RASAL1,ADGRG1,F11R,STMN3,EPS8L1,RASIP1,EPS8L2,RTN4R,EPS8L3,STARD13,PRAG1,IQSEC3
14_Member	GO Biological Processes	GO:0035025	positive regulation of Rho protein signal transduction	-3.70044	-1.99819	6/34	335,2150,9289,50848,65078,157285	APOA1,F2RL1,ADGRG1,F11R,RTN4R,PRAG1
14_Member	GO Biological Processes	GO:0046579	positive regulation of Ras protein signal transduction	-2.30232	-0.91372	6/62	335,2150,9289,50848,65078,157285	APOA1,F2RL1,ADGRG1,F11R,RTN4R,PRAG1
14_Member	GO Biological Processes	GO:0051057	positive regulation of small GTPase mediated signal transduction	-2.04744	-0.733772	6/70	335,2150,9289,50848,65078,157285	APOA1,F2RL1,ADGRG1,F11R,RTN4R,PRAG1
15_Summary	Reactome Gene Sets	R-HSA-382551	Transport of small molecules	-9.94135	-7.12614	51/729	24,40,114,213,335,337,338,341,348,540,649,760,762,861,1080,2039,2784,3162,3933,3990,4547,5125,5243,6337,6520,6564,8435,9056,9388,9498,10257,10568,11182,23120,23428,28231,55283,55503,55908,59341,80024,80736,83697,84699,124935,126969,148229,159963,196883,255231,338440,624,1191,5104,5375,5950,11000,11001,83758,84647,114786,3553,4061,225689,2705,54020,5580	ABCA4,ASIC2,ADCY8,ALB,APOA1,APOA4,APOB,APOC1,APOE,ATP7B,BMP1,CA2,CA4,RUNX1,CFTR,DMTN,GNB3,HMOX1,LCN1,LIPC,MTTP,PCSK5,ABCB1,SCNN1A,SLC3A2,SLC15A1,SOAT2,SLC7A7,LIPG,SLC4A8,ABCC4,SLC34A2,SLC2A6,ATP10B,SLC7A8,SLCO4A1,MCOLN3,TRPV6,ANGPTL8,TRPV4,SLC8B1,SLC44A4,SLC4A9,CREB3L3,SLC43A2,SLC44A3,ATP8B3,SLC5A12,ADCY4,MCOLN2,ANO9,BDKRB2,CLU,SERPINA5,PMP2,RBP4,SLC27A3,SLC27A2,RBP5,PLA2G12B,XKR4,IL1B,LY6E,MAPK1…
15_Member	Reactome Gene Sets	R-HSA-382551	Transport of small molecules	-9.94135	-7.12614	51/729	24,40,114,213,335,337,338,341,348,540,649,760,762,861,1080,2039,2784,3162,3933,3990,4547,5125,5243,6337,6520,6564,8435,9056,9388,9498,10257,10568,11182,23120,23428,28231,55283,55503,55908,59341,80024,80736,83697,84699,124935,126969,148229,159963,196883,255231,338440	ABCA4,ASIC2,ADCY8,ALB,APOA1,APOA4,APOB,APOC1,APOE,ATP7B,BMP1,CA2,CA4,RUNX1,CFTR,DMTN,GNB3,HMOX1,LCN1,LIPC,MTTP,PCSK5,ABCB1,SCNN1A,SLC3A2,SLC15A1,SOAT2,SLC7A7,LIPG,SLC4A8,ABCC4,SLC34A2,SLC2A6,ATP10B,SLC7A8,SLCO4A1,MCOLN3,TRPV6,ANGPTL8,TRPV4,SLC8B1,SLC44A4,SLC4A9,CREB3L3,SLC43A2,SLC44A3,ATP8B3,SLC5A12,ADCY4,MCOLN2,ANO9
15_Member	GO Biological Processes	GO:0006869	lipid transport	-6.71617	-4.46639	26/315	24,335,337,338,341,348,624,1080,1191,3990,4547,5104,5243,5375,5950,8435,9388,10257,11000,11001,23120,83758,84647,114786,148229,338440	ABCA4,APOA1,APOA4,APOB,APOC1,APOE,BDKRB2,CFTR,CLU,LIPC,MTTP,SERPINA5,ABCB1,PMP2,RBP4,SOAT2,LIPG,ABCC4,SLC27A3,SLC27A2,ATP10B,RBP5,PLA2G12B,XKR4,ATP8B3,ANO9
15_Member	GO Biological Processes	GO:0010876	lipid localization	-6.36329	-4.15648	27/350	24,335,337,338,341,348,624,1080,1191,3553,3990,4547,5104,5243,5375,5950,8435,9388,10257,11000,11001,23120,83758,84647,114786,148229,338440	ABCA4,APOA1,APOA4,APOB,APOC1,APOE,BDKRB2,CFTR,CLU,IL1B,LIPC,MTTP,SERPINA5,ABCB1,PMP2,RBP4,SOAT2,LIPG,ABCC4,SLC27A3,SLC27A2,ATP10B,RBP5,PLA2G12B,XKR4,ATP8B3,ANO9
15_Member	GO Biological Processes	GO:0015850	organic hydroxy compound transport	-6.28629	-4.08883	17/155	24,335,337,338,341,348,1080,1191,3990,4061,4547,5950,8435,9388,10257,159963,225689	ABCA4,APOA1,APOA4,APOB,APOC1,APOE,CFTR,CLU,LIPC,LY6E,MTTP,RBP4,SOAT2,LIPG,ABCC4,SLC5A12,MAPK15
15_Member	GO Biological Processes	GO:0015748	organophosphate ester transport	-5.45476	-3.40439	15/141	24,335,337,341,348,2705,4547,5243,10257,23120,54020,80736,114786,148229,338440	ABCA4,APOA1,APOA4,APOC1,APOE,GJB1,MTTP,ABCB1,ABCC4,ATP10B,SLC37A1,SLC44A4,XKR4,ATP8B3,ANO9
15_Member	GO Biological Processes	GO:0015914	phospholipid transport	-4.37611	-2.53457	11/98	24,335,337,341,348,4547,5243,23120,114786,148229,338440	ABCA4,APOA1,APOA4,APOC1,APOE,MTTP,ABCB1,ATP10B,XKR4,ATP8B3,ANO9
15_Member	GO Biological Processes	GO:0097035	regulation of membrane lipid distribution	-2.99769	-1.45172	7/62	24,5243,5580,23120,114786,148229,338440	ABCA4,ABCB1,PRKCD,ATP10B,XKR4,ATP8B3,ANO9
15_Member	GO Biological Processes	GO:0045332	phospholipid translocation	-2.82429	-1.30819	6/49	24,5243,23120,114786,148229,338440	ABCA4,ABCB1,ATP10B,XKR4,ATP8B3,ANO9
15_Member	GO Biological Processes	GO:0034204	lipid translocation	-2.60452	-1.14093	6/54	24,5243,23120,114786,148229,338440	ABCA4,ABCB1,ATP10B,XKR4,ATP8B3,ANO9
16_Summary	GO Biological Processes	GO:0051272	positive regulation of cellular component movement	-9.88845	-7.08583	45/596	623,1003,1364,1512,1545,1906,1908,2039,2150,2324,2886,3162,3491,3553,3675,3815,3912,3918,4233,4846,5054,5063,5155,5168,5228,5420,7205,7429,7448,9076,9480,9806,57007,57111,57402,57698,59341,64115,80005,80128,81704,83483,153769,286077,642273,348,575,27302,29775,90627,91862	BDKRB1,CDH5,CLDN4,CTSH,CYP1B1,EDN1,EDN3,DMTN,F2RL1,FLT4,GRB7,HMOX1,CCN1,IL1B,ITGA3,KIT,LAMB1,LAMC2,MET,NOS3,SERPINE1,PAK3,PDGFB,ENPP2,PGF,PODXL,TRIP6,VIL1,VTN,CLDN1,ONECUT2,SPOCK2,ACKR3,RAB25,S100A14,SHTN1,TRPV4,VSIR,DOCK5,TRIM46,DOCK8,PLVAP,SH3RF2,FAM83H,FAM110C,APOE,ADGRB1,BMP10,CARD10,STARD13,MARVELD3
16_Member	GO Biological Processes	GO:0051272	positive regulation of cellular component movement	-9.88845	-7.08583	45/596	623,1003,1364,1512,1545,1906,1908,2039,2150,2324,2886,3162,3491,3553,3675,3815,3912,3918,4233,4846,5054,5063,5155,5168,5228,5420,7205,7429,7448,9076,9480,9806,57007,57111,57402,57698,59341,64115,80005,80128,81704,83483,153769,286077,642273	BDKRB1,CDH5,CLDN4,CTSH,CYP1B1,EDN1,EDN3,DMTN,F2RL1,FLT4,GRB7,HMOX1,CCN1,IL1B,ITGA3,KIT,LAMB1,LAMC2,MET,NOS3,SERPINE1,PAK3,PDGFB,ENPP2,PGF,PODXL,TRIP6,VIL1,VTN,CLDN1,ONECUT2,SPOCK2,ACKR3,RAB25,S100A14,SHTN1,TRPV4,VSIR,DOCK5,TRIM46,DOCK8,PLVAP,SH3RF2,FAM83H,FAM110C
16_Member	GO Biological Processes	GO:0030335	positive regulation of cell migration	-9.70171	-6.91133	43/560	623,1003,1364,1512,1545,1906,1908,2039,2150,2324,2886,3162,3491,3553,3675,3815,3912,3918,4233,4846,5054,5063,5155,5168,5228,5420,7205,7429,7448,9076,9480,57007,57111,57402,57698,59341,64115,80005,81704,83483,153769,286077,642273	BDKRB1,CDH5,CLDN4,CTSH,CYP1B1,EDN1,EDN3,DMTN,F2RL1,FLT4,GRB7,HMOX1,CCN1,IL1B,ITGA3,KIT,LAMB1,LAMC2,MET,NOS3,SERPINE1,PAK3,PDGFB,ENPP2,PGF,PODXL,TRIP6,VIL1,VTN,CLDN1,ONECUT2,ACKR3,RAB25,S100A14,SHTN1,TRPV4,VSIR,DOCK5,DOCK8,PLVAP,SH3RF2,FAM83H,FAM110C
16_Member	GO Biological Processes	GO:2000147	positive regulation of cell motility	-9.652	-6.87352	44/584	623,1003,1364,1512,1545,1906,1908,2039,2150,2324,2886,3162,3491,3553,3675,3815,3912,3918,4233,4846,5054,5063,5155,5168,5228,5420,7205,7429,7448,9076,9480,9806,57007,57111,57402,57698,59341,64115,80005,81704,83483,153769,286077,642273	BDKRB1,CDH5,CLDN4,CTSH,CYP1B1,EDN1,EDN3,DMTN,F2RL1,FLT4,GRB7,HMOX1,CCN1,IL1B,ITGA3,KIT,LAMB1,LAMC2,MET,NOS3,SERPINE1,PAK3,PDGFB,ENPP2,PGF,PODXL,TRIP6,VIL1,VTN,CLDN1,ONECUT2,SPOCK2,ACKR3,RAB25,S100A14,SHTN1,TRPV4,VSIR,DOCK5,DOCK8,PLVAP,SH3RF2,FAM83H,FAM110C
16_Member	GO Biological Processes	GO:0040017	positive regulation of locomotion	-9.30576	-6.61229	44/599	623,1003,1364,1512,1545,1906,1908,2039,2150,2324,2886,3162,3491,3553,3675,3815,3912,3918,4233,4846,5054,5063,5155,5168,5228,5420,7205,7429,7448,9076,9480,9806,57007,57111,57402,57698,59341,64115,80005,81704,83483,153769,286077,642273	BDKRB1,CDH5,CLDN4,CTSH,CYP1B1,EDN1,EDN3,DMTN,F2RL1,FLT4,GRB7,HMOX1,CCN1,IL1B,ITGA3,KIT,LAMB1,LAMC2,MET,NOS3,SERPINE1,PAK3,PDGFB,ENPP2,PGF,PODXL,TRIP6,VIL1,VTN,CLDN1,ONECUT2,SPOCK2,ACKR3,RAB25,S100A14,SHTN1,TRPV4,VSIR,DOCK5,DOCK8,PLVAP,SH3RF2,FAM83H,FAM110C
16_Member	GO Biological Processes	GO:0010632	regulation of epithelial cell migration	-3.27499	-1.65503	18/290	348,575,1512,1906,2324,3162,3675,4233,4846,5155,5168,7429,27302,29775,57111,80005,90627,91862	APOE,ADGRB1,CTSH,EDN1,FLT4,HMOX1,ITGA3,MET,NOS3,PDGFB,ENPP2,VIL1,BMP10,CARD10,RAB25,DOCK5,STARD13,MARVELD3
16_Member	GO Biological Processes	GO:0010634	positive regulation of epithelial cell migration	-2.74428	-1.24947	12/174	1512,1906,2324,3162,3675,4233,4846,5155,5168,7429,57111,80005	CTSH,EDN1,FLT4,HMOX1,ITGA3,MET,NOS3,PDGFB,ENPP2,VIL1,RAB25,DOCK5
17_Summary	Reactome Gene Sets	R-HSA-8963899	Plasma lipoprotein remodeling	-9.48451	-6.76107	11/33	213,335,337,338,348,3990,4547,5125,9388,55908,84699,341,649,8435,185,1050,2264,2494,3172,3606,3694,51085,57333,84647,100133941,3162,4036,1191,1080,174,1543,1545,1718,3158,3294,6718,10720,11001,79154,1644,2304,4061,4128,4881,5053,5950,7038,7276,51301,55304,165679,346606,375790,24,2784,3710,4627,6335,6337,27445,53904,64787,65217,3815,80704,4837,4846,5168,5580,80736,126969,1906,3553,9641	ALB,APOA1,APOA4,APOB,APOE,LIPC,MTTP,PCSK5,LIPG,ANGPTL8,CREB3L3,APOC1,BMP1,SOAT2,AGTR1,CEBPA,FGFR4,NR5A2,HNF4A,IL18,ITGB6,MLXIPL,RCN3,PLA2G12B,CD24,HMOX1,LRP2,CLU,CFTR,AFP,CYP1A1,CYP1B1,DHCR24,HMGCS2,HSD17B2,AKR1D1,UGT2B11,SLC27A2,DHRS11,DDC,FOXE1,LY6E,MAOA,NPR1,PAH,RBP4,TG,TTR,GCNT4,SPTLC3,SPTSSB,MOGAT3,AGRN,ABCA4,GNB3,ITPR3,MYH9,SCN9A,SCNN1A,PCLO,MYO3A,EPS8L2,PCDH15,KIT,SLC19A3,NNMT,NOS3,ENPP2,P…
17_Member	Reactome Gene Sets	R-HSA-8963899	Plasma lipoprotein remodeling	-9.48451	-6.76107	11/33	213,335,337,338,348,3990,4547,5125,9388,55908,84699	ALB,APOA1,APOA4,APOB,APOE,LIPC,MTTP,PCSK5,LIPG,ANGPTL8,CREB3L3
17_Member	Reactome Gene Sets	R-HSA-174824	Plasma lipoprotein assembly, remodeling, and clearance	-8.63499	-6.04418	14/70	213,335,337,338,341,348,649,3990,4547,5125,8435,9388,55908,84699	ALB,APOA1,APOA4,APOB,APOC1,APOE,BMP1,LIPC,MTTP,PCSK5,SOAT2,LIPG,ANGPTL8,CREB3L3
17_Member	GO Biological Processes	GO:0034368	protein-lipid complex remodeling	-7.55145	-5.17325	9/29	185,335,337,338,341,348,3990,4547,9388	AGTR1,APOA1,APOA4,APOB,APOC1,APOE,LIPC,MTTP,LIPG
17_Member	GO Biological Processes	GO:0034369	plasma lipoprotein particle remodeling	-7.55145	-5.17325	9/29	185,335,337,338,341,348,3990,4547,9388	AGTR1,APOA1,APOA4,APOB,APOC1,APOE,LIPC,MTTP,LIPG
17_Member	GO Biological Processes	GO:0034367	protein-containing complex remodeling	-7.2675	-4.92082	9/31	185,335,337,338,341,348,3990,4547,9388	AGTR1,APOA1,APOA4,APOB,APOC1,APOE,LIPC,MTTP,LIPG
17_Member	GO Biological Processes	GO:0071827	plasma lipoprotein particle organization	-7.10412	-4.77447	10/42	185,335,337,338,341,348,3990,4547,8435,9388	AGTR1,APOA1,APOA4,APOB,APOC1,APOE,LIPC,MTTP,SOAT2,LIPG
17_Member	GO Biological Processes	GO:0055088	lipid homeostasis	-6.95971	-4.6661	19/173	335,337,338,348,1050,2264,2494,3172,3606,3694,3990,4547,8435,9388,51085,55908,57333,84647,100133941	APOA1,APOA4,APOB,APOE,CEBPA,FGFR4,NR5A2,HNF4A,IL18,ITGB6,LIPC,MTTP,SOAT2,LIPG,MLXIPL,ANGPTL8,RCN3,PLA2G12B,CD24
17_Member	GO Biological Processes	GO:0097006	regulation of plasma lipoprotein particle levels	-6.91558	-4.62959	11/55	185,335,337,338,341,348,3162,3990,4547,8435,9388	AGTR1,APOA1,APOA4,APOB,APOC1,APOE,HMOX1,LIPC,MTTP,SOAT2,LIPG
17_Member	GO Biological Processes	GO:0071825	protein-lipid complex subunit organization	-6.7981	-4.53777	10/45	185,335,337,338,341,348,3990,4547,8435,9388	AGTR1,APOA1,APOA4,APOB,APOC1,APOE,LIPC,MTTP,SOAT2,LIPG
17_Member	GO Biological Processes	GO:0042632	cholesterol homeostasis	-6.69405	-4.45458	14/98	335,337,338,348,2264,2494,3172,3606,3990,4547,8435,9388,84647,100133941	APOA1,APOA4,APOB,APOE,FGFR4,NR5A2,HNF4A,IL18,LIPC,MTTP,SOAT2,LIPG,PLA2G12B,CD24
17_Member	GO Biological Processes	GO:0055092	sterol homeostasis	-6.63805	-4.40864	14/99	335,337,338,348,2264,2494,3172,3606,3990,4547,8435,9388,84647,100133941	APOA1,APOA4,APOB,APOE,FGFR4,NR5A2,HNF4A,IL18,LIPC,MTTP,SOAT2,LIPG,PLA2G12B,CD24
17_Member	Reactome Gene Sets	R-HSA-8963898	Plasma lipoprotein assembly	-6.57363	-4.35728	7/19	335,337,338,341,348,649,4547	APOA1,APOA4,APOB,APOC1,APOE,BMP1,MTTP
17_Member	KEGG Pathway	hsa04979	Cholesterol metabolism	-6.3403	-4.13663	10/50	335,337,338,341,348,3990,4036,8435,9388,55908	APOA1,APOA4,APOB,APOC1,APOE,LIPC,LRP2,SOAT2,LIPG,ANGPTL8
17_Member	GO Biological Processes	GO:0055090	acylglycerol homeostasis	-6.03199	-3.88321	9/42	335,337,348,3172,3606,3990,51085,55908,84647	APOA1,APOA4,APOE,HNF4A,IL18,LIPC,MLXIPL,ANGPTL8,PLA2G12B
17_Member	GO Biological Processes	GO:0070328	triglyceride homeostasis	-6.03199	-3.88321	9/42	335,337,348,3172,3606,3990,51085,55908,84647	APOA1,APOA4,APOE,HNF4A,IL18,LIPC,MLXIPL,ANGPTL8,PLA2G12B
17_Member	GO Biological Processes	GO:0034377	plasma lipoprotein particle assembly	-5.92527	-3.79342	7/23	335,337,338,341,348,4547,8435	APOA1,APOA4,APOB,APOC1,APOE,MTTP,SOAT2
17_Member	GO Biological Processes	GO:0010873	positive regulation of cholesterol esterification	-5.90498	-3.78101	5/9	185,335,337,341,348	AGTR1,APOA1,APOA4,APOC1,APOE
17_Member	GO Biological Processes	GO:0034381	plasma lipoprotein particle clearance	-5.78518	-3.67403	7/24	335,338,341,348,3162,3990,8435	APOA1,APOB,APOC1,APOE,HMOX1,LIPC,SOAT2
17_Member	GO Biological Processes	GO:0034375	high-density lipoprotein particle remodeling	-5.75526	-3.65007	6/16	335,337,341,348,3990,9388	APOA1,APOA4,APOC1,APOE,LIPC,LIPG
17_Member	Reactome Gene Sets	R-HSA-8963888	Chylomicron assembly	-5.61322	-3.5266	5/10	335,337,338,348,4547	APOA1,APOA4,APOB,APOE,MTTP
17_Member	GO Biological Processes	GO:0043691	reverse cholesterol transport	-5.5757	-3.49741	6/17	335,337,348,1191,3990,9388	APOA1,APOA4,APOE,CLU,LIPC,LIPG
17_Member	WikiPathways	WP4522	Metabolic pathway of LDL, HDL and TG, including diseases	-5.5757	-3.49741	6/17	335,338,348,3990,4547,9388	APOA1,APOB,APOE,LIPC,MTTP,LIPG
17_Member	GO Biological Processes	GO:0030301	cholesterol transport	-5.57459	-3.49741	10/60	335,337,338,341,348,1080,1191,3990,8435,9388	APOA1,APOA4,APOB,APOC1,APOE,CFTR,CLU,LIPC,SOAT2,LIPG
17_Member	GO Biological Processes	GO:0065005	protein-lipid complex assembly	-5.52564	-3.45771	7/26	335,337,338,341,348,4547,8435	APOA1,APOA4,APOB,APOC1,APOE,MTTP,SOAT2
17_Member	GO Biological Processes	GO:0015918	sterol transport	-5.39005	-3.36351	11/77	335,337,338,341,348,1080,1191,3990,4547,8435,9388	APOA1,APOA4,APOB,APOC1,APOE,CFTR,CLU,LIPC,MTTP,SOAT2,LIPG
17_Member	GO Biological Processes	GO:0008202	steroid metabolic process	-5.03412	-3.07304	20/253	174,335,337,338,348,1050,1080,1543,1545,1718,2494,3158,3294,3990,4036,6718,8435,10720,11001,79154	AFP,APOA1,APOA4,APOB,APOE,CEBPA,CFTR,CYP1A1,CYP1B1,DHCR24,NR5A2,HMGCS2,HSD17B2,LIPC,LRP2,AKR1D1,SOAT2,UGT2B11,SLC27A2,DHRS11
17_Member	GO Biological Processes	GO:1901615	organic hydroxy compound metabolic process	-4.90917	-2.97241	29/467	335,337,338,348,1050,1080,1543,1545,1644,1718,2304,2494,3158,3990,4036,4061,4128,4881,5053,5950,6718,7038,7276,8435,11001,51301,55304,165679,346606	APOA1,APOA4,APOB,APOE,CEBPA,CFTR,CYP1A1,CYP1B1,DDC,DHCR24,FOXE1,NR5A2,HMGCS2,LIPC,LRP2,LY6E,MAOA,NPR1,PAH,RBP4,AKR1D1,TG,TTR,SOAT2,SLC27A2,GCNT4,SPTLC3,SPTSSB,MOGAT3
17_Member	Reactome Gene Sets	R-HSA-975634	Retinoid metabolism and transport	-4.86109	-2.93601	8/44	335,337,338,348,4036,5950,7276,375790	APOA1,APOA4,APOB,APOE,LRP2,RBP4,TTR,AGRN
17_Member	WikiPathways	WP430	Statin inhibition of cholesterol production	-4.78071	-2.87194	7/33	335,337,338,341,348,3990,4547	APOA1,APOA4,APOB,APOC1,APOE,LIPC,MTTP
17_Member	GO Biological Processes	GO:0010872	regulation of cholesterol esterification	-4.75016	-2.84752	5/14	185,335,337,341,348	AGTR1,APOA1,APOA4,APOC1,APOE
17_Member	Reactome Gene Sets	R-HSA-6806667	Metabolism of fat-soluble vitamins	-4.57198	-2.70386	8/48	335,337,338,348,4036,5950,7276,375790	APOA1,APOA4,APOB,APOE,LRP2,RBP4,TTR,AGRN
17_Member	GO Biological Processes	GO:0033344	cholesterol efflux	-4.49592	-2.6406	6/25	335,337,338,341,348,8435	APOA1,APOA4,APOB,APOC1,APOE,SOAT2
17_Member	GO Biological Processes	GO:0034372	very-low-density lipoprotein particle remodeling	-4.31766	-2.48419	4/9	335,337,348,3990	APOA1,APOA4,APOE,LIPC
17_Member	GO Biological Processes	GO:0034370	triglyceride-rich lipoprotein particle remodeling	-4.1047	-2.32739	4/10	335,337,348,3990	APOA1,APOA4,APOE,LIPC
17_Member	Reactome Gene Sets	R-HSA-8963901	Chylomicron remodeling	-4.1047	-2.32739	4/10	335,337,338,348	APOA1,APOA4,APOB,APOE
17_Member	Reactome Gene Sets	R-HSA-8964058	HDL remodeling	-4.1047	-2.32739	4/10	213,335,348,9388	ALB,APOA1,APOE,LIPG
17_Member	GO Biological Processes	GO:0016125	sterol metabolic process	-3.78846	-2.06914	12/133	335,337,338,348,1050,1080,1545,1718,3158,3990,6718,8435	APOA1,APOA4,APOB,APOE,CEBPA,CFTR,CYP1B1,DHCR24,HMGCS2,LIPC,AKR1D1,SOAT2
17_Member	Reactome Gene Sets	R-HSA-8964043	Plasma lipoprotein clearance	-3.77533	-2.0611	6/33	335,338,341,348,3990,8435	APOA1,APOB,APOC1,APOE,LIPC,SOAT2
17_Member	GO Biological Processes	GO:0033700	phospholipid efflux	-3.75006	-2.03785	4/12	335,337,341,348	APOA1,APOA4,APOC1,APOE
17_Member	GO Biological Processes	GO:0008203	cholesterol metabolic process	-3.6444	-1.9519	11/118	335,337,338,348,1050,1080,1718,3158,3990,6718,8435	APOA1,APOA4,APOB,APOE,CEBPA,CFTR,DHCR24,HMGCS2,LIPC,AKR1D1,SOAT2
17_Member	WikiPathways	WP5110	Familial hyperlipidemia type 3	-3.46195	-1.8019	4/14	335,337,348,3990	APOA1,APOA4,APOE,LIPC
17_Member	GO Biological Processes	GO:1902652	secondary alcohol metabolic process	-3.33858	-1.70957	11/128	335,337,338,348,1050,1080,1718,3158,3990,6718,8435	APOA1,APOA4,APOB,APOE,CEBPA,CFTR,DHCR24,HMGCS2,LIPC,AKR1D1,SOAT2
17_Member	Reactome Gene Sets	R-HSA-9709957	Sensory Perception	-3.31031	-1.68626	18/288	24,335,337,338,348,2784,3710,4036,4627,5950,6335,6337,7276,27445,53904,64787,65217,375790	ABCA4,APOA1,APOA4,APOB,APOE,GNB3,ITPR3,LRP2,MYH9,RBP4,SCN9A,SCNN1A,TTR,PCLO,MYO3A,EPS8L2,PCDH15,AGRN
17_Member	GO Biological Processes	GO:0006694	steroid biosynthetic process	-3.15503	-1.56533	10/114	335,337,1080,1543,1718,3158,3294,6718,11001,79154	APOA1,APOA4,CFTR,CYP1A1,DHCR24,HMGCS2,HSD17B2,AKR1D1,SLC27A2,DHRS11
17_Member	KEGG Pathway	hsa04975	Fat digestion and absorption	-3.12866	-1.5454	6/43	335,337,338,4547,84647,346606	APOA1,APOA4,APOB,MTTP,PLA2G12B,MOGAT3
17_Member	WikiPathways	WP5109	Familial hyperlipidemia type 2	-3.11233	-1.53576	4/17	335,337,338,3990	APOA1,APOA4,APOB,LIPC
17_Member	WikiPathways	WP5108	Familial hyperlipidemia type 1	-3.01201	-1.46535	4/18	335,337,3990,55908	APOA1,APOA4,LIPC,ANGPTL8
17_Member	GO Biological Processes	GO:0019218	regulation of steroid metabolic process	-2.85217	-1.32755	9/104	185,335,337,338,341,348,2264,2784,3815	AGTR1,APOA1,APOA4,APOB,APOC1,APOE,FGFR4,GNB3,KIT
17_Member	GO Biological Processes	GO:0045940	positive regulation of steroid metabolic process	-2.85077	-1.32755	5/33	185,335,337,341,348	AGTR1,APOA1,APOA4,APOC1,APOE
17_Member	GO Biological Processes	GO:0006066	alcohol metabolic process	-2.84935	-1.32744	18/316	335,337,338,348,1050,1080,1543,1545,1718,3158,3990,5950,6718,7276,8435,55304,165679,346606	APOA1,APOA4,APOB,APOE,CEBPA,CFTR,CYP1A1,CYP1B1,DHCR24,HMGCS2,LIPC,RBP4,AKR1D1,TTR,SOAT2,SPTLC3,SPTSSB,MOGAT3
17_Member	GO Biological Processes	GO:0051004	regulation of lipoprotein lipase activity	-2.83006	-1.31189	4/20	335,337,341,5125	APOA1,APOA4,APOC1,PCSK5
17_Member	Reactome Gene Sets	R-HSA-2187338	Visual phototransduction	-2.823	-1.30754	9/105	24,335,337,338,348,4036,5950,7276,375790	ABCA4,APOA1,APOA4,APOB,APOE,LRP2,RBP4,TTR,AGRN
17_Member	WikiPathways	WP3601	Lipid particles composition	-2.75849	-1.25937	3/10	335,338,348	APOA1,APOB,APOE
17_Member	WikiPathways	WP5111	Familial hyperlipidemia type 4	-2.66873	-1.18833	4/22	335,337,3990,4547	APOA1,APOA4,LIPC,MTTP
17_Member	GO Biological Processes	GO:0006695	cholesterol biosynthetic process	-2.6232	-1.15561	5/37	335,337,1080,1718,3158	APOA1,APOA4,CFTR,DHCR24,HMGCS2
17_Member	GO Biological Processes	GO:1902653	secondary alcohol biosynthetic process	-2.6232	-1.15561	5/37	335,337,1080,1718,3158	APOA1,APOA4,CFTR,DHCR24,HMGCS2
17_Member	KEGG Pathway	hsa04977	Vitamin digestion and absorption	-2.52413	-1.07306	4/24	335,337,338,80704	APOA1,APOA4,APOB,SLC19A3
17_Member	GO Biological Processes	GO:0034380	high-density lipoprotein particle assembly	-2.51182	-1.06386	3/12	335,337,348	APOA1,APOA4,APOE
17_Member	Reactome Gene Sets	R-HSA-196854	Metabolism of vitamins and cofactors	-2.43029	-0.999003	12/190	335,337,338,348,4036,4837,4846,5168,5950,7276,80704,375790	APOA1,APOA4,APOB,APOE,LRP2,NNMT,NOS3,ENPP2,RBP4,TTR,SLC19A3,AGRN
17_Member	GO Biological Processes	GO:1901617	organic hydroxy compound biosynthetic process	-2.35017	-0.944996	11/170	335,337,1080,1644,1718,3158,5053,6718,11001,55304,165679	APOA1,APOA4,CFTR,DDC,DHCR24,HMGCS2,PAH,AKR1D1,SLC27A2,SPTLC3,SPTSSB
17_Member	GO Biological Processes	GO:0016126	sterol biosynthetic process	-2.2903	-0.903613	5/44	335,337,1080,1718,3158	APOA1,APOA4,CFTR,DHCR24,HMGCS2
17_Member	GO Biological Processes	GO:2001138	regulation of phospholipid transport	-2.22102	-0.854153	3/15	335,348,5580	APOA1,APOE,PRKCD
17_Member	WikiPathways	WP5112	Familial hyperlipidemia type 5	-2.22102	-0.854153	3/15	335,337,3990	APOA1,APOA4,LIPC
17_Member	GO Biological Processes	GO:0046470	phosphatidylcholine metabolic process	-2.13824	-0.795448	6/67	335,337,3990,5168,80736,126969	APOA1,APOA4,LIPC,ENPP2,SLC44A4,SLC44A3
17_Member	GO Biological Processes	GO:1905952	regulation of lipid localization	-2.11552	-0.777052	11/183	185,335,337,338,341,348,1906,3553,5580,9388,9641	AGTR1,APOA1,APOA4,APOB,APOC1,APOE,EDN1,IL1B,PRKCD,LIPG,IKBKE
17_Member	GO Biological Processes	GO:0120009	intermembrane lipid transfer	-2.09101	-0.759684	5/49	335,337,338,348,4547	APOA1,APOA4,APOB,APOE,MTTP
17_Member	GO Biological Processes	GO:1905954	positive regulation of lipid localization	-2.08979	-0.759306	8/112	335,338,348,1906,3553,5580,9388,9641	APOA1,APOB,APOE,EDN1,IL1B,PRKCD,LIPG,IKBKE
18_Summary	GO Biological Processes	GO:0009792	embryo development ending in birth or egg hatching	-9.17967	-6.51423	46/650	338,639,727,824,860,1045,1050,1301,1906,1999,2138,2348,2494,3169,3213,3216,3218,3222,3223,3294,3491,3549,3976,4036,4061,4627,4846,5125,5155,5950,6692,6768,6928,7075,7205,7483,10568,27023,50861,57662,60529,64321,79977,116039,151449,286204,1295,1303,1843,2304,3142,3170,3249,3675,3691,3909,3911,3912,5307,6886,7448,7704,8076,9368,53904,80736,121227,3815,80714,3087,3224,9289,9980,25790,164781,649,5551…	APOB,PRDM1,C5,CAPN2,RUNX2,CDX2,CEBPA,COL11A1,EDN1,ELF3,EYA1,FOLR1,NR5A2,FOXA1,HOXB3,HOXB6,HOXB8,HOXC5,HOXC6,HSD17B2,CCN1,IHH,LIF,LRP2,LY6E,MYH9,NOS3,PCSK5,PDGFB,RBP4,SPINT1,ST14,HNF1B,TIE1,TRIP6,WNT9A,SLC34A2,FOXB1,STMN3,CAMSAP3,ALX4,SOX17,GRHL2,OSR2,GDF7,CRB2,COL8A1,COL12A1,DUSP1,FOXE1,HLX,FOXA2,HPN,ITGA3,ITGB4,LAMA3,LAMA5,LAMB1,PITX1,TAL1,VTN,ZBTB16,MFAP5,SLC9A3R1,MYO3A,SLC44A4,LRIG3,KIT,PBX4,H…
18_Member	GO Biological Processes	GO:0009792	embryo development ending in birth or egg hatching	-9.17967	-6.51423	46/650	338,639,727,824,860,1045,1050,1301,1906,1999,2138,2348,2494,3169,3213,3216,3218,3222,3223,3294,3491,3549,3976,4036,4061,4627,4846,5125,5155,5950,6692,6768,6928,7075,7205,7483,10568,27023,50861,57662,60529,64321,79977,116039,151449,286204	APOB,PRDM1,C5,CAPN2,RUNX2,CDX2,CEBPA,COL11A1,EDN1,ELF3,EYA1,FOLR1,NR5A2,FOXA1,HOXB3,HOXB6,HOXB8,HOXC5,HOXC6,HSD17B2,CCN1,IHH,LIF,LRP2,LY6E,MYH9,NOS3,PCSK5,PDGFB,RBP4,SPINT1,ST14,HNF1B,TIE1,TRIP6,WNT9A,SLC34A2,FOXB1,STMN3,CAMSAP3,ALX4,SOX17,GRHL2,OSR2,GDF7,CRB2
18_Member	GO Biological Processes	GO:0043009	chordate embryonic development	-9.1406	-6.49179	45/629	338,639,727,824,860,1045,1050,1301,1906,1999,2138,2348,3169,3213,3216,3218,3222,3223,3294,3491,3549,3976,4036,4061,4627,4846,5125,5155,5950,6692,6768,6928,7075,7205,7483,10568,27023,50861,57662,60529,64321,79977,116039,151449,286204	APOB,PRDM1,C5,CAPN2,RUNX2,CDX2,CEBPA,COL11A1,EDN1,ELF3,EYA1,FOLR1,FOXA1,HOXB3,HOXB6,HOXB8,HOXC5,HOXC6,HSD17B2,CCN1,IHH,LIF,LRP2,LY6E,MYH9,NOS3,PCSK5,PDGFB,RBP4,SPINT1,ST14,HNF1B,TIE1,TRIP6,WNT9A,SLC34A2,FOXB1,STMN3,CAMSAP3,ALX4,SOX17,GRHL2,OSR2,GDF7,CRB2
18_Member	GO Biological Processes	GO:0048598	embryonic morphogenesis	-8.81402	-6.19973	42/576	860,1295,1301,1303,1843,1906,2138,2304,2348,3142,3170,3213,3216,3218,3249,3491,3549,3675,3691,3909,3911,3912,4036,5307,5950,6692,6768,6886,6928,7448,7704,8076,9368,53904,60529,64321,79977,80736,116039,121227,151449,286204	RUNX2,COL8A1,COL11A1,COL12A1,DUSP1,EDN1,EYA1,FOXE1,FOLR1,HLX,FOXA2,HOXB3,HOXB6,HOXB8,HPN,CCN1,IHH,ITGA3,ITGB4,LAMA3,LAMA5,LAMB1,LRP2,PITX1,RBP4,SPINT1,ST14,TAL1,HNF1B,VTN,ZBTB16,MFAP5,SLC9A3R1,MYO3A,ALX4,SOX17,GRHL2,SLC44A4,OSR2,LRIG3,GDF7,CRB2
18_Member	GO Biological Processes	GO:0048568	embryonic organ development	-8.79357	-6.18725	36/446	639,860,1045,1050,1301,1906,2138,2304,2348,3142,3213,3216,3218,3249,3491,3549,3815,3976,5125,5155,5950,6692,6768,6886,6928,8076,9368,53904,60529,64321,79977,80714,80736,116039,121227,286204	PRDM1,RUNX2,CDX2,CEBPA,COL11A1,EDN1,EYA1,FOXE1,FOLR1,HLX,HOXB3,HOXB6,HOXB8,HPN,CCN1,IHH,KIT,LIF,PCSK5,PDGFB,RBP4,SPINT1,ST14,TAL1,HNF1B,MFAP5,SLC9A3R1,MYO3A,ALX4,SOX17,GRHL2,PBX4,SLC44A4,OSR2,LRIG3,CRB2
18_Member	GO Biological Processes	GO:0048562	embryonic organ morphogenesis	-6.216	-4.03958	24/292	860,1301,1906,2138,2304,2348,3142,3213,3216,3218,3249,3549,5950,6928,8076,9368,53904,60529,64321,79977,80736,116039,121227,286204	RUNX2,COL11A1,EDN1,EYA1,FOXE1,FOLR1,HLX,HOXB3,HOXB6,HOXB8,HPN,IHH,RBP4,HNF1B,MFAP5,SLC9A3R1,MYO3A,ALX4,SOX17,GRHL2,SLC44A4,OSR2,LRIG3,CRB2
18_Member	GO Biological Processes	GO:0048706	embryonic skeletal system development	-6.03123	-3.88321	15/127	860,1301,2138,3213,3216,3218,3222,3223,3549,5125,5950,7483,60529,79977,116039	RUNX2,COL11A1,EYA1,HOXB3,HOXB6,HOXB8,HOXC5,HOXC6,IHH,PCSK5,RBP4,WNT9A,ALX4,GRHL2,OSR2
18_Member	GO Biological Processes	GO:0001701	in utero embryonic development	-4.711	-2.81763	25/381	338,639,727,824,1045,1050,1906,1999,3294,3491,3549,3976,4061,4627,4846,5155,6692,6768,6928,7075,10568,50861,57662,64321,79977	APOB,PRDM1,C5,CAPN2,CDX2,CEBPA,EDN1,ELF3,HSD17B2,CCN1,IHH,LIF,LY6E,MYH9,NOS3,PDGFB,SPINT1,ST14,HNF1B,TIE1,SLC34A2,STMN3,CAMSAP3,SOX17,GRHL2
18_Member	GO Biological Processes	GO:0007389	pattern specification process	-4.06132	-2.29441	26/443	1045,1906,2138,2348,3087,3169,3170,3213,3216,3218,3222,3223,3224,3549,4036,5125,6928,7704,9289,9980,25790,27023,60529,64321,164781,286204	CDX2,EDN1,EYA1,FOLR1,HHEX,FOXA1,FOXA2,HOXB3,HOXB6,HOXB8,HOXC5,HOXC6,HOXC8,IHH,LRP2,PCSK5,HNF1B,ZBTB16,ADGRG1,DOP1B,CFAP45,FOXB1,ALX4,SOX17,DAW1,CRB2
18_Member	GO Biological Processes	GO:0009952	anterior/posterior pattern specification	-3.96231	-2.21112	16/210	1045,3087,3170,3213,3216,3218,3222,3223,3224,5125,6928,7704,27023,60529,64321,286204	CDX2,HHEX,FOXA2,HOXB3,HOXB6,HOXB8,HOXC5,HOXC6,HOXC8,PCSK5,HNF1B,ZBTB16,FOXB1,ALX4,SOX17,CRB2
18_Member	GO Biological Processes	GO:0003002	regionalization	-3.40587	-1.76067	20/332	1045,1906,3087,3169,3170,3213,3216,3218,3222,3223,3224,4036,5125,6928,7704,9289,27023,60529,64321,286204	CDX2,EDN1,HHEX,FOXA1,FOXA2,HOXB3,HOXB6,HOXB8,HOXC5,HOXC6,HOXC8,LRP2,PCSK5,HNF1B,ZBTB16,ADGRG1,FOXB1,ALX4,SOX17,CRB2
18_Member	GO Biological Processes	GO:0048704	embryonic skeletal system morphogenesis	-3.16664	-1.57507	9/94	860,1301,2138,3213,3216,3218,60529,79977,116039	RUNX2,COL11A1,EYA1,HOXB3,HOXB6,HOXB8,ALX4,GRHL2,OSR2
18_Member	GO Biological Processes	GO:0048705	skeletal system morphogenesis	-2.68404	-1.19949	14/225	649,860,1301,2138,3213,3216,3218,3224,3549,55512,59341,60529,79977,116039	BMP1,RUNX2,COL11A1,EYA1,HOXB3,HOXB6,HOXB8,HOXC8,IHH,SMPD3,TRPV4,ALX4,GRHL2,OSR2
19_Summary	Canonical Pathways	M106	PID HNF3B PATHWAY	-9.02438	-6.38527	12/45	174,213,335,1050,1052,2147,3169,3170,3171,3172,6928,7276,2494,3087,3174,222546,3549,4233,9480,1543,3909,3911,64321,286204	AFP,ALB,APOA1,CEBPA,CEBPD,F2,FOXA1,FOXA2,FOXA3,HNF4A,HNF1B,TTR,NR5A2,HHEX,HNF4G,RFX6,IHH,MET,ONECUT2,CYP1A1,LAMA3,LAMA5,SOX17,CRB2
19_Member	Canonical Pathways	M106	PID HNF3B PATHWAY	-9.02438	-6.38527	12/45	174,213,335,1050,1052,2147,3169,3170,3171,3172,6928,7276	AFP,ALB,APOA1,CEBPA,CEBPD,F2,FOXA1,FOXA2,FOXA3,HNF4A,HNF1B,TTR
19_Member	KEGG Pathway	hsa04950	Maturity onset diabetes of the young	-6.7394	-4.48262	8/26	2494,3087,3170,3171,3172,3174,6928,222546	NR5A2,HHEX,FOXA2,FOXA3,HNF4A,HNF4G,HNF1B,RFX6
19_Member	Reactome Gene Sets	R-HSA-186712	Regulation of beta-cell development	-4.13656	-2.34389	7/41	2494,3170,3171,3172,3174,6928,222546	NR5A2,FOXA2,FOXA3,HNF4A,HNF4G,HNF1B,RFX6
19_Member	Reactome Gene Sets	R-HSA-210745	Regulation of gene expression in beta cells	-3.80762	-2.08003	5/21	3170,3171,3172,3174,222546	FOXA2,FOXA3,HNF4A,HNF4G,RFX6
19_Member	GO Biological Processes	GO:0031016	pancreas development	-3.22342	-1.61867	8/74	2494,3170,3172,3549,4233,6928,9480,222546	NR5A2,FOXA2,HNF4A,IHH,MET,HNF1B,ONECUT2,RFX6
19_Member	GO Biological Processes	GO:0070365	hepatocyte differentiation	-2.40615	-0.985811	3/13	1543,3172,6928	CYP1A1,HNF4A,HNF1B
19_Member	GO Biological Processes	GO:0045995	regulation of embryonic development	-2.23465	-0.860634	6/64	3170,3172,3909,3911,64321,286204	FOXA2,HNF4A,LAMA3,LAMA5,SOX17,CRB2
19_Member	GO Biological Processes	GO:0010470	regulation of gastrulation	-2.06299	-0.743323	3/17	3170,3172,286204	FOXA2,HNF4A,CRB2
20_Summary	GO Biological Processes	GO:0003018	vascular process in circulatory system	-8.95954	-6.32885	27/263	40,185,348,552,624,1003,1131,1906,1908,2150,2243,2244,2266,3827,4036,4846,4881,5243,5345,9368,9498,10257,23428,27134,59341,80005,83483,290,623,947,2784,3162,5125,5155,5331,9283,50507,55503,1364,3675,335,337,745,2017,3815,6690,8654,9722,27092,27302,29995,255743	ASIC2,AGTR1,APOE,AVPR1A,BDKRB2,CDH5,CHRM3,EDN1,EDN3,F2RL1,FGA,FGB,FGG,KNG1,LRP2,NOS3,NPR1,ABCB1,SERPINF2,SLC9A3R1,SLC4A8,ABCC4,SLC7A8,TJP3,TRPV4,DOCK5,PLVAP,ANPEP,BDKRB1,CD34,GNB3,HMOX1,PCSK5,PDGFB,PLCB3,GPR37L1,NOX4,TRPV6,CLDN4,ITGA3,APOA1,APOA4,MYRF,CTTN,KIT,SPINK1,PDE5A,NOS1AP,CACNG4,BMP10,LMCD1,NPNT
20_Member	GO Biological Processes	GO:0003018	vascular process in circulatory system	-8.95954	-6.32885	27/263	40,185,348,552,624,1003,1131,1906,1908,2150,2243,2244,2266,3827,4036,4846,4881,5243,5345,9368,9498,10257,23428,27134,59341,80005,83483	ASIC2,AGTR1,APOE,AVPR1A,BDKRB2,CDH5,CHRM3,EDN1,EDN3,F2RL1,FGA,FGB,FGG,KNG1,LRP2,NOS3,NPR1,ABCB1,SERPINF2,SLC9A3R1,SLC4A8,ABCC4,SLC7A8,TJP3,TRPV4,DOCK5,PLVAP
20_Member	GO Biological Processes	GO:0003013	circulatory system process	-8.19001	-5.70664	37/492	40,185,290,348,552,623,624,947,1003,1131,1906,1908,2150,2243,2244,2266,2784,3162,3827,4036,4846,4881,5125,5155,5243,5331,5345,9283,9368,9498,10257,23428,27134,50507,59341,80005,83483	ASIC2,AGTR1,ANPEP,APOE,AVPR1A,BDKRB1,BDKRB2,CD34,CDH5,CHRM3,EDN1,EDN3,F2RL1,FGA,FGB,FGG,GNB3,HMOX1,KNG1,LRP2,NOS3,NPR1,PCSK5,PDGFB,ABCB1,PLCB3,SERPINF2,GPR37L1,SLC9A3R1,SLC4A8,ABCC4,SLC7A8,TJP3,NOX4,TRPV4,DOCK5,PLVAP
20_Member	GO Biological Processes	GO:0035296	regulation of tube diameter	-6.88191	-4.60341	17/141	40,185,348,552,624,1131,1906,1908,2150,2243,2244,2266,3827,4846,4881,5345,80005	ASIC2,AGTR1,APOE,AVPR1A,BDKRB2,CHRM3,EDN1,EDN3,F2RL1,FGA,FGB,FGG,KNG1,NOS3,NPR1,SERPINF2,DOCK5
20_Member	GO Biological Processes	GO:0097746	blood vessel diameter maintenance	-6.88191	-4.60341	17/141	40,185,348,552,624,1131,1906,1908,2150,2243,2244,2266,3827,4846,4881,5345,80005	ASIC2,AGTR1,APOE,AVPR1A,BDKRB2,CHRM3,EDN1,EDN3,F2RL1,FGA,FGB,FGG,KNG1,NOS3,NPR1,SERPINF2,DOCK5
20_Member	GO Biological Processes	GO:0035150	regulation of tube size	-6.83683	-4.56933	17/142	40,185,348,552,624,1131,1906,1908,2150,2243,2244,2266,3827,4846,4881,5345,80005	ASIC2,AGTR1,APOE,AVPR1A,BDKRB2,CHRM3,EDN1,EDN3,F2RL1,FGA,FGB,FGG,KNG1,NOS3,NPR1,SERPINF2,DOCK5
20_Member	GO Biological Processes	GO:0008015	blood circulation	-6.73411	-4.48084	30/400	40,185,290,348,552,623,624,947,1003,1131,1906,1908,2150,2243,2244,2266,2784,3162,3827,4846,4881,5125,5155,5331,5345,9283,27134,59341,80005,83483	ASIC2,AGTR1,ANPEP,APOE,AVPR1A,BDKRB1,BDKRB2,CD34,CDH5,CHRM3,EDN1,EDN3,F2RL1,FGA,FGB,FGG,GNB3,HMOX1,KNG1,NOS3,NPR1,PCSK5,PDGFB,PLCB3,SERPINF2,GPR37L1,TJP3,TRPV4,DOCK5,PLVAP
20_Member	GO Biological Processes	GO:0019229	regulation of vasoconstriction	-6.21285	-4.03935	11/64	40,185,552,624,1131,1906,1908,2243,2244,2266,80005	ASIC2,AGTR1,AVPR1A,BDKRB2,CHRM3,EDN1,EDN3,FGA,FGB,FGG,DOCK5
20_Member	GO Biological Processes	GO:0008217	regulation of blood pressure	-5.91708	-3.7905	18/183	40,185,290,552,623,947,1906,1908,2150,2784,3162,4846,4881,5125,5155,5331,5345,9283	ASIC2,AGTR1,ANPEP,AVPR1A,BDKRB1,CD34,EDN1,EDN3,F2RL1,GNB3,HMOX1,NOS3,NPR1,PCSK5,PDGFB,PLCB3,SERPINF2,GPR37L1
20_Member	GO Biological Processes	GO:0003073	regulation of systemic arterial blood pressure	-5.2522	-3.24793	12/95	40,185,552,1906,1908,2150,4846,5125,5155,5331,5345,9283	ASIC2,AGTR1,AVPR1A,EDN1,EDN3,F2RL1,NOS3,PCSK5,PDGFB,PLCB3,SERPINF2,GPR37L1
20_Member	GO Biological Processes	GO:0001990	regulation of systemic arterial blood pressure by hormone	-4.60297	-2.72319	7/35	185,552,1906,1908,4846,5125,5345	AGTR1,AVPR1A,EDN1,EDN3,NOS3,PCSK5,SERPINF2
20_Member	GO Biological Processes	GO:0050886	endocrine process	-4.50433	-2.64604	8/49	185,552,1906,1908,4846,5125,5345,55503	AGTR1,AVPR1A,EDN1,EDN3,NOS3,PCSK5,SERPINF2,TRPV6
20_Member	GO Biological Processes	GO:0003014	renal system process	-4.21472	-2.40585	11/102	185,947,1364,1906,2150,3675,4881,5125,5155,5345,9368	AGTR1,CD34,CLDN4,EDN1,F2RL1,ITGA3,NPR1,PCSK5,PDGFB,SERPINF2,SLC9A3R1
20_Member	GO Biological Processes	GO:0003044	regulation of systemic arterial blood pressure mediated by a chemical signal	-3.86996	-2.13394	7/45	185,552,1906,1908,4846,5125,5345	AGTR1,AVPR1A,EDN1,EDN3,NOS3,PCSK5,SERPINF2
20_Member	GO Biological Processes	GO:0098801	regulation of renal system process	-3.77533	-2.0611	6/33	185,552,1906,2150,4881,5155	AGTR1,AVPR1A,EDN1,F2RL1,NPR1,PDGFB
20_Member	GO Biological Processes	GO:0044057	regulation of system process	-3.70602	-2.00278	30/573	40,185,335,337,348,552,624,745,1131,1906,1908,2017,2150,2243,2244,2266,3815,4846,4881,5155,6690,8654,9368,9722,27092,27302,29995,59341,80005,255743	ASIC2,AGTR1,APOA1,APOA4,APOE,AVPR1A,BDKRB2,MYRF,CHRM3,EDN1,EDN3,CTTN,F2RL1,FGA,FGB,FGG,KIT,NOS3,NPR1,PDGFB,SPINK1,PDE5A,SLC9A3R1,NOS1AP,CACNG4,BMP10,LMCD1,TRPV4,DOCK5,NPNT
20_Member	GO Biological Processes	GO:0003071	renal system process involved in regulation of systemic arterial blood pressure	-3.51531	-1.8444	5/24	185,2150,5125,5155,5345	AGTR1,F2RL1,PCSK5,PDGFB,SERPINF2
20_Member	GO Biological Processes	GO:0044062	regulation of excretion	-3.51531	-1.8444	5/24	185,552,1906,4881,9368	AGTR1,AVPR1A,EDN1,NPR1,SLC9A3R1
20_Member	GO Biological Processes	GO:0035813	regulation of renal sodium excretion	-2.83006	-1.31189	4/20	185,552,1906,4881	AGTR1,AVPR1A,EDN1,NPR1
20_Member	GO Biological Processes	GO:1903522	regulation of blood circulation	-2.58331	-1.12368	15/256	40,185,552,624,1131,1906,1908,2243,2244,2266,4846,8654,9722,27302,80005	ASIC2,AGTR1,AVPR1A,BDKRB2,CHRM3,EDN1,EDN3,FGA,FGB,FGG,NOS3,PDE5A,NOS1AP,BMP10,DOCK5
20_Member	GO Biological Processes	GO:0035815	positive regulation of renal sodium excretion	-2.40615	-0.985811	3/13	552,1906,4881	AVPR1A,EDN1,NPR1

## Sheet: Sup. Fig. 2e
#Statistics for pathway enrichment analyses are calculated using Metascape [59]
GroupID	Category	Term	Description	LogP	Log(q-value)	InTerm_InList	Genes	Symbols
1_Summary	Reactome Gene Sets	R-HSA-425407	SLC-mediated transmembrane transport	-3.24023	0	3/250	23657,84889,392399	SLC7A11,SLC7A3,LCN9
1_Member	Reactome Gene Sets	R-HSA-425407	SLC-mediated transmembrane transport	-3.24023	0	3/250	23657,84889,392399	SLC7A11,SLC7A3,LCN9
2_Summary	GO Biological Processes	GO:0098609	cell-cell adhesion	-2.30292	0	3/533	23657,27328,57863	SLC7A11,PCDH11X,CADM3
2_Member	GO Biological Processes	GO:0098609	cell-cell adhesion	-2.30292	0	3/533	23657,27328,57863	SLC7A11,PCDH11X,CADM3
3_Summary	GO Biological Processes	GO:0007610	behavior	-2.23694	0	3/563	4900,22876,23657	NRGN,INPP5F,SLC7A11
3_Member	GO Biological Processes	GO:0007610	behavior	-2.23694	0	3/563	4900,22876,23657	NRGN,INPP5F,SLC7A11
4_Summary	GO Biological Processes	GO:0051129	negative regulation of cellular component organization	-2.00502	0	3/684	4133,22876,50964	MAP2,INPP5F,SOST
4_Member	GO Biological Processes	GO:0051129	negative regulation of cellular component organization	-2.00502	0	3/684	4133,22876,50964	MAP2,INPP5F,SOST

## Sheet: Fig. 1m
#Statistics for pathway enrichment analyses are calculated using Metascape [59]
GroupID	Category	Term	Description	LogP	Log(q-value)	InTerm_InList	Genes	Symbols
1_Summary	GO Biological Processes	GO:0006457	protein folding	-16.5782	-12.2312	14/209	908,3301,3303,3304,3309,3312,3313,5478,7266,9531,9532,10294,10575,10856,1915,5706,2017,2885,55737,2332,25940,54737,5347,8239,8473,2316,6294,23369,4134,27044,51154,3837,3838,1653,10181,51493,5214,86,6421,26058	CCT6A,DNAJA1,HSPA1A,HSPA1B,HSPA5,HSPA8,HSPA9,PPIA,DNAJC7,BAG3,BAG2,DNAJA2,CCT4,RUVBL2,EEF1A1,PSMC6,CTTN,GRB2,VPS35,FMR1,FAM98A,MPHOSPH8,PLK1,USP9X,OGT,FLNA,SAFB,PUM2,MAP4,SND1,MRTO4,KPNB1,KPNA2,DDX1,RBM5,RTCB,PFKP,ACTL6A,SFPQ,GIGYF2
1_Member	GO Biological Processes	GO:0006457	protein folding	-16.5782	-12.2312	14/209	908,3301,3303,3304,3309,3312,3313,5478,7266,9531,9532,10294,10575,10856	CCT6A,DNAJA1,HSPA1A,HSPA1B,HSPA5,HSPA8,HSPA9,PPIA,DNAJC7,BAG3,BAG2,DNAJA2,CCT4,RUVBL2
1_Member	GO Biological Processes	GO:0042026	protein refolding	-13.4973	-9.45129	7/22	3301,3303,3304,3309,3312,3313,10294	DNAJA1,HSPA1A,HSPA1B,HSPA5,HSPA8,HSPA9,DNAJA2
1_Member	Reactome Gene Sets	R-HSA-3371556	Cellular response to heat stress	-12.3855	-8.64051	9/89	1915,3303,3304,3309,3312,3313,7266,9531,9532	EEF1A1,HSPA1A,HSPA1B,HSPA5,HSPA8,HSPA9,DNAJC7,BAG3,BAG2
1_Member	GO Biological Processes	GO:0061077	chaperone-mediated protein folding	-11.5433	-7.97442	8/69	908,3303,3304,3309,3312,3313,7266,10575	CCT6A,HSPA1A,HSPA1B,HSPA5,HSPA8,HSPA9,DNAJC7,CCT4
1_Member	Reactome Gene Sets	R-HSA-3371453	Regulation of HSF1-mediated heat shock response	-11.5433	-7.97442	8/69	3303,3304,3309,3312,3313,7266,9531,9532	HSPA1A,HSPA1B,HSPA5,HSPA8,HSPA9,DNAJC7,BAG3,BAG2
1_Member	GO Biological Processes	GO:0051085	chaperone cofactor-dependent protein refolding	-10.0856	-6.65124	6/32	3303,3304,3309,3312,3313,7266	HSPA1A,HSPA1B,HSPA5,HSPA8,HSPA9,DNAJC7
1_Member	GO Biological Processes	GO:0051084	'de novo' post-translational protein folding	-9.68016	-6.41783	6/37	3303,3304,3309,3312,3313,7266	HSPA1A,HSPA1B,HSPA5,HSPA8,HSPA9,DNAJC7
1_Member	GO Biological Processes	GO:0006458	'de novo' protein folding	-9.39669	-6.22576	6/41	3303,3304,3309,3312,3313,7266	HSPA1A,HSPA1B,HSPA5,HSPA8,HSPA9,DNAJC7
1_Member	GO Biological Processes	GO:0006986	response to unfolded protein	-7.95404	-5.11185	7/123	3301,3303,3304,3309,3312,3313,9531	DNAJA1,HSPA1A,HSPA1B,HSPA5,HSPA8,HSPA9,BAG3
1_Member	WikiPathways	WP2359	Parkin-ubiquitin proteasomal system pathway	-7.95372	-5.11185	6/70	3303,3304,3309,3312,3313,5706	HSPA1A,HSPA1B,HSPA5,HSPA8,HSPA9,PSMC6
1_Member	GO Biological Processes	GO:0034620	cellular response to unfolded protein	-7.63416	-4.81862	6/79	3303,3304,3309,3312,3313,9531	HSPA1A,HSPA1B,HSPA5,HSPA8,HSPA9,BAG3
1_Member	GO Biological Processes	GO:0035966	response to topologically incorrect protein	-7.47954	-4.73863	7/144	3301,3303,3304,3309,3312,3313,9531	DNAJA1,HSPA1A,HSPA1B,HSPA5,HSPA8,HSPA9,BAG3
1_Member	GO Biological Processes	GO:0035967	cellular response to topologically incorrect protein	-7.07017	-4.43072	6/98	3303,3304,3309,3312,3313,9531	HSPA1A,HSPA1B,HSPA5,HSPA8,HSPA9,BAG3
1_Member	KEGG Pathway	hsa04141	Protein processing in endoplasmic reticulum	-6.96723	-4.34448	7/171	3301,3303,3304,3309,3312,9532,10294	DNAJA1,HSPA1A,HSPA1B,HSPA5,HSPA8,BAG2,DNAJA2
1_Member	Reactome Gene Sets	R-HSA-2262752	Cellular responses to stress	-6.85457	-4.23994	12/784	1915,3301,3303,3304,3309,3312,3313,5706,7266,9531,9532,10294	EEF1A1,DNAJA1,HSPA1A,HSPA1B,HSPA5,HSPA8,HSPA9,PSMC6,DNAJC7,BAG3,BAG2,DNAJA2
1_Member	Reactome Gene Sets	R-HSA-3371497	HSP90 chaperone cycle for steroid hormone receptors (SHR) in the presence of ligand	-6.83144	-4.22479	5/55	3301,3303,3304,3312,10294	DNAJA1,HSPA1A,HSPA1B,HSPA8,DNAJA2
1_Member	Reactome Gene Sets	R-HSA-8953897	Cellular responses to stimuli	-6.77207	-4.17324	12/798	1915,3301,3303,3304,3309,3312,3313,5706,7266,9531,9532,10294	EEF1A1,DNAJA1,HSPA1A,HSPA1B,HSPA5,HSPA8,HSPA9,PSMC6,DNAJC7,BAG3,BAG2,DNAJA2
1_Member	GO Biological Processes	GO:0009408	response to heat	-5.57286	-3.14492	5/98	3301,3303,3304,9531,10294	DNAJA1,HSPA1A,HSPA1B,BAG3,DNAJA2
1_Member	GO Biological Processes	GO:0043254	regulation of protein-containing complex assembly	-5.48002	-3.07253	8/407	2017,2885,3303,3304,3309,3312,5706,55737	CTTN,GRB2,HSPA1A,HSPA1B,HSPA5,HSPA8,PSMC6,VPS35
1_Member	Reactome Gene Sets	R-HSA-3371568	Attenuation phase	-5.42786	-3.02532	3/14	3303,3304,3312	HSPA1A,HSPA1B,HSPA8
1_Member	GO Biological Processes	GO:0090083	regulation of inclusion body assembly	-5.15852	-2.78922	3/17	3303,3304,5706	HSPA1A,HSPA1B,PSMC6
1_Member	Reactome Gene Sets	R-HSA-450408	AUF1 (hnRNP D0) binds and destabilizes mRNA	-5.12779	-2.76755	4/56	3303,3304,3312,5706	HSPA1A,HSPA1B,HSPA8,PSMC6
1_Member	KEGG Pathway	hsa05134	Legionellosis	-5.09692	-2.74113	4/57	1915,3303,3304,3312	EEF1A1,HSPA1A,HSPA1B,HSPA8
1_Member	GO Biological Processes	GO:0044089	positive regulation of cellular component biogenesis	-4.8802	-2.55848	8/492	2017,2332,2885,3303,3304,5706,25940,54737	CTTN,FMR1,GRB2,HSPA1A,HSPA1B,PSMC6,FAM98A,MPHOSPH8
1_Member	GO Biological Processes	GO:0032434	regulation of proteasomal ubiquitin-dependent protein catabolic process	-4.84608	-2.52845	5/138	3303,3304,5347,8239,8473	HSPA1A,HSPA1B,PLK1,USP9X,OGT
1_Member	GO Biological Processes	GO:1901673	regulation of mitotic spindle assembly	-4.80696	-2.49336	3/22	3303,3304,5347	HSPA1A,HSPA1B,PLK1
1_Member	Reactome Gene Sets	R-HSA-3371571	HSF1-dependent transactivation	-4.68965	-2.41082	3/24	3303,3304,3312	HSPA1A,HSPA1B,HSPA8
1_Member	KEGG Pathway	hsa04612	Antigen processing and presentation	-4.55447	-2.28718	4/78	3303,3304,3309,3312	HSPA1A,HSPA1B,HSPA5,HSPA8
1_Member	GO Biological Processes	GO:2000058	regulation of ubiquitin-dependent protein catabolic process	-4.44782	-2.21475	5/167	3303,3304,5347,8239,8473	HSPA1A,HSPA1B,PLK1,USP9X,OGT
1_Member	GO Biological Processes	GO:0009266	response to temperature stimulus	-4.42314	-2.19669	5/169	3301,3303,3304,9531,10294	DNAJA1,HSPA1A,HSPA1B,BAG3,DNAJA2
1_Member	Reactome Gene Sets	R-HSA-450531	Regulation of mRNA stability by proteins that bind AU-rich elements	-4.34824	-2.13476	4/88	3303,3304,3312,5706	HSPA1A,HSPA1B,HSPA8,PSMC6
1_Member	GO Biological Processes	GO:0090169	regulation of spindle assembly	-4.30589	-2.10189	3/32	3303,3304,5347	HSPA1A,HSPA1B,PLK1
1_Member	GO Biological Processes	GO:0032273	positive regulation of protein polymerization	-4.27259	-2.07479	4/92	2017,2885,3303,3304	CTTN,GRB2,HSPA1A,HSPA1B
1_Member	GO Biological Processes	GO:0031334	positive regulation of protein-containing complex assembly	-4.15997	-1.98614	5/192	2017,2885,3303,3304,5706	CTTN,GRB2,HSPA1A,HSPA1B,PSMC6
1_Member	GO Biological Processes	GO:0060236	regulation of mitotic spindle organization	-3.94832	-1.7972	3/42	3303,3304,5347	HSPA1A,HSPA1B,PLK1
1_Member	GO Biological Processes	GO:0071407	cellular response to organic cyclic compound	-3.89171	-1.75012	7/505	2316,3303,3304,3309,3312,6294,10856	FLNA,HSPA1A,HSPA1B,HSPA5,HSPA8,SAFB,RUVBL2
1_Member	GO Biological Processes	GO:0062208	positive regulation of pattern recognition receptor signaling pathway	-3.88762	-1.75012	3/44	3303,3304,23369	HSPA1A,HSPA1B,PUM2
1_Member	GO Biological Processes	GO:0051129	negative regulation of cellular component organization	-3.83508	-1.70817	8/693	2316,3303,3304,3309,3312,4134,5347,55737	FLNA,HSPA1A,HSPA1B,HSPA5,HSPA8,MAP4,PLK1,VPS35
1_Member	GO Biological Processes	GO:0090224	regulation of spindle organization	-3.82975	-1.70595	3/46	3303,3304,5347	HSPA1A,HSPA1B,PLK1
1_Member	GO Biological Processes	GO:0045646	regulation of erythrocyte differentiation	-3.80179	-1.68777	3/47	3303,3304,3313	HSPA1A,HSPA1B,HSPA9
1_Member	GO Biological Processes	GO:0006402	mRNA catabolic process	-3.75629	-1.64982	4/125	3303,3304,27044,51154	HSPA1A,HSPA1B,SND1,MRTO4
1_Member	GO Biological Processes	GO:1902903	regulation of supramolecular fiber organization	-3.69397	-1.59737	6/381	2017,2316,2885,3303,3304,3312	CTTN,FLNA,GRB2,HSPA1A,HSPA1B,HSPA8
1_Member	GO Biological Processes	GO:0034605	cellular response to heat	-3.67076	-1.57901	3/52	3303,3304,9531	HSPA1A,HSPA1B,BAG3
1_Member	GO Biological Processes	GO:0044403	biological process involved in symbiotic interaction	-3.66492	-1.57558	5/245	2332,3303,3304,3312,5478	FMR1,HSPA1A,HSPA1B,HSPA8,PPIA
1_Member	WikiPathways	WP382	MAPK signaling pathway	-3.63242	-1.55257	5/249	2316,2885,3303,3304,3312	FLNA,GRB2,HSPA1A,HSPA1B,HSPA8
1_Member	KEGG Pathway	hsa04915	Estrogen signaling pathway	-3.59179	-1.52124	4/138	2885,3303,3304,3312	GRB2,HSPA1A,HSPA1B,HSPA8
1_Member	GO Biological Processes	GO:0071383	cellular response to steroid hormone stimulus	-3.49861	-1.4349	4/146	3303,3304,3312,6294	HSPA1A,HSPA1B,HSPA8,SAFB
1_Member	KEGG Pathway	hsa05020	Prion disease	-3.4488	-1.40927	5/273	3303,3304,3309,3312,5706	HSPA1A,HSPA1B,HSPA5,HSPA8,PSMC6
1_Member	KEGG Pathway	hsa04213	Longevity regulating pathway - multiple species	-3.44431	-1.40904	3/62	3303,3304,3312	HSPA1A,HSPA1B,HSPA8
1_Member	Reactome Gene Sets	R-HSA-168255	Influenza Infection	-3.38957	-1.35853	4/156	3303,3304,3837,3838	HSPA1A,HSPA1B,KPNB1,KPNA2
1_Member	GO Biological Processes	GO:0006401	RNA catabolic process	-3.33784	-1.31305	4/161	3303,3304,27044,51154	HSPA1A,HSPA1B,SND1,MRTO4
1_Member	KEGG Pathway	hsa04010	MAPK signaling pathway	-3.30224	-1.2836	5/294	2316,2885,3303,3304,3312	FLNA,GRB2,HSPA1A,HSPA1B,HSPA8
1_Member	GO Biological Processes	GO:1902905	positive regulation of supramolecular fiber organization	-3.20177	-1.19519	4/175	2017,2885,3303,3304	CTTN,GRB2,HSPA1A,HSPA1B
1_Member	GO Biological Processes	GO:0019058	viral life cycle	-3.15601	-1.16117	4/180	3303,3304,3838,5478	HSPA1A,HSPA1B,KPNA2,PPIA
1_Member	Reactome Gene Sets	R-HSA-6798695	Neutrophil degranulation	-3.1533	-1.16078	6/482	1915,3303,3304,3312,3837,5478	EEF1A1,HSPA1A,HSPA1B,HSPA8,KPNB1,PPIA
1_Member	Reactome Gene Sets	R-HSA-8953854	Metabolism of RNA	-3.13718	-1.15036	7/674	1653,3303,3304,3312,5706,10181,51493	DDX1,HSPA1A,HSPA1B,HSPA8,PSMC6,RBM5,RTCB
1_Member	GO Biological Processes	GO:0051495	positive regulation of cytoskeleton organization	-3.03491	-1.0608	4/194	2017,2885,3303,3304	CTTN,GRB2,HSPA1A,HSPA1B
1_Member	GO Biological Processes	GO:0032271	regulation of protein polymerization	-2.9859	-1.0227	4/200	2017,2885,3303,3304	CTTN,GRB2,HSPA1A,HSPA1B
1_Member	GO Biological Processes	GO:1902115	regulation of organelle assembly	-2.95412	-0.992707	4/204	3303,3304,4134,5347	HSPA1A,HSPA1B,MAP4,PLK1
1_Member	GO Biological Processes	GO:0032436	positive regulation of proteasomal ubiquitin-dependent protein catabolic process	-2.94371	-0.984084	3/92	3303,3304,5347	HSPA1A,HSPA1B,PLK1
1_Member	GO Biological Processes	GO:0051493	regulation of cytoskeleton organization	-2.93644	-0.978587	6/531	2017,2316,2885,3303,3304,5347	CTTN,FLNA,GRB2,HSPA1A,HSPA1B,PLK1
1_Member	GO Biological Processes	GO:0046034	ATP metabolic process	-2.92301	-0.97474	4/208	3303,3304,3312,5214	HSPA1A,HSPA1B,HSPA8,PFKP
1_Member	GO Biological Processes	GO:0010564	regulation of cell cycle process	-2.92208	-0.97474	7/734	86,3303,3304,5347,6421,26058,27044	ACTL6A,HSPA1A,HSPA1B,PLK1,SFPQ,GIGYF2,SND1
1_Member	GO Biological Processes	GO:2001237	negative regulation of extrinsic apoptotic signaling pathway	-2.87745	-0.938669	3/97	2017,3303,3304	CTTN,HSPA1A,HSPA1B
1_Member	KEGG Pathway	hsa05417	Lipid and atherosclerosis	-2.87013	-0.933046	4/215	3303,3304,3309,3312	HSPA1A,HSPA1B,HSPA5,HSPA8
1_Member	GO Biological Processes	GO:0062207	regulation of pattern recognition receptor signaling pathway	-2.76685	-0.843081	3/106	3303,3304,23369	HSPA1A,HSPA1B,PUM2
1_Member	GO Biological Processes	GO:2000060	positive regulation of ubiquitin-dependent protein catabolic process	-2.74364	-0.824755	3/108	3303,3304,5347	HSPA1A,HSPA1B,PLK1
1_Member	KEGG Pathway	hsa05145	Toxoplasmosis	-2.69856	-0.792448	3/112	3303,3304,3312	HSPA1A,HSPA1B,HSPA8
1_Member	GO Biological Processes	GO:0016032	viral process	-2.64414	-0.741168	4/248	3303,3304,3838,5478	HSPA1A,HSPA1B,KPNA2,PPIA
1_Member	KEGG Pathway	hsa04144	Endocytosis	-2.62528	-0.723864	4/251	3303,3304,3312,55737	HSPA1A,HSPA1B,HSPA8,VPS35
1_Member	GO Biological Processes	GO:0007041	lysosomal transport	-2.58297	-0.687738	3/123	3303,3312,55737	HSPA1A,HSPA8,VPS35
1_Member	GO Biological Processes	GO:0048545	response to steroid hormone	-2.47731	-0.597157	4/276	3303,3304,3312,6294	HSPA1A,HSPA1B,HSPA8,SAFB
1_Member	GO Biological Processes	GO:0052126	movement in host environment	-2.46893	-0.590264	3/135	3303,3304,5478	HSPA1A,HSPA1B,PPIA
1_Member	GO Biological Processes	GO:0034655	nucleobase-containing compound catabolic process	-2.44953	-0.576729	4/281	3303,3304,27044,51154	HSPA1A,HSPA1B,SND1,MRTO4
1_Member	WikiPathways	WP4630	Measles virus infection	-2.44214	-0.570789	3/138	3303,3304,3312	HSPA1A,HSPA1B,HSPA8
1_Member	KEGG Pathway	hsa05162	Measles	-2.43334	-0.564892	3/139	3303,3304,3312	HSPA1A,HSPA1B,HSPA8
1_Member	KEGG Pathway	hsa03040	Spliceosome	-2.36538	-0.512349	3/147	3303,3304,3312	HSPA1A,HSPA1B,HSPA8
1_Member	GO Biological Processes	GO:0032870	cellular response to hormone stimulus	-2.36521	-0.512349	5/481	2885,3303,3304,3312,6294	GRB2,HSPA1A,HSPA1B,HSPA8,SAFB
1_Member	GO Biological Processes	GO:0051701	biological process involved in interaction with host	-2.34902	-0.498933	3/149	3303,3304,5478	HSPA1A,HSPA1B,PPIA
1_Member	GO Biological Processes	GO:0010821	regulation of mitochondrion organization	-2.34093	-0.493599	3/150	2017,3303,55737	CTTN,HSPA1A,VPS35
1_Member	GO Biological Processes	GO:2001236	regulation of extrinsic apoptotic signaling pathway	-2.317	-0.473777	3/153	2017,3303,3304	CTTN,HSPA1A,HSPA1B
1_Member	GO Biological Processes	GO:0051092	positive regulation of NF-kappaB transcription factor activity	-2.30914	-0.46863	3/154	3303,3304,5478	HSPA1A,HSPA1B,PPIA
1_Member	GO Biological Processes	GO:0070507	regulation of microtubule cytoskeleton organization	-2.30914	-0.46863	3/154	3303,3304,5347	HSPA1A,HSPA1B,PLK1
1_Member	GO Biological Processes	GO:0007034	vacuolar transport	-2.30134	-0.462175	3/155	3303,3312,55737	HSPA1A,HSPA8,VPS35
1_Member	GO Biological Processes	GO:0071396	cellular response to lipid	-2.28385	-0.448719	5/503	3303,3304,3312,6294,10856	HSPA1A,HSPA1B,HSPA8,SAFB,RUVBL2
1_Member	GO Biological Processes	GO:0046700	heterocycle catabolic process	-2.24579	-0.414642	4/321	3303,3304,27044,51154	HSPA1A,HSPA1B,SND1,MRTO4
1_Member	GO Biological Processes	GO:0044270	cellular nitrogen compound catabolic process	-2.21775	-0.390562	4/327	3303,3304,27044,51154	HSPA1A,HSPA1B,SND1,MRTO4
1_Member	GO Biological Processes	GO:0009725	response to hormone	-2.18836	-0.366388	6/753	2885,3303,3304,3312,6294,8473	GRB2,HSPA1A,HSPA1B,HSPA8,SAFB,OGT
1_Member	GO Biological Processes	GO:0019439	aromatic compound catabolic process	-2.14582	-0.332825	4/343	3303,3304,27044,51154	HSPA1A,HSPA1B,SND1,MRTO4
1_Member	GO Biological Processes	GO:1901361	organic cyclic compound catabolic process	-2.02491	-0.225665	4/372	3303,3304,27044,51154	HSPA1A,HSPA1B,SND1,MRTO4
2_Summary	GO Biological Processes	GO:0031647	regulation of protein stability	-12.5798	-8.70986	13/321	908,2316,3303,3304,3312,5347,8239,8607,9531,9532,10575,10856,55737,86,2017,2885,6421,54737	CCT6A,FLNA,HSPA1A,HSPA1B,HSPA8,PLK1,USP9X,RUVBL1,BAG3,BAG2,CCT4,RUVBL2,VPS35,ACTL6A,CTTN,GRB2,SFPQ,MPHOSPH8
2_Member	GO Biological Processes	GO:0031647	regulation of protein stability	-12.5798	-8.70986	13/321	908,2316,3303,3304,3312,5347,8239,8607,9531,9532,10575,10856,55737	CCT6A,FLNA,HSPA1A,HSPA1B,HSPA8,PLK1,USP9X,RUVBL1,BAG3,BAG2,CCT4,RUVBL2,VPS35
2_Member	GO Biological Processes	GO:0050821	protein stabilization	-10.3859	-6.88396	10/212	908,2316,3303,3304,8239,8607,9531,9532,10575,10856	CCT6A,FLNA,HSPA1A,HSPA1B,USP9X,RUVBL1,BAG3,BAG2,CCT4,RUVBL2
2_Member	GO Biological Processes	GO:0010638	positive regulation of organelle organization	-8.9802	-5.93422	12/503	86,908,2017,2885,3303,3304,6421,8607,10575,10856,54737,55737	ACTL6A,CCT6A,CTTN,GRB2,HSPA1A,HSPA1B,SFPQ,RUVBL1,CCT4,RUVBL2,MPHOSPH8,VPS35
2_Member	GO Biological Processes	GO:0040008	regulation of growth	-2.45092	-0.576729	6/664	86,2017,3303,3304,8607,10856	ACTL6A,CTTN,HSPA1A,HSPA1B,RUVBL1,RUVBL2
3_Summary	CORUM	CORUM:1170	c-MYC-ATPase-helicase complex	-9.95687	-6.65124	4/5	86,8295,8607,10856,2316,2332,3301,3303,3309,4841,5478,6421,7266,8087,908,10575,54737,8473,11091,1653,2885,5347,9126,26058,3838,8239,5706,6294,10181,51154,55737	ACTL6A,TRRAP,RUVBL1,RUVBL2,FLNA,FMR1,DNAJA1,HSPA1A,HSPA5,NONO,PPIA,SFPQ,DNAJC7,FXR1,CCT6A,CCT4,MPHOSPH8,OGT,WDR5,DDX1,GRB2,PLK1,SMC3,GIGYF2,KPNA2,USP9X,PSMC6,SAFB,RBM5,MRTO4,VPS35
3_Member	CORUM	CORUM:1170	c-MYC-ATPase-helicase complex	-9.95687	-6.65124	4/5	86,8295,8607,10856	ACTL6A,TRRAP,RUVBL1,RUVBL2
3_Member	CORUM	CORUM:1171	c-MYC-ATPase-helicase complex	-9.95687	-6.65124	4/5	86,8295,8607,10856	ACTL6A,TRRAP,RUVBL1,RUVBL2
3_Member	CORUM	CORUM:525	TIP60 histone acetylase complex	-9.95687	-6.65124	4/5	86,8295,8607,10856	ACTL6A,TRRAP,RUVBL1,RUVBL2
3_Member	CORUM	CORUM:1166	p400-associated complex	-9.48047	-6.27958	4/6	86,8295,8607,10856	ACTL6A,TRRAP,RUVBL1,RUVBL2
3_Member	GO Biological Processes	GO:0080135	regulation of cellular response to stress	-9.26409	-6.12119	14/723	86,2316,2332,3301,3303,3309,4841,5478,6421,7266,8087,8295,8607,10856	ACTL6A,FLNA,FMR1,DNAJA1,HSPA1A,HSPA5,NONO,PPIA,SFPQ,DNAJC7,FXR1,TRRAP,RUVBL1,RUVBL2
3_Member	CORUM	CORUM:787	NuA4/Tip60-HAT complex B	-8.81292	-5.82763	4/8	86,8295,8607,10856	ACTL6A,TRRAP,RUVBL1,RUVBL2
3_Member	GO Biological Processes	GO:2001252	positive regulation of chromosome organization	-8.43466	-5.48559	7/105	86,908,6421,8607,10575,10856,54737	ACTL6A,CCT6A,SFPQ,RUVBL1,CCT4,RUVBL2,MPHOSPH8
3_Member	GO Biological Processes	GO:0043967	histone H4 acetylation	-8.36433	-5.43228	6/60	86,8295,8473,8607,10856,11091	ACTL6A,TRRAP,OGT,RUVBL1,RUVBL2,WDR5
3_Member	CORUM	CORUM:799	DMAP1-associated complex	-8.33725	-5.42159	4/10	86,8295,8607,10856	ACTL6A,TRRAP,RUVBL1,RUVBL2
3_Member	CORUM	CORUM:1173	TIP49-TIP48-BAF53 complex	-7.98136	-5.11185	3/3	86,8607,10856	ACTL6A,RUVBL1,RUVBL2
3_Member	CORUM	CORUM:2857	NuA4/Tip60 HAT complex	-7.66193	-4.83343	4/14	86,8295,8607,10856	ACTL6A,TRRAP,RUVBL1,RUVBL2
3_Member	CORUM	CORUM:528	NuA4/Tip60-HAT complex	-7.52796	-4.77201	4/15	86,8295,8607,10856	ACTL6A,TRRAP,RUVBL1,RUVBL2
3_Member	CORUM	CORUM:798	NuA4/Tip60-HAT complex A	-7.52796	-4.77201	4/15	86,8295,8607,10856	ACTL6A,TRRAP,RUVBL1,RUVBL2
3_Member	GO Biological Processes	GO:1904874	positive regulation of telomerase RNA localization to Cajal body	-7.52796	-4.77201	4/15	908,8607,10575,10856	CCT6A,RUVBL1,CCT4,RUVBL2
3_Member	CORUM	CORUM:529	NuA4/Tip60-HAT complex	-7.40375	-4.6902	4/16	86,8295,8607,10856	ACTL6A,TRRAP,RUVBL1,RUVBL2
3_Member	GO Biological Processes	GO:0006974	cellular response to DNA damage stimulus	-7.22154	-4.53694	12/725	86,1653,2332,2885,4841,5347,6421,8295,8607,9126,10856,26058	ACTL6A,DDX1,FMR1,GRB2,NONO,PLK1,SFPQ,TRRAP,RUVBL1,SMC3,RUVBL2,GIGYF2
3_Member	GO Biological Processes	GO:1904872	regulation of telomerase RNA localization to Cajal body	-7.17955	-4.51377	4/18	908,8607,10575,10856	CCT6A,RUVBL1,CCT4,RUVBL2
3_Member	GO Biological Processes	GO:0033044	regulation of chromosome organization	-7.07353	-4.43072	8/250	86,908,5347,6421,8607,10575,10856,54737	ACTL6A,CCT6A,PLK1,SFPQ,RUVBL1,CCT4,RUVBL2,MPHOSPH8
3_Member	GO Biological Processes	GO:0043968	histone H2A acetylation	-6.72171	-4.13056	4/23	86,8295,8607,10856	ACTL6A,TRRAP,RUVBL1,RUVBL2
3_Member	Canonical Pathways	M139	PID MYC PATHWAY	-6.56825	-3.99209	4/25	86,8295,8607,10856	ACTL6A,TRRAP,RUVBL1,RUVBL2
3_Member	GO Biological Processes	GO:0051052	regulation of DNA metabolic process	-6.53634	-3.96748	10/537	86,908,3838,8239,8295,8607,9126,10575,10856,54737	ACTL6A,CCT6A,KPNA2,USP9X,TRRAP,RUVBL1,SMC3,CCT4,RUVBL2,MPHOSPH8
3_Member	GO Biological Processes	GO:0016573	histone acetylation	-6.52503	-3.96334	6/121	86,8295,8473,8607,10856,11091	ACTL6A,TRRAP,OGT,RUVBL1,RUVBL2,WDR5
3_Member	GO Biological Processes	GO:0032206	positive regulation of telomere maintenance	-6.42985	-3.87522	5/66	86,908,8607,10575,10856	ACTL6A,CCT6A,RUVBL1,CCT4,RUVBL2
3_Member	GO Biological Processes	GO:0018393	internal peptidyl-lysine acetylation	-6.40081	-3.85313	6/127	86,8295,8473,8607,10856,11091	ACTL6A,TRRAP,OGT,RUVBL1,RUVBL2,WDR5
3_Member	GO Biological Processes	GO:0006475	internal protein amino acid acetylation	-6.36078	-3.81994	6/129	86,8295,8473,8607,10856,11091	ACTL6A,TRRAP,OGT,RUVBL1,RUVBL2,WDR5
3_Member	GO Biological Processes	GO:0018394	peptidyl-lysine acetylation	-6.34101	-3.80691	6/130	86,8295,8473,8607,10856,11091	ACTL6A,TRRAP,OGT,RUVBL1,RUVBL2,WDR5
3_Member	Reactome Gene Sets	R-HSA-3214847	HATs acetylate histones	-6.11561	-3.6011	6/142	86,8295,8473,8607,10856,11091	ACTL6A,TRRAP,OGT,RUVBL1,RUVBL2,WDR5
3_Member	GO Biological Processes	GO:0006473	protein acetylation	-5.99328	-3.50359	6/149	86,8295,8473,8607,10856,11091	ACTL6A,TRRAP,OGT,RUVBL1,RUVBL2,WDR5
3_Member	CORUM	CORUM:2856	NuA4/Tip60 HAT complex	-5.90701	-3.43289	3/10	86,8295,8607	ACTL6A,TRRAP,RUVBL1
3_Member	CORUM	CORUM:304	SRCAP-associated chromatin remodeling complex	-5.90701	-3.43289	3/10	86,8607,10856	ACTL6A,RUVBL1,RUVBL2
3_Member	GO Biological Processes	GO:1905168	positive regulation of double-strand break repair via homologous recombination	-5.81162	-3.35109	4/38	86,8295,8607,10856	ACTL6A,TRRAP,RUVBL1,RUVBL2
3_Member	GO Biological Processes	GO:2001022	positive regulation of response to DNA damage stimulus	-5.79712	-3.3422	6/161	86,2332,8087,8295,8607,10856	ACTL6A,FMR1,FXR1,TRRAP,RUVBL1,RUVBL2
3_Member	GO Biological Processes	GO:1904507	positive regulation of telomere maintenance in response to DNA damage	-5.7694	-3.32001	3/11	86,8607,10856	ACTL6A,RUVBL1,RUVBL2
3_Member	CORUM	CORUM:302	INO80 chromatin remodeling complex	-5.5319	-3.11704	3/13	86,8607,10856	ACTL6A,RUVBL1,RUVBL2
3_Member	GO Biological Processes	GO:0032204	regulation of telomere maintenance	-5.52956	-3.11704	5/100	86,908,8607,10575,10856	ACTL6A,CCT6A,RUVBL1,CCT4,RUVBL2
3_Member	GO Biological Processes	GO:0043543	protein acylation	-5.39423	-3.00145	6/189	86,8295,8473,8607,10856,11091	ACTL6A,TRRAP,OGT,RUVBL1,RUVBL2,WDR5
3_Member	GO Biological Processes	GO:0051054	positive regulation of DNA metabolic process	-5.3515	-2.96352	7/298	86,908,8239,8295,8607,10575,10856	ACTL6A,CCT6A,USP9X,TRRAP,RUVBL1,CCT4,RUVBL2
3_Member	GO Biological Processes	GO:1904505	regulation of telomere maintenance in response to DNA damage	-5.33164	-2.94841	3/15	86,8607,10856	ACTL6A,RUVBL1,RUVBL2
3_Member	GO Biological Processes	GO:0060382	regulation of DNA strand elongation	-5.15852	-2.78922	3/17	86,8607,10856	ACTL6A,RUVBL1,RUVBL2
3_Member	GO Biological Processes	GO:0000018	regulation of DNA recombination	-4.93962	-2.60121	5/132	86,3838,8295,8607,10856	ACTL6A,KPNA2,TRRAP,RUVBL1,RUVBL2
3_Member	GO Biological Processes	GO:0006281	DNA repair	-4.92504	-2.59086	8/485	86,1653,4841,6421,8295,8607,9126,10856	ACTL6A,DDX1,NONO,SFPQ,TRRAP,RUVBL1,SMC3,RUVBL2
3_Member	GO Biological Processes	GO:0010569	regulation of double-strand break repair via homologous recombination	-4.71615	-2.42221	4/71	86,8295,8607,10856	ACTL6A,TRRAP,RUVBL1,RUVBL2
3_Member	GO Biological Processes	GO:0045911	positive regulation of DNA recombination	-4.71615	-2.42221	4/71	86,8295,8607,10856	ACTL6A,TRRAP,RUVBL1,RUVBL2
3_Member	Canonical Pathways	M66	PID MYC ACTIV PATHWAY	-4.53263	-2.27469	4/79	86,8295,8607,10856	ACTL6A,TRRAP,RUVBL1,RUVBL2
3_Member	GO Biological Processes	GO:0043486	histone exchange	-4.5318	-2.27469	3/27	86,8607,10856	ACTL6A,RUVBL1,RUVBL2
3_Member	GO Biological Processes	GO:0016570	histone modification	-4.52578	-2.27218	7/400	86,6421,8295,8473,8607,10856,11091	ACTL6A,SFPQ,TRRAP,OGT,RUVBL1,RUVBL2,WDR5
3_Member	Reactome Gene Sets	R-HSA-3247509	Chromatin modifying enzymes	-4.47948	-2.23967	6/274	86,8295,8473,8607,10856,11091	ACTL6A,TRRAP,OGT,RUVBL1,RUVBL2,WDR5
3_Member	Reactome Gene Sets	R-HSA-4839726	Chromatin organization	-4.47948	-2.23967	6/274	86,8295,8473,8607,10856,11091	ACTL6A,TRRAP,OGT,RUVBL1,RUVBL2,WDR5
3_Member	GO Biological Processes	GO:0045995	regulation of embryonic development	-4.38744	-2.17076	4/86	86,8607,10856,11091	ACTL6A,RUVBL1,RUVBL2,WDR5
3_Member	GO Biological Processes	GO:2000781	positive regulation of double-strand break repair	-4.38744	-2.17076	4/86	86,8295,8607,10856	ACTL6A,TRRAP,RUVBL1,RUVBL2
3_Member	GO Biological Processes	GO:0006259	DNA metabolic process	-4.33518	-2.12488	9/763	86,1653,3838,4841,6421,8295,8607,9126,10856	ACTL6A,DDX1,KPNA2,NONO,SFPQ,TRRAP,RUVBL1,SMC3,RUVBL2
3_Member	Reactome Gene Sets	R-HSA-5688426	Deubiquitination	-4.27676	-2.07588	6/298	86,5706,8239,8295,8473,8607	ACTL6A,PSMC6,USP9X,TRRAP,OGT,RUVBL1
3_Member	GO Biological Processes	GO:0018205	peptidyl-lysine modification	-4.21316	-2.0245	6/306	86,8295,8473,8607,10856,11091	ACTL6A,TRRAP,OGT,RUVBL1,RUVBL2,WDR5
3_Member	GO Biological Processes	GO:0006325	chromatin organization	-4.20791	-2.02267	8/612	86,6294,8295,8473,8607,10856,11091,54737	ACTL6A,SAFB,TRRAP,OGT,RUVBL1,RUVBL2,WDR5,MPHOSPH8
3_Member	GO Biological Processes	GO:2001020	regulation of response to DNA damage stimulus	-4.20534	-2.02267	6/307	86,2332,8087,8295,8607,10856	ACTL6A,FMR1,FXR1,TRRAP,RUVBL1,RUVBL2
3_Member	Reactome Gene Sets	R-HSA-5689603	UCH proteinases	-4.09772	-1.92968	4/102	86,5706,8473,8607	ACTL6A,PSMC6,OGT,RUVBL1
3_Member	GO Biological Processes	GO:0022618	ribonucleoprotein complex assembly	-3.90071	-1.75509	5/218	1653,8607,10181,10856,51154	DDX1,RUVBL1,RBM5,RUVBL2,MRTO4
3_Member	GO Biological Processes	GO:0071826	ribonucleoprotein complex subunit organization	-3.82766	-1.70595	5/226	1653,8607,10181,10856,51154	DDX1,RUVBL1,RBM5,RUVBL2,MRTO4
3_Member	GO Biological Processes	GO:0045739	positive regulation of DNA repair	-3.76969	-1.6582	4/124	86,8295,8607,10856	ACTL6A,TRRAP,RUVBL1,RUVBL2
3_Member	GO Biological Processes	GO:0006310	DNA recombination	-3.76601	-1.65704	5/233	86,4841,6421,8607,10856	ACTL6A,NONO,SFPQ,RUVBL1,RUVBL2
3_Member	GO Biological Processes	GO:2000779	regulation of double-strand break repair	-3.64058	-1.55838	4/134	86,8295,8607,10856	ACTL6A,TRRAP,RUVBL1,RUVBL2
3_Member	GO Biological Processes	GO:0006275	regulation of DNA replication	-3.60385	-1.53099	4/137	86,8607,9126,10856	ACTL6A,RUVBL1,SMC3,RUVBL2
3_Member	GO Biological Processes	GO:0032508	DNA duplex unwinding	-3.01392	-1.04348	3/87	1653,8607,10856	DDX1,RUVBL1,RUVBL2
3_Member	GO Biological Processes	GO:0032392	DNA geometric change	-2.93016	-0.977592	3/93	1653,8607,10856	DDX1,RUVBL1,RUVBL2
3_Member	GO Biological Processes	GO:0000723	telomere maintenance	-2.91676	-0.97114	3/94	86,8607,10856	ACTL6A,RUVBL1,RUVBL2
3_Member	GO Biological Processes	GO:0006282	regulation of DNA repair	-2.90771	-0.963808	4/210	86,8295,8607,10856	ACTL6A,TRRAP,RUVBL1,RUVBL2
3_Member	Reactome Gene Sets	R-HSA-5689880	Ub-specific processing proteases	-2.83351	-0.90313	4/220	5706,8239,8295,8607	PSMC6,USP9X,TRRAP,RUVBL1
3_Member	GO Biological Processes	GO:0071103	DNA conformation change	-2.827	-0.899936	3/101	1653,8607,10856	DDX1,RUVBL1,RUVBL2
3_Member	GO Biological Processes	GO:0032200	telomere organization	-2.55337	-0.661624	3/126	86,8607,10856	ACTL6A,RUVBL1,RUVBL2
3_Member	GO Biological Processes	GO:0022613	ribonucleoprotein complex biogenesis	-2.4592	-0.583473	5/457	1653,8607,10181,10856,51154	DDX1,RUVBL1,RBM5,RUVBL2,MRTO4
3_Member	GO Biological Processes	GO:0034728	nucleosome organization	-2.23347	-0.403649	3/164	86,8607,10856	ACTL6A,RUVBL1,RUVBL2
3_Member	Reactome Gene Sets	R-HSA-195721	Signaling by WNT	-2.19484	-0.37157	4/332	5706,8295,8607,55737	PSMC6,TRRAP,RUVBL1,VPS35
4_Summary	GO Biological Processes	GO:0043484	regulation of RNA splicing	-9.65091	-6.41783	9/178	2332,3303,3312,8087,8295,10181,284695,389677,494115,6294,9667,79811,23369,26058,2316,3309,4134,25940,55737,1653	FMR1,HSPA1A,HSPA8,FXR1,TRRAP,RBM5,ZNF326,RBM12B,RBMXL1,SAFB,SAFB2,SLTM,PUM2,GIGYF2,FLNA,HSPA5,MAP4,FAM98A,VPS35,DDX1
4_Member	GO Biological Processes	GO:0043484	regulation of RNA splicing	-9.65091	-6.41783	9/178	2332,3303,3312,8087,8295,10181,284695,389677,494115	FMR1,HSPA1A,HSPA8,FXR1,TRRAP,RBM5,ZNF326,RBM12B,RBMXL1
4_Member	GO Biological Processes	GO:0050684	regulation of mRNA processing	-8.99513	-5.93422	8/142	2332,3312,6294,8087,9667,10181,79811,494115	FMR1,HSPA8,SAFB,FXR1,SAFB2,RBM5,SLTM,RBMXL1
4_Member	GO Biological Processes	GO:1903311	regulation of mRNA metabolic process	-8.84706	-5.84246	10/305	2332,3312,6294,8087,9667,10181,23369,26058,79811,494115	FMR1,HSPA8,SAFB,FXR1,SAFB2,RBM5,PUM2,GIGYF2,SLTM,RBMXL1
4_Member	GO Biological Processes	GO:0048024	regulation of mRNA splicing, via spliceosome	-5.40495	-3.00733	5/106	2332,3312,8087,10181,494115	FMR1,HSPA8,FXR1,RBM5,RBMXL1
4_Member	GO Biological Processes	GO:2000637	positive regulation of miRNA-mediated gene silencing	-4.74695	-2.44132	3/23	2332,8087,23369	FMR1,FXR1,PUM2
4_Member	GO Biological Processes	GO:0060148	positive regulation of post-transcriptional gene silencing	-4.68965	-2.41082	3/24	2332,8087,23369	FMR1,FXR1,PUM2
4_Member	GO Biological Processes	GO:1900370	positive regulation of post-transcriptional gene silencing by RNA	-4.68965	-2.41082	3/24	2332,8087,23369	FMR1,FXR1,PUM2
4_Member	GO Biological Processes	GO:0060964	regulation of miRNA-mediated gene silencing	-3.97982	-1.82032	3/41	2332,8087,23369	FMR1,FXR1,PUM2
4_Member	GO Biological Processes	GO:1900368	regulation of post-transcriptional gene silencing by RNA	-3.9176	-1.76924	3/43	2332,8087,23369	FMR1,FXR1,PUM2
4_Member	GO Biological Processes	GO:0060147	regulation of post-transcriptional gene silencing	-3.88762	-1.75012	3/44	2332,8087,23369	FMR1,FXR1,PUM2
4_Member	GO Biological Processes	GO:0060966	regulation of gene silencing by RNA	-3.85835	-1.72617	3/45	2332,8087,23369	FMR1,FXR1,PUM2
4_Member	GO Biological Processes	GO:0000381	regulation of alternative mRNA splicing, via spliceosome	-3.48637	-1.43299	3/60	2332,8087,10181	FMR1,FXR1,RBM5
4_Member	GO Biological Processes	GO:0120035	regulation of plasma membrane bounded cell projection organization	-3.33072	-1.30798	7/625	2316,2332,3309,4134,8087,25940,55737	FLNA,FMR1,HSPA5,MAP4,FXR1,FAM98A,VPS35
4_Member	GO Biological Processes	GO:0043488	regulation of mRNA stability	-3.31764	-1.29696	4/163	2332,8087,23369,26058	FMR1,FXR1,PUM2,GIGYF2
4_Member	GO Biological Processes	GO:0031344	regulation of cell projection organization	-3.26158	-1.247	7/642	2316,2332,3309,4134,8087,25940,55737	FLNA,FMR1,HSPA5,MAP4,FXR1,FAM98A,VPS35
4_Member	GO Biological Processes	GO:0043487	regulation of RNA stability	-3.20177	-1.19519	4/175	2332,8087,23369,26058	FMR1,FXR1,PUM2,GIGYF2
4_Member	GO Biological Processes	GO:0061013	regulation of mRNA catabolic process	-3.14702	-1.15794	4/181	2332,8087,23369,26058	FMR1,FXR1,PUM2,GIGYF2
4_Member	GO Biological Processes	GO:0120032	regulation of plasma membrane bounded cell projection assembly	-3.01839	-1.04612	4/196	2332,4134,8087,25940	FMR1,MAP4,FXR1,FAM98A
4_Member	GO Biological Processes	GO:0060491	regulation of cell projection assembly	-3.00206	-1.03692	4/198	2332,4134,8087,25940	FMR1,MAP4,FXR1,FAM98A
4_Member	GO Biological Processes	GO:0006417	regulation of translation	-2.39979	-0.534214	5/472	1653,2332,8087,23369,26058	DDX1,FMR1,FXR1,PUM2,GIGYF2
4_Member	GO Biological Processes	GO:0034248	regulation of cellular amide metabolic process	-2.16621	-0.348111	5/537	1653,2332,8087,23369,26058	DDX1,FMR1,FXR1,PUM2,GIGYF2
4_Member	GO Biological Processes	GO:0031346	positive regulation of cell projection organization	-2.1502	-0.335934	4/342	2316,2332,3309,25940	FLNA,FMR1,HSPA5,FAM98A
4_Member	GO Biological Processes	GO:2000112	regulation of cellular macromolecule biosynthetic process	-2.07908	-0.271142	5/564	1653,2332,8087,23369,26058	DDX1,FMR1,FXR1,PUM2,GIGYF2
5_Summary	GO Biological Processes	GO:0016071	mRNA metabolic process	-9.05484	-5.95464	13/617	1653,2332,3303,3304,3312,4841,6421,10180,10181,27044,51154,284695,494115,27332,51493	DDX1,FMR1,HSPA1A,HSPA1B,HSPA8,NONO,SFPQ,RBM6,RBM5,SND1,MRTO4,ZNF326,RBMXL1,ZNF638,RTCB
5_Member	GO Biological Processes	GO:0016071	mRNA metabolic process	-9.05484	-5.95464	13/617	1653,2332,3303,3304,3312,4841,6421,10180,10181,27044,51154,284695,494115	DDX1,FMR1,HSPA1A,HSPA1B,HSPA8,NONO,SFPQ,RBM6,RBM5,SND1,MRTO4,ZNF326,RBMXL1
5_Member	GO Biological Processes	GO:0008380	RNA splicing	-9.04639	-5.95464	11/387	1653,2332,3312,4841,6421,10180,10181,27332,51493,284695,494115	DDX1,FMR1,HSPA8,NONO,SFPQ,RBM6,RBM5,ZNF638,RTCB,ZNF326,RBMXL1
5_Member	GO Biological Processes	GO:0006397	mRNA processing	-6.08192	-3.57375	9/462	1653,2332,3312,4841,6421,10180,10181,284695,494115	DDX1,FMR1,HSPA8,NONO,SFPQ,RBM6,RBM5,ZNF326,RBMXL1
5_Member	WikiPathways	WP411	mRNA processing	-3.65302	-1.56607	4/133	1653,4841,6421,10181	DDX1,NONO,SFPQ,RBM5
5_Member	GO Biological Processes	GO:0000377	RNA splicing, via transesterification reactions with bulged adenosine as nucleophile	-3.48554	-1.43299	5/268	1653,3312,6421,10180,10181	DDX1,HSPA8,SFPQ,RBM6,RBM5
5_Member	GO Biological Processes	GO:0000398	mRNA splicing, via spliceosome	-3.48554	-1.43299	5/268	1653,3312,6421,10180,10181	DDX1,HSPA8,SFPQ,RBM6,RBM5
5_Member	GO Biological Processes	GO:0000375	RNA splicing, via transesterification reactions	-3.45608	-1.41442	5/272	1653,3312,6421,10180,10181	DDX1,HSPA8,SFPQ,RBM6,RBM5
6_Summary	GO Biological Processes	GO:0042176	regulation of protein catabolic process	-8.93037	-5.90557	11/397	1915,2316,2332,3303,3304,5347,5706,8239,8473,9532,55737,3301,3309,5478,9531,26058,10527,11091	EEF1A1,FLNA,FMR1,HSPA1A,HSPA1B,PLK1,PSMC6,USP9X,OGT,BAG2,VPS35,DNAJA1,HSPA5,PPIA,BAG3,GIGYF2,IPO7,WDR5
6_Member	GO Biological Processes	GO:0042176	regulation of protein catabolic process	-8.93037	-5.90557	11/397	1915,2316,2332,3303,3304,5347,5706,8239,8473,9532,55737	EEF1A1,FLNA,FMR1,HSPA1A,HSPA1B,PLK1,PSMC6,USP9X,OGT,BAG2,VPS35
6_Member	GO Biological Processes	GO:1903362	regulation of cellular protein catabolic process	-8.20325	-5.30339	9/260	2332,3303,3304,5347,5706,8239,8473,9532,55737	FMR1,HSPA1A,HSPA1B,PLK1,PSMC6,USP9X,OGT,BAG2,VPS35
6_Member	GO Biological Processes	GO:0061136	regulation of proteasomal protein catabolic process	-7.97954	-5.11185	8/191	2332,3303,3304,5347,5706,8239,8473,9532	FMR1,HSPA1A,HSPA1B,PLK1,PSMC6,USP9X,OGT,BAG2
6_Member	GO Biological Processes	GO:0031396	regulation of protein ubiquitination	-7.61067	-4.80772	8/213	3301,3303,3304,3309,5347,5478,8473,9532	DNAJA1,HSPA1A,HSPA1B,HSPA5,PLK1,PPIA,OGT,BAG2
6_Member	GO Biological Processes	GO:0031397	negative regulation of protein ubiquitination	-7.47287	-4.73863	6/84	3301,3303,3304,5478,8473,9532	DNAJA1,HSPA1A,HSPA1B,PPIA,OGT,BAG2
6_Member	GO Biological Processes	GO:1903050	regulation of proteolysis involved in cellular protein catabolic process	-7.44117	-4.7174	8/224	2332,3303,3304,5347,5706,8239,8473,9532	FMR1,HSPA1A,HSPA1B,PLK1,PSMC6,USP9X,OGT,BAG2
6_Member	GO Biological Processes	GO:1903364	positive regulation of cellular protein catabolic process	-7.2212	-4.53694	7/157	2332,3303,3304,5347,5706,9532,55737	FMR1,HSPA1A,HSPA1B,PLK1,PSMC6,BAG2,VPS35
6_Member	GO Biological Processes	GO:1903321	negative regulation of protein modification by small protein conjugation or removal	-7.12383	-4.46701	6/96	3301,3303,3304,5478,8473,9532	DNAJA1,HSPA1A,HSPA1B,PPIA,OGT,BAG2
6_Member	GO Biological Processes	GO:1903320	regulation of protein modification by small protein conjugation or removal	-7.00754	-4.37652	8/255	3301,3303,3304,3309,5347,5478,8473,9532	DNAJA1,HSPA1A,HSPA1B,HSPA5,PLK1,PPIA,OGT,BAG2
6_Member	GO Biological Processes	GO:1901800	positive regulation of proteasomal protein catabolic process	-6.63363	-4.05004	6/116	2332,3303,3304,5347,5706,9532	FMR1,HSPA1A,HSPA1B,PLK1,PSMC6,BAG2
6_Member	GO Biological Processes	GO:1903052	positive regulation of proteolysis involved in cellular protein catabolic process	-6.26351	-3.73604	6/134	2332,3303,3304,5347,5706,9532	FMR1,HSPA1A,HSPA1B,PLK1,PSMC6,BAG2
6_Member	GO Biological Processes	GO:0031331	positive regulation of cellular catabolic process	-6.17663	-3.65569	9/450	2332,3303,3304,5347,5706,9531,9532,26058,55737	FMR1,HSPA1A,HSPA1B,PLK1,PSMC6,BAG3,BAG2,GIGYF2,VPS35
6_Member	GO Biological Processes	GO:0045732	positive regulation of protein catabolic process	-6.05907	-3.56331	7/233	2332,3303,3304,5347,5706,9532,55737	FMR1,HSPA1A,HSPA1B,PLK1,PSMC6,BAG2,VPS35
6_Member	GO Biological Processes	GO:0009896	positive regulation of catabolic process	-5.70086	-3.25693	9/514	2332,3303,3304,5347,5706,9531,9532,26058,55737	FMR1,HSPA1A,HSPA1B,PLK1,PSMC6,BAG3,BAG2,GIGYF2,VPS35
6_Member	GO Biological Processes	GO:0031400	negative regulation of protein modification process	-5.65967	-3.22647	9/520	3301,3303,3304,5347,5478,8473,9532,10527,11091	DNAJA1,HSPA1A,HSPA1B,PLK1,PPIA,OGT,BAG2,IPO7,WDR5
6_Member	GO Biological Processes	GO:0045862	positive regulation of proteolysis	-4.74952	-2.44132	7/369	2332,3303,3304,5347,5706,8473,9532	FMR1,HSPA1A,HSPA1B,PLK1,PSMC6,OGT,BAG2
6_Member	GO Biological Processes	GO:0030162	regulation of proteolysis	-3.62187	-1.54669	8/745	2332,3303,3304,5347,5706,8239,8473,9532	FMR1,HSPA1A,HSPA1B,PLK1,PSMC6,USP9X,OGT,BAG2
6_Member	GO Biological Processes	GO:0051098	regulation of binding	-2.04495	-0.241998	4/367	2332,5347,8239,9532	FMR1,PLK1,USP9X,BAG2
6_Member	GO Biological Processes	GO:0043393	regulation of protein binding	-2.01572	-0.217707	3/197	5347,8239,9532	PLK1,USP9X,BAG2
7_Summary	GO Biological Processes	GO:0033365	protein localization to organelle	-8.51642	-5.54961	13/684	1653,1678,3301,3309,3312,3837,3838,5347,10527,10856,26517,26521,55737,2017,3313,9531,3303,8473,23369,8239,2316,5318	DDX1,TIMM8A,DNAJA1,HSPA5,HSPA8,KPNB1,KPNA2,PLK1,IPO7,RUVBL2,TIMM13,TIMM8B,VPS35,CTTN,HSPA9,BAG3,HSPA1A,OGT,PUM2,USP9X,FLNA,PKP2
7_Member	GO Biological Processes	GO:0033365	protein localization to organelle	-8.51642	-5.54961	13/684	1653,1678,3301,3309,3312,3837,3838,5347,10527,10856,26517,26521,55737	DDX1,TIMM8A,DNAJA1,HSPA5,HSPA8,KPNB1,KPNA2,PLK1,IPO7,RUVBL2,TIMM13,TIMM8B,VPS35
7_Member	GO Biological Processes	GO:0006886	intracellular protein transport	-7.59522	-4.80451	12/670	1678,2017,3309,3312,3313,3837,3838,9531,10527,26517,26521,55737	TIMM8A,CTTN,HSPA5,HSPA8,HSPA9,KPNB1,KPNA2,BAG3,IPO7,TIMM13,TIMM8B,VPS35
7_Member	GO Biological Processes	GO:0072594	establishment of protein localization to organelle	-7.33371	-4.63014	9/328	1678,3309,3312,3837,3838,10527,10856,26517,26521	TIMM8A,HSPA5,HSPA8,KPNB1,KPNA2,IPO7,RUVBL2,TIMM13,TIMM8B
7_Member	GO Biological Processes	GO:0007007	inner mitochondrial membrane organization	-5.81162	-3.35109	4/38	1678,3313,26517,26521	TIMM8A,HSPA9,TIMM13,TIMM8B
7_Member	GO Biological Processes	GO:0045039	protein insertion into mitochondrial inner membrane	-5.5319	-3.11704	3/13	1678,26517,26521	TIMM8A,TIMM13,TIMM8B
7_Member	GO Biological Processes	GO:0007005	mitochondrion organization	-5.30483	-2.92629	8/430	1678,3303,3313,8473,23369,26517,26521,55737	TIMM8A,HSPA1A,HSPA9,OGT,PUM2,TIMM13,TIMM8B,VPS35
7_Member	GO Biological Processes	GO:0007006	mitochondrial membrane organization	-5.14105	-2.77631	5/120	1678,3303,3313,26517,26521	TIMM8A,HSPA1A,HSPA9,TIMM13,TIMM8B
7_Member	Reactome Gene Sets	R-HSA-1268020	Mitochondrial protein import	-4.89556	-2.56973	4/64	1678,3313,26517,26521	TIMM8A,HSPA9,TIMM13,TIMM8B
7_Member	GO Biological Processes	GO:0006839	mitochondrial transport	-4.67135	-2.39621	5/150	1678,3303,26517,26521,55737	TIMM8A,HSPA1A,TIMM13,TIMM8B,VPS35
7_Member	Reactome Gene Sets	R-HSA-9609507	Protein localization	-4.49815	-2.24804	5/163	1678,3313,8239,26517,26521	TIMM8A,HSPA9,USP9X,TIMM13,TIMM8B
7_Member	GO Biological Processes	GO:0051204	protein insertion into mitochondrial membrane	-4.48327	-2.23967	3/28	1678,26517,26521	TIMM8A,TIMM13,TIMM8B
7_Member	GO Biological Processes	GO:0070585	protein localization to mitochondrion	-4.46881	-2.23238	4/82	1678,3301,26517,26521	TIMM8A,DNAJA1,TIMM13,TIMM8B
7_Member	GO Biological Processes	GO:0090151	establishment of protein localization to mitochondrial membrane	-4.30589	-2.10189	3/32	1678,26517,26521	TIMM8A,TIMM13,TIMM8B
7_Member	GO Biological Processes	GO:0072657	protein localization to membrane	-4.22114	-2.02641	7/447	1678,2316,3309,5318,26517,26521,55737	TIMM8A,FLNA,HSPA5,PKP2,TIMM13,TIMM8B,VPS35
7_Member	GO Biological Processes	GO:0090150	establishment of protein localization to membrane	-3.88218	-1.74735	5/220	1678,3309,26517,26521,55737	TIMM8A,HSPA5,TIMM13,TIMM8B,VPS35
7_Member	GO Biological Processes	GO:0051668	localization within membrane	-3.80841	-1.68928	7/521	1678,2316,3309,5318,26517,26521,55737	TIMM8A,FLNA,HSPA5,PKP2,TIMM13,TIMM8B,VPS35
7_Member	GO Biological Processes	GO:0006605	protein targeting	-3.62439	-1.54688	5/250	1678,3309,3312,26517,26521	TIMM8A,HSPA5,HSPA8,TIMM13,TIMM8B
7_Member	GO Biological Processes	GO:0006626	protein targeting to mitochondrion	-3.48637	-1.43299	3/60	1678,26517,26521	TIMM8A,TIMM13,TIMM8B
7_Member	GO Biological Processes	GO:0051205	protein insertion into membrane	-3.44431	-1.40904	3/62	1678,26517,26521	TIMM8A,TIMM13,TIMM8B
7_Member	GO Biological Processes	GO:0072655	establishment of protein localization to mitochondrion	-3.21854	-1.20798	3/74	1678,26517,26521	TIMM8A,TIMM13,TIMM8B
8_Summary	CORUM	CORUM:2721	HCF-1 complex	-7.17955	-4.51377	4/18	3309,3312,8473,11091,2332,10856,25940	HSPA5,HSPA8,OGT,WDR5,FMR1,RUVBL2,FAM98A
8_Member	CORUM	CORUM:2721	HCF-1 complex	-7.17955	-4.51377	4/18	3309,3312,8473,11091	HSPA5,HSPA8,OGT,WDR5
8_Member	GO Biological Processes	GO:0031058	positive regulation of histone modification	-3.97043	-1.81374	4/110	2332,8473,10856,11091	FMR1,OGT,RUVBL2,WDR5
8_Member	GO Biological Processes	GO:0031056	regulation of histone modification	-3.11161	-1.13195	4/185	2332,8473,10856,11091	FMR1,OGT,RUVBL2,WDR5
8_Member	GO Biological Processes	GO:0006479	protein methylation	-2.36538	-0.512349	3/147	8473,11091,25940	OGT,WDR5,FAM98A
8_Member	GO Biological Processes	GO:0008213	protein alkylation	-2.36538	-0.512349	3/147	8473,11091,25940	OGT,WDR5,FAM98A
9_Summary	CORUM	CORUM:7285	HEXIM1-DNA-PK-paraspeckle components-ribonucleoprotein complex	-6.06122	-3.56331	3/9	4841,6421,55269,2017,3301,3303,3304,5478,3309,8239,8473,23369,2316	NONO,SFPQ,PSPC1,CTTN,DNAJA1,HSPA1A,HSPA1B,PPIA,HSPA5,USP9X,OGT,PUM2,FLNA
9_Member	CORUM	CORUM:7285	HEXIM1-DNA-PK-paraspeckle components-ribonucleoprotein complex	-6.06122	-3.56331	3/9	4841,6421,55269	NONO,SFPQ,PSPC1
9_Member	GO Biological Processes	GO:2001234	negative regulation of apoptotic signaling pathway	-4.90719	-2.5772	6/230	2017,3301,3303,3304,4841,5478	CTTN,DNAJA1,HSPA1A,HSPA1B,NONO,PPIA
9_Member	GO Biological Processes	GO:2001233	regulation of apoptotic signaling pathway	-4.74198	-2.44029	7/370	2017,3301,3303,3304,4841,5478,6421	CTTN,DNAJA1,HSPA1A,HSPA1B,NONO,PPIA,SFPQ
9_Member	GO Biological Processes	GO:0048511	rhythmic process	-4.55141	-2.28718	6/266	3309,4841,6421,8239,8473,55269	HSPA5,NONO,SFPQ,USP9X,OGT,PSPC1
9_Member	GO Biological Processes	GO:1902175	regulation of oxidative stress-induced intrinsic apoptotic signaling pathway	-4.43654	-2.20679	3/29	4841,5478,6421	NONO,PPIA,SFPQ
9_Member	GO Biological Processes	GO:2001242	regulation of intrinsic apoptotic signaling pathway	-4.39877	-2.1756	5/171	3301,3303,4841,5478,6421	DNAJA1,HSPA1A,NONO,PPIA,SFPQ
9_Member	GO Biological Processes	GO:2001243	negative regulation of intrinsic apoptotic signaling pathway	-4.09772	-1.92968	4/102	3301,3303,4841,5478	DNAJA1,HSPA1A,NONO,PPIA
9_Member	GO Biological Processes	GO:0042752	regulation of circadian rhythm	-3.85261	-1.72308	4/118	4841,6421,8239,55269	NONO,SFPQ,USP9X,PSPC1
9_Member	GO Biological Processes	GO:0002218	activation of innate immune response	-3.42381	-1.39066	3/63	4841,6421,55269	NONO,SFPQ,PSPC1
9_Member	GO Biological Processes	GO:1903201	regulation of oxidative stress-induced cell death	-3.15178	-1.16078	3/78	4841,5478,6421	NONO,PPIA,SFPQ
9_Member	GO Biological Processes	GO:0002833	positive regulation of response to biotic stimulus	-3.11161	-1.13195	4/185	4841,6421,23369,55269	NONO,SFPQ,PUM2,PSPC1
9_Member	WikiPathways	WP3594	Circadian rhythm genes	-2.93073	-0.977592	4/207	4841,6421,8473,55269	NONO,SFPQ,OGT,PSPC1
9_Member	GO Biological Processes	GO:1900407	regulation of cellular response to oxidative stress	-2.93016	-0.977592	3/93	4841,5478,6421	NONO,PPIA,SFPQ
9_Member	GO Biological Processes	GO:1902882	regulation of response to oxidative stress	-2.81472	-0.889305	3/102	4841,5478,6421	NONO,PPIA,SFPQ
9_Member	GO Biological Processes	GO:0032103	positive regulation of response to external stimulus	-2.46729	-0.590099	5/455	2316,4841,6421,23369,55269	FLNA,NONO,SFPQ,PUM2,PSPC1
9_Member	GO Biological Processes	GO:0045089	positive regulation of innate immune response	-2.39039	-0.526242	3/144	4841,6421,55269	NONO,SFPQ,PSPC1
9_Member	GO Biological Processes	GO:0002831	regulation of response to biotic stimulus	-2.09438	-0.285185	4/355	4841,6421,23369,55269	NONO,SFPQ,PUM2,PSPC1
10_Summary	GO Biological Processes	GO:1900182	positive regulation of protein localization to nucleus	-5.90484	-3.43289	5/84	908,2316,5347,9531,10575,3301,3312,5478,55737,1915,2017	CCT6A,FLNA,PLK1,BAG3,CCT4,DNAJA1,HSPA8,PPIA,VPS35,EEF1A1,CTTN
10_Member	GO Biological Processes	GO:1900182	positive regulation of protein localization to nucleus	-5.90484	-3.43289	5/84	908,2316,5347,9531,10575	CCT6A,FLNA,PLK1,BAG3,CCT4
10_Member	GO Biological Processes	GO:1900180	regulation of protein localization to nucleus	-4.93962	-2.60121	5/132	908,2316,5347,9531,10575	CCT6A,FLNA,PLK1,BAG3,CCT4
10_Member	GO Biological Processes	GO:0070201	regulation of establishment of protein localization	-4.70775	-2.41764	8/520	908,2316,3301,3312,5478,9531,10575,55737	CCT6A,FLNA,DNAJA1,HSPA8,PPIA,BAG3,CCT4,VPS35
10_Member	GO Biological Processes	GO:1903829	positive regulation of protein localization	-4.21506	-2.0245	7/448	908,2316,5347,5478,9531,10575,55737	CCT6A,FLNA,PLK1,PPIA,BAG3,CCT4,VPS35
10_Member	GO Biological Processes	GO:1904951	positive regulation of establishment of protein localization	-4.18978	-2.01008	6/309	908,2316,5478,9531,10575,55737	CCT6A,FLNA,PPIA,BAG3,CCT4,VPS35
10_Member	GO Biological Processes	GO:0051223	regulation of protein transport	-3.09333	-1.11553	6/495	2316,3301,3312,5478,9531,55737	FLNA,DNAJA1,HSPA8,PPIA,BAG3,VPS35
10_Member	GO Biological Processes	GO:0060341	regulation of cellular localization	-2.92549	-0.97474	7/733	908,2316,3301,5347,9531,10575,55737	CCT6A,FLNA,DNAJA1,PLK1,BAG3,CCT4,VPS35
10_Member	GO Biological Processes	GO:0051222	positive regulation of protein transport	-2.38509	-0.522375	4/293	2316,5478,9531,55737	FLNA,PPIA,BAG3,VPS35
10_Member	GO Biological Processes	GO:0010506	regulation of autophagy	-2.16343	-0.346611	4/339	1915,2017,9531,55737	EEF1A1,CTTN,BAG3,VPS35
10_Member	GO Biological Processes	GO:1903828	negative regulation of protein localization	-2.00385	-0.208285	3/199	3301,9531,55737	DNAJA1,BAG3,VPS35
11_Summary	GO Biological Processes	GO:0007052	mitotic spindle organization	-5.66233	-3.22647	5/94	2316,3837,4134,5347,9126,9898,23369,51154,26058,9531,5706,8239,8607,10856	FLNA,KPNB1,MAP4,PLK1,SMC3,UBAP2L,PUM2,MRTO4,GIGYF2,BAG3,PSMC6,USP9X,RUVBL1,RUVBL2
11_Member	GO Biological Processes	GO:0007052	mitotic spindle organization	-5.66233	-3.22647	5/94	2316,3837,4134,5347,9126	FLNA,KPNB1,MAP4,PLK1,SMC3
11_Member	GO Biological Processes	GO:1902850	microtubule cytoskeleton organization involved in mitosis	-5.05464	-2.70762	5/125	2316,3837,4134,5347,9126	FLNA,KPNB1,MAP4,PLK1,SMC3
11_Member	GO Biological Processes	GO:0007051	spindle organization	-4.6029	-2.33143	5/155	2316,3837,4134,5347,9126	FLNA,KPNB1,MAP4,PLK1,SMC3
11_Member	GO Biological Processes	GO:0140694	non-membrane-bounded organelle assembly	-4.16665	-1.98989	6/312	2316,3837,9126,9898,23369,51154	FLNA,KPNB1,SMC3,UBAP2L,PUM2,MRTO4
11_Member	GO Biological Processes	GO:0090307	mitotic spindle assembly	-3.72152	-1.62247	3/50	2316,3837,9126	FLNA,KPNB1,SMC3
11_Member	GO Biological Processes	GO:0051293	establishment of spindle localization	-3.67076	-1.57901	3/52	3837,4134,5347	KPNB1,MAP4,PLK1
11_Member	GO Biological Processes	GO:0051653	spindle localization	-3.55232	-1.48633	3/57	3837,4134,5347	KPNB1,MAP4,PLK1
11_Member	GO Biological Processes	GO:0140014	mitotic nuclear division	-3.25859	-1.24602	4/169	2316,3837,5347,9126	FLNA,KPNB1,PLK1,SMC3
11_Member	GO Biological Processes	GO:1903047	mitotic cell cycle process	-3.00892	-1.0403	6/514	2316,3837,4134,5347,9126,26058	FLNA,KPNB1,MAP4,PLK1,SMC3,GIGYF2
11_Member	GO Biological Processes	GO:0051225	spindle assembly	-2.90351	-0.961323	3/95	2316,3837,9126	FLNA,KPNB1,SMC3
11_Member	GO Biological Processes	GO:0070925	organelle assembly	-2.7618	-0.839664	7/783	2316,3837,9126,9531,9898,23369,51154	FLNA,KPNB1,SMC3,BAG3,UBAP2L,PUM2,MRTO4
11_Member	Reactome Gene Sets	R-HSA-68882	Mitotic Anaphase	-2.72223	-0.80818	4/236	3837,5347,5706,9126	KPNB1,PLK1,PSMC6,SMC3
11_Member	Reactome Gene Sets	R-HSA-2555396	Mitotic Metaphase and Anaphase	-2.71555	-0.804698	4/237	3837,5347,5706,9126	KPNB1,PLK1,PSMC6,SMC3
11_Member	GO Biological Processes	GO:0000278	mitotic cell cycle	-2.65029	-0.745756	6/605	2316,3837,4134,5347,9126,26058	FLNA,KPNB1,MAP4,PLK1,SMC3,GIGYF2
11_Member	GO Biological Processes	GO:0000070	mitotic sister chromatid segregation	-2.62367	-0.723808	3/119	3837,5347,9126	KPNB1,PLK1,SMC3
11_Member	GO Biological Processes	GO:0007059	chromosome segregation	-2.42771	-0.560698	4/285	3837,5347,8239,9126	KPNB1,PLK1,USP9X,SMC3
11_Member	GO Biological Processes	GO:0000819	sister chromatid segregation	-2.37365	-0.513775	3/146	3837,5347,9126	KPNB1,PLK1,SMC3
11_Member	Reactome Gene Sets	R-HSA-1640170	Cell Cycle	-2.36378	-0.51231	6/692	3837,5347,5706,8607,9126,10856	KPNB1,PLK1,PSMC6,RUVBL1,SMC3,RUVBL2
11_Member	GO Biological Processes	GO:0000280	nuclear division	-2.29879	-0.460971	4/310	2316,3837,5347,9126	FLNA,KPNB1,PLK1,SMC3
11_Member	GO Biological Processes	GO:0051301	cell division	-2.28385	-0.448719	5/503	4134,5347,8239,8607,9126	MAP4,PLK1,USP9X,RUVBL1,SMC3
11_Member	GO Biological Processes	GO:0000226	microtubule cytoskeleton organization	-2.20326	-0.378686	5/526	2316,3837,4134,5347,9126	FLNA,KPNB1,MAP4,PLK1,SMC3
11_Member	GO Biological Processes	GO:0048285	organelle fission	-2.18129	-0.361898	4/335	2316,3837,5347,9126	FLNA,KPNB1,PLK1,SMC3
11_Member	Reactome Gene Sets	R-HSA-2467813	Separation of Sister Chromatids	-2.05215	-0.246712	3/191	5347,5706,9126	PLK1,PSMC6,SMC3
12_Summary	CORUM	CORUM:1335	SNW1 complex	-5.08003	-2.72864	3/18	1915,3309,6421,3303,9531,8473	EEF1A1,HSPA5,SFPQ,HSPA1A,BAG3,OGT
12_Member	CORUM	CORUM:1335	SNW1 complex	-5.08003	-2.72864	3/18	1915,3309,6421	EEF1A1,HSPA5,SFPQ
12_Member	GO Biological Processes	GO:0043618	regulation of transcription from RNA polymerase II promoter in response to stress	-3.80179	-1.68777	3/47	3303,3309,9531	HSPA1A,HSPA5,BAG3
12_Member	GO Biological Processes	GO:0043620	regulation of DNA-templated transcription in response to stress	-3.64614	-1.56157	3/53	3303,3309,9531	HSPA1A,HSPA5,BAG3
12_Member	GO Biological Processes	GO:0030512	negative regulation of transforming growth factor beta receptor signaling pathway	-2.85195	-0.919907	3/99	3303,3309,8473	HSPA1A,HSPA5,OGT
12_Member	GO Biological Processes	GO:0017015	regulation of transforming growth factor beta receptor signaling pathway	-2.36538	-0.512349	3/147	3303,3309,8473	HSPA1A,HSPA5,OGT
12_Member	GO Biological Processes	GO:1903844	regulation of cellular response to transforming growth factor beta stimulus	-2.34093	-0.493599	3/150	3303,3309,8473	HSPA1A,HSPA5,OGT
12_Member	GO Biological Processes	GO:0090101	negative regulation of transmembrane receptor protein serine/threonine kinase signaling pathway	-2.317	-0.473777	3/153	3303,3309,8473	HSPA1A,HSPA5,OGT
13_Summary	GO Biological Processes	GO:0033120	positive regulation of RNA splicing	-4.01213	-1.84696	3/40	3303,3312,494115,26058	HSPA1A,HSPA8,RBMXL1,GIGYF2
13_Member	GO Biological Processes	GO:0033120	positive regulation of RNA splicing	-4.01213	-1.84696	3/40	3303,3312,494115	HSPA1A,HSPA8,RBMXL1
13_Member	GO Biological Processes	GO:1903313	positive regulation of mRNA metabolic process	-2.57302	-0.679318	3/124	3312,26058,494115	HSPA8,GIGYF2,RBMXL1
14_Summary	KEGG Pathway	hsa03013	Nucleocytoplasmic transport	-4.00131	-1.83898	4/108	1915,3837,3838,10527,2885,5347,2316,3313	EEF1A1,KPNB1,KPNA2,IPO7,GRB2,PLK1,FLNA,HSPA9
14_Member	KEGG Pathway	hsa03013	Nucleocytoplasmic transport	-4.00131	-1.83898	4/108	1915,3837,3838,10527	EEF1A1,KPNB1,KPNA2,IPO7
14_Member	Canonical Pathways	M91	PID TCPTP PATHWAY	-3.94832	-1.7972	3/42	2885,3837,3838	GRB2,KPNB1,KPNA2
14_Member	GO Biological Processes	GO:0034504	protein localization to nucleus	-3.17414	-1.17152	4/178	3837,3838,5347,10527	KPNB1,KPNA2,PLK1,IPO7
14_Member	Reactome Gene Sets	R-HSA-1169410	Antiviral mechanism by IFN-stimulated genes	-3.11974	-1.13633	3/80	2316,3837,3838	FLNA,KPNB1,KPNA2
14_Member	GO Biological Processes	GO:0006606	protein import into nucleus	-2.74364	-0.824755	3/108	3837,3838,10527	KPNB1,KPNA2,IPO7
14_Member	GO Biological Processes	GO:0006913	nucleocytoplasmic transport	-2.72223	-0.80818	4/236	3313,3837,3838,10527	HSPA9,KPNB1,KPNA2,IPO7
14_Member	GO Biological Processes	GO:0051169	nuclear transport	-2.72223	-0.80818	4/236	3313,3837,3838,10527	HSPA9,KPNB1,KPNA2,IPO7
14_Member	GO Biological Processes	GO:0051170	import into nucleus	-2.69856	-0.792448	3/112	3837,3838,10527	KPNB1,KPNA2,IPO7
14_Member	Reactome Gene Sets	R-HSA-913531	Interferon Signaling	-2.00385	-0.208285	3/199	2316,3837,3838	FLNA,KPNB1,KPNA2
15_Summary	GO Biological Processes	GO:0042177	negative regulation of protein catabolic process	-3.743	-1.64112	4/126	2316,8239,8473,55737,2332	FLNA,USP9X,OGT,VPS35,FMR1
15_Member	GO Biological Processes	GO:0042177	negative regulation of protein catabolic process	-3.743	-1.64112	4/126	2316,8239,8473,55737	FLNA,USP9X,OGT,VPS35
15_Member	GO Biological Processes	GO:1903363	negative regulation of cellular protein catabolic process	-3.13565	-1.15036	3/79	8239,8473,55737	USP9X,OGT,VPS35
15_Member	GO Biological Processes	GO:0009895	negative regulation of catabolic process	-3.08816	-1.11221	5/328	2316,2332,8239,8473,55737	FLNA,FMR1,USP9X,OGT,VPS35
15_Member	GO Biological Processes	GO:0031330	negative regulation of cellular catabolic process	-2.51717	-0.630444	4/269	2332,8239,8473,55737	FMR1,USP9X,OGT,VPS35
16_Summary	Reactome Gene Sets	R-HSA-1280215	Cytokine Signaling in Immune system	-3.74263	-1.64112	8/715	2316,2885,3312,3313,3837,3838,5478,5706,3309	FLNA,GRB2,HSPA8,HSPA9,KPNB1,KPNA2,PPIA,PSMC6,HSPA5
16_Member	Reactome Gene Sets	R-HSA-1280215	Cytokine Signaling in Immune system	-3.74263	-1.64112	8/715	2316,2885,3312,3313,3837,3838,5478,5706	FLNA,GRB2,HSPA8,HSPA9,KPNB1,KPNA2,PPIA,PSMC6
16_Member	WikiPathways	WP2037	Prolactin signaling pathway	-3.1847	-1.1801	3/76	2316,2885,5478	FLNA,GRB2,PPIA
16_Member	Reactome Gene Sets	R-HSA-983705	Signaling by the B Cell Receptor (BCR)	-2.69856	-0.792448	3/112	2885,5478,5706	GRB2,PPIA,PSMC6
16_Member	Reactome Gene Sets	R-HSA-76002	Platelet activation, signaling and aggregation	-2.55228	-0.661624	4/263	2316,2885,3309,5478	FLNA,GRB2,HSPA5,PPIA
16_Member	Reactome Gene Sets	R-HSA-114608	Platelet degranulation	-2.52452	-0.635384	3/129	2316,3309,5478	FLNA,HSPA5,PPIA
16_Member	Reactome Gene Sets	R-HSA-162909	Host Interactions of HIV factors	-2.51506	-0.630444	3/130	3837,5478,5706	KPNB1,PPIA,PSMC6
16_Member	Reactome Gene Sets	R-HSA-76005	Response to elevated platelet cytosolic Ca2+	-2.47801	-0.597157	3/134	2316,3309,5478	FLNA,HSPA5,PPIA
16_Member	Reactome Gene Sets	R-HSA-449147	Signaling by Interleukins	-2.43914	-0.569245	5/462	2885,3312,3313,5478,5706	GRB2,HSPA8,HSPA9,PPIA,PSMC6
17_Summary	GO Biological Processes	GO:1903900	regulation of viral life cycle	-3.57983	-1.51157	4/139	2332,3838,5478,54737	FMR1,KPNA2,PPIA,MPHOSPH8
17_Member	GO Biological Processes	GO:1903900	regulation of viral life cycle	-3.57983	-1.51157	4/139	2332,3838,5478,54737	FMR1,KPNA2,PPIA,MPHOSPH8
17_Member	GO Biological Processes	GO:0048524	positive regulation of viral process	-3.46516	-1.41958	3/61	2332,3838,5478	FMR1,KPNA2,PPIA
17_Member	GO Biological Processes	GO:0050792	regulation of viral process	-3.35833	-1.33145	4/159	2332,3838,5478,54737	FMR1,KPNA2,PPIA,MPHOSPH8
18_Summary	GO Biological Processes	GO:0034109	homotypic cell-cell adhesion	-3.48637	-1.43299	3/60	2316,5318,5478,2332,800,2017,3837,8239,55737	FLNA,PKP2,PPIA,FMR1,CALD1,CTTN,KPNB1,USP9X,VPS35
18_Member	GO Biological Processes	GO:0034109	homotypic cell-cell adhesion	-3.48637	-1.43299	3/60	2316,5318,5478	FLNA,PKP2,PPIA
18_Member	GO Biological Processes	GO:0098900	regulation of action potential	-3.46516	-1.41958	3/61	2316,2332,5318	FLNA,FMR1,PKP2
18_Member	GO Biological Processes	GO:0097435	supramolecular fiber organization	-2.86263	-0.927234	6/549	800,2017,2316,3837,5318,8239	CALD1,CTTN,FLNA,KPNB1,PKP2,USP9X
18_Member	GO Biological Processes	GO:0072659	protein localization to plasma membrane	-2.02773	-0.22725	3/195	2316,5318,55737	FLNA,PKP2,VPS35
19_Summary	GO Biological Processes	GO:0007017	microtubule-based process	-3.46595	-1.41958	8/786	2316,3312,3837,4134,5347,6421,9126,9531	FLNA,HSPA8,KPNB1,MAP4,PLK1,SFPQ,SMC3,BAG3
19_Member	GO Biological Processes	GO:0007017	microtubule-based process	-3.46595	-1.41958	8/786	2316,3312,3837,4134,5347,6421,9126,9531	FLNA,HSPA8,KPNB1,MAP4,PLK1,SFPQ,SMC3,BAG3
19_Member	GO Biological Processes	GO:0007018	microtubule-based movement	-2.83036	-0.901647	5/375	3312,3837,4134,6421,9531	HSPA8,KPNB1,MAP4,SFPQ,BAG3
19_Member	GO Biological Processes	GO:0010970	transport along microtubule	-2.24819	-0.415723	3/162	3312,6421,9531	HSPA8,SFPQ,BAG3
20_Summary	GO Biological Processes	GO:0051348	negative regulation of transferase activity	-3.4634	-1.41958	5/271	3301,5347,5478,9532,10527	DNAJA1,PLK1,PPIA,BAG2,IPO7
20_Member	GO Biological Processes	GO:0051348	negative regulation of transferase activity	-3.4634	-1.41958	5/271	3301,5347,5478,9532,10527	DNAJA1,PLK1,PPIA,BAG2,IPO7
20_Member	GO Biological Processes	GO:0006469	negative regulation of protein kinase activity	-2.88504	-0.944566	4/213	3301,5347,5478,10527	DNAJA1,PLK1,PPIA,IPO7
20_Member	GO Biological Processes	GO:0033673	negative regulation of kinase activity	-2.71555	-0.804698	4/237	3301,5347,5478,10527	DNAJA1,PLK1,PPIA,IPO7
20_Member	GO Biological Processes	GO:0071901	negative regulation of protein serine/threonine kinase activity	-2.59301	-0.694698	3/122	3301,5347,10527	DNAJA1,PLK1,IPO7
20_Member	GO Biological Processes	GO:0001933	negative regulation of protein phosphorylation	-2.159	-0.343465	4/340	3301,5347,5478,10527	DNAJA1,PLK1,PPIA,IPO7

## Sheet: Sup. Fig. 3e
#Statistics for pathway enrichment analyses are calculated using Metascape [59]
GroupID	Category	Term	Description	LogP	Log(q-value)	InTerm_InList	Genes	Symbols
1_Summary	GO Biological Processes	GO:0016071	mRNA metabolic process	-24.5758	-20.2288	25/617	1477,1478,3181,3182,3183,3189,3191,6434,6774,8683,9775,9939,10772,10949,11218,23644,25929,50628,51639,55696,57805,80004,220988,284695,494115,2058,3184,3315,3842,5701,5709,8480,8148,27332,4343	CSTF1,CSTF2,HNRNPA2B1,HNRNPAB,HNRNPC,HNRNPH3,HNRNPL,TRA2B,STAT3,SRSF9,EIF4A3,RBM8A,SRSF10,HNRNPA0,DDX20,EDC4,GEMIN5,GEMIN4,SF3B6,RBM22,CCAR2,ESRP2,HNRNPA3,ZNF326,RBMXL1,EPRS1,HNRNPD,HSPB1,TNPO1,PSMC2,PSMD3,RAE1,TAF15,ZNF638,MOV10
1_Member	GO Biological Processes	GO:0016071	mRNA metabolic process	-24.5758	-20.2288	25/617	1477,1478,3181,3182,3183,3189,3191,6434,6774,8683,9775,9939,10772,10949,11218,23644,25929,50628,51639,55696,57805,80004,220988,284695,494115	CSTF1,CSTF2,HNRNPA2B1,HNRNPAB,HNRNPC,HNRNPH3,HNRNPL,TRA2B,STAT3,SRSF9,EIF4A3,RBM8A,SRSF10,HNRNPA0,DDX20,EDC4,GEMIN5,GEMIN4,SF3B6,RBM22,CCAR2,ESRP2,HNRNPA3,ZNF326,RBMXL1
1_Member	Reactome Gene Sets	R-HSA-8953854	Metabolism of RNA	-23.6319	-19.5859	25/674	1477,1478,2058,3181,3183,3184,3191,3315,3842,5701,5709,6434,8480,8683,9775,9939,10772,10949,11218,23644,25929,50628,51639,55696,220988	CSTF1,CSTF2,EPRS1,HNRNPA2B1,HNRNPC,HNRNPD,HNRNPL,HSPB1,TNPO1,PSMC2,PSMD3,TRA2B,RAE1,SRSF9,EIF4A3,RBM8A,SRSF10,HNRNPA0,DDX20,EDC4,GEMIN5,GEMIN4,SF3B6,RBM22,HNRNPA3
1_Member	GO Biological Processes	GO:0006397	mRNA processing	-22.9958	-19.1259	22/462	1477,1478,3181,3183,3189,3191,6434,8683,9775,9939,10772,10949,11218,25929,50628,51639,55696,57805,80004,220988,284695,494115	CSTF1,CSTF2,HNRNPA2B1,HNRNPC,HNRNPH3,HNRNPL,TRA2B,SRSF9,EIF4A3,RBM8A,SRSF10,HNRNPA0,DDX20,GEMIN5,GEMIN4,SF3B6,RBM22,CCAR2,ESRP2,HNRNPA3,ZNF326,RBMXL1
1_Member	GO Biological Processes	GO:0008380	RNA splicing	-21.5342	-17.7892	20/387	3181,3183,3189,6434,8148,8683,9775,9939,10772,11218,25929,27332,50628,51639,55696,57805,80004,220988,284695,494115	HNRNPA2B1,HNRNPC,HNRNPH3,TRA2B,TAF15,SRSF9,EIF4A3,RBM8A,SRSF10,DDX20,GEMIN5,ZNF638,GEMIN4,SF3B6,RBM22,CCAR2,ESRP2,HNRNPA3,ZNF326,RBMXL1
1_Member	Reactome Gene Sets	R-HSA-72163	mRNA Splicing - Major Pathway	-19.0606	-15.4125	15/184	1477,1478,3181,3183,3184,3191,6434,8683,9775,9939,10772,10949,51639,55696,220988	CSTF1,CSTF2,HNRNPA2B1,HNRNPC,HNRNPD,HNRNPL,TRA2B,SRSF9,EIF4A3,RBM8A,SRSF10,HNRNPA0,SF3B6,RBM22,HNRNPA3
1_Member	Reactome Gene Sets	R-HSA-72172	mRNA Splicing	-18.7781	-15.2748	15/192	1477,1478,3181,3183,3184,3191,6434,8683,9775,9939,10772,10949,51639,55696,220988	CSTF1,CSTF2,HNRNPA2B1,HNRNPC,HNRNPD,HNRNPL,TRA2B,SRSF9,EIF4A3,RBM8A,SRSF10,HNRNPA0,SF3B6,RBM22,HNRNPA3
1_Member	Reactome Gene Sets	R-HSA-72203	Processing of Capped Intron-Containing Pre-mRNA	-18.7767	-15.2748	16/245	1477,1478,3181,3183,3184,3191,6434,8480,8683,9775,9939,10772,10949,51639,55696,220988	CSTF1,CSTF2,HNRNPA2B1,HNRNPC,HNRNPD,HNRNPL,TRA2B,RAE1,SRSF9,EIF4A3,RBM8A,SRSF10,HNRNPA0,SF3B6,RBM22,HNRNPA3
1_Member	GO Biological Processes	GO:0000377	RNA splicing, via transesterification reactions with bulged adenosine as nucleophile	-16.5888	-13.2418	15/268	3181,3183,3189,6434,8683,9775,9939,10772,11218,25929,50628,51639,55696,80004,220988	HNRNPA2B1,HNRNPC,HNRNPH3,TRA2B,SRSF9,EIF4A3,RBM8A,SRSF10,DDX20,GEMIN5,GEMIN4,SF3B6,RBM22,ESRP2,HNRNPA3
1_Member	GO Biological Processes	GO:0000398	mRNA splicing, via spliceosome	-16.5888	-13.2418	15/268	3181,3183,3189,6434,8683,9775,9939,10772,11218,25929,50628,51639,55696,80004,220988	HNRNPA2B1,HNRNPC,HNRNPH3,TRA2B,SRSF9,EIF4A3,RBM8A,SRSF10,DDX20,GEMIN5,GEMIN4,SF3B6,RBM22,ESRP2,HNRNPA3
1_Member	GO Biological Processes	GO:0000375	RNA splicing, via transesterification reactions	-16.4925	-13.1869	15/272	3181,3183,3189,6434,8683,9775,9939,10772,11218,25929,50628,51639,55696,80004,220988	HNRNPA2B1,HNRNPC,HNRNPH3,TRA2B,SRSF9,EIF4A3,RBM8A,SRSF10,DDX20,GEMIN5,GEMIN4,SF3B6,RBM22,ESRP2,HNRNPA3
1_Member	WikiPathways	WP411	mRNA processing	-14.0825	-10.8146	11/133	1477,1478,3181,3182,3183,3184,3191,6434,8683,10772,11218	CSTF1,CSTF2,HNRNPA2B1,HNRNPAB,HNRNPC,HNRNPD,HNRNPL,TRA2B,SRSF9,SRSF10,DDX20
1_Member	GO Biological Processes	GO:0043484	regulation of RNA splicing	-12.676	-9.44289	11/178	3181,3189,3191,6434,8683,9939,10772,55696,80004,284695,494115	HNRNPA2B1,HNRNPH3,HNRNPL,TRA2B,SRSF9,RBM8A,SRSF10,RBM22,ESRP2,ZNF326,RBMXL1
1_Member	KEGG Pathway	hsa03040	Spliceosome	-10.3947	-7.25179	9/147	3183,6434,8683,9775,9939,10772,51639,55696,220988	HNRNPC,TRA2B,SRSF9,EIF4A3,RBM8A,SRSF10,SF3B6,RBM22,HNRNPA3
1_Member	GO Biological Processes	GO:0048024	regulation of mRNA splicing, via spliceosome	-8.40575	-5.28918	7/106	3181,3191,6434,8683,9939,10772,494115	HNRNPA2B1,HNRNPL,TRA2B,SRSF9,RBM8A,SRSF10,RBMXL1
1_Member	CORUM	CORUM:351	Spliceosome	-7.54266	-4.53807	7/141	4343,6434,8683,9775,9939,51639,55696	MOV10,TRA2B,SRSF9,EIF4A3,RBM8A,SF3B6,RBM22
1_Member	GO Biological Processes	GO:0050684	regulation of mRNA processing	-7.52146	-4.53617	7/142	3181,3191,6434,8683,9939,10772,494115	HNRNPA2B1,HNRNPL,TRA2B,SRSF9,RBM8A,SRSF10,RBMXL1
1_Member	GO Biological Processes	GO:0048025	negative regulation of mRNA splicing, via spliceosome	-4.93619	-2.36003	3/20	3181,8683,10772	HNRNPA2B1,SRSF9,SRSF10
1_Member	GO Biological Processes	GO:0033119	negative regulation of RNA splicing	-4.63482	-2.1329	3/25	3181,8683,10772	HNRNPA2B1,SRSF9,SRSF10
1_Member	GO Biological Processes	GO:0050686	negative regulation of mRNA processing	-4.43654	-1.97033	3/29	3181,8683,10772	HNRNPA2B1,SRSF9,SRSF10
2_Summary	GO Biological Processes	GO:1903311	regulation of mRNA metabolic process	-17.2528	-13.8089	16/305	3181,3182,3183,3184,3191,4343,6434,8148,8683,9698,9775,9939,10772,10949,23369,494115,6774,8473,57805	HNRNPA2B1,HNRNPAB,HNRNPC,HNRNPD,HNRNPL,MOV10,TRA2B,TAF15,SRSF9,PUM1,EIF4A3,RBM8A,SRSF10,HNRNPA0,PUM2,RBMXL1,STAT3,OGT,CCAR2
2_Member	GO Biological Processes	GO:1903311	regulation of mRNA metabolic process	-17.2528	-13.8089	16/305	3181,3182,3183,3184,3191,4343,6434,8148,8683,9698,9775,9939,10772,10949,23369,494115	HNRNPA2B1,HNRNPAB,HNRNPC,HNRNPD,HNRNPL,MOV10,TRA2B,TAF15,SRSF9,PUM1,EIF4A3,RBM8A,SRSF10,HNRNPA0,PUM2,RBMXL1
2_Member	GO Biological Processes	GO:0061013	regulation of mRNA catabolic process	-11.0656	-7.86469	10/181	3182,3183,3184,4343,8148,9698,9775,9939,10949,23369	HNRNPAB,HNRNPC,HNRNPD,MOV10,TAF15,PUM1,EIF4A3,RBM8A,HNRNPA0,PUM2
2_Member	GO Biological Processes	GO:1903312	negative regulation of mRNA metabolic process	-10.4379	-7.26698	8/94	3181,3182,3183,3184,8148,8683,10772,10949	HNRNPA2B1,HNRNPAB,HNRNPC,HNRNPD,TAF15,SRSF9,SRSF10,HNRNPA0
2_Member	GO Biological Processes	GO:0043488	regulation of mRNA stability	-7.10953	-4.16045	7/163	3183,3184,4343,8148,9698,10949,23369	HNRNPC,HNRNPD,MOV10,TAF15,PUM1,HNRNPA0,PUM2
2_Member	GO Biological Processes	GO:0043487	regulation of RNA stability	-6.89871	-3.96666	7/175	3183,3184,4343,8148,9698,10949,23369	HNRNPC,HNRNPD,MOV10,TAF15,PUM1,HNRNPA0,PUM2
2_Member	GO Biological Processes	GO:0031330	negative regulation of cellular catabolic process	-6.8299	-3.91424	8/269	3182,3183,3184,6774,8148,8473,10949,57805	HNRNPAB,HNRNPC,HNRNPD,STAT3,TAF15,OGT,HNRNPA0,CCAR2
2_Member	GO Biological Processes	GO:1902373	negative regulation of mRNA catabolic process	-6.42985	-3.55995	5/66	3182,3183,3184,8148,10949	HNRNPAB,HNRNPC,HNRNPD,TAF15,HNRNPA0
2_Member	GO Biological Processes	GO:0009895	negative regulation of catabolic process	-6.17729	-3.38658	8/328	3182,3183,3184,6774,8148,8473,10949,57805	HNRNPAB,HNRNPC,HNRNPD,STAT3,TAF15,OGT,HNRNPA0,CCAR2
2_Member	GO Biological Processes	GO:1902369	negative regulation of RNA catabolic process	-6.06544	-3.29399	5/78	3182,3183,3184,8148,10949	HNRNPAB,HNRNPC,HNRNPD,TAF15,HNRNPA0
2_Member	GO Biological Processes	GO:0048255	mRNA stabilization	-5.15925	-2.5526	4/55	3183,3184,8148,10949	HNRNPC,HNRNPD,TAF15,HNRNPA0
2_Member	GO Biological Processes	GO:0043489	RNA stabilization	-4.89556	-2.33387	4/64	3183,3184,8148,10949	HNRNPC,HNRNPD,TAF15,HNRNPA0
2_Member	GO Biological Processes	GO:0032204	regulation of telomere maintenance	-2.83941	-0.693788	3/100	3181,3183,3184	HNRNPA2B1,HNRNPC,HNRNPD
2_Member	GO Biological Processes	GO:2000278	regulation of DNA biosynthetic process	-2.62367	-0.517199	3/119	3181,3183,3184	HNRNPA2B1,HNRNPC,HNRNPD
3_Summary	CORUM	CORUM:3296	SMN complex (GEMIN5,4,3), SMN-independent intermediate	-7.98136	-4.88961	3/3	11218,25929,50628,10772,8480,7284,23193,203068,8683,9775	DDX20,GEMIN5,GEMIN4,SRSF10,RAE1,TUFM,GANAB,TUBB,SRSF9,EIF4A3
3_Member	CORUM	CORUM:3296	SMN complex (GEMIN5,4,3), SMN-independent intermediate	-7.98136	-4.88961	3/3	11218,25929,50628	DDX20,GEMIN5,GEMIN4
3_Member	CORUM	CORUM:3284	SMN complex (GEMIN2, GEMIN3, GEMIN4, GEMIN5, SMN)	-7.37999	-4.41318	3/4	11218,25929,50628	DDX20,GEMIN5,GEMIN4
3_Member	CORUM	CORUM:1752	SMN complex	-6.6824	-3.79169	3/6	11218,25929,50628	DDX20,GEMIN5,GEMIN4
3_Member	CORUM	CORUM:1751	SMN complex	-6.06122	-3.29399	3/9	11218,25929,50628	DDX20,GEMIN5,GEMIN4
3_Member	CORUM	CORUM:1143	SMN complex	-5.33164	-2.68359	3/15	11218,25929,50628	DDX20,GEMIN5,GEMIN4
3_Member	CORUM	CORUM:1745	SMN complex	-5.33164	-2.68359	3/15	11218,25929,50628	DDX20,GEMIN5,GEMIN4
3_Member	GO Biological Processes	GO:0000387	spliceosomal snRNP assembly	-5.29141	-2.65197	4/51	10772,11218,25929,50628	SRSF10,DDX20,GEMIN5,GEMIN4
3_Member	Reactome Gene Sets	R-HSA-191859	snRNP Assembly	-5.22402	-2.60128	4/53	8480,11218,25929,50628	RAE1,DDX20,GEMIN5,GEMIN4
3_Member	Reactome Gene Sets	R-HSA-194441	Metabolism of non-coding RNA	-5.22402	-2.60128	4/53	8480,11218,25929,50628	RAE1,DDX20,GEMIN5,GEMIN4
3_Member	Reactome Gene Sets	R-HSA-9679506	SARS-CoV Infections	-4.80294	-2.25526	7/362	7284,8480,11218,23193,25929,50628,203068	TUFM,RAE1,DDX20,GANAB,GEMIN5,GEMIN4,TUBB
3_Member	Reactome Gene Sets	R-HSA-9694516	SARS-CoV-2 Infection	-4.38424	-1.94032	6/285	7284,8480,11218,23193,25929,50628	TUFM,RAE1,DDX20,GANAB,GEMIN5,GEMIN4
3_Member	Reactome Gene Sets	R-HSA-9705683	SARS-CoV-2-host interactions	-4.05599	-1.65836	5/202	7284,8480,11218,25929,50628	TUFM,RAE1,DDX20,GEMIN5,GEMIN4
3_Member	GO Biological Processes	GO:0022618	ribonucleoprotein complex assembly	-3.90071	-1.54047	5/218	8683,10772,11218,25929,50628	SRSF9,SRSF10,DDX20,GEMIN5,GEMIN4
3_Member	GO Biological Processes	GO:0071826	ribonucleoprotein complex subunit organization	-3.82766	-1.48924	5/226	8683,10772,11218,25929,50628	SRSF9,SRSF10,DDX20,GEMIN5,GEMIN4
3_Member	Reactome Gene Sets	R-HSA-9754678	SARS-CoV-2 modulates host translation machinery	-3.72152	-1.41589	3/50	11218,25929,50628	DDX20,GEMIN5,GEMIN4
3_Member	GO Biological Processes	GO:0022613	ribonucleoprotein complex biogenesis	-3.27411	-1.03768	6/457	8683,9775,10772,11218,25929,50628	SRSF9,EIF4A3,SRSF10,DDX20,GEMIN5,GEMIN4
4_Summary	Reactome Gene Sets	R-HSA-2262752	Cellular responses to stress	-7.81299	-4.74473	13/784	1778,3301,3308,4343,5701,5709,6774,7266,7277,8480,9531,10294,57805	DYNC1H1,DNAJA1,HSPA4,MOV10,PSMC2,PSMD3,STAT3,DNAJC7,TUBA4A,RAE1,BAG3,DNAJA2,CCAR2
4_Member	Reactome Gene Sets	R-HSA-2262752	Cellular responses to stress	-7.81299	-4.74473	13/784	1778,3301,3308,4343,5701,5709,6774,7266,7277,8480,9531,10294,57805	DYNC1H1,DNAJA1,HSPA4,MOV10,PSMC2,PSMD3,STAT3,DNAJC7,TUBA4A,RAE1,BAG3,DNAJA2,CCAR2
4_Member	Reactome Gene Sets	R-HSA-8953897	Cellular responses to stimuli	-7.72258	-4.67659	13/798	1778,3301,3308,4343,5701,5709,6774,7266,7277,8480,9531,10294,57805	DYNC1H1,DNAJA1,HSPA4,MOV10,PSMC2,PSMD3,STAT3,DNAJC7,TUBA4A,RAE1,BAG3,DNAJA2,CCAR2
4_Member	Reactome Gene Sets	R-HSA-3371453	Regulation of HSF1-mediated heat shock response	-6.33256	-3.51702	5/69	3308,7266,8480,9531,57805	HSPA4,DNAJC7,RAE1,BAG3,CCAR2
4_Member	Reactome Gene Sets	R-HSA-3371556	Cellular response to heat stress	-5.77999	-3.0756	5/89	3308,7266,8480,9531,57805	HSPA4,DNAJC7,RAE1,BAG3,CCAR2
5_Summary	CORUM	CORUM:1181	C complex spliceosome	-7.63416	-4.60936	6/79	3181,3183,9775,9939,55696,220988,1477,1478,8683,3842,6774,8480,10527,3182,3184,23644	HNRNPA2B1,HNRNPC,EIF4A3,RBM8A,RBM22,HNRNPA3,CSTF1,CSTF2,SRSF9,TNPO1,STAT3,RAE1,IPO7,HNRNPAB,HNRNPD,EDC4
5_Member	CORUM	CORUM:1181	C complex spliceosome	-7.63416	-4.60936	6/79	3181,3183,9775,9939,55696,220988	HNRNPA2B1,HNRNPC,EIF4A3,RBM8A,RBM22,HNRNPA3
5_Member	Reactome Gene Sets	R-HSA-72187	mRNA 3'-end processing	-6.67631	-3.79169	5/59	1477,1478,8683,9775,9939	CSTF1,CSTF2,SRSF9,EIF4A3,RBM8A
5_Member	Reactome Gene Sets	R-HSA-73856	RNA Polymerase II Transcription Termination	-6.36448	-3.52262	5/68	1477,1478,8683,9775,9939	CSTF1,CSTF2,SRSF9,EIF4A3,RBM8A
5_Member	GO Biological Processes	GO:0006913	nucleocytoplasmic transport	-6.02193	-3.27698	7/236	3181,3842,6774,8480,9775,9939,10527	HNRNPA2B1,TNPO1,STAT3,RAE1,EIF4A3,RBM8A,IPO7
5_Member	GO Biological Processes	GO:0051169	nuclear transport	-6.02193	-3.27698	7/236	3181,3842,6774,8480,9775,9939,10527	HNRNPA2B1,TNPO1,STAT3,RAE1,EIF4A3,RBM8A,IPO7
5_Member	GO Biological Processes	GO:2000622	regulation of nuclear-transcribed mRNA catabolic process, nonsense-mediated decay	-5.7694	-3.0756	3/11	3182,9775,9939	HNRNPAB,EIF4A3,RBM8A
5_Member	KEGG Pathway	hsa03013	Nucleocytoplasmic transport	-5.36507	-2.69929	5/108	3842,8480,9775,9939,10527	TNPO1,RAE1,EIF4A3,RBM8A,IPO7
5_Member	GO Biological Processes	GO:0051028	mRNA transport	-4.9881	-2.40451	5/129	3181,8480,9775,9939,220988	HNRNPA2B1,RAE1,EIF4A3,RBM8A,HNRNPA3
5_Member	GO Biological Processes	GO:0006406	mRNA export from nucleus	-4.92287	-2.354	4/63	3181,8480,9775,9939	HNRNPA2B1,RAE1,EIF4A3,RBM8A
5_Member	Reactome Gene Sets	R-HSA-159236	Transport of Mature mRNA derived from an Intron-Containing Transcript	-4.62181	-2.12605	4/75	8480,8683,9775,9939	RAE1,SRSF9,EIF4A3,RBM8A
5_Member	GO Biological Processes	GO:0050657	nucleic acid transport	-4.54982	-2.06613	5/159	3181,8480,9775,9939,220988	HNRNPA2B1,RAE1,EIF4A3,RBM8A,HNRNPA3
5_Member	GO Biological Processes	GO:0050658	RNA transport	-4.54982	-2.06613	5/159	3181,8480,9775,9939,220988	HNRNPA2B1,RAE1,EIF4A3,RBM8A,HNRNPA3
5_Member	GO Biological Processes	GO:0051236	establishment of RNA localization	-4.52381	-2.04603	5/161	3181,8480,9775,9939,220988	HNRNPA2B1,RAE1,EIF4A3,RBM8A,HNRNPA3
5_Member	GO Biological Processes	GO:0006405	RNA export from nucleus	-4.46881	-1.99685	4/82	3181,8480,9775,9939	HNRNPA2B1,RAE1,EIF4A3,RBM8A
5_Member	Reactome Gene Sets	R-HSA-72202	Transport of Mature Transcript to Cytoplasm	-4.42761	-1.96822	4/84	8480,8683,9775,9939	RAE1,SRSF9,EIF4A3,RBM8A
5_Member	GO Biological Processes	GO:0006403	RNA localization	-4.31582	-1.88261	5/178	3181,8480,9775,9939,220988	HNRNPA2B1,RAE1,EIF4A3,RBM8A,HNRNPA3
5_Member	KEGG Pathway	hsa03015	mRNA surveillance pathway	-4.18277	-1.76517	4/97	1477,1478,9775,9939	CSTF1,CSTF2,EIF4A3,RBM8A
5_Member	GO Biological Processes	GO:0015931	nucleobase-containing compound transport	-3.92886	-1.55957	5/215	3181,8480,9775,9939,220988	HNRNPA2B1,RAE1,EIF4A3,RBM8A,HNRNPA3
5_Member	GO Biological Processes	GO:0051168	nuclear export	-3.72982	-1.41623	4/127	3181,8480,9775,9939	HNRNPA2B1,RAE1,EIF4A3,RBM8A
5_Member	GO Biological Processes	GO:0006401	RNA catabolic process	-3.33784	-1.08774	4/161	3184,9775,9939,23644	HNRNPD,EIF4A3,RBM8A,EDC4
5_Member	GO Biological Processes	GO:0000956	nuclear-transcribed mRNA catabolic process	-2.81472	-0.677216	3/102	9775,9939,23644	EIF4A3,RBM8A,EDC4
5_Member	GO Biological Processes	GO:0006402	mRNA catabolic process	-2.56315	-0.461646	3/125	9775,9939,23644	EIF4A3,RBM8A,EDC4
5_Member	GO Biological Processes	GO:0034655	nucleobase-containing compound catabolic process	-2.44953	-0.37667	4/281	3184,9775,9939,23644	HNRNPD,EIF4A3,RBM8A,EDC4
5_Member	GO Biological Processes	GO:0046700	heterocycle catabolic process	-2.24579	-0.210522	4/321	3184,9775,9939,23644	HNRNPD,EIF4A3,RBM8A,EDC4
5_Member	GO Biological Processes	GO:0044270	cellular nitrogen compound catabolic process	-2.21775	-0.186704	4/327	3184,9775,9939,23644	HNRNPD,EIF4A3,RBM8A,EDC4
5_Member	GO Biological Processes	GO:0019439	aromatic compound catabolic process	-2.14582	-0.129213	4/343	3184,9775,9939,23644	HNRNPD,EIF4A3,RBM8A,EDC4
5_Member	GO Biological Processes	GO:1901361	organic cyclic compound catabolic process	-2.02491	-0.0300724	4/372	3184,9775,9939,23644	HNRNPD,EIF4A3,RBM8A,EDC4
6_Summary	GO Biological Processes	GO:0006457	protein folding	-6.37597	-3.52262	7/209	3301,3308,3315,7266,9093,9531,10294,1778,7277,57805,2017,23193	DNAJA1,HSPA4,HSPB1,DNAJC7,DNAJA3,BAG3,DNAJA2,DYNC1H1,TUBA4A,CCAR2,CTTN,GANAB
6_Member	GO Biological Processes	GO:0006457	protein folding	-6.37597	-3.52262	7/209	3301,3308,3315,7266,9093,9531,10294	DNAJA1,HSPA4,HSPB1,DNAJC7,DNAJA3,BAG3,DNAJA2
6_Member	GO Biological Processes	GO:0009408	response to heat	-5.57286	-2.8886	5/98	3301,3315,9093,9531,10294	DNAJA1,HSPB1,DNAJA3,BAG3,DNAJA2
6_Member	Reactome Gene Sets	R-HSA-3371497	HSP90 chaperone cycle for steroid hormone receptors (SHR) in the presence of ligand	-5.15925	-2.5526	4/55	1778,3301,7277,10294	DYNC1H1,DNAJA1,TUBA4A,DNAJA2
6_Member	GO Biological Processes	GO:0042026	protein refolding	-4.80696	-2.25526	3/22	3301,3315,10294	DNAJA1,HSPB1,DNAJA2
6_Member	GO Biological Processes	GO:0009266	response to temperature stimulus	-4.42314	-1.96822	5/169	3301,3315,9093,9531,10294	DNAJA1,HSPB1,DNAJA3,BAG3,DNAJA2
6_Member	GO Biological Processes	GO:0006986	response to unfolded protein	-3.78321	-1.44903	4/123	3301,3308,3315,9531	DNAJA1,HSPA4,HSPB1,BAG3
6_Member	GO Biological Processes	GO:0035966	response to topologically incorrect protein	-3.52139	-1.24255	4/144	3301,3308,3315,9531	DNAJA1,HSPA4,HSPB1,BAG3
6_Member	GO Biological Processes	GO:2001243	negative regulation of intrinsic apoptotic signaling pathway	-2.81472	-0.677216	3/102	3301,3315,57805	DNAJA1,HSPB1,CCAR2
6_Member	GO Biological Processes	GO:2001234	negative regulation of apoptotic signaling pathway	-2.76295	-0.628118	4/230	2017,3301,3315,57805	CTTN,DNAJA1,HSPB1,CCAR2
6_Member	GO Biological Processes	GO:2001242	regulation of intrinsic apoptotic signaling pathway	-2.18346	-0.160721	3/171	3301,3315,57805	DNAJA1,HSPB1,CCAR2
6_Member	KEGG Pathway	hsa04141	Protein processing in endoplasmic reticulum	-2.18346	-0.160721	3/171	3301,10294,23193	DNAJA1,DNAJA2,GANAB
6_Member	GO Biological Processes	GO:2001233	regulation of apoptotic signaling pathway	-2.03289	-0.0341724	4/370	2017,3301,3315,57805	CTTN,DNAJA1,HSPB1,CCAR2
7_Summary	GO Biological Processes	GO:2000112	regulation of cellular macromolecule biosynthetic process	-6.34184	-3.51702	10/564	2058,3184,3315,4343,9698,9775,9939,23369,25782,25929,6434,494115,5701,9531	EPRS1,HNRNPD,HSPB1,MOV10,PUM1,EIF4A3,RBM8A,PUM2,RAB3GAP2,GEMIN5,TRA2B,RBMXL1,PSMC2,BAG3
7_Member	GO Biological Processes	GO:2000112	regulation of cellular macromolecule biosynthetic process	-6.34184	-3.51702	10/564	2058,3184,3315,4343,9698,9775,9939,23369,25782,25929	EPRS1,HNRNPD,HSPB1,MOV10,PUM1,EIF4A3,RBM8A,PUM2,RAB3GAP2,GEMIN5
7_Member	GO Biological Processes	GO:0006417	regulation of translation	-6.00505	-3.27081	9/472	2058,3184,3315,4343,9698,9775,9939,23369,25929	EPRS1,HNRNPD,HSPB1,MOV10,PUM1,EIF4A3,RBM8A,PUM2,GEMIN5
7_Member	GO Biological Processes	GO:0034248	regulation of cellular amide metabolic process	-5.54582	-2.8709	9/537	2058,3184,3315,4343,9698,9775,9939,23369,25929	EPRS1,HNRNPD,HSPB1,MOV10,PUM1,EIF4A3,RBM8A,PUM2,GEMIN5
7_Member	GO Biological Processes	GO:1903313	positive regulation of mRNA metabolic process	-5.07162	-2.48048	5/124	3184,4343,6434,9698,494115	HNRNPD,MOV10,TRA2B,PUM1,RBMXL1
7_Member	GO Biological Processes	GO:0017148	negative regulation of translation	-3.68967	-1.39187	5/242	2058,3184,4343,9698,9775	EPRS1,HNRNPD,MOV10,PUM1,EIF4A3
7_Member	GO Biological Processes	GO:2000113	negative regulation of cellular macromolecule biosynthetic process	-3.47813	-1.21029	5/269	2058,3184,4343,9698,9775	EPRS1,HNRNPD,MOV10,PUM1,EIF4A3
7_Member	GO Biological Processes	GO:0034249	negative regulation of cellular amide metabolic process	-3.47075	-1.20652	5/270	2058,3184,4343,9698,9775	EPRS1,HNRNPD,MOV10,PUM1,EIF4A3
7_Member	GO Biological Processes	GO:0031331	positive regulation of cellular catabolic process	-3.30931	-1.06267	6/450	3184,4343,5701,9531,9698,25782	HNRNPD,MOV10,PSMC2,BAG3,PUM1,RAB3GAP2
7_Member	GO Biological Processes	GO:0061157	mRNA destabilization	-3.1847	-0.961529	3/76	3184,4343,9698	HNRNPD,MOV10,PUM1
7_Member	GO Biological Processes	GO:0050779	RNA destabilization	-3.11974	-0.903053	3/80	3184,4343,9698	HNRNPD,MOV10,PUM1
7_Member	GO Biological Processes	GO:0009896	positive regulation of catabolic process	-3.00892	-0.823266	6/514	3184,4343,5701,9531,9698,25782	HNRNPD,MOV10,PSMC2,BAG3,PUM1,RAB3GAP2
7_Member	GO Biological Processes	GO:0061014	positive regulation of mRNA catabolic process	-2.95742	-0.789383	3/91	3184,4343,9698	HNRNPD,MOV10,PUM1
8_Summary	WikiPathways	WP2359	Parkin-ubiquitin proteasomal system pathway	-6.30112	-3.49817	5/70	3308,5701,5709,7277,203068,3184,3315,3842,3181,8480,220988,1778,4343,9775,9939,2885,6774,8473,8148	HSPA4,PSMC2,PSMD3,TUBA4A,TUBB,HNRNPD,HSPB1,TNPO1,HNRNPA2B1,RAE1,HNRNPA3,DYNC1H1,MOV10,EIF4A3,RBM8A,GRB2,STAT3,OGT,TAF15
8_Member	WikiPathways	WP2359	Parkin-ubiquitin proteasomal system pathway	-6.30112	-3.49817	5/70	3308,5701,5709,7277,203068	HSPA4,PSMC2,PSMD3,TUBA4A,TUBB
8_Member	Reactome Gene Sets	R-HSA-450531	Regulation of mRNA stability by proteins that bind AU-rich elements	-5.80436	-3.08059	5/88	3184,3315,3842,5701,5709	HNRNPD,HSPB1,TNPO1,PSMC2,PSMD3
8_Member	Reactome Gene Sets	R-HSA-450408	AUF1 (hnRNP D0) binds and destabilizes mRNA	-5.12779	-2.52896	4/56	3184,3315,5701,5709	HNRNPD,HSPB1,PSMC2,PSMD3
8_Member	KEGG Pathway	hsa05014	Amyotrophic lateral sclerosis	-4.78756	-2.24672	7/364	3181,5701,5709,7277,8480,203068,220988	HNRNPA2B1,PSMC2,PSMD3,TUBA4A,RAE1,TUBB,HNRNPA3
8_Member	Reactome Gene Sets	R-HSA-68886	M Phase	-4.40457	-1.95518	7/418	1778,3842,5701,5709,7277,8480,203068	DYNC1H1,TNPO1,PSMC2,PSMD3,TUBA4A,RAE1,TUBB
8_Member	Reactome Gene Sets	R-HSA-5687128	MAPK6/MAPK4 signaling	-4.32899	-1.89046	4/89	3315,4343,5701,5709	HSPB1,MOV10,PSMC2,PSMD3
8_Member	Reactome Gene Sets	R-HSA-69275	G2/M Transition	-4.11769	-1.7069	5/196	1778,5701,5709,7277,203068	DYNC1H1,PSMC2,PSMD3,TUBA4A,TUBB
8_Member	Reactome Gene Sets	R-HSA-453274	Mitotic G2-G2/M phases	-4.0969	-1.69437	5/198	1778,5701,5709,7277,203068	DYNC1H1,PSMC2,PSMD3,TUBA4A,TUBB
8_Member	Reactome Gene Sets	R-HSA-68882	Mitotic Anaphase	-3.74021	-1.41623	5/236	1778,3842,5701,5709,7277	DYNC1H1,TNPO1,PSMC2,PSMD3,TUBA4A
8_Member	Reactome Gene Sets	R-HSA-2555396	Mitotic Metaphase and Anaphase	-3.73169	-1.41623	5/237	1778,3842,5701,5709,7277	DYNC1H1,TNPO1,PSMC2,PSMD3,TUBA4A
8_Member	Reactome Gene Sets	R-HSA-69278	Cell Cycle, Mitotic	-3.61249	-1.31855	7/561	1778,3842,5701,5709,7277,8480,203068	DYNC1H1,TNPO1,PSMC2,PSMD3,TUBA4A,RAE1,TUBB
8_Member	Reactome Gene Sets	R-HSA-9010553	Regulation of expression of SLITs and ROBOs	-3.23941	-1.00966	4/171	5701,5709,9775,9939	PSMC2,PSMD3,EIF4A3,RBM8A
8_Member	Reactome Gene Sets	R-HSA-8852276	The role of GTSE1 in G2/M progression after G2 checkpoint	-3.16812	-0.94821	3/77	5701,5709,7277	PSMC2,PSMD3,TUBA4A
8_Member	Reactome Gene Sets	R-HSA-5683057	MAPK family signaling cascades	-3.10603	-0.892547	5/325	2885,3315,4343,5701,5709	GRB2,HSPB1,MOV10,PSMC2,PSMD3
8_Member	Reactome Gene Sets	R-HSA-1640170	Cell Cycle	-3.07028	-0.869394	7/692	1778,3842,5701,5709,7277,8480,203068	DYNC1H1,TNPO1,PSMC2,PSMD3,TUBA4A,RAE1,TUBB
8_Member	Reactome Gene Sets	R-HSA-2467813	Separation of Sister Chromatids	-3.06004	-0.862603	4/191	1778,5701,5709,7277	DYNC1H1,PSMC2,PSMD3,TUBA4A
8_Member	Reactome Gene Sets	R-HSA-5357801	Programmed Cell Death	-2.90771	-0.748209	4/210	5701,5709,6774,8473	PSMC2,PSMD3,STAT3,OGT
8_Member	Reactome Gene Sets	R-HSA-422475	Axon guidance	-2.85061	-0.699685	6/552	2885,5701,5709,7277,9775,9939	GRB2,PSMC2,PSMD3,TUBA4A,EIF4A3,RBM8A
8_Member	Reactome Gene Sets	R-HSA-376176	Signaling by ROBO receptors	-2.84805	-0.699685	4/218	5701,5709,9775,9939	PSMC2,PSMD3,EIF4A3,RBM8A
8_Member	Reactome Gene Sets	R-HSA-5689603	UCH proteinases	-2.81472	-0.677216	3/102	5701,5709,8473	PSMC2,PSMD3,OGT
8_Member	Reactome Gene Sets	R-HSA-162906	HIV Infection	-2.75608	-0.62646	4/231	5701,5709,8148,8480	PSMC2,PSMD3,TAF15,RAE1
8_Member	Reactome Gene Sets	R-HSA-9675108	Nervous system development	-2.75337	-0.62646	6/577	2885,5701,5709,7277,9775,9939	GRB2,PSMC2,PSMD3,TUBA4A,EIF4A3,RBM8A
8_Member	Reactome Gene Sets	R-HSA-983705	Signaling by the B Cell Receptor (BCR)	-2.69856	-0.581988	3/112	2885,5701,5709	GRB2,PSMC2,PSMD3
8_Member	Reactome Gene Sets	R-HSA-5610787	Hedgehog 'off' state	-2.68756	-0.576067	3/113	5701,5709,7277	PSMC2,PSMD3,TUBA4A
8_Member	KEGG Pathway	hsa05012	Parkinson disease	-2.53461	-0.440445	4/266	5701,5709,7277,203068	PSMC2,PSMD3,TUBA4A,TUBB
8_Member	Reactome Gene Sets	R-HSA-1257604	PIP3 activates AKT signaling	-2.52877	-0.439432	4/267	2885,4343,5701,5709	GRB2,MOV10,PSMC2,PSMD3
8_Member	WikiPathways	WP5124	Alzheimer's disease	-2.52877	-0.439432	4/267	5701,5709,7277,203068	PSMC2,PSMD3,TUBA4A,TUBB
8_Member	Reactome Gene Sets	R-HSA-162909	Host Interactions of HIV factors	-2.51506	-0.430497	3/130	5701,5709,8480	PSMC2,PSMD3,RAE1
8_Member	KEGG Pathway	hsa05020	Prion disease	-2.49425	-0.412049	4/273	5701,5709,7277,203068	PSMC2,PSMD3,TUBA4A,TUBB
8_Member	Reactome Gene Sets	R-HSA-2454202	Fc epsilon receptor (FCERI) signaling	-2.47801	-0.400506	3/134	2885,5701,5709	GRB2,PSMC2,PSMD3
8_Member	Reactome Gene Sets	R-HSA-6807070	PTEN Regulation	-2.42462	-0.354156	3/140	4343,5701,5709	MOV10,PSMC2,PSMD3
8_Member	Reactome Gene Sets	R-HSA-446652	Interleukin-1 family signaling	-2.41596	-0.349977	3/141	5701,5709,6774	PSMC2,PSMD3,STAT3
8_Member	Reactome Gene Sets	R-HSA-3858494	Beta-catenin independent WNT signaling	-2.37365	-0.314439	3/146	4343,5701,5709	MOV10,PSMC2,PSMD3
8_Member	Reactome Gene Sets	R-HSA-5358351	Signaling by Hedgehog	-2.34902	-0.294259	3/149	5701,5709,7277	PSMC2,PSMD3,TUBA4A
8_Member	KEGG Pathway	hsa05016	Huntington disease	-2.3186	-0.270433	4/306	5701,5709,7277,203068	PSMC2,PSMD3,TUBA4A,TUBB
8_Member	Reactome Gene Sets	R-HSA-9006925	Intracellular signaling by second messengers	-2.30371	-0.257724	4/309	2885,4343,5701,5709	GRB2,MOV10,PSMC2,PSMD3
8_Member	WikiPathways	WP2059	Alzheimer's disease and miRNA effects	-2.17233	-0.151645	4/337	5701,5709,7277,203068	PSMC2,PSMD3,TUBA4A,TUBB
8_Member	Reactome Gene Sets	R-HSA-5619115	Disorders of transmembrane transporters	-2.14909	-0.130455	3/176	5701,5709,8480	PSMC2,PSMD3,RAE1
8_Member	Reactome Gene Sets	R-HSA-109581	Apoptosis	-2.12237	-0.109806	3/180	5701,5709,6774	PSMC2,PSMD3,STAT3
8_Member	Reactome Gene Sets	R-HSA-9711123	Cellular response to chemical stress	-2.03378	-0.0341724	3/194	5701,5709,6774	PSMC2,PSMD3,STAT3
9_Summary	CORUM	CORUM:3040	Multisynthetase complex	-5.7694	-3.0756	3/11	1615,2058,5917,5701,5709,26227,790,1192,7284,25929,8473	DARS1,EPRS1,RARS1,PSMC2,PSMD3,PHGDH,CAD,CLIC1,TUFM,GEMIN5,OGT
9_Member	CORUM	CORUM:3040	Multisynthetase complex	-5.7694	-3.0756	3/11	1615,2058,5917	DARS1,EPRS1,RARS1
9_Member	Reactome Gene Sets	R-HSA-379716	Cytosolic tRNA aminoacylation	-4.68965	-2.18148	3/24	1615,2058,5917	DARS1,EPRS1,RARS1
9_Member	GO Biological Processes	GO:0006418	tRNA aminoacylation for protein translation	-3.97982	-1.59659	3/41	1615,2058,5917	DARS1,EPRS1,RARS1
9_Member	Reactome Gene Sets	R-HSA-379724	tRNA Aminoacylation	-3.94832	-1.56979	3/42	1615,2058,5917	DARS1,EPRS1,RARS1
9_Member	GO Biological Processes	GO:0043039	tRNA aminoacylation	-3.88762	-1.53624	3/44	1615,2058,5917	DARS1,EPRS1,RARS1
9_Member	GO Biological Processes	GO:0043038	amino acid activation	-3.85835	-1.51565	3/45	1615,2058,5917	DARS1,EPRS1,RARS1
9_Member	Reactome Gene Sets	R-HSA-71291	Metabolism of amino acids and derivatives	-3.73736	-1.41623	6/374	1615,2058,5701,5709,5917,26227	DARS1,EPRS1,PSMC2,PSMD3,RARS1,PHGDH
9_Member	GO Biological Processes	GO:0006520	cellular amino acid metabolic process	-3.41279	-1.15568	5/278	790,1615,2058,5917,26227	CAD,DARS1,EPRS1,RARS1,PHGDH
9_Member	KEGG Pathway	hsa00970	Aminoacyl-tRNA biosynthesis	-3.36429	-1.1107	3/66	1615,2058,5917	DARS1,EPRS1,RARS1
9_Member	WikiPathways	WP3925	Amino acid metabolism	-2.95742	-0.789383	3/91	790,2058,5917	CAD,EPRS1,RARS1
9_Member	GO Biological Processes	GO:0006518	peptide metabolic process	-2.94482	-0.779648	6/529	1192,1615,2058,5917,7284,25929	CLIC1,DARS1,EPRS1,RARS1,TUFM,GEMIN5
9_Member	GO Biological Processes	GO:0006412	translation	-2.86116	-0.707263	5/369	1615,2058,5917,7284,25929	DARS1,EPRS1,RARS1,TUFM,GEMIN5
9_Member	GO Biological Processes	GO:0043043	peptide biosynthetic process	-2.7269	-0.605187	5/396	1615,2058,5917,7284,25929	DARS1,EPRS1,RARS1,TUFM,GEMIN5
9_Member	Reactome Gene Sets	R-HSA-2408522	Selenoamino acid metabolism	-2.63407	-0.525101	3/118	1615,2058,5917	DARS1,EPRS1,RARS1
9_Member	Reactome Gene Sets	R-HSA-72766	Translation	-2.39562	-0.331905	4/291	1615,2058,5917,7284	DARS1,EPRS1,RARS1,TUFM
9_Member	GO Biological Processes	GO:0043604	amide biosynthetic process	-2.25532	-0.215802	5/511	1615,2058,5917,7284,25929	DARS1,EPRS1,RARS1,TUFM,GEMIN5
9_Member	GO Biological Processes	GO:0034645	cellular macromolecule biosynthetic process	-2.19931	-0.170641	6/749	1615,2058,5917,7284,8473,25929	DARS1,EPRS1,RARS1,TUFM,OGT,GEMIN5
9_Member	GO Biological Processes	GO:0043603	cellular amide metabolic process	-2.0854	-0.0768355	6/792	1192,1615,2058,5917,7284,25929	CLIC1,DARS1,EPRS1,RARS1,TUFM,GEMIN5
9_Member	GO Biological Processes	GO:0006399	tRNA metabolic process	-2.06458	-0.0580046	3/189	1615,2058,5917	DARS1,EPRS1,RARS1
10_Summary	GO Biological Processes	GO:2000637	positive regulation of miRNA-mediated gene silencing	-4.74695	-2.21284	3/23	6774,9698,23369,1615,2058,3181,5917,9775,50628,5701,5709	STAT3,PUM1,PUM2,DARS1,EPRS1,HNRNPA2B1,RARS1,EIF4A3,GEMIN4,PSMC2,PSMD3
10_Member	GO Biological Processes	GO:2000637	positive regulation of miRNA-mediated gene silencing	-4.74695	-2.21284	3/23	6774,9698,23369	STAT3,PUM1,PUM2
10_Member	GO Biological Processes	GO:0034660	ncRNA metabolic process	-4.6899	-2.18148	8/523	1615,2058,3181,5917,9698,9775,23369,50628	DARS1,EPRS1,HNRNPA2B1,RARS1,PUM1,EIF4A3,PUM2,GEMIN4
10_Member	GO Biological Processes	GO:0060148	positive regulation of post-transcriptional gene silencing	-4.68965	-2.18148	3/24	6774,9698,23369	STAT3,PUM1,PUM2
10_Member	GO Biological Processes	GO:1900370	positive regulation of post-transcriptional gene silencing by RNA	-4.68965	-2.18148	3/24	6774,9698,23369	STAT3,PUM1,PUM2
10_Member	GO Biological Processes	GO:0035196	miRNA maturation	-4.30589	-1.87795	3/32	3181,9698,23369	HNRNPA2B1,PUM1,PUM2
10_Member	GO Biological Processes	GO:0070918	primary sncRNA processing	-4.1144	-1.7069	3/37	3181,9698,23369	HNRNPA2B1,PUM1,PUM2
10_Member	GO Biological Processes	GO:0060964	regulation of miRNA-mediated gene silencing	-3.97982	-1.59659	3/41	6774,9698,23369	STAT3,PUM1,PUM2
10_Member	GO Biological Processes	GO:1900368	regulation of post-transcriptional gene silencing by RNA	-3.9176	-1.55286	3/43	6774,9698,23369	STAT3,PUM1,PUM2
10_Member	GO Biological Processes	GO:0060147	regulation of post-transcriptional gene silencing	-3.88762	-1.53624	3/44	6774,9698,23369	STAT3,PUM1,PUM2
10_Member	GO Biological Processes	GO:0060966	regulation of gene silencing by RNA	-3.85835	-1.51565	3/45	6774,9698,23369	STAT3,PUM1,PUM2
10_Member	KEGG Pathway	hsa05017	Spinocerebellar ataxia	-3.5329	-1.25034	4/143	5701,5709,9698,23369	PSMC2,PSMD3,PUM1,PUM2
10_Member	GO Biological Processes	GO:0034470	ncRNA processing	-2.69381	-0.579788	5/403	3181,9698,9775,23369,50628	HNRNPA2B1,PUM1,EIF4A3,PUM2,GEMIN4
11_Summary	WikiPathways	WP3888	VEGFA-VEGFR2 signaling pathway	-4.27037	-1.84763	7/439	1192,2058,2885,3301,3315,4343,6774,2017,9093,8473,3182,3184	CLIC1,EPRS1,GRB2,DNAJA1,HSPB1,MOV10,STAT3,CTTN,DNAJA3,OGT,HNRNPAB,HNRNPD
11_Member	WikiPathways	WP3888	VEGFA-VEGFR2 signaling pathway	-4.27037	-1.84763	7/439	1192,2058,2885,3301,3315,4343,6774	CLIC1,EPRS1,GRB2,DNAJA1,HSPB1,MOV10,STAT3
11_Member	WikiPathways	WP3646	Hepatitis C and hepatocellular carcinoma	-3.72152	-1.41589	3/50	2017,2885,6774	CTTN,GRB2,STAT3
11_Member	Canonical Pathways	M187	PID TRKR PATHWAY	-3.46516	-1.2045	3/61	2885,6774,9093	GRB2,STAT3,DNAJA3
11_Member	Canonical Pathways	M186	PID PDGFRB PATHWAY	-2.52452	-0.437573	3/129	2017,2885,6774	CTTN,GRB2,STAT3
11_Member	GO Biological Processes	GO:0043434	response to peptide hormone	-2.09859	-0.0880335	4/354	2058,2885,6774,8473	EPRS1,GRB2,STAT3,OGT
11_Member	GO Biological Processes	GO:0071417	cellular response to organonitrogen compound	-2.02984	-0.0330709	5/580	2058,2885,3182,3184,6774	EPRS1,GRB2,HNRNPAB,HNRNPD,STAT3
12_Summary	GO Biological Processes	GO:0033120	positive regulation of RNA splicing	-4.01213	-1.61935	3/40	6434,55696,494115	TRA2B,RBM22,RBMXL1
12_Member	GO Biological Processes	GO:0033120	positive regulation of RNA splicing	-4.01213	-1.61935	3/40	6434,55696,494115	TRA2B,RBM22,RBMXL1
13_Summary	GO Biological Processes	GO:0006886	intracellular protein transport	-3.93553	-1.56164	8/670	2017,3308,3315,3842,6774,9531,10527,25782,3301	CTTN,HSPA4,HSPB1,TNPO1,STAT3,BAG3,IPO7,RAB3GAP2,DNAJA1
13_Member	GO Biological Processes	GO:0006886	intracellular protein transport	-3.93553	-1.56164	8/670	2017,3308,3315,3842,6774,9531,10527,25782	CTTN,HSPA4,HSPB1,TNPO1,STAT3,BAG3,IPO7,RAB3GAP2
13_Member	GO Biological Processes	GO:0072594	establishment of protein localization to organelle	-3.08816	-0.884161	5/328	3308,3842,6774,10527,25782	HSPA4,TNPO1,STAT3,IPO7,RAB3GAP2
13_Member	GO Biological Processes	GO:0010506	regulation of autophagy	-3.02422	-0.832536	5/339	2017,3315,6774,9531,25782	CTTN,HSPB1,STAT3,BAG3,RAB3GAP2
13_Member	GO Biological Processes	GO:0006606	protein import into nucleus	-2.74364	-0.619337	3/108	3842,6774,10527	TNPO1,STAT3,IPO7
13_Member	GO Biological Processes	GO:0051170	import into nucleus	-2.69856	-0.581988	3/112	3842,6774,10527	TNPO1,STAT3,IPO7
13_Member	GO Biological Processes	GO:0033365	protein localization to organelle	-2.38823	-0.326765	6/684	3301,3308,3842,6774,10527,25782	DNAJA1,HSPA4,TNPO1,STAT3,IPO7,RAB3GAP2
13_Member	GO Biological Processes	GO:0034504	protein localization to nucleus	-2.13565	-0.121069	3/178	3842,6774,10527	TNPO1,STAT3,IPO7
14_Summary	Reactome Gene Sets	R-HSA-1280215	Cytokine Signaling in Immune system	-3.74263	-1.41623	8/715	2885,3181,5701,5709,6774,8480,9775,9987	GRB2,HNRNPA2B1,PSMC2,PSMD3,STAT3,RAE1,EIF4A3,HNRNPDL
14_Member	Reactome Gene Sets	R-HSA-1280215	Cytokine Signaling in Immune system	-3.74263	-1.41623	8/715	2885,3181,5701,5709,6774,8480,9775,9987	GRB2,HNRNPA2B1,PSMC2,PSMD3,STAT3,RAE1,EIF4A3,HNRNPDL
14_Member	Reactome Gene Sets	R-HSA-447115	Interleukin-12 family signaling	-3.55232	-1.266	3/57	3181,6774,9987	HNRNPA2B1,STAT3,HNRNPDL
14_Member	Reactome Gene Sets	R-HSA-449147	Signaling by Interleukins	-3.24935	-1.01627	6/462	2885,3181,5701,5709,6774,9987	GRB2,HNRNPA2B1,PSMC2,PSMD3,STAT3,HNRNPDL
15_Summary	Reactome Gene Sets	R-HSA-6811436	COPI-independent Golgi-to-ER retrograde traffic	-3.69588	-1.39418	3/51	1778,7277,25782,2017,203068,2885,3181,3184,3842,9698,8480,3183,6434,3308	DYNC1H1,TUBA4A,RAB3GAP2,CTTN,TUBB,GRB2,HNRNPA2B1,HNRNPD,TNPO1,PUM1,RAE1,HNRNPC,TRA2B,HSPA4
15_Member	Reactome Gene Sets	R-HSA-6811436	COPI-independent Golgi-to-ER retrograde traffic	-3.69588	-1.39418	3/51	1778,7277,25782	DYNC1H1,TUBA4A,RAB3GAP2
15_Member	WikiPathways	WP2272	Pathogenic Escherichia coli infection	-3.59833	-1.30822	3/55	2017,7277,203068	CTTN,TUBA4A,TUBB
15_Member	Reactome Gene Sets	R-HSA-380259	Loss of Nlp from mitotic centrosomes	-3.28922	-1.04942	3/70	1778,7277,203068	DYNC1H1,TUBA4A,TUBB
15_Member	Reactome Gene Sets	R-HSA-380284	Loss of proteins required for interphase microtubule organization from the centrosome	-3.28922	-1.04942	3/70	1778,7277,203068	DYNC1H1,TUBA4A,TUBB
15_Member	Reactome Gene Sets	R-HSA-8854518	AURKA Activation by TPX2	-3.23583	-1.00938	3/73	1778,7277,203068	DYNC1H1,TUBA4A,TUBB
15_Member	Reactome Gene Sets	R-HSA-380270	Recruitment of mitotic centrosome proteins and complexes	-3.08853	-0.884161	3/82	1778,7277,203068	DYNC1H1,TUBA4A,TUBB
15_Member	Reactome Gene Sets	R-HSA-380287	Centrosome maturation	-3.08853	-0.884161	3/82	1778,7277,203068	DYNC1H1,TUBA4A,TUBB
15_Member	GO Biological Processes	GO:0010638	positive regulation of organelle organization	-3.05733	-0.862603	6/503	1778,2017,2885,3181,3184,25782	DYNC1H1,CTTN,GRB2,HNRNPA2B1,HNRNPD,RAB3GAP2
15_Member	Reactome Gene Sets	R-HSA-2565942	Regulation of PLK1 Activity at G2/M Transition	-2.99954	-0.819839	3/88	1778,7277,203068	DYNC1H1,TUBA4A,TUBB
15_Member	KEGG Pathway	hsa04540	Gap junction	-2.99954	-0.819839	3/88	2885,7277,203068	GRB2,TUBA4A,TUBB
15_Member	Reactome Gene Sets	R-HSA-5617833	Cilium Assembly	-2.97789	-0.801135	4/201	1778,3842,7277,203068	DYNC1H1,TNPO1,TUBA4A,TUBB
15_Member	Reactome Gene Sets	R-HSA-380320	Recruitment of NuMA to mitotic centrosomes	-2.91676	-0.754431	3/94	1778,7277,203068	DYNC1H1,TUBA4A,TUBB
15_Member	Reactome Gene Sets	R-HSA-5620912	Anchoring of the basal body to the plasma membrane	-2.86463	-0.707943	3/98	1778,7277,203068	DYNC1H1,TUBA4A,TUBB
15_Member	Reactome Gene Sets	R-HSA-199991	Membrane Trafficking	-2.54946	-0.450414	6/634	1778,2017,2885,7277,9698,25782	DYNC1H1,CTTN,GRB2,TUBA4A,PUM1,RAB3GAP2
15_Member	Reactome Gene Sets	R-HSA-8856688	Golgi-to-ER retrograde transport	-2.48716	-0.407315	3/133	1778,7277,25782	DYNC1H1,TUBA4A,RAB3GAP2
15_Member	Reactome Gene Sets	R-HSA-9609690	HCMV Early Events	-2.46893	-0.393758	3/135	1778,7277,8480	DYNC1H1,TUBA4A,RAE1
15_Member	Reactome Gene Sets	R-HSA-5653656	Vesicle-mediated transport	-2.42242	-0.354156	6/673	1778,2017,2885,7277,9698,25782	DYNC1H1,CTTN,GRB2,TUBA4A,PUM1,RAB3GAP2
15_Member	Reactome Gene Sets	R-HSA-1852241	Organelle biogenesis and maintenance	-2.36945	-0.312469	4/296	1778,3842,7277,203068	DYNC1H1,TNPO1,TUBA4A,TUBB
15_Member	KEGG Pathway	hsa04145	Phagosome	-2.32492	-0.27237	3/152	1778,7277,203068	DYNC1H1,TUBA4A,TUBB
15_Member	Reactome Gene Sets	R-HSA-194315	Signaling by Rho GTPases	-2.31889	-0.270433	6/707	1778,2017,2885,3183,6434,7277	DYNC1H1,CTTN,GRB2,HNRNPC,TRA2B,TUBA4A
15_Member	Reactome Gene Sets	R-HSA-9716542	Signaling by Rho GTPases, Miro GTPases and RHOBTB3	-2.2723	-0.228481	6/723	1778,2017,2885,3183,6434,7277	DYNC1H1,CTTN,GRB2,HNRNPC,TRA2B,TUBA4A
15_Member	Reactome Gene Sets	R-HSA-9609646	HCMV Infection	-2.26312	-0.22145	3/160	1778,7277,8480	DYNC1H1,TUBA4A,RAE1
15_Member	Reactome Gene Sets	R-HSA-195258	RHO GTPase Effectors	-2.21775	-0.186704	4/327	1778,2017,2885,7277	DYNC1H1,CTTN,GRB2,TUBA4A
15_Member	KEGG Pathway	hsa04530	Tight junction	-2.19751	-0.170641	3/169	2017,3308,7277	CTTN,HSPA4,TUBA4A
15_Member	GO Biological Processes	GO:0051495	positive regulation of cytoskeleton organization	-2.03378	-0.0341724	3/194	1778,2017,2885	DYNC1H1,CTTN,GRB2
15_Member	KEGG Pathway	hsa05130	Pathogenic Escherichia coli infection	-2.01572	-0.0228123	3/197	2017,7277,203068	CTTN,TUBA4A,TUBB
16_Summary	GO Biological Processes	GO:0034109	homotypic cell-cell adhesion	-3.48637	-1.2149	3/60	1192,3315,5318	CLIC1,HSPB1,PKP2
16_Member	GO Biological Processes	GO:0034109	homotypic cell-cell adhesion	-3.48637	-1.2149	3/60	1192,3315,5318	CLIC1,HSPB1,PKP2
17_Summary	GO Biological Processes	GO:0000381	regulation of alternative mRNA splicing, via spliceosome	-3.48637	-1.2149	3/60	3191,6434,9939	HNRNPL,TRA2B,RBM8A
17_Member	GO Biological Processes	GO:0000381	regulation of alternative mRNA splicing, via spliceosome	-3.48637	-1.2149	3/60	3191,6434,9939	HNRNPL,TRA2B,RBM8A
18_Summary	WikiPathways	WP4018	Clear cell renal cell carcinoma pathways	-3.01392	-0.825262	3/87	5214,6774,26227	PFKP,STAT3,PHGDH
18_Member	WikiPathways	WP4018	Clear cell renal cell carcinoma pathways	-3.01392	-0.825262	3/87	5214,6774,26227	PFKP,STAT3,PHGDH
19_Summary	GO Biological Processes	GO:0030705	cytoskeleton-dependent intracellular transport	-2.96992	-0.796092	4/202	1778,3315,9531,203068,55696	DYNC1H1,HSPB1,BAG3,TUBB,RBM22
19_Member	GO Biological Processes	GO:0030705	cytoskeleton-dependent intracellular transport	-2.96992	-0.796092	4/202	1778,3315,9531,203068	DYNC1H1,HSPB1,BAG3,TUBB
19_Member	GO Biological Processes	GO:0010970	transport along microtubule	-2.24819	-0.210806	3/162	1778,3315,9531	DYNC1H1,HSPB1,BAG3
19_Member	GO Biological Processes	GO:0032388	positive regulation of intracellular transport	-2.00977	-0.0187787	3/198	1778,9531,55696	DYNC1H1,BAG3,RBM22
20_Summary	Reactome Gene Sets	R-HSA-72306	tRNA processing	-2.75519	-0.62646	3/107	1478,2058,8480	CSTF2,EPRS1,RAE1
20_Member	Reactome Gene Sets	R-HSA-72306	tRNA processing	-2.75519	-0.62646	3/107	1478,2058,8480	CSTF2,EPRS1,RAE1

## Sheet: Sup. Fig. 3f
#Statistics for pathway enrichment analyses are calculated using Metascape [59]
GroupID	Category	Term	Description	LogP	Log(q-value)	InTerm_InList	Genes	Symbols
1_Summary	KEGG Pathway	hsa03040	Spliceosome	-13.5152	-9.16814	9/147	3178,3303,3304,3312,8175,23350,27316,29896,84991,5431,8106,5706,6294,9667,79811,22913,8295	HNRNPA1,HSPA1A,HSPA1B,HSPA8,SF3A2,U2SURP,RBMX,TRA2A,RBM17,POLR2B,PABPN1,PSMC6,SAFB,SAFB2,SLTM,RALY,TRRAP
1_Member	KEGG Pathway	hsa03040	Spliceosome	-13.5152	-9.16814	9/147	3178,3303,3304,3312,8175,23350,27316,29896,84991	HNRNPA1,HSPA1A,HSPA1B,HSPA8,SF3A2,U2SURP,RBMX,TRA2A,RBM17
1_Member	Reactome Gene Sets	R-HSA-72163	mRNA Splicing - Major Pathway	-10.8201	-7.31815	8/184	3178,3312,5431,8106,8175,23350,27316,84991	HNRNPA1,HSPA8,POLR2B,PABPN1,SF3A2,U2SURP,RBMX,RBM17
1_Member	Reactome Gene Sets	R-HSA-72172	mRNA Splicing	-10.6718	-7.22791	8/192	3178,3312,5431,8106,8175,23350,27316,84991	HNRNPA1,HSPA8,POLR2B,PABPN1,SF3A2,U2SURP,RBMX,RBM17
1_Member	Reactome Gene Sets	R-HSA-8953854	Metabolism of RNA	-10.2739	-6.92692	11/674	3178,3303,3304,3312,5431,5706,8106,8175,23350,27316,84991	HNRNPA1,HSPA1A,HSPA1B,HSPA8,POLR2B,PSMC6,PABPN1,SF3A2,U2SURP,RBMX,RBM17
1_Member	GO Biological Processes	GO:0050684	regulation of mRNA processing	-9.87421	-6.64113	7/142	3178,3312,6294,9667,27316,29896,79811	HNRNPA1,HSPA8,SAFB,SAFB2,RBMX,TRA2A,SLTM
1_Member	Reactome Gene Sets	R-HSA-72203	Processing of Capped Intron-Containing Pre-mRNA	-9.82723	-6.62634	8/245	3178,3312,5431,8106,8175,23350,27316,84991	HNRNPA1,HSPA8,POLR2B,PABPN1,SF3A2,U2SURP,RBMX,RBM17
1_Member	GO Biological Processes	GO:0016071	mRNA metabolic process	-9.29451	-6.12358	10/617	3178,3303,3304,3312,8106,8175,22913,27316,29896,84991	HNRNPA1,HSPA1A,HSPA1B,HSPA8,PABPN1,SF3A2,RALY,RBMX,TRA2A,RBM17
1_Member	GO Biological Processes	GO:0000377	RNA splicing, via transesterification reactions with bulged adenosine as nucleophile	-7.95216	-4.92737	7/268	3178,3312,8175,22913,27316,29896,84991	HNRNPA1,HSPA8,SF3A2,RALY,RBMX,TRA2A,RBM17
1_Member	GO Biological Processes	GO:0000398	mRNA splicing, via spliceosome	-7.95216	-4.92737	7/268	3178,3312,8175,22913,27316,29896,84991	HNRNPA1,HSPA8,SF3A2,RALY,RBMX,TRA2A,RBM17
1_Member	GO Biological Processes	GO:0000375	RNA splicing, via transesterification reactions	-7.90788	-4.90329	7/272	3178,3312,8175,22913,27316,29896,84991	HNRNPA1,HSPA8,SF3A2,RALY,RBMX,TRA2A,RBM17
1_Member	GO Biological Processes	GO:0006397	mRNA processing	-7.66684	-4.70003	8/462	3178,3312,8106,8175,22913,27316,29896,84991	HNRNPA1,HSPA8,PABPN1,SF3A2,RALY,RBMX,TRA2A,RBM17
1_Member	GO Biological Processes	GO:1903311	regulation of mRNA metabolic process	-7.56652	-4.63448	7/305	3178,3312,6294,9667,27316,29896,79811	HNRNPA1,HSPA8,SAFB,SAFB2,RBMX,TRA2A,SLTM
1_Member	GO Biological Processes	GO:0043484	regulation of RNA splicing	-7.51212	-4.61226	6/178	3178,3303,3312,8295,27316,29896	HNRNPA1,HSPA1A,HSPA8,TRRAP,RBMX,TRA2A
1_Member	GO Biological Processes	GO:0033120	positive regulation of RNA splicing	-7.0345	-4.21896	4/40	3303,3312,27316,29896	HSPA1A,HSPA8,RBMX,TRA2A
1_Member	GO Biological Processes	GO:0008380	RNA splicing	-6.86219	-4.07148	7/387	3178,3312,8175,22913,27316,29896,84991	HNRNPA1,HSPA8,SF3A2,RALY,RBMX,TRA2A,RBM17
1_Member	WikiPathways	WP411	mRNA processing	-6.55097	-3.80054	5/133	3178,8106,8175,27316,84991	HNRNPA1,PABPN1,SF3A2,RBMX,RBM17
1_Member	CORUM	CORUM:1181	C complex spliceosome	-5.83115	-3.21653	4/79	3178,8175,22913,27316	HNRNPA1,SF3A2,RALY,RBMX
1_Member	GO Biological Processes	GO:0048026	positive regulation of mRNA splicing, via spliceosome	-5.55848	-2.99007	3/26	3312,27316,29896	HSPA8,RBMX,TRA2A
1_Member	GO Biological Processes	GO:0048024	regulation of mRNA splicing, via spliceosome	-5.32051	-2.82475	4/106	3178,3312,27316,29896	HNRNPA1,HSPA8,RBMX,TRA2A
1_Member	GO Biological Processes	GO:0050685	positive regulation of mRNA processing	-5.16036	-2.72716	3/35	3312,27316,29896	HSPA8,RBMX,TRA2A
1_Member	GO Biological Processes	GO:1903313	positive regulation of mRNA metabolic process	-3.51254	-1.3054	3/124	3312,27316,29896	HSPA8,RBMX,TRA2A
2_Summary	Reactome Gene Sets	R-HSA-3371453	Regulation of HSF1-mediated heat shock response	-12.1166	-8.24632	7/69	3303,3304,3309,3312,3313,9532,10808,5706,5347,7756,8239,9184,599,6294,8106,5431	HSPA1A,HSPA1B,HSPA5,HSPA8,HSPA9,BAG2,HSPH1,PSMC6,PLK1,ZNF207,USP9X,BUB3,BCL2L2,SAFB,PABPN1,POLR2B
2_Member	Reactome Gene Sets	R-HSA-3371453	Regulation of HSF1-mediated heat shock response	-12.1166	-8.24632	7/69	3303,3304,3309,3312,3313,9532,10808	HSPA1A,HSPA1B,HSPA5,HSPA8,HSPA9,BAG2,HSPH1
2_Member	GO Biological Processes	GO:0051085	chaperone cofactor-dependent protein refolding	-12.1162	-8.24632	6/32	3303,3304,3309,3312,3313,10808	HSPA1A,HSPA1B,HSPA5,HSPA8,HSPA9,HSPH1
2_Member	GO Biological Processes	GO:0051084	'de novo' post-translational protein folding	-11.7087	-7.9637	6/37	3303,3304,3309,3312,3313,10808	HSPA1A,HSPA1B,HSPA5,HSPA8,HSPA9,HSPH1
2_Member	GO Biological Processes	GO:0006458	'de novo' protein folding	-11.4235	-7.77542	6/41	3303,3304,3309,3312,3313,10808	HSPA1A,HSPA1B,HSPA5,HSPA8,HSPA9,HSPH1
2_Member	Reactome Gene Sets	R-HSA-3371556	Cellular response to heat stress	-11.3176	-7.74875	7/89	3303,3304,3309,3312,3313,9532,10808	HSPA1A,HSPA1B,HSPA5,HSPA8,HSPA9,BAG2,HSPH1
2_Member	GO Biological Processes	GO:0042026	protein refolding	-10.6015	-7.20877	5/22	3303,3304,3309,3312,3313	HSPA1A,HSPA1B,HSPA5,HSPA8,HSPA9
2_Member	GO Biological Processes	GO:0061077	chaperone-mediated protein folding	-10.0066	-6.70095	6/69	3303,3304,3309,3312,3313,10808	HSPA1A,HSPA1B,HSPA5,HSPA8,HSPA9,HSPH1
2_Member	WikiPathways	WP2359	Parkin-ubiquitin proteasomal system pathway	-9.96798	-6.70014	6/70	3303,3304,3309,3312,3313,5706	HSPA1A,HSPA1B,HSPA5,HSPA8,HSPA9,PSMC6
2_Member	GO Biological Processes	GO:0006457	protein folding	-8.69922	-5.55633	7/209	3303,3304,3309,3312,3313,9532,10808	HSPA1A,HSPA1B,HSPA5,HSPA8,HSPA9,BAG2,HSPH1
2_Member	GO Biological Processes	GO:0006986	response to unfolded protein	-8.47432	-5.38258	6/123	3303,3304,3309,3312,3313,10808	HSPA1A,HSPA1B,HSPA5,HSPA8,HSPA9,HSPH1
2_Member	GO Biological Processes	GO:0035966	response to topologically incorrect protein	-8.06238	-4.99412	6/144	3303,3304,3309,3312,3313,10808	HSPA1A,HSPA1B,HSPA5,HSPA8,HSPA9,HSPH1
2_Member	GO Biological Processes	GO:0034620	cellular response to unfolded protein	-7.68762	-4.70233	5/79	3303,3304,3309,3312,3313	HSPA1A,HSPA1B,HSPA5,HSPA8,HSPA9
2_Member	KEGG Pathway	hsa04141	Protein processing in endoplasmic reticulum	-7.61594	-4.66686	6/171	3303,3304,3309,3312,9532,10808	HSPA1A,HSPA1B,HSPA5,HSPA8,BAG2,HSPH1
2_Member	GO Biological Processes	GO:0031647	regulation of protein stability	-7.41464	-4.53002	7/321	3303,3304,3312,5347,7756,8239,9532	HSPA1A,HSPA1B,HSPA8,PLK1,ZNF207,USP9X,BAG2
2_Member	GO Biological Processes	GO:0061136	regulation of proteasomal protein catabolic process	-7.33007	-4.46018	6/191	3303,3304,5347,5706,8239,9532	HSPA1A,HSPA1B,PLK1,PSMC6,USP9X,BAG2
2_Member	GO Biological Processes	GO:0035967	cellular response to topologically incorrect protein	-7.21474	-4.35908	5/98	3303,3304,3309,3312,3313	HSPA1A,HSPA1B,HSPA5,HSPA8,HSPA9
2_Member	GO Biological Processes	GO:0031396	regulation of protein ubiquitination	-7.04948	-4.22098	6/213	3303,3304,3309,5347,9184,9532	HSPA1A,HSPA1B,HSPA5,PLK1,BUB3,BAG2
2_Member	GO Biological Processes	GO:1903050	regulation of proteolysis involved in cellular protein catabolic process	-6.92028	-4.11733	6/224	3303,3304,5347,5706,8239,9532	HSPA1A,HSPA1B,PLK1,PSMC6,USP9X,BAG2
2_Member	GO Biological Processes	GO:1901800	positive regulation of proteasomal protein catabolic process	-6.84733	-4.06852	5/116	3303,3304,5347,5706,9532	HSPA1A,HSPA1B,PLK1,PSMC6,BAG2
2_Member	GO Biological Processes	GO:1903320	regulation of protein modification by small protein conjugation or removal	-6.58891	-3.82167	6/255	3303,3304,3309,5347,9184,9532	HSPA1A,HSPA1B,HSPA5,PLK1,BUB3,BAG2
2_Member	GO Biological Processes	GO:1903362	regulation of cellular protein catabolic process	-6.53942	-3.80054	6/260	3303,3304,5347,5706,8239,9532	HSPA1A,HSPA1B,PLK1,PSMC6,USP9X,BAG2
2_Member	GO Biological Processes	GO:1903052	positive regulation of proteolysis involved in cellular protein catabolic process	-6.53478	-3.80054	5/134	3303,3304,5347,5706,9532	HSPA1A,HSPA1B,PLK1,PSMC6,BAG2
2_Member	Reactome Gene Sets	R-HSA-450408	AUF1 (hnRNP D0) binds and destabilizes mRNA	-6.43555	-3.722	4/56	3303,3304,3312,5706	HSPA1A,HSPA1B,HSPA8,PSMC6
2_Member	Reactome Gene Sets	R-HSA-3371568	Attenuation phase	-6.4086	-3.70503	3/14	3303,3304,3312	HSPA1A,HSPA1B,HSPA8
2_Member	GO Biological Processes	GO:1903364	positive regulation of cellular protein catabolic process	-6.19341	-3.51849	5/157	3303,3304,5347,5706,9532	HSPA1A,HSPA1B,PLK1,PSMC6,BAG2
2_Member	GO Biological Processes	GO:0090083	regulation of inclusion body assembly	-6.13813	-3.47235	3/17	3303,3304,5706	HSPA1A,HSPA1B,PSMC6
2_Member	Reactome Gene Sets	R-HSA-2262752	Cellular responses to stress	-5.91866	-3.27061	8/784	3303,3304,3309,3312,3313,5706,9532,10808	HSPA1A,HSPA1B,HSPA5,HSPA8,HSPA9,PSMC6,BAG2,HSPH1
2_Member	Reactome Gene Sets	R-HSA-8953897	Cellular responses to stimuli	-5.86126	-3.22268	8/798	3303,3304,3309,3312,3313,5706,9532,10808	HSPA1A,HSPA1B,HSPA5,HSPA8,HSPA9,PSMC6,BAG2,HSPH1
2_Member	KEGG Pathway	hsa04612	Antigen processing and presentation	-5.85339	-3.22268	4/78	3303,3304,3309,3312	HSPA1A,HSPA1B,HSPA5,HSPA8
2_Member	GO Biological Processes	GO:1901673	regulation of mitotic spindle assembly	-5.78468	-3.18585	3/22	3303,3304,5347	HSPA1A,HSPA1B,PLK1
2_Member	GO Biological Processes	GO:0031397	negative regulation of protein ubiquitination	-5.72413	-3.13299	4/84	3303,3304,9184,9532	HSPA1A,HSPA1B,BUB3,BAG2
2_Member	Reactome Gene Sets	R-HSA-3371571	HSF1-dependent transactivation	-5.66662	-3.08303	3/24	3303,3304,3312	HSPA1A,HSPA1B,HSPA8
2_Member	Reactome Gene Sets	R-HSA-450531	Regulation of mRNA stability by proteins that bind AU-rich elements	-5.64316	-3.06699	4/88	3303,3304,3312,5706	HSPA1A,HSPA1B,HSPA8,PSMC6
2_Member	GO Biological Processes	GO:0050821	protein stabilization	-5.55176	-2.99007	5/212	3303,3304,7756,8239,9532	HSPA1A,HSPA1B,ZNF207,USP9X,BAG2
2_Member	GO Biological Processes	GO:1903321	negative regulation of protein modification by small protein conjugation or removal	-5.49205	-2.93742	4/96	3303,3304,9184,9532	HSPA1A,HSPA1B,BUB3,BAG2
2_Member	GO Biological Processes	GO:0042176	regulation of protein catabolic process	-5.47189	-2.92421	6/397	3303,3304,5347,5706,8239,9532	HSPA1A,HSPA1B,PLK1,PSMC6,USP9X,BAG2
2_Member	GO Biological Processes	GO:0045732	positive regulation of protein catabolic process	-5.35159	-2.84343	5/233	3303,3304,5347,5706,9532	HSPA1A,HSPA1B,PLK1,PSMC6,BAG2
2_Member	GO Biological Processes	GO:0090169	regulation of spindle assembly	-5.27985	-2.79615	3/32	3303,3304,5347	HSPA1A,HSPA1B,PLK1
2_Member	KEGG Pathway	hsa05020	Prion disease	-5.01777	-2.6041	5/273	3303,3304,3309,3312,5706	HSPA1A,HSPA1B,HSPA5,HSPA8,PSMC6
2_Member	GO Biological Processes	GO:0060236	regulation of mitotic spindle organization	-4.91852	-2.51102	3/42	3303,3304,5347	HSPA1A,HSPA1B,PLK1
2_Member	GO Biological Processes	GO:0071396	cellular response to lipid	-4.88592	-2.48339	6/503	599,3303,3304,3312,6294,8106	BCL2L2,HSPA1A,HSPA1B,HSPA8,SAFB,PABPN1
2_Member	GO Biological Processes	GO:0071407	cellular response to organic cyclic compound	-4.87618	-2.47855	6/505	599,3303,3304,3309,3312,6294	BCL2L2,HSPA1A,HSPA1B,HSPA5,HSPA8,SAFB
2_Member	GO Biological Processes	GO:0032434	regulation of proteasomal ubiquitin-dependent protein catabolic process	-4.86671	-2.47394	4/138	3303,3304,5347,8239	HSPA1A,HSPA1B,PLK1,USP9X
2_Member	GO Biological Processes	GO:0090224	regulation of spindle organization	-4.79844	-2.4199	3/46	3303,3304,5347	HSPA1A,HSPA1B,PLK1
2_Member	GO Biological Processes	GO:0071383	cellular response to steroid hormone stimulus	-4.77034	-2.40081	4/146	3303,3304,3312,6294	HSPA1A,HSPA1B,HSPA8,SAFB
2_Member	GO Biological Processes	GO:0045646	regulation of erythrocyte differentiation	-4.7701	-2.40081	3/47	3303,3304,3313	HSPA1A,HSPA1B,HSPA9
2_Member	Reactome Gene Sets	R-HSA-168255	Influenza Infection	-4.65732	-2.29257	4/156	3303,3304,5431,8106	HSPA1A,HSPA1B,POLR2B,PABPN1
2_Member	Reactome Gene Sets	R-HSA-3371497	HSP90 chaperone cycle for steroid hormone receptors (SHR) in the presence of ligand	-4.56364	-2.21226	3/55	3303,3304,3312	HSPA1A,HSPA1B,HSPA8
2_Member	GO Biological Processes	GO:2000058	regulation of ubiquitin-dependent protein catabolic process	-4.54137	-2.19735	4/167	3303,3304,5347,8239	HSPA1A,HSPA1B,PLK1,USP9X
2_Member	KEGG Pathway	hsa05134	Legionellosis	-4.51687	-2.17846	3/57	3303,3304,3312	HSPA1A,HSPA1B,HSPA8
2_Member	KEGG Pathway	hsa04213	Longevity regulating pathway - multiple species	-4.40699	-2.08116	3/62	3303,3304,3312	HSPA1A,HSPA1B,HSPA8
2_Member	GO Biological Processes	GO:0045862	positive regulation of proteolysis	-4.39041	-2.0687	5/369	3303,3304,5347,5706,9532	HSPA1A,HSPA1B,PLK1,PSMC6,BAG2
2_Member	GO Biological Processes	GO:0043254	regulation of protein-containing complex assembly	-4.1888	-1.8752	5/407	3303,3304,3309,3312,5706	HSPA1A,HSPA1B,HSPA5,HSPA8,PSMC6
2_Member	KEGG Pathway	hsa05417	Lipid and atherosclerosis	-4.11442	-1.81272	4/215	3303,3304,3309,3312	HSPA1A,HSPA1B,HSPA5,HSPA8
2_Member	GO Biological Processes	GO:0031331	positive regulation of cellular catabolic process	-3.98364	-1.70108	5/450	3303,3304,5347,5706,9532	HSPA1A,HSPA1B,PLK1,PSMC6,BAG2
2_Member	GO Biological Processes	GO:0030162	regulation of proteolysis	-3.93637	-1.6649	6/745	3303,3304,5347,5706,8239,9532	HSPA1A,HSPA1B,PLK1,PSMC6,USP9X,BAG2
2_Member	GO Biological Processes	GO:0032436	positive regulation of proteasomal ubiquitin-dependent protein catabolic process	-3.89516	-1.63093	3/92	3303,3304,5347	HSPA1A,HSPA1B,PLK1
2_Member	GO Biological Processes	GO:0009896	positive regulation of catabolic process	-3.71445	-1.46781	5/514	3303,3304,5347,5706,9532	HSPA1A,HSPA1B,PLK1,PSMC6,BAG2
2_Member	GO Biological Processes	GO:0048545	response to steroid hormone	-3.69747	-1.45426	4/276	3303,3304,3312,6294	HSPA1A,HSPA1B,HSPA8,SAFB
2_Member	GO Biological Processes	GO:0031400	negative regulation of protein modification process	-3.6911	-1.45269	5/520	3303,3304,5347,9184,9532	HSPA1A,HSPA1B,PLK1,BUB3,BAG2
2_Member	GO Biological Processes	GO:2000060	positive regulation of ubiquitin-dependent protein catabolic process	-3.68912	-1.45269	3/108	3303,3304,5347	HSPA1A,HSPA1B,PLK1
2_Member	KEGG Pathway	hsa05145	Toxoplasmosis	-3.64255	-1.4161	3/112	3303,3304,3312	HSPA1A,HSPA1B,HSPA8
2_Member	WikiPathways	WP4630	Measles virus infection	-3.37646	-1.1878	3/138	3303,3304,3312	HSPA1A,HSPA1B,HSPA8
2_Member	KEGG Pathway	hsa04915	Estrogen signaling pathway	-3.37646	-1.1878	3/138	3303,3304,3312	HSPA1A,HSPA1B,HSPA8
2_Member	KEGG Pathway	hsa05162	Measles	-3.36729	-1.18164	3/139	3303,3304,3312	HSPA1A,HSPA1B,HSPA8
2_Member	GO Biological Processes	GO:0070507	regulation of microtubule cytoskeleton organization	-3.23753	-1.0666	3/154	3303,3304,5347	HSPA1A,HSPA1B,PLK1
2_Member	GO Biological Processes	GO:0031334	positive regulation of protein-containing complex assembly	-2.96034	-0.811983	3/192	3303,3304,5706	HSPA1A,HSPA1B,PSMC6
2_Member	GO Biological Processes	GO:1902115	regulation of organelle assembly	-2.88469	-0.74719	3/204	3303,3304,5347	HSPA1A,HSPA1B,PLK1
2_Member	GO Biological Processes	GO:0046034	ATP metabolic process	-2.86052	-0.725685	3/208	3303,3304,3312	HSPA1A,HSPA1B,HSPA8
2_Member	GO Biological Processes	GO:0045637	regulation of myeloid cell differentiation	-2.84861	-0.716436	3/210	3303,3304,3313	HSPA1A,HSPA1B,HSPA9
2_Member	GO Biological Processes	GO:0032870	cellular response to hormone stimulus	-2.79443	-0.669122	4/481	3303,3304,3312,6294	HSPA1A,HSPA1B,HSPA8,SAFB
2_Member	GO Biological Processes	GO:2001234	negative regulation of apoptotic signaling pathway	-2.73577	-0.62428	3/230	599,3303,3304	BCL2L2,HSPA1A,HSPA1B
2_Member	GO Biological Processes	GO:0044403	biological process involved in symbiotic interaction	-2.65777	-0.568434	3/245	3303,3304,3312	HSPA1A,HSPA1B,HSPA8
2_Member	WikiPathways	WP382	MAPK signaling pathway	-2.63783	-0.550886	3/249	3303,3304,3312	HSPA1A,HSPA1B,HSPA8
2_Member	GO Biological Processes	GO:0032886	regulation of microtubule-based process	-2.6329	-0.548334	3/250	3303,3304,5347	HSPA1A,HSPA1B,PLK1
2_Member	KEGG Pathway	hsa04144	Endocytosis	-2.62799	-0.54579	3/251	3303,3304,3312	HSPA1A,HSPA1B,HSPA8
2_Member	KEGG Pathway	hsa04010	MAPK signaling pathway	-2.43458	-0.364021	3/294	3303,3304,3312	HSPA1A,HSPA1B,HSPA8
2_Member	GO Biological Processes	GO:2001233	regulation of apoptotic signaling pathway	-2.1577	-0.113876	3/370	599,3303,3304	BCL2L2,HSPA1A,HSPA1B
2_Member	GO Biological Processes	GO:1902903	regulation of supramolecular fiber organization	-2.12284	-0.0833158	3/381	3303,3304,3312	HSPA1A,HSPA1B,HSPA8
2_Member	GO Biological Processes	GO:0009725	response to hormone	-2.10122	-0.06383	4/753	3303,3304,3312,6294	HSPA1A,HSPA1B,HSPA8,SAFB
2_Member	GO Biological Processes	GO:1903706	regulation of hemopoiesis	-2.06516	-0.029896	3/400	3303,3304,3313	HSPA1A,HSPA1B,HSPA9
3_Summary	GO Biological Processes	GO:0007006	mitochondrial membrane organization	-8.53907	-5.4225	6/120	599,1678,3303,3313,26517,26521,8239,3309,3312,5347,9184	BCL2L2,TIMM8A,HSPA1A,HSPA9,TIMM13,TIMM8B,USP9X,HSPA5,HSPA8,PLK1,BUB3
3_Member	GO Biological Processes	GO:0007006	mitochondrial membrane organization	-8.53907	-5.4225	6/120	599,1678,3303,3313,26517,26521	BCL2L2,TIMM8A,HSPA1A,HSPA9,TIMM13,TIMM8B
3_Member	GO Biological Processes	GO:0007007	inner mitochondrial membrane organization	-7.12661	-4.28474	4/38	1678,3313,26517,26521	TIMM8A,HSPA9,TIMM13,TIMM8B
3_Member	GO Biological Processes	GO:0045039	protein insertion into mitochondrial inner membrane	-6.51302	-3.78925	3/13	1678,26517,26521	TIMM8A,TIMM13,TIMM8B
3_Member	GO Biological Processes	GO:0006839	mitochondrial transport	-6.2915	-3.59769	5/150	599,1678,3303,26517,26521	BCL2L2,TIMM8A,HSPA1A,TIMM13,TIMM8B
3_Member	Reactome Gene Sets	R-HSA-1268020	Mitochondrial protein import	-6.2001	-3.51849	4/64	1678,3313,26517,26521	TIMM8A,HSPA9,TIMM13,TIMM8B
3_Member	Reactome Gene Sets	R-HSA-9609507	Protein localization	-6.11288	-3.45605	5/163	1678,3313,8239,26517,26521	TIMM8A,HSPA9,USP9X,TIMM13,TIMM8B
3_Member	GO Biological Processes	GO:0051204	protein insertion into mitochondrial membrane	-5.45874	-2.9179	3/28	1678,26517,26521	TIMM8A,TIMM13,TIMM8B
3_Member	GO Biological Processes	GO:0090151	establishment of protein localization to mitochondrial membrane	-5.27985	-2.79615	3/32	1678,26517,26521	TIMM8A,TIMM13,TIMM8B
3_Member	GO Biological Processes	GO:0007005	mitochondrion organization	-5.27319	-2.7954	6/430	599,1678,3303,3313,26517,26521	BCL2L2,TIMM8A,HSPA1A,HSPA9,TIMM13,TIMM8B
3_Member	GO Biological Processes	GO:0033365	protein localization to organelle	-5.21481	-2.76043	7/684	1678,3309,3312,5347,9184,26517,26521	TIMM8A,HSPA5,HSPA8,PLK1,BUB3,TIMM13,TIMM8B
3_Member	GO Biological Processes	GO:0006605	protein targeting	-5.2029	-2.76043	5/250	1678,3309,3312,26517,26521	TIMM8A,HSPA5,HSPA8,TIMM13,TIMM8B
3_Member	GO Biological Processes	GO:0072594	establishment of protein localization to organelle	-4.63436	-2.27411	5/328	1678,3309,3312,26517,26521	TIMM8A,HSPA5,HSPA8,TIMM13,TIMM8B
3_Member	GO Biological Processes	GO:0006626	protein targeting to mitochondrion	-4.44981	-2.11562	3/60	1678,26517,26521	TIMM8A,TIMM13,TIMM8B
3_Member	GO Biological Processes	GO:0051205	protein insertion into membrane	-4.40699	-2.08116	3/62	1678,26517,26521	TIMM8A,TIMM13,TIMM8B
3_Member	GO Biological Processes	GO:0006886	intracellular protein transport	-4.18958	-1.8752	6/670	1678,3309,3312,3313,26517,26521	TIMM8A,HSPA5,HSPA8,HSPA9,TIMM13,TIMM8B
3_Member	GO Biological Processes	GO:0072655	establishment of protein localization to mitochondrion	-4.17672	-1.86713	3/74	1678,26517,26521	TIMM8A,TIMM13,TIMM8B
3_Member	GO Biological Processes	GO:0090150	establishment of protein localization to membrane	-4.07581	-1.77801	4/220	1678,3309,26517,26521	TIMM8A,HSPA5,TIMM13,TIMM8B
3_Member	GO Biological Processes	GO:0070585	protein localization to mitochondrion	-4.04372	-1.7574	3/82	1678,26517,26521	TIMM8A,TIMM13,TIMM8B
3_Member	GO Biological Processes	GO:0072657	protein localization to membrane	-2.91126	-0.77107	4/447	1678,3309,26517,26521	TIMM8A,HSPA5,TIMM13,TIMM8B
3_Member	GO Biological Processes	GO:0051668	localization within membrane	-2.6681	-0.573935	4/521	1678,3309,26517,26521	TIMM8A,HSPA5,TIMM13,TIMM8B
4_Summary	GO Biological Processes	GO:0051129	negative regulation of cellular component organization	-7.53279	-4.61714	9/693	599,3178,3303,3304,3309,3312,5347,7756,9184,9532,5706,8239,5431,27316	BCL2L2,HNRNPA1,HSPA1A,HSPA1B,HSPA5,HSPA8,PLK1,ZNF207,BUB3,BAG2,PSMC6,USP9X,POLR2B,RBMX
4_Member	GO Biological Processes	GO:0051129	negative regulation of cellular component organization	-7.53279	-4.61714	9/693	599,3178,3303,3304,3309,3312,5347,7756,9184	BCL2L2,HNRNPA1,HSPA1A,HSPA1B,HSPA5,HSPA8,PLK1,ZNF207,BUB3
4_Member	GO Biological Processes	GO:0010639	negative regulation of organelle organization	-5.84542	-3.22268	6/342	599,3178,3303,5347,7756,9184	BCL2L2,HNRNPA1,HSPA1A,PLK1,ZNF207,BUB3
4_Member	GO Biological Processes	GO:2001251	negative regulation of chromosome organization	-5.8092	-3.20254	4/80	3178,5347,7756,9184	HNRNPA1,PLK1,ZNF207,BUB3
4_Member	GO Biological Processes	GO:0007094	mitotic spindle assembly checkpoint signaling	-5.41162	-2.89068	3/29	5347,7756,9184	PLK1,ZNF207,BUB3
4_Member	GO Biological Processes	GO:0071173	spindle assembly checkpoint signaling	-5.41162	-2.89068	3/29	5347,7756,9184	PLK1,ZNF207,BUB3
4_Member	GO Biological Processes	GO:0071174	mitotic spindle checkpoint signaling	-5.41162	-2.89068	3/29	5347,7756,9184	PLK1,ZNF207,BUB3
4_Member	GO Biological Processes	GO:0031577	spindle checkpoint signaling	-5.36618	-2.85167	3/30	5347,7756,9184	PLK1,ZNF207,BUB3
4_Member	GO Biological Processes	GO:0045841	negative regulation of mitotic metaphase/anaphase transition	-5.32229	-2.82475	3/31	5347,7756,9184	PLK1,ZNF207,BUB3
4_Member	GO Biological Processes	GO:1902100	negative regulation of metaphase/anaphase transition of cell cycle	-5.23877	-2.77257	3/33	5347,7756,9184	PLK1,ZNF207,BUB3
4_Member	GO Biological Processes	GO:0033046	negative regulation of sister chromatid segregation	-5.19896	-2.76043	3/34	5347,7756,9184	PLK1,ZNF207,BUB3
4_Member	GO Biological Processes	GO:0033048	negative regulation of mitotic sister chromatid segregation	-5.19896	-2.76043	3/34	5347,7756,9184	PLK1,ZNF207,BUB3
4_Member	GO Biological Processes	GO:2000816	negative regulation of mitotic sister chromatid separation	-5.19896	-2.76043	3/34	5347,7756,9184	PLK1,ZNF207,BUB3
4_Member	GO Biological Processes	GO:0051985	negative regulation of chromosome segregation	-5.12288	-2.70015	3/36	5347,7756,9184	PLK1,ZNF207,BUB3
4_Member	GO Biological Processes	GO:1905819	negative regulation of chromosome separation	-5.12288	-2.70015	3/36	5347,7756,9184	PLK1,ZNF207,BUB3
4_Member	GO Biological Processes	GO:0045839	negative regulation of mitotic nuclear division	-5.01662	-2.6041	3/39	5347,7756,9184	PLK1,ZNF207,BUB3
4_Member	GO Biological Processes	GO:0051784	negative regulation of nuclear division	-4.79844	-2.4199	3/46	5347,7756,9184	PLK1,ZNF207,BUB3
4_Member	GO Biological Processes	GO:0033047	regulation of mitotic sister chromatid segregation	-4.56364	-2.21226	3/55	5347,7756,9184	PLK1,ZNF207,BUB3
4_Member	GO Biological Processes	GO:0051438	regulation of ubiquitin-protein transferase activity	-4.54004	-2.19735	3/56	5347,9184,9532	PLK1,BUB3,BAG2
4_Member	Reactome Gene Sets	R-HSA-176814	Activation of APC/C and APC/C:Cdc20 mediated degradation of mitotic proteins	-4.12518	-1.81956	3/77	5347,5706,9184	PLK1,PSMC6,BUB3
4_Member	Reactome Gene Sets	R-HSA-176408	Regulation of APC/C activators between G1/S and early anaphase	-4.0596	-1.76566	3/81	5347,5706,9184	PLK1,PSMC6,BUB3
4_Member	Reactome Gene Sets	R-HSA-174143	APC/C-mediated degradation of cell cycle proteins	-3.95248	-1.67735	3/88	5347,5706,9184	PLK1,PSMC6,BUB3
4_Member	Reactome Gene Sets	R-HSA-453276	Regulation of mitotic cell cycle	-3.95248	-1.67735	3/88	5347,5706,9184	PLK1,PSMC6,BUB3
4_Member	GO Biological Processes	GO:0030071	regulation of mitotic metaphase/anaphase transition	-3.90925	-1.64141	3/91	5347,7756,9184	PLK1,ZNF207,BUB3
4_Member	GO Biological Processes	GO:1902099	regulation of metaphase/anaphase transition of cell cycle	-3.86746	-1.6068	3/94	5347,7756,9184	PLK1,ZNF207,BUB3
4_Member	GO Biological Processes	GO:0033044	regulation of chromosome organization	-3.86197	-1.60486	4/250	3178,5347,7756,9184	HNRNPA1,PLK1,ZNF207,BUB3
4_Member	GO Biological Processes	GO:0010965	regulation of mitotic sister chromatid separation	-3.84036	-1.58677	3/96	5347,7756,9184	PLK1,ZNF207,BUB3
4_Member	GO Biological Processes	GO:0033045	regulation of sister chromatid segregation	-3.72523	-1.47513	3/105	5347,7756,9184	PLK1,ZNF207,BUB3
4_Member	GO Biological Processes	GO:1905818	regulation of chromosome separation	-3.67731	-1.44424	3/109	5347,7756,9184	PLK1,ZNF207,BUB3
4_Member	GO Biological Processes	GO:0007059	chromosome segregation	-3.64433	-1.4161	4/285	5347,7756,8239,9184	PLK1,ZNF207,USP9X,BUB3
4_Member	GO Biological Processes	GO:0007088	regulation of mitotic nuclear division	-3.57583	-1.35266	3/118	5347,7756,9184	PLK1,ZNF207,BUB3
4_Member	GO Biological Processes	GO:0000070	mitotic sister chromatid segregation	-3.56505	-1.34514	3/119	5347,7756,9184	PLK1,ZNF207,BUB3
4_Member	GO Biological Processes	GO:0007093	mitotic cell cycle checkpoint signaling	-3.52286	-1.30938	3/123	5347,7756,9184	PLK1,ZNF207,BUB3
4_Member	GO Biological Processes	GO:0051983	regulation of chromosome segregation	-3.45236	-1.25456	3/130	5347,7756,9184	PLK1,ZNF207,BUB3
4_Member	GO Biological Processes	GO:0051783	regulation of nuclear division	-3.31371	-1.13401	3/145	5347,7756,9184	PLK1,ZNF207,BUB3
4_Member	GO Biological Processes	GO:0000819	sister chromatid segregation	-3.30501	-1.12825	3/146	5347,7756,9184	PLK1,ZNF207,BUB3
4_Member	GO Biological Processes	GO:0000075	cell cycle checkpoint signaling	-3.24576	-1.07193	3/153	5347,7756,9184	PLK1,ZNF207,BUB3
4_Member	GO Biological Processes	GO:0140014	mitotic nuclear division	-3.12035	-0.960853	3/169	5347,7756,9184	PLK1,ZNF207,BUB3
4_Member	GO Biological Processes	GO:1901991	negative regulation of mitotic cell cycle phase transition	-3.05516	-0.898477	3/178	5347,7756,9184	PLK1,ZNF207,BUB3
4_Member	GO Biological Processes	GO:0010564	regulation of cell cycle process	-3.00971	-0.85582	5/734	3303,3304,5347,7756,9184	HSPA1A,HSPA1B,PLK1,ZNF207,BUB3
4_Member	Reactome Gene Sets	R-HSA-2467813	Separation of Sister Chromatids	-2.96687	-0.815753	3/191	5347,5706,9184	PLK1,PSMC6,BUB3
4_Member	GO Biological Processes	GO:0043393	regulation of protein binding	-2.92823	-0.782612	3/197	5347,8239,9532	PLK1,USP9X,BAG2
4_Member	GO Biological Processes	GO:0045930	negative regulation of mitotic cell cycle	-2.75202	-0.635447	3/227	5347,7756,9184	PLK1,ZNF207,BUB3
4_Member	GO Biological Processes	GO:0098813	nuclear chromosome segregation	-2.74658	-0.632554	3/228	5347,7756,9184	PLK1,ZNF207,BUB3
4_Member	GO Biological Processes	GO:0051301	cell division	-2.72357	-0.614601	4/503	5347,7756,8239,9184	PLK1,ZNF207,USP9X,BUB3
4_Member	Reactome Gene Sets	R-HSA-68882	Mitotic Anaphase	-2.70394	-0.602434	3/236	5347,5706,9184	PLK1,PSMC6,BUB3
4_Member	Reactome Gene Sets	R-HSA-2555396	Mitotic Metaphase and Anaphase	-2.69872	-0.599673	3/237	5347,5706,9184	PLK1,PSMC6,BUB3
4_Member	GO Biological Processes	GO:1901988	negative regulation of cell cycle phase transition	-2.69352	-0.596922	3/238	5347,7756,9184	PLK1,ZNF207,BUB3
4_Member	GO Biological Processes	GO:0051348	negative regulation of transferase activity	-2.53394	-0.454093	3/271	5347,9184,9532	PLK1,BUB3,BAG2
4_Member	GO Biological Processes	GO:0010948	negative regulation of cell cycle process	-2.46391	-0.38873	3/287	5347,7756,9184	PLK1,ZNF207,BUB3
4_Member	Reactome Gene Sets	R-HSA-69620	Cell Cycle Checkpoints	-2.43872	-0.365861	3/293	5347,5706,9184	PLK1,PSMC6,BUB3
4_Member	GO Biological Processes	GO:0000280	nuclear division	-2.37028	-0.308816	3/310	5347,7756,9184	PLK1,ZNF207,BUB3
4_Member	GO Biological Processes	GO:0048285	organelle fission	-2.27668	-0.21746	3/335	5347,7756,9184	PLK1,ZNF207,BUB3
4_Member	Reactome Gene Sets	R-HSA-1640170	Cell Cycle	-2.22871	-0.171724	4/692	5347,5431,5706,9184	PLK1,POLR2B,PSMC6,BUB3
4_Member	GO Biological Processes	GO:1901990	regulation of mitotic cell cycle phase transition	-2.20711	-0.152352	3/355	5347,7756,9184	PLK1,ZNF207,BUB3
4_Member	Reactome Gene Sets	R-HSA-194315	Signaling by Rho GTPases	-2.19619	-0.143636	4/707	5347,8239,9184,27316	PLK1,USP9X,BUB3,RBMX
4_Member	GO Biological Processes	GO:0051098	regulation of binding	-2.1674	-0.119238	3/367	5347,8239,9532	PLK1,USP9X,BAG2
4_Member	Reactome Gene Sets	R-HSA-9716542	Signaling by Rho GTPases, Miro GTPases and RHOBTB3	-2.16236	-0.116376	4/723	5347,8239,9184,27316	PLK1,USP9X,BUB3,RBMX
4_Member	GO Biological Processes	GO:0045786	negative regulation of cell cycle	-2.14171	-0.100046	3/375	5347,7756,9184	PLK1,ZNF207,BUB3
4_Member	Reactome Gene Sets	R-HSA-68886	M Phase	-2.01325	0	3/418	5347,5706,9184	PLK1,PSMC6,BUB3
5_Summary	CORUM	CORUM:2755	17S U2 snRNP	-5.23877	-2.77257	3/33	8175,23350,84991,7756	SF3A2,U2SURP,RBM17,ZNF207
5_Member	CORUM	CORUM:2755	17S U2 snRNP	-5.23877	-2.77257	3/33	8175,23350,84991	SF3A2,U2SURP,RBM17
5_Member	CORUM	CORUM:351	Spliceosome	-4.82991	-2.44193	4/141	7756,8175,23350,84991	ZNF207,SF3A2,U2SURP,RBM17
6_Summary	GO Biological Processes	GO:0030163	protein catabolic process	-4.04751	-1.7574	6/711	3309,3312,5706,8239,57092,80232	HSPA5,HSPA8,PSMC6,USP9X,PCNP,WDR26
6_Member	GO Biological Processes	GO:0030163	protein catabolic process	-4.04751	-1.7574	6/711	3309,3312,5706,8239,57092,80232	HSPA5,HSPA8,PSMC6,USP9X,PCNP,WDR26
6_Member	GO Biological Processes	GO:0006511	ubiquitin-dependent protein catabolic process	-3.5533	-1.33662	5/557	3309,5706,8239,57092,80232	HSPA5,PSMC6,USP9X,PCNP,WDR26
6_Member	GO Biological Processes	GO:0019941	modification-dependent protein catabolic process	-3.51777	-1.30747	5/567	3309,5706,8239,57092,80232	HSPA5,PSMC6,USP9X,PCNP,WDR26
6_Member	GO Biological Processes	GO:0043632	modification-dependent macromolecule catabolic process	-3.47947	-1.27858	5/578	3309,5706,8239,57092,80232	HSPA5,PSMC6,USP9X,PCNP,WDR26
6_Member	GO Biological Processes	GO:0043161	proteasome-mediated ubiquitin-dependent protein catabolic process	-3.37824	-1.1878	4/335	3309,5706,57092,80232	HSPA5,PSMC6,PCNP,WDR26
6_Member	GO Biological Processes	GO:0051603	proteolysis involved in cellular protein catabolic process	-3.3181	-1.13544	5/627	3309,5706,8239,57092,80232	HSPA5,PSMC6,USP9X,PCNP,WDR26
6_Member	GO Biological Processes	GO:0010498	proteasomal protein catabolic process	-3.23381	-1.06577	4/366	3309,5706,57092,80232	HSPA5,PSMC6,PCNP,WDR26
6_Member	GO Biological Processes	GO:0044257	cellular protein catabolic process	-3.22903	-1.06386	5/656	3309,5706,8239,57092,80232	HSPA5,PSMC6,USP9X,PCNP,WDR26
7_Summary	GO Biological Processes	GO:0051168	nuclear export	-3.48208	-1.27858	3/127	3178,3313,8106	HNRNPA1,HSPA9,PABPN1
7_Member	GO Biological Processes	GO:0051168	nuclear export	-3.48208	-1.27858	3/127	3178,3313,8106	HNRNPA1,HSPA9,PABPN1
7_Member	GO Biological Processes	GO:0006913	nucleocytoplasmic transport	-2.70394	-0.602434	3/236	3178,3313,8106	HNRNPA1,HSPA9,PABPN1
7_Member	GO Biological Processes	GO:0051169	nuclear transport	-2.70394	-0.602434	3/236	3178,3313,8106	HNRNPA1,HSPA9,PABPN1
8_Summary	GO Biological Processes	GO:0009267	cellular response to starvation	-3.16586	-1.00354	3/163	3178,3309,3312,5706	HNRNPA1,HSPA5,HSPA8,PSMC6
8_Member	GO Biological Processes	GO:0009267	cellular response to starvation	-3.16586	-1.00354	3/163	3178,3309,3312	HNRNPA1,HSPA5,HSPA8
8_Member	GO Biological Processes	GO:0042594	response to starvation	-2.91563	-0.77273	3/199	3178,3309,3312	HNRNPA1,HSPA5,HSPA8
8_Member	GO Biological Processes	GO:0031669	cellular response to nutrient levels	-2.83682	-0.707291	3/212	3178,3309,3312	HNRNPA1,HSPA5,HSPA8
8_Member	GO Biological Processes	GO:0031668	cellular response to extracellular stimulus	-2.66281	-0.571068	3/244	3178,3309,3312	HNRNPA1,HSPA5,HSPA8
8_Member	GO Biological Processes	GO:0071496	cellular response to external stimulus	-2.37812	-0.314399	3/308	3178,3309,3312	HNRNPA1,HSPA5,HSPA8
8_Member	KEGG Pathway	hsa05014	Amyotrophic lateral sclerosis	-2.1772	-0.126843	3/364	3178,3309,5706	HNRNPA1,HSPA5,PSMC6
9_Summary	GO Biological Processes	GO:0008406	gonad development	-2.79083	-0.669122	3/220	599,3309,9667	BCL2L2,HSPA5,SAFB2
9_Member	GO Biological Processes	GO:0008406	gonad development	-2.79083	-0.669122	3/220	599,3309,9667	BCL2L2,HSPA5,SAFB2
9_Member	GO Biological Processes	GO:0045137	development of primary sexual characteristics	-2.76297	-0.643844	3/225	599,3309,9667	BCL2L2,HSPA5,SAFB2
9_Member	GO Biological Processes	GO:0007548	sex differentiation	-2.51159	-0.434082	3/276	599,3309,9667	BCL2L2,HSPA5,SAFB2
10_Summary	Reactome Gene Sets	R-HSA-5689880	Ub-specific processing proteases	-2.79083	-0.669122	3/220	5706,8239,8295,3178	PSMC6,USP9X,TRRAP,HNRNPA1
10_Member	Reactome Gene Sets	R-HSA-5689880	Ub-specific processing proteases	-2.79083	-0.669122	3/220	5706,8239,8295	PSMC6,USP9X,TRRAP
10_Member	GO Biological Processes	GO:0051054	positive regulation of DNA metabolic process	-2.41815	-0.352169	3/298	3178,8239,8295	HNRNPA1,USP9X,TRRAP
10_Member	Reactome Gene Sets	R-HSA-5688426	Deubiquitination	-2.41815	-0.352169	3/298	5706,8239,8295	PSMC6,USP9X,TRRAP

## Sheet: Sup. Fig. 4d
#Statistics for pathway enrichment analyses are calculated using Metascape [59]
GroupID	Category	Term	Description	LogP	Log(q-value)	InTerm_InList	Genes	Symbols
1_Summary	GO Biological Processes	GO:0061061	muscle structure development	-30.6975	-26.3494	61/484	70,87,88,1293,1311,1959,2022,2115,2274,2303,3688,4015,4625,4629,4634,4656,4776,5156,5457,6546,6840,6876,6909,7042,7135,7138,7139,7273,8048,8110,8291,8470,8516,8912,9172,9260,9750,10290,10398,11149,11155,23363,27063,27302,29895,29964,51177,51676,51778,54910,64091,79933,80206,84700,85407,85461,91807,93649,117166,146862,494470,775,1396,1906,2200,2335,2736,4313,4772,4878,5350,7481,8642,9645,23129,511…	ACTC1,ACTN1,ACTN2,COL6A3,COMP,EGR2,ENG,ETV1,FHL2,FOXC2,ITGB1,LOX,MYH7,MYH11,MYL3,MYOG,NFATC4,PDGFRA,POU4F1,SLC8A1,SVIL,TAGLN,TBX2,TGFB2,TNNI1,TNNT1,TNNT2,TTN,CSRP3,DPF3,DYSF,SORBS2,ITGA8,CACNA1H,MYOM2,PDLIM7,RIPOR2,SPEG,MYL9,BVES,LDB3,OBSL1,ANKRD1,BMP10,MYL11,PRICKLE4,PLEKHO1,ASB2,MYOZ2,SEMA4C,POPDC2,SYNPO2L,FHOD3,MYO18B,NKD1,TANC1,MYLK3,MYOCD,WFIKKN1,UNC45B,RNF165,CACNA1C,CRIP1,EDN1,FBN1,FN1,GLI…
1_Member	GO Biological Processes	GO:0061061	muscle structure development	-30.6975	-26.3494	61/484	70,87,88,1293,1311,1959,2022,2115,2274,2303,3688,4015,4625,4629,4634,4656,4776,5156,5457,6546,6840,6876,6909,7042,7135,7138,7139,7273,8048,8110,8291,8470,8516,8912,9172,9260,9750,10290,10398,11149,11155,23363,27063,27302,29895,29964,51177,51676,51778,54910,64091,79933,80206,84700,85407,85461,91807,93649,117166,146862,494470	ACTC1,ACTN1,ACTN2,COL6A3,COMP,EGR2,ENG,ETV1,FHL2,FOXC2,ITGB1,LOX,MYH7,MYH11,MYL3,MYOG,NFATC4,PDGFRA,POU4F1,SLC8A1,SVIL,TAGLN,TBX2,TGFB2,TNNI1,TNNT1,TNNT2,TTN,CSRP3,DPF3,DYSF,SORBS2,ITGA8,CACNA1H,MYOM2,PDLIM7,RIPOR2,SPEG,MYL9,BVES,LDB3,OBSL1,ANKRD1,BMP10,MYL11,PRICKLE4,PLEKHO1,ASB2,MYOZ2,SEMA4C,POPDC2,SYNPO2L,FHOD3,MYO18B,NKD1,TANC1,MYLK3,MYOCD,WFIKKN1,UNC45B,RNF165
1_Member	GO Biological Processes	GO:0042692	muscle cell differentiation	-26.4646	-22.4176	43/261	70,87,88,1311,2022,2274,3688,4015,4629,4656,4776,5156,6546,6909,7138,7139,7273,8048,8291,8470,8516,8912,9172,9750,10290,10398,11149,11155,23363,27063,27302,51177,51676,51778,54910,64091,79933,80206,84700,85461,91807,93649,117166	ACTC1,ACTN1,ACTN2,COMP,ENG,FHL2,ITGB1,LOX,MYH11,MYOG,NFATC4,PDGFRA,SLC8A1,TBX2,TNNT1,TNNT2,TTN,CSRP3,DYSF,SORBS2,ITGA8,CACNA1H,MYOM2,RIPOR2,SPEG,MYL9,BVES,LDB3,OBSL1,ANKRD1,BMP10,PLEKHO1,ASB2,MYOZ2,SEMA4C,POPDC2,SYNPO2L,FHOD3,MYO18B,TANC1,MYLK3,MYOCD,WFIKKN1
1_Member	GO Biological Processes	GO:0055001	muscle cell development	-24.9011	-21.1551	34/159	70,87,88,1311,2022,2274,3688,4015,4629,4656,4776,5156,6546,7138,7139,7273,8048,8291,8470,9172,9750,10398,11149,11155,23363,27063,27302,51676,51778,79933,80206,84700,91807,117166	ACTC1,ACTN1,ACTN2,COMP,ENG,FHL2,ITGB1,LOX,MYH11,MYOG,NFATC4,PDGFRA,SLC8A1,TNNT1,TNNT2,TTN,CSRP3,DYSF,SORBS2,MYOM2,RIPOR2,MYL9,BVES,LDB3,OBSL1,ANKRD1,BMP10,ASB2,MYOZ2,SYNPO2L,FHOD3,MYO18B,MYLK3,WFIKKN1
1_Member	GO Biological Processes	GO:0007507	heart development	-24.6509	-21.0018	57/541	70,88,775,1396,1906,2022,2200,2274,2303,2335,2736,3688,4015,4313,4625,4629,4634,4772,4776,4878,5156,5350,5457,6546,6909,7042,7135,7139,7273,7481,8048,8470,8642,9260,9645,11149,11155,23129,23363,27063,27302,29964,51196,51676,57545,58498,64091,64321,79933,80206,83881,84525,84700,91807,93649,140628,221662	ACTC1,ACTN2,CACNA1C,CRIP1,EDN1,ENG,FBN1,FHL2,FOXC2,FN1,GLI2,ITGB1,LOX,MMP2,MYH7,MYH11,MYL3,NFATC1,NFATC4,NPPA,PDGFRA,PLN,POU4F1,SLC8A1,TBX2,TGFB2,TNNI1,TNNT2,TTN,WNT11,CSRP3,SORBS2,DCHS1,PDLIM7,MICAL2,BVES,LDB3,PLXND1,OBSL1,ANKRD1,BMP10,PRICKLE4,PLCE1,ASB2,CC2D2A,MYL7,POPDC2,SOX17,SYNPO2L,FHOD3,MIXL1,HOPX,MYO18B,MYLK3,MYOCD,GATA5,RBM24
1_Member	GO Biological Processes	GO:0048738	cardiac muscle tissue development	-22.4227	-19.0746	33/174	70,88,2022,2274,2303,3688,4625,4629,4634,4878,5156,5350,5457,6546,6909,7042,7135,7139,7273,8048,8470,11149,23363,27063,27302,51676,58498,80206,84525,84700,91807,93649,140628	ACTC1,ACTN2,ENG,FHL2,FOXC2,ITGB1,MYH7,MYH11,MYL3,NPPA,PDGFRA,PLN,POU4F1,SLC8A1,TBX2,TGFB2,TNNI1,TNNT2,TTN,CSRP3,SORBS2,BVES,OBSL1,ANKRD1,BMP10,ASB2,MYL7,FHOD3,HOPX,MYO18B,MYLK3,MYOCD,GATA5
1_Member	GO Biological Processes	GO:0014706	striated muscle tissue development	-22.0136	-18.7447	33/179	70,88,2022,2274,2303,3688,4625,4629,4634,4878,5156,5350,5457,6546,6909,7042,7135,7139,7273,8048,8470,11149,23363,27063,27302,51676,58498,80206,84525,84700,91807,93649,140628	ACTC1,ACTN2,ENG,FHL2,FOXC2,ITGB1,MYH7,MYH11,MYL3,NPPA,PDGFRA,PLN,POU4F1,SLC8A1,TBX2,TGFB2,TNNI1,TNNT2,TTN,CSRP3,SORBS2,BVES,OBSL1,ANKRD1,BMP10,ASB2,MYL7,FHOD3,HOPX,MYO18B,MYLK3,MYOCD,GATA5
1_Member	GO Biological Processes	GO:0060537	muscle tissue development	-21.5536	-18.3816	41/309	70,88,1959,2022,2274,2303,3688,4625,4629,4634,4656,4878,5156,5350,5457,6546,6840,6909,7042,7135,7139,7273,8048,8470,8516,9750,11149,23363,27063,27302,29895,51676,51778,58498,64091,80206,84525,84700,91807,93649,140628	ACTC1,ACTN2,EGR2,ENG,FHL2,FOXC2,ITGB1,MYH7,MYH11,MYL3,MYOG,NPPA,PDGFRA,PLN,POU4F1,SLC8A1,SVIL,TBX2,TGFB2,TNNI1,TNNT2,TTN,CSRP3,SORBS2,ITGA8,RIPOR2,BVES,OBSL1,ANKRD1,BMP10,MYL11,ASB2,MYOZ2,MYL7,POPDC2,FHOD3,HOPX,MYO18B,MYLK3,MYOCD,GATA5
1_Member	GO Biological Processes	GO:0051146	striated muscle cell differentiation	-19.6192	-16.5498	32/197	70,88,2274,3688,4629,4656,5156,6546,7138,7139,7273,8048,8470,8912,9172,9750,10398,11149,11155,23363,27063,27302,51177,51676,51778,64091,79933,80206,84700,85461,91807,93649	ACTC1,ACTN2,FHL2,ITGB1,MYH11,MYOG,PDGFRA,SLC8A1,TNNT1,TNNT2,TTN,CSRP3,SORBS2,CACNA1H,MYOM2,RIPOR2,MYL9,BVES,LDB3,OBSL1,ANKRD1,BMP10,PLEKHO1,ASB2,MYOZ2,POPDC2,SYNPO2L,FHOD3,MYO18B,TANC1,MYLK3,MYOCD
1_Member	GO Biological Processes	GO:0031032	actomyosin structure organization	-17.9602	-14.9546	24/110	70,88,1264,3688,4628,4629,5156,7138,7139,7273,8048,9172,10398,11155,22998,23363,27063,27302,51778,79933,80206,91807,221061,257019	ACTC1,ACTN2,CNN1,ITGB1,MYH10,MYH11,PDGFRA,TNNT1,TNNT2,TTN,CSRP3,MYOM2,MYL9,LDB3,LIMCH1,OBSL1,ANKRD1,BMP10,MYOZ2,SYNPO2L,FHOD3,MYLK3,FAM171A1,FRMD3
1_Member	GO Biological Processes	GO:0030239	myofibril assembly	-17.5246	-14.5567	19/61	70,88,3688,4629,5156,7138,7139,7273,8048,9172,10398,11155,23363,27063,27302,51778,79933,80206,91807	ACTC1,ACTN2,ITGB1,MYH11,PDGFRA,TNNT1,TNNT2,TTN,CSRP3,MYOM2,MYL9,LDB3,OBSL1,ANKRD1,BMP10,MYOZ2,SYNPO2L,FHOD3,MYLK3
1_Member	GO Biological Processes	GO:0055002	striated muscle cell development	-17.3734	-14.4233	19/62	70,88,3688,4629,5156,7138,7139,7273,8048,9172,10398,11155,23363,27063,27302,51778,79933,80206,91807	ACTC1,ACTN2,ITGB1,MYH11,PDGFRA,TNNT1,TNNT2,TTN,CSRP3,MYOM2,MYL9,LDB3,OBSL1,ANKRD1,BMP10,MYOZ2,SYNPO2L,FHOD3,MYLK3
1_Member	GO Biological Processes	GO:0035051	cardiocyte differentiation	-14.4614	-11.6318	21/111	70,88,1906,2274,3688,4629,5156,6546,7042,7273,8048,8470,11149,23363,27302,51676,64321,80206,84700,91807,93649	ACTC1,ACTN2,EDN1,FHL2,ITGB1,MYH11,PDGFRA,SLC8A1,TGFB2,TTN,CSRP3,SORBS2,BVES,OBSL1,BMP10,ASB2,SOX17,FHOD3,MYO18B,MYLK3,MYOCD
1_Member	GO Biological Processes	GO:0045214	sarcomere organization	-14.2464	-11.4299	14/38	88,3688,7138,7139,7273,8048,9172,11155,27063,27302,51778,79933,80206,91807	ACTN2,ITGB1,TNNT1,TNNT2,TTN,CSRP3,MYOM2,LDB3,ANKRD1,BMP10,MYOZ2,SYNPO2L,FHOD3,MYLK3
1_Member	GO Biological Processes	GO:0055013	cardiac muscle cell development	-13.5359	-10.756	16/61	70,88,2274,4629,5156,6546,7273,8048,8470,11149,23363,27302,51676,80206,84700,91807	ACTC1,ACTN2,FHL2,MYH11,PDGFRA,SLC8A1,TTN,CSRP3,SORBS2,BVES,OBSL1,BMP10,ASB2,FHOD3,MYO18B,MYLK3
1_Member	GO Biological Processes	GO:0055007	cardiac muscle cell differentiation	-13.384	-10.6157	18/85	70,88,2274,3688,4629,5156,6546,7273,8048,8470,11149,23363,27302,51676,80206,84700,91807,93649	ACTC1,ACTN2,FHL2,ITGB1,MYH11,PDGFRA,SLC8A1,TTN,CSRP3,SORBS2,BVES,OBSL1,BMP10,ASB2,FHOD3,MYO18B,MYLK3,MYOCD
1_Member	GO Biological Processes	GO:0010927	cellular component assembly involved in morphogenesis	-12.8548	-10.1242	19/104	70,88,3688,4629,5156,7138,7139,7273,8048,9172,10398,11155,23363,27063,27302,51778,79933,80206,91807	ACTC1,ACTN2,ITGB1,MYH11,PDGFRA,TNNT1,TNNT2,TTN,CSRP3,MYOM2,MYL9,LDB3,OBSL1,ANKRD1,BMP10,MYOZ2,SYNPO2L,FHOD3,MYLK3
1_Member	GO Biological Processes	GO:0055006	cardiac cell development	-12.8388	-10.1242	16/67	70,88,2274,4629,5156,6546,7273,8048,8470,11149,23363,27302,51676,80206,84700,91807	ACTC1,ACTN2,FHL2,MYH11,PDGFRA,SLC8A1,TTN,CSRP3,SORBS2,BVES,OBSL1,BMP10,ASB2,FHOD3,MYO18B,MYLK3
1_Member	GO Biological Processes	GO:0140694	non-membrane-bounded organelle assembly	-7.89067	-5.47202	24/312	70,88,3688,4629,5156,7138,7139,7273,8048,8605,9172,10398,10783,11155,23363,26112,27063,27302,51676,51778,57519,79933,80206,91807	ACTC1,ACTN2,ITGB1,MYH11,PDGFRA,TNNT1,TNNT2,TTN,CSRP3,PLA2G4C,MYOM2,MYL9,NEK6,LDB3,OBSL1,CCDC69,ANKRD1,BMP10,ASB2,MYOZ2,STARD9,SYNPO2L,FHOD3,MYLK3
1_Member	GO Biological Processes	GO:0055003	cardiac myofibril assembly	-7.58295	-5.19867	7/18	70,5156,7273,8048,23363,80206,91807	ACTC1,PDGFRA,TTN,CSRP3,OBSL1,FHOD3,MYLK3
1_Member	GO Biological Processes	GO:0070925	organelle assembly	-4.14713	-2.33053	32/783	70,88,3688,4629,5156,7138,7139,7273,8048,8605,9172,10398,10783,11155,11346,23157,23363,26112,27063,27302,30845,51676,51778,54777,55062,57519,57545,79933,80206,91807,199221,387707	ACTC1,ACTN2,ITGB1,MYH11,PDGFRA,TNNT1,TNNT2,TTN,CSRP3,PLA2G4C,MYOM2,MYL9,NEK6,LDB3,SYNPO,SEPTIN6,OBSL1,CCDC69,ANKRD1,BMP10,EHD3,ASB2,MYOZ2,CFAP46,WIPI1,STARD9,CC2D2A,SYNPO2L,FHOD3,MYLK3,DZIP1L,CC2D2B
2_Summary	GO Biological Processes	GO:0030029	actin filament-based process	-25.5043	-21.6334	61/601	70,87,88,775,776,783,800,1264,1627,1809,3688,4625,4628,4629,4642,4648,4650,5156,6840,7138,7139,7273,8048,8470,9172,9260,9645,9886,10093,10278,10398,11155,22836,22998,23043,23363,27063,27302,29895,29964,51676,51778,57381,57553,57580,65108,79729,79933,80206,83543,84448,84940,84952,91010,91807,116154,152273,165904,221061,257019,286527,1263,1311,2303,2331,4015,4016,4017,4320,7042,9509,10345,26254,265…	ACTC1,ACTN1,ACTN2,CACNA1C,CACNA1D,CACNB2,CALD1,CNN1,DBN1,DPYSL3,ITGB1,MYH7,MYH10,MYH11,MYO1D,MYO7B,MYO9B,PDGFRA,SVIL,TNNT1,TNNT2,TTN,CSRP3,SORBS2,MYOM2,PDLIM7,MICAL2,RHOBTB1,ARPC4,EFS,MYL9,LDB3,RHOBTB3,LIMCH1,TNIK,OBSL1,ANKRD1,BMP10,MYL11,PRICKLE4,ASB2,MYOZ2,RHOJ,MICAL3,PREX1,MARCKSL1,SH3D21,SYNPO2L,FHOD3,AIF1L,ABLIM2,CORO6,CGNL1,FMNL3,MYLK3,PHACTR3,FGD5,XIRP1,FAM171A1,FRMD3,TMSB15B,PLK3,COMP,FOX…
2_Member	GO Biological Processes	GO:0030029	actin filament-based process	-25.5043	-21.6334	61/601	70,87,88,775,776,783,800,1264,1627,1809,3688,4625,4628,4629,4642,4648,4650,5156,6840,7138,7139,7273,8048,8470,9172,9260,9645,9886,10093,10278,10398,11155,22836,22998,23043,23363,27063,27302,29895,29964,51676,51778,57381,57553,57580,65108,79729,79933,80206,83543,84448,84940,84952,91010,91807,116154,152273,165904,221061,257019,286527	ACTC1,ACTN1,ACTN2,CACNA1C,CACNA1D,CACNB2,CALD1,CNN1,DBN1,DPYSL3,ITGB1,MYH7,MYH10,MYH11,MYO1D,MYO7B,MYO9B,PDGFRA,SVIL,TNNT1,TNNT2,TTN,CSRP3,SORBS2,MYOM2,PDLIM7,MICAL2,RHOBTB1,ARPC4,EFS,MYL9,LDB3,RHOBTB3,LIMCH1,TNIK,OBSL1,ANKRD1,BMP10,MYL11,PRICKLE4,ASB2,MYOZ2,RHOJ,MICAL3,PREX1,MARCKSL1,SH3D21,SYNPO2L,FHOD3,AIF1L,ABLIM2,CORO6,CGNL1,FMNL3,MYLK3,PHACTR3,FGD5,XIRP1,FAM171A1,FRMD3,TMSB15B
2_Member	GO Biological Processes	GO:0097435	supramolecular fiber organization	-23.5231	-20.0201	56/549	70,87,88,800,1263,1311,1627,1809,2303,2331,3688,4015,4016,4017,4320,4629,4642,4648,5156,6840,7042,7138,7139,7273,8048,8470,9172,9509,9645,9886,10093,10278,10345,10398,11155,22836,23363,26254,26585,27063,27302,51778,57553,57580,65108,79729,79933,80206,83481,83543,84940,84952,91807,165904,221061,286527	ACTC1,ACTN1,ACTN2,CALD1,PLK3,COMP,DBN1,DPYSL3,FOXC2,FMOD,ITGB1,LOX,LOXL1,LOXL2,MMP11,MYH11,MYO1D,MYO7B,PDGFRA,SVIL,TGFB2,TNNT1,TNNT2,TTN,CSRP3,SORBS2,MYOM2,ADAMTS2,MICAL2,RHOBTB1,ARPC4,EFS,TRDN,MYL9,LDB3,RHOBTB3,OBSL1,OPTC,GREM1,ANKRD1,BMP10,MYOZ2,MICAL3,PREX1,MARCKSL1,SH3D21,SYNPO2L,FHOD3,EPPK1,AIF1L,CORO6,CGNL1,MYLK3,XIRP1,FAM171A1,TMSB15B
2_Member	GO Biological Processes	GO:0030036	actin cytoskeleton organization	-23.1519	-19.7069	55/538	70,87,88,800,1264,1627,1809,3688,4628,4629,4642,4648,5156,6840,7138,7139,7273,8048,8470,9172,9260,9645,9886,10093,10278,10398,11155,22836,22998,23043,23363,27063,27302,29964,51676,51778,57381,57553,57580,65108,79729,79933,80206,83543,84448,84940,84952,91010,91807,116154,152273,165904,221061,257019,286527	ACTC1,ACTN1,ACTN2,CALD1,CNN1,DBN1,DPYSL3,ITGB1,MYH10,MYH11,MYO1D,MYO7B,PDGFRA,SVIL,TNNT1,TNNT2,TTN,CSRP3,SORBS2,MYOM2,PDLIM7,MICAL2,RHOBTB1,ARPC4,EFS,MYL9,LDB3,RHOBTB3,LIMCH1,TNIK,OBSL1,ANKRD1,BMP10,PRICKLE4,ASB2,MYOZ2,RHOJ,MICAL3,PREX1,MARCKSL1,SH3D21,SYNPO2L,FHOD3,AIF1L,ABLIM2,CORO6,CGNL1,FMNL3,MYLK3,PHACTR3,FGD5,XIRP1,FAM171A1,FRMD3,TMSB15B
2_Member	GO Biological Processes	GO:0007015	actin filament organization	-11.4948	-8.79992	27/267	70,87,800,1627,1809,4642,4648,6840,7139,7273,8470,9645,9886,10093,10278,22836,57553,57580,65108,79729,80206,83543,84940,84952,165904,221061,286527	ACTC1,ACTN1,CALD1,DBN1,DPYSL3,MYO1D,MYO7B,SVIL,TNNT2,TTN,SORBS2,MICAL2,RHOBTB1,ARPC4,EFS,RHOBTB3,MICAL3,PREX1,MARCKSL1,SH3D21,FHOD3,AIF1L,CORO6,CGNL1,XIRP1,FAM171A1,TMSB15B
3_Summary	GO Biological Processes	GO:0048514	blood vessel morphogenesis	-23.9862	-20.4163	50/421	800,1012,1295,1311,1490,1893,1906,1969,2004,2022,2303,2335,2624,3685,3688,3952,3953,4015,4017,4313,4776,4854,4915,5054,5156,5743,6909,7042,7045,7057,7481,7857,8434,22846,23129,23670,25960,26585,27286,51378,57381,64321,83854,84700,91010,93649,128240,219699,284361,641700,59,1959,4016,2736,7052,8642,9645,10253,51339,51676,54910,57545,576,718,3315,5335,8091,10769,126393,406911,2149,3383,6546,7099,973…	CALD1,CDH13,COL8A1,COMP,CCN2,ECM1,EDN1,EPHA2,ELK3,ENG,FOXC2,FN1,GATA2,ITGAV,ITGB1,LEP,LEPR,LOX,LOXL2,MMP2,NFATC4,NOTCH3,NTRK2,SERPINE1,PDGFRA,PTGS2,TBX2,TGFB2,TGFBI,THBS1,WNT11,SCG2,RECK,VASH1,PLXND1,CEMIP2,ADGRA2,GREM1,SRPX2,ANGPT4,RHOJ,SOX17,ANGPTL6,MYO18B,FMNL3,MYOCD,NAXE,UNC5B,EMC10,ECSCR,ACTA2,EGR2,LOXL1,GLI2,TGM2,DCHS1,MICAL2,SPRY2,DACT1,ASB2,SEMA4C,CC2D2A,ADGRB2,C3,HSPB1,PLCG1,HMGA2,PLK2,H…
3_Member	GO Biological Processes	GO:0048514	blood vessel morphogenesis	-23.9862	-20.4163	50/421	800,1012,1295,1311,1490,1893,1906,1969,2004,2022,2303,2335,2624,3685,3688,3952,3953,4015,4017,4313,4776,4854,4915,5054,5156,5743,6909,7042,7045,7057,7481,7857,8434,22846,23129,23670,25960,26585,27286,51378,57381,64321,83854,84700,91010,93649,128240,219699,284361,641700	CALD1,CDH13,COL8A1,COMP,CCN2,ECM1,EDN1,EPHA2,ELK3,ENG,FOXC2,FN1,GATA2,ITGAV,ITGB1,LEP,LEPR,LOX,LOXL2,MMP2,NFATC4,NOTCH3,NTRK2,SERPINE1,PDGFRA,PTGS2,TBX2,TGFB2,TGFBI,THBS1,WNT11,SCG2,RECK,VASH1,PLXND1,CEMIP2,ADGRA2,GREM1,SRPX2,ANGPT4,RHOJ,SOX17,ANGPTL6,MYO18B,FMNL3,MYOCD,NAXE,UNC5B,EMC10,ECSCR
3_Member	GO Biological Processes	GO:0001568	blood vessel development	-22.85	-19.4561	53/505	59,800,1012,1295,1311,1490,1893,1906,1959,1969,2004,2022,2303,2335,2624,3685,3688,3952,3953,4015,4016,4017,4313,4776,4854,4915,5054,5156,5743,6909,7042,7045,7057,7481,7857,8434,22846,23129,23670,25960,26585,27286,51378,57381,64321,83854,84700,91010,93649,128240,219699,284361,641700	ACTA2,CALD1,CDH13,COL8A1,COMP,CCN2,ECM1,EDN1,EGR2,EPHA2,ELK3,ENG,FOXC2,FN1,GATA2,ITGAV,ITGB1,LEP,LEPR,LOX,LOXL1,LOXL2,MMP2,NFATC4,NOTCH3,NTRK2,SERPINE1,PDGFRA,PTGS2,TBX2,TGFB2,TGFBI,THBS1,WNT11,SCG2,RECK,VASH1,PLXND1,CEMIP2,ADGRA2,GREM1,SRPX2,ANGPT4,RHOJ,SOX17,ANGPTL6,MYO18B,FMNL3,MYOCD,NAXE,UNC5B,EMC10,ECSCR
3_Member	GO Biological Processes	GO:0001944	vasculature development	-22.0226	-18.7447	53/526	59,800,1012,1295,1311,1490,1893,1906,1959,1969,2004,2022,2303,2335,2624,3685,3688,3952,3953,4015,4016,4017,4313,4776,4854,4915,5054,5156,5743,6909,7042,7045,7057,7481,7857,8434,22846,23129,23670,25960,26585,27286,51378,57381,64321,83854,84700,91010,93649,128240,219699,284361,641700	ACTA2,CALD1,CDH13,COL8A1,COMP,CCN2,ECM1,EDN1,EGR2,EPHA2,ELK3,ENG,FOXC2,FN1,GATA2,ITGAV,ITGB1,LEP,LEPR,LOX,LOXL1,LOXL2,MMP2,NFATC4,NOTCH3,NTRK2,SERPINE1,PDGFRA,PTGS2,TBX2,TGFB2,TGFBI,THBS1,WNT11,SCG2,RECK,VASH1,PLXND1,CEMIP2,ADGRA2,GREM1,SRPX2,ANGPT4,RHOJ,SOX17,ANGPTL6,MYO18B,FMNL3,MYOCD,NAXE,UNC5B,EMC10,ECSCR
3_Member	GO Biological Processes	GO:0035239	tube morphogenesis	-21.7533	-18.5231	59/663	800,1012,1295,1311,1490,1893,1906,1969,2004,2022,2303,2335,2624,2736,3685,3688,3952,3953,4015,4017,4313,4776,4854,4915,5054,5156,5743,6909,7042,7045,7052,7057,7481,7857,8434,8642,9645,10253,22846,23129,23670,25960,26585,27286,51339,51378,51676,54910,57381,57545,64321,83854,84700,91010,93649,128240,219699,284361,641700	CALD1,CDH13,COL8A1,COMP,CCN2,ECM1,EDN1,EPHA2,ELK3,ENG,FOXC2,FN1,GATA2,GLI2,ITGAV,ITGB1,LEP,LEPR,LOX,LOXL2,MMP2,NFATC4,NOTCH3,NTRK2,SERPINE1,PDGFRA,PTGS2,TBX2,TGFB2,TGFBI,TGM2,THBS1,WNT11,SCG2,RECK,DCHS1,MICAL2,SPRY2,VASH1,PLXND1,CEMIP2,ADGRA2,GREM1,SRPX2,DACT1,ANGPT4,ASB2,SEMA4C,RHOJ,CC2D2A,SOX17,ANGPTL6,MYO18B,FMNL3,MYOCD,NAXE,UNC5B,EMC10,ECSCR
3_Member	GO Biological Processes	GO:0001525	angiogenesis	-21.725	-18.5231	42/323	800,1012,1295,1490,1893,1906,1969,2004,2022,2303,2335,2624,3685,3688,3952,3953,4017,4313,4776,4854,5054,5156,5743,7045,7057,7857,8434,22846,23129,23670,25960,26585,27286,51378,57381,64321,83854,91010,128240,219699,284361,641700	CALD1,CDH13,COL8A1,CCN2,ECM1,EDN1,EPHA2,ELK3,ENG,FOXC2,FN1,GATA2,ITGAV,ITGB1,LEP,LEPR,LOXL2,MMP2,NFATC4,NOTCH3,SERPINE1,PDGFRA,PTGS2,TGFBI,THBS1,SCG2,RECK,VASH1,PLXND1,CEMIP2,ADGRA2,GREM1,SRPX2,ANGPT4,RHOJ,SOX17,ANGPTL6,FMNL3,NAXE,UNC5B,EMC10,ECSCR
3_Member	GO Biological Processes	GO:0045765	regulation of angiogenesis	-10.9585	-8.30066	30/347	576,718,1893,1969,2022,2303,2624,3315,3688,3952,5054,5335,7042,7057,8091,8434,10253,10769,22846,23129,23670,25960,26585,51378,57381,126393,128240,284361,406911,641700	ADGRB2,C3,ECM1,EPHA2,ENG,FOXC2,GATA2,HSPB1,ITGB1,LEP,SERPINE1,PLCG1,TGFB2,THBS1,HMGA2,RECK,SPRY2,PLK2,VASH1,PLXND1,CEMIP2,ADGRA2,GREM1,ANGPT4,RHOJ,HSPB6,NAXE,EMC10,MIR125B1,ECSCR
3_Member	GO Biological Processes	GO:0040017	positive regulation of locomotion	-10.8295	-8.18036	40/599	59,1012,1906,1969,2149,2303,2335,2624,3315,3383,3685,3688,4313,5054,5156,5335,5743,6546,7042,7057,7099,7481,7857,9732,9750,9806,10253,10769,11149,25960,26012,27286,51378,54910,56670,57381,83483,146433,284361,286527	ACTA2,CDH13,EDN1,EPHA2,F2R,FOXC2,FN1,GATA2,HSPB1,ICAM1,ITGAV,ITGB1,MMP2,SERPINE1,PDGFRA,PLCG1,PTGS2,SLC8A1,TGFB2,THBS1,TLR4,WNT11,SCG2,DOCK4,RIPOR2,SPOCK2,SPRY2,PLK2,BVES,ADGRA2,NSMF,SRPX2,ANGPT4,SEMA4C,SUCNR1,RHOJ,PLVAP,IL34,EMC10,TMSB15B
3_Member	GO Biological Processes	GO:1901342	regulation of vasculature development	-10.7723	-8.13182	30/353	576,718,1893,1969,2022,2303,2624,3315,3688,3952,5054,5335,7042,7057,8091,8434,10253,10769,22846,23129,23670,25960,26585,51378,57381,126393,128240,284361,406911,641700	ADGRB2,C3,ECM1,EPHA2,ENG,FOXC2,GATA2,HSPB1,ITGB1,LEP,SERPINE1,PLCG1,TGFB2,THBS1,HMGA2,RECK,SPRY2,PLK2,VASH1,PLXND1,CEMIP2,ADGRA2,GREM1,ANGPT4,RHOJ,HSPB6,NAXE,EMC10,MIR125B1,ECSCR
3_Member	GO Biological Processes	GO:0051272	positive regulation of cellular component movement	-10.2883	-7.68059	39/597	59,1012,1906,1969,2149,2303,2335,2624,3315,3383,3685,3688,4133,4313,5054,5156,5335,5743,6546,7042,7057,7099,7481,9638,9732,9750,9806,10253,10769,25960,26012,27286,51378,54910,57381,83483,146433,284361,286527	ACTA2,CDH13,EDN1,EPHA2,F2R,FOXC2,FN1,GATA2,HSPB1,ICAM1,ITGAV,ITGB1,MAP2,MMP2,SERPINE1,PDGFRA,PLCG1,PTGS2,SLC8A1,TGFB2,THBS1,TLR4,WNT11,FEZ1,DOCK4,RIPOR2,SPOCK2,SPRY2,PLK2,ADGRA2,NSMF,SRPX2,ANGPT4,SEMA4C,RHOJ,PLVAP,IL34,EMC10,TMSB15B
3_Member	GO Biological Processes	GO:2000147	positive regulation of cell motility	-9.41768	-6.86895	37/584	59,1012,1906,1969,2149,2303,2335,2624,3315,3383,3685,3688,4313,5054,5156,5335,5743,6546,7042,7057,7099,7481,9732,9750,9806,10253,10769,25960,26012,27286,51378,54910,57381,83483,146433,284361,286527	ACTA2,CDH13,EDN1,EPHA2,F2R,FOXC2,FN1,GATA2,HSPB1,ICAM1,ITGAV,ITGB1,MMP2,SERPINE1,PDGFRA,PLCG1,PTGS2,SLC8A1,TGFB2,THBS1,TLR4,WNT11,DOCK4,RIPOR2,SPOCK2,SPRY2,PLK2,ADGRA2,NSMF,SRPX2,ANGPT4,SEMA4C,RHOJ,PLVAP,IL34,EMC10,TMSB15B
3_Member	GO Biological Processes	GO:0030335	positive regulation of cell migration	-9.34895	-6.81379	36/560	59,1012,1906,1969,2149,2303,2335,2624,3315,3383,3685,3688,4313,5054,5156,5335,5743,6546,7042,7057,7099,7481,9732,9750,10253,10769,25960,26012,27286,51378,54910,57381,83483,146433,284361,286527	ACTA2,CDH13,EDN1,EPHA2,F2R,FOXC2,FN1,GATA2,HSPB1,ICAM1,ITGAV,ITGB1,MMP2,SERPINE1,PDGFRA,PLCG1,PTGS2,SLC8A1,TGFB2,THBS1,TLR4,WNT11,DOCK4,RIPOR2,SPRY2,PLK2,ADGRA2,NSMF,SRPX2,ANGPT4,SEMA4C,RHOJ,PLVAP,IL34,EMC10,TMSB15B
3_Member	GO Biological Processes	GO:0010632	regulation of epithelial cell migration	-5.93057	-3.78115	20/290	1906,1969,2303,2624,3315,5335,5743,7042,7057,10769,22846,23499,25960,27286,27302,51378,55466,57381,83481,284361	EDN1,EPHA2,FOXC2,GATA2,HSPB1,PLCG1,PTGS2,TGFB2,THBS1,PLK2,VASH1,MACF1,ADGRA2,SRPX2,BMP10,ANGPT4,DNAJA4,RHOJ,EPPK1,EMC10
3_Member	GO Biological Processes	GO:0010595	positive regulation of endothelial cell migration	-5.76692	-3.6493	13/131	1906,2303,2624,3315,5335,5743,7057,10769,25960,27286,51378,57381,284361	EDN1,FOXC2,GATA2,HSPB1,PLCG1,PTGS2,THBS1,PLK2,ADGRA2,SRPX2,ANGPT4,RHOJ,EMC10
3_Member	GO Biological Processes	GO:0043536	positive regulation of blood vessel endothelial cell migration	-5.73375	-3.62121	10/75	2303,2624,3315,5335,5743,7057,10769,27286,51378,57381	FOXC2,GATA2,HSPB1,PLCG1,PTGS2,THBS1,PLK2,SRPX2,ANGPT4,RHOJ
3_Member	GO Biological Processes	GO:0010594	regulation of endothelial cell migration	-5.53595	-3.46729	17/230	1906,1969,2303,2624,3315,5335,5743,7057,10769,22846,25960,27286,27302,51378,55466,57381,284361	EDN1,EPHA2,FOXC2,GATA2,HSPB1,PLCG1,PTGS2,THBS1,PLK2,VASH1,ADGRA2,SRPX2,BMP10,ANGPT4,DNAJA4,RHOJ,EMC10
3_Member	GO Biological Processes	GO:0045766	positive regulation of angiogenesis	-5.47397	-3.41826	15/184	718,1893,2022,2303,2624,3315,3688,5054,5335,7057,8091,26585,51378,126393,284361	C3,ECM1,ENG,FOXC2,GATA2,HSPB1,ITGB1,SERPINE1,PLCG1,THBS1,HMGA2,GREM1,ANGPT4,HSPB6,EMC10
3_Member	GO Biological Processes	GO:1904018	positive regulation of vasculature development	-5.47397	-3.41826	15/184	718,1893,2022,2303,2624,3315,3688,5054,5335,7057,8091,26585,51378,126393,284361	C3,ECM1,ENG,FOXC2,GATA2,HSPB1,ITGB1,SERPINE1,PLCG1,THBS1,HMGA2,GREM1,ANGPT4,HSPB6,EMC10
3_Member	GO Biological Processes	GO:0010634	positive regulation of epithelial cell migration	-5.08421	-3.09216	14/174	1906,2303,2624,3315,5335,5743,7042,7057,10769,25960,27286,51378,57381,284361	EDN1,FOXC2,GATA2,HSPB1,PLCG1,PTGS2,TGFB2,THBS1,PLK2,ADGRA2,SRPX2,ANGPT4,RHOJ,EMC10
3_Member	GO Biological Processes	GO:0043535	regulation of blood vessel endothelial cell migration	-4.41868	-2.54628	12/150	1969,2303,2624,3315,5335,5743,7057,10769,22846,27286,51378,57381	EPHA2,FOXC2,GATA2,HSPB1,PLCG1,PTGS2,THBS1,PLK2,VASH1,SRPX2,ANGPT4,RHOJ
3_Member	GO Biological Processes	GO:0090050	positive regulation of cell migration involved in sprouting angiogenesis	-4.2853	-2.43966	6/35	2303,2624,5743,10769,27286,57381	FOXC2,GATA2,PTGS2,PLK2,SRPX2,RHOJ
3_Member	GO Biological Processes	GO:0090049	regulation of cell migration involved in sprouting angiogenesis	-3.0993	-1.49395	7/78	2303,2624,5743,7057,10769,27286,57381	FOXC2,GATA2,PTGS2,THBS1,PLK2,SRPX2,RHOJ
4_Summary	GO Biological Processes	GO:0044057	regulation of system process	-21.4791	-18.3352	55/583	309,775,776,783,818,1264,1393,1490,1906,1959,2149,3270,3624,3952,4313,4625,4634,4635,4636,4656,4878,5142,5350,5743,6546,6547,6909,7042,7135,7138,7139,7143,8048,8912,9732,10398,11149,11202,27302,30819,30845,51086,51196,54795,59272,64091,81832,84525,84676,90523,93649,114897,114907,140628,388591,88,784,2892,4915,10345,57369,266743	ANXA6,CACNA1C,CACNA1D,CACNB2,CAMK2G,CNN1,CRHBP,CCN2,EDN1,EGR2,F2R,HRC,INHBA,LEP,MMP2,MYH7,MYL3,MYL4,MYL5,MYOG,NPPA,PDE4B,PLN,PTGS2,SLC8A1,SLC8A3,TBX2,TGFB2,TNNI1,TNNT1,TNNT2,TNR,CSRP3,CACNA1H,DOCK4,MYL9,BVES,KLK8,BMP10,KCNIP2,EHD3,TNNI3K,PLCE1,TRPM4,ACE2,POPDC2,NETO1,HOPX,TRIM63,MLIP,MYOCD,C1QTNF1,FBXO32,GATA5,RNF207,ACTN2,CACNB3,GRIA3,NTRK2,TRDN,GJD2,NPAS4
4_Member	GO Biological Processes	GO:0044057	regulation of system process	-21.4791	-18.3352	55/583	309,775,776,783,818,1264,1393,1490,1906,1959,2149,3270,3624,3952,4313,4625,4634,4635,4636,4656,4878,5142,5350,5743,6546,6547,6909,7042,7135,7138,7139,7143,8048,8912,9732,10398,11149,11202,27302,30819,30845,51086,51196,54795,59272,64091,81832,84525,84676,90523,93649,114897,114907,140628,388591	ANXA6,CACNA1C,CACNA1D,CACNB2,CAMK2G,CNN1,CRHBP,CCN2,EDN1,EGR2,F2R,HRC,INHBA,LEP,MMP2,MYH7,MYL3,MYL4,MYL5,MYOG,NPPA,PDE4B,PLN,PTGS2,SLC8A1,SLC8A3,TBX2,TGFB2,TNNI1,TNNT1,TNNT2,TNR,CSRP3,CACNA1H,DOCK4,MYL9,BVES,KLK8,BMP10,KCNIP2,EHD3,TNNI3K,PLCE1,TRPM4,ACE2,POPDC2,NETO1,HOPX,TRIM63,MLIP,MYOCD,C1QTNF1,FBXO32,GATA5,RNF207
4_Member	GO Biological Processes	GO:0090257	regulation of muscle system process	-19.0638	-16.0167	35/253	309,775,818,1264,1490,1906,2149,3270,4625,4634,4636,4656,4878,5142,5350,5743,6546,6547,7135,7138,7139,9732,10398,27302,30845,51086,51196,54795,59272,84676,90523,93649,114907,140628,388591	ANXA6,CACNA1C,CAMK2G,CNN1,CCN2,EDN1,F2R,HRC,MYH7,MYL3,MYL5,MYOG,NPPA,PDE4B,PLN,PTGS2,SLC8A1,SLC8A3,TNNI1,TNNT1,TNNT2,DOCK4,MYL9,BMP10,EHD3,TNNI3K,PLCE1,TRPM4,ACE2,TRIM63,MLIP,MYOCD,FBXO32,GATA5,RNF207
4_Member	GO Biological Processes	GO:0006937	regulation of muscle contraction	-18.221	-15.1951	29/173	309,775,1264,1490,1906,2149,3270,4625,4634,4636,4878,5142,5350,5743,6546,6547,7135,7138,7139,9732,10398,27302,30845,51086,51196,54795,59272,93649,388591	ANXA6,CACNA1C,CNN1,CCN2,EDN1,F2R,HRC,MYH7,MYL3,MYL5,NPPA,PDE4B,PLN,PTGS2,SLC8A1,SLC8A3,TNNI1,TNNT1,TNNT2,DOCK4,MYL9,BMP10,EHD3,TNNI3K,PLCE1,TRPM4,ACE2,MYOCD,RNF207
4_Member	GO Biological Processes	GO:1903522	regulation of blood circulation	-17.8074	-14.821	34/259	775,776,783,1490,1906,2149,3270,3952,4313,4625,4634,4635,4878,5142,5350,5743,6546,6547,6909,7042,7139,8048,8912,9732,11149,27302,30819,30845,51086,54795,59272,64091,84525,388591	CACNA1C,CACNA1D,CACNB2,CCN2,EDN1,F2R,HRC,LEP,MMP2,MYH7,MYL3,MYL4,NPPA,PDE4B,PLN,PTGS2,SLC8A1,SLC8A3,TBX2,TGFB2,TNNT2,CSRP3,CACNA1H,DOCK4,BVES,BMP10,KCNIP2,EHD3,TNNI3K,TRPM4,ACE2,POPDC2,HOPX,RNF207
4_Member	GO Biological Processes	GO:0008016	regulation of heart contraction	-15.8694	-12.9685	29/210	775,776,783,1490,1906,3270,4625,4634,4635,4878,5142,5350,6546,6547,6909,7042,7139,8048,8912,11149,27302,30819,30845,51086,54795,59272,64091,84525,388591	CACNA1C,CACNA1D,CACNB2,CCN2,EDN1,HRC,MYH7,MYL3,MYL4,NPPA,PDE4B,PLN,SLC8A1,SLC8A3,TBX2,TGFB2,TNNT2,CSRP3,CACNA1H,BVES,BMP10,KCNIP2,EHD3,TNNI3K,TRPM4,ACE2,POPDC2,HOPX,RNF207
4_Member	GO Biological Processes	GO:0006942	regulation of striated muscle contraction	-11.3389	-8.65361	17/96	775,1490,3270,4625,4634,4878,5142,5350,6546,6547,7135,27302,30845,51086,54795,59272,388591	CACNA1C,CCN2,HRC,MYH7,MYL3,NPPA,PDE4B,PLN,SLC8A1,SLC8A3,TNNI1,BMP10,EHD3,TNNI3K,TRPM4,ACE2,RNF207
4_Member	GO Biological Processes	GO:0055117	regulation of cardiac muscle contraction	-8.55209	-6.07908	13/77	775,1490,3270,4878,5142,5350,6546,27302,30845,51086,54795,59272,388591	CACNA1C,CCN2,HRC,NPPA,PDE4B,PLN,SLC8A1,BMP10,EHD3,TNNI3K,TRPM4,ACE2,RNF207
[truncated: 177 more rows]
