# Supplementary material for: Mislocalization of pathogenic RBM20 variants in dilated cardiomyopathy is caused by loss-of-interaction with Transportin-3
Source: Nat Commun. 2023 Jul 18;14:4312. doi: 10.1038/s41467-023-39965-6 (PMC10353998; doi:10.1038/s41467-023-39965-6)
Supplement: Supplementary file 7 — Supplementary Data 4 [file 41467_2023_39965_MOESM7_ESM.xlsx]

## Sheet: WTvsP633Lnuc_SE
#These data were generated with rMATS turbo [31] package (v4.1.1) with default statistics and column naming.
GeneID	geneSymbol	chr	strand	exonStart_0base	exonEnd	upstreamES	upstreamEE	downstreamES	downstreamEE	ID	IJC_SAMPLE_1	SJC_SAMPLE_1	IJC_SAMPLE_2	SJC_SAMPLE_2	IncFormLen	SkipFormLen	PValue	FDR	IncLevel1	IncLevel2	IncLevelDifference
ENSG00000160310	PRMT2	chr21	+	46636438	46636547	46635673	46635763	46636895	46636990	0	355,62,352	44,11,48	357,188,342	68,19,44	148	74	0.710693730195	1.0	0.801,0.738,0.786	0.724,0.832,0.795	-0.009
ENSG00000160310	PRMT2	chr21	+	46658744	46658920	46649574	46649739	46664294	46665117	1	8,2,13	0,2,0	4,11,12	1,2,0	148	74	0.507614036484	1.0	1.0,0.333,1.0	0.667,0.733,1.0	-0.022
ENSG00000160310	PRMT2	chr21	+	46663382	46663554	46649574	46649739	46664294	46664951	3	2,9,12	0,2,0	11,16,7	1,2,0	148	74	0.340399008534	1.0	1.0,0.692,1.0	0.846,0.8,1.0	0.015
ENSG00000160294	MCM3AP	chr21	-	46254391	46254526	46251514	46251682	46254775	46254844	5	33,34,31	0,0,0	48,52,56	1,0,0	148	74	1	1.0	1.0,1.0,1.0	0.96,1.0,1.0	0.013
ENSG00000182871	COL18A1	chr21	+	45468241	45468786	45405378	45405473	45473894	45473981	11	395,593,812	0,1,0	568,912,627	0,0,0	148	74	1	1.0	1.0,0.997,1.0	1.0,1.0,1.0	-0.001
ENSG00000182871	COL18A1	chr21	+	45478326	45478353	45477749	45477965	45479901	45479964	12	22,84,107	1,0,0	95,202,88	0,0,0	101	74	1	1.0	0.942,1.0,1.0	1.0,1.0,1.0	-0.019
ENSG00000182871	COL18A1	chr21	+	45480069	45480156	45479901	45479964	45480466	45480520	13	83,147,294	0,0,2	227,380,201	0,1,0	148	74	1	1.0	1.0,1.0,0.987	1.0,0.995,1.0	-0.003
ENSG00000182871	COL18A1	chr21	+	45480699	45480858	45480466	45480520	45481962	45482025	14	71,175,259	0,0,1	151,291,155	0,1,0	148	74	1	1.0	1.0,1.0,0.992	1.0,0.993,1.0	-0.0
ENSG00000182871	COL18A1	chr21	+	45487446	45487509	45486860	45486992	45488417	45488444	15	164,244,373	0,0,0	244,345,251	1,0,0	137	74	1	1.0	1.0,1.0,1.0	0.992,1.0,1.0	0.003
ENSG00000182871	COL18A1	chr21	+	45488417	45488444	45487446	45487509	45489485	45489521	16	388,474,1042	0,0,0	691,770,768	0,0,1	101	74	1	1.0	1.0,1.0,1.0	1.0,1.0,0.998	0.001
ENSG00000182871	COL18A1	chr21	+	45488417	45488444	45487446	45487509	45490274	45490346	17	16,31,32	0,0,1	18,41,28	0,0,0	101	74	1	1.0	1.0,1.0,0.959	1.0,1.0,1.0	-0.014
ENSG00000182871	COL18A1	chr21	+	45489485	45489521	45487446	45487509	45490274	45490346	18	35,86,107	0,0,1	55,139,59	0,0,0	110	74	1	1.0	1.0,1.0,0.986	1.0,1.0,1.0	-0.005
ENSG00000182871	COL18A1	chr21	+	45489485	45489521	45488417	45488444	45490274	45490346	19	413,534,1118	1,0,4	733,886,799	3,1,0	110	74	1	1.0	0.996,1.0,0.995	0.994,0.998,1.0	-0.0
ENSG00000182871	COL18A1	chr21	+	45494544	45494571	45493500	45493575	45494861	45494915	20	82,63,184	1,0,0	89,99,98	0,0,0	101	74	1	1.0	0.984,1.0,1.0	1.0,1.0,1.0	-0.005
ENSG00000182871	COL18A1	chr21	+	45504415	45504556	45504010	45504054	45505133	45505278	21	218,308,670	1,1,2	567,581,484	1,1,0	148	74	1	1.0	0.991,0.994,0.994	0.996,0.997,1.0	-0.005
ENSG00000197381	ADARB1	chr21	+	45120793	45120959	45073852	45073903	45128401	45128573	23	0,0,1	1,0,4	4,6,2	3,8,1	148	74	1	1.0	0.0,NA,0.111	0.4,0.273,0.5	-0.336
ENSG00000197381	ADARB1	chr21	+	45120793	45120959	45074568	45074793	45128401	45128573	24	0,0,1	14,55,39	7,6,2	52,69,40	148	74	0.00142059769191	0.09705308284930791	0.0,0.0,0.013	0.063,0.042,0.024	-0.039
ENSG00000197381	ADARB1	chr21	+	45120793	45120959	45118563	45118619	45128401	45128573	25	2,0,2	0,0,1	3,6,2	0,0,0	148	74	1	1.0	1.0,NA,0.5	1.0,1.0,1.0	-0.25
ENSG00000197381	ADARB1	chr21	+	45128401	45128573	45073852	45073903	45171609	45171684	26	11,7,42	0,0,0	20,38,17	1,1,0	148	74	1	1.0	1.0,1.0,1.0	0.909,0.95,1.0	0.047
ENSG00000197381	ADARB1	chr21	+	45128401	45128573	45074579	45074793	45171609	45171684	27	24,62,77	3,3,5	69,99,56	3,8,4	148	74	0.868240933121	1.0	0.8,0.912,0.885	0.92,0.861,0.875	-0.02
ENSG00000197381	ADARB1	chr21	+	45132214	45132306	45128401	45128573	45134714	45134832	28	1,0,1	3,5,8	0,0,2	14,6,9	148	74	1	1.0	0.143,0.0,0.059	0.0,0.0,0.1	0.034
ENSG00000197381	ADARB1	chr21	+	45133558	45133682	45132214	45132306	45134714	45134832	29	0,0,0	1,0,0	0,0,1	0,0,0	148	74	1	1.0	0.0,NA,NA	NA,NA,1.0	-1.0
ENSG00000197381	ADARB1	chr21	+	45134714	45134832	45128401	45128573	45144630	45144962	30	3,5,8	0,0,0	14,6,10	0,1,0	148	74	1	1.0	1.0,1.0,1.0	1.0,0.75,1.0	0.083
ENSG00000197381	ADARB1	chr21	+	45134714	45134832	45128401	45128573	45171609	45171684	31	6,5,11	10,7,38	17,12,9	17,30,16	148	74	0.243065271298	1.0	0.231,0.263,0.126	0.333,0.167,0.22	-0.033
ENSG00000197381	ADARB1	chr21	+	45181479	45181516	45180435	45180444	45182584	45182753	32	0,1,0	33,5,35	0,1,0	25,19,17	111	74	1	1.0	0.0,0.118,0.0	0.0,0.034,0.0	0.028
ENSG00000197381	ADARB1	chr21	+	45184473	45184593	45183361	45183510	45184922	45185091	33	40,13,35	21,11,12	26,31,34	10,13,12	148	74	0.348002609689	1.0	0.488,0.371,0.593	0.565,0.544,0.586	-0.081
ENSG00000197381	ADARB1	chr21	+	45204554	45204736	45184922	45185091	45220835	45221014	34	17,19,21	0,0,0	53,47,29	1,0,0	148	74	1	1.0	1.0,1.0,1.0	0.964,1.0,1.0	0.012
ENSG00000160256	FAM207A	chr21	+	44943683	44943792	44940011	44940186	44960099	44960168	35	20,16,29	0,1,3	40,43,35	0,1,1	148	74	1	1.0	1.0,0.889,0.829	1.0,0.956,0.946	-0.061
ENSG00000160256	FAM207A	chr21	+	44943683	44943837	44940028	44940186	44960099	44960168	36	27,25,36	0,1,3	40,54,30	0,1,1	148	74	1	1.0	1.0,0.926,0.857	1.0,0.964,0.938	-0.04
ENSG00000160256	FAM207A	chr21	+	44973196	44973265	44967033	44967181	44976679	44976973	37	16,9,38	0,0,0	16,22,23	0,1,1	143	74	1	1.0	1.0,1.0,1.0	1.0,0.919,0.922	0.053
ENSG00000175894	TSPEAR	chr21	-	44527291	44527518	44525652	44525839	44528451	44528583	39	0,3,6	0,0,0	1,3,3	0,0,1	148	74	1	1.0	NA,1.0,1.0	1.0,1.0,0.6	0.133
ENSG00000160226	CFAP410	chr21	-	44334060	44335804	44333032	44333262	44337648	44337667	43	2,1,0	0,0,0	0,0,3	0,1,0	148	74	1	1.0	1.0,1.0,NA	NA,0.0,1.0	0.5
ENSG00000160226	CFAP410	chr21	-	44335757	44335804	44333032	44333262	44337648	44337667	44	1,0,0	0,0,0	3,0,3	0,1,0	121	74	1	1.0	1.0,NA,NA	1.0,0.0,1.0	0.333
ENSG00000160221	GATD3A	chr21	+	44134101	44134154	44133609	44133838	44136059	44136173	47	0,1,0	0,0,0	0,0,0	0,1,0	127	74	1	1.0	NA,1.0,NA	NA,0.0,NA	1.0
ENSG00000160208	RRP1B	chr21	+	43672307	43672365	43669883	43669966	43673869	43673955	51	74,11,63	2,0,0	66,20,70	0,0,0	132	74	1	1.0	0.954,1.0,1.0	1.0,1.0,1.0	-0.015
ENSG00000160207	HSF2BP	chr21	-	43644288	43644392	43633262	43633421	43656586	43656737	52	1,1,8	0,1,0	7,4,11	0,0,0	148	74	1	1.0	1.0,0.333,1.0	1.0,1.0,1.0	-0.222
ENSG00000160201	U2AF1	chr21	-	43100452	43100519	43095693	43095743	43101365	43101432	53	0,0,0	1,0,0	1,1,0	1,1,0	141	74	1	1.0	0.0,NA,NA	0.344,0.344,NA	-0.344
ENSG00000160200	CBS	chr21	-	43067777	43067960	43066242	43066377	43068508	43068615	56	0,0,1	0,0,0	0,0,1	2,1,1	148	74	1	1.0	NA,NA,1.0	0.0,0.0,0.333	0.889
ENSG00000160190	SLC37A1	chr21	+	42514630	42514717	42513891	42513924	42518276	42518510	57	0,1,1	0,0,0	2,1,0	0,0,1	148	74	1	1.0	NA,1.0,1.0	1.0,1.0,0.0	0.333
ENSG00000160190	SLC37A1	chr21	+	42514869	42514935	42513891	42513924	42518276	42518510	58	0,1,0	0,0,0	0,0,1	0,0,1	140	74	1	1.0	NA,1.0,NA	NA,NA,0.346	0.654
ENSG00000160190	SLC37A1	chr21	+	42514869	42514935	42514523	42514717	42518276	42518510	59	0,0,0	0,1,1	0,0,2	2,1,0	140	74	1	1.0	NA,0.0,0.0	0.0,0.0,1.0	-0.333
ENSG00000157601	MX1	chr21	+	41427205	41427304	41422755	41422911	41427754	41427866	63	2,0,2	0,0,0	0,0,0	0,0,1	148	74	1	1.0	1.0,NA,1.0	NA,NA,0.0	1.0
ENSG00000183036	PCP4	chr21	+	39926046	39926191	39898475	39898527	39928983	39929397	74	0,0,0	0,4,2	1,0,0	13,2,4	148	74	1	1.0	NA,0.0,0.0	0.037,0.0,0.0	-0.012
ENSG00000157578	LCA5L	chr21	-	39435419	39435542	39429130	39429211	39444134	39444201	78	1,0,0	0,0,0	0,0,0	0,0,4	148	74	1	1.0	1.0,NA,NA	NA,NA,0.0	1.0
ENSG00000157578	LCA5L	chr21	-	39435419	39435573	39429130	39429211	39444134	39444201	79	6,0,0	0,0,0	0,0,0	0,0,4	148	74	1	1.0	1.0,NA,NA	NA,NA,0.0	1.0
ENSG00000157578	LCA5L	chr21	-	39444134	39444201	39429130	39429211	39445724	39445752	87	0,0,0	1,0,0	0,0,4	0,0,0	141	74	1	1.0	0.0,NA,NA	NA,NA,1.0	-1.0
ENSG00000182093	GET1	chr21	+	39393165	39393280	39391768	39391836	39405913	39406058	93	8,2,3	0,0,1	9,4,8	0,0,0	148	74	1	1.0	1.0,1.0,0.6	1.0,1.0,1.0	-0.133
ENSG00000185437	SH3BGR	chr21	+	39499822	39499915	39475134	39475215	39508997	39509027	94	151,74,525	4,0,16	258,405,143	9,6,7	148	74	0.821227468888	1.0	0.95,1.0,0.943	0.935,0.971,0.911	0.025
ENSG00000285815	GET1-SH3BGR	chr21	+	39508997	39509027	39499822	39499915	39511679	39511809	95	109,67,435	0,0,0	239,380,117	0,1,0	104	74	1	1.0	1.0,1.0,1.0	1.0,0.996,1.0	0.001
ENSG00000285815	GET1-SH3BGR	chr21	+	39508997	39509027	39499822	39499915	39515087	39515321	96	86,36,308	0,0,1	165,236,80	1,1,0	104	74	1	1.0	1.0,1.0,0.995	0.992,0.994,1.0	0.003
ENSG00000285815	GET1-SH3BGR	chr21	+	39511679	39511809	39499822	39499915	39515087	39515321	97	12,17,60	0,0,1	37,60,12	1,1,0	148	74	1	1.0	1.0,1.0,0.968	0.949,0.968,1.0	0.017
ENSG00000285815	GET1-SH3BGR	chr21	+	39511679	39511809	39508997	39509027	39515087	39515321	98	37,49,197	0,0,1	117,210,56	0,0,0	148	74	1	1.0	1.0,1.0,0.99	1.0,1.0,1.0	-0.003
ENSG00000182093	GET1	chr21	+	39391226	39391476	39390697	39390863	39391768	39391836	100	1,0,10	73,21,81	4,5,1	82,52,79	148	74	0.821199857475	1.0	0.007,0.0,0.058	0.024,0.046,0.006	-0.004
ENSG00000182093	GET1	chr21	+	39407792	39407917	39405913	39406731	39408605	39408677	104	0,1,0	0,2,0	0,5,1	0,1,0	148	74	1	1.0	NA,0.2,NA	NA,0.714,1.0	-0.657
ENSG00000182093	GET1	chr21	+	39426798	39426852	39425759	39426034	39428323	39428500	108	2,0,0	0,0,2	0,3,0	2,0,0	128	74	1	1.0	1.0,NA,0.0	0.0,1.0,NA	0.0
ENSG00000205581	HMGN1	chr21	-	39345829	39345958	39345145	39345274	39347246	39347292	109	19,28,85	1,0,1	63,159,56	0,0,1	148	74	1	1.0	0.905,1.0,0.977	1.0,1.0,0.966	-0.028
ENSG00000205581	HMGN1	chr21	-	39345829	39345958	39345145	39345274	39347378	39347478	110	20,28,85	9,0,2	63,159,56	9,1,9	148	74	0.911474555936	1.0	0.526,1.0,0.955	0.778,0.988,0.757	-0.014
ENSG00000205581	HMGN1	chr21	-	39345829	39345958	39345145	39345274	39348291	39348339	111	19,28,88	251,77,368	69,159,59	684,218,342	148	74	0.334125147395	1.0	0.036,0.154,0.107	0.048,0.267,0.079	-0.032
ENSG00000205581	HMGN1	chr21	-	39345829	39347292	39345145	39345274	39347378	39347483	112	23,29,93	9,0,2	70,165,59	9,1,9	148	74	0.911713164311	1.0	0.561,1.0,0.959	0.795,0.988,0.766	-0.01
ENSG00000205581	HMGN1	chr21	-	39347113	39347292	39345829	39345958	39347378	39347483	113	4,1,8	1,0,0	7,6,3	0,0,0	148	74	1	1.0	0.667,1.0,1.0	1.0,1.0,1.0	-0.111
ENSG00000205581	HMGN1	chr21	-	39347246	39347292	39345145	39345274	39347378	39347483	114	5,0,7	9,0,2	6,4,4	9,1,9	120	74	1	1.0	0.255,NA,0.683	0.291,0.712,0.215	0.063
ENSG00000205581	HMGN1	chr21	-	39347246	39347292	39345145	39345274	39348291	39348339	115	1,0,1	251,77,368	0,0,1	684,218,342	120	74	1	1.0	0.002,0.0,0.002	0.0,0.0,0.002	0.001
ENSG00000205581	HMGN1	chr21	-	39347246	39347292	39345829	39345958	39347378	39347483	116	4,0,6	1,0,0	6,4,3	0,0,0	120	74	1	1.0	0.712,NA,1.0	1.0,1.0,1.0	-0.144
ENSG00000205581	HMGN1	chr21	-	39347378	39347478	39345145	39345274	39347915	39347952	118	13,2,11	1,1,1	23,14,15	7,2,2	148	74	0.0442335125575	0.7740233871656089	0.867,0.5,0.846	0.622,0.778,0.789	0.008
ENSG00000205581	HMGN1	chr21	-	39347378	39347478	39345145	39345274	39348291	39348339	119	11,12,18	251,77,368	22,24,22	684,218,342	148	74	0.953548213297	1.0	0.021,0.072,0.024	0.016,0.052,0.031	0.006
ENSG00000205581	HMGN1	chr21	-	39347378	39347478	39345829	39345958	39348291	39348339	120	3,12,16	0,0,3	13,23,13	6,0,3	148	74	0.0332175626054	0.6569624325729497	1.0,1.0,0.727	0.52,1.0,0.684	0.174
ENSG00000205581	HMGN1	chr21	-	39347378	39347483	39345145	39345274	39347915	39347952	121	21,19,48	1,1,1	51,106,53	7,2,2	148	74	0.0943520694282	1.0	0.913,0.905,0.96	0.785,0.964,0.93	0.033
ENSG00000205581	HMGN1	chr21	-	39347378	39347483	39345145	39345274	39348291	39348339	122	10,26,30	251,77,368	47,53,27	684,218,342	148	74	0.745390425613	1.0	0.02,0.144,0.039	0.033,0.108,0.038	0.008
ENSG00000205581	HMGN1	chr21	-	39347378	39347483	39345829	39345958	39348291	39348339	123	2,26,28	0,0,3	38,52,18	6,0,3	148	74	0.0332691713721	0.6569852947737693	1.0,1.0,0.824	0.76,1.0,0.75	0.105
ENSG00000205581	HMGN1	chr21	-	39347915	39347952	39345145	39345274	39348291	39348339	125	18,45,92	251,77,368	91,174,99	684,218,342	111	74	0.25568660124	1.0	0.046,0.28,0.143	0.081,0.347,0.162	-0.04
ENSG00000205581	HMGN1	chr21	-	39347915	39347952	39347378	39347478	39348291	39348339	126	22,46,100	2,12,16	100,186,103	13,24,13	111	74	0.329436941982	1.0	0.88,0.719,0.806	0.837,0.838,0.841	-0.037
ENSG00000205581	HMGN1	chr21	-	39347915	39347952	39347378	39347483	39348291	39348339	127	30,64,137	1,26,28	127,278,140	38,52,18	111	74	0.960210342818	1.0	0.952,0.621,0.765	0.69,0.781,0.838	0.01
ENSG00000205581	HMGN1	chr21	-	39348291	39348339	39345145	39345274	39348421	39348451	128	321,145,486	0,0,0	820,371,445	1,0,0	122	74	1	1.0	1.0,1.0,1.0	0.998,1.0,1.0	0.001
ENSG00000157557	ETS2	chr21	+	38806450	38806808	38805950	38806120	38810034	38810106	138	0,2,0	57,49,93	0,0,0	65,58,54	148	74	1	1.0	0.0,0.02,0.0	0.0,0.0,0.0	0.007
ENSG00000157557	ETS2	chr21	+	38806690	38806808	38805982	38806120	38810034	38810106	139	0,2,0	57,49,93	0,0,0	65,58,54	148	74	1	1.0	0.0,0.02,0.0	0.0,0.0,0.0	0.007
ENSG00000157540	DYRK1A	chr21	+	37410569	37410670	37367556	37367628	37420298	37420384	140	2,0,0	8,13,9	0,0,0	10,17,14	148	74	1	1.0	0.111,0.0,0.0	0.0,0.0,0.0	0.037
ENSG00000157540	DYRK1A	chr21	+	37415489	37415565	37367580	37367628	37420298	37420384	141	1,0,0	8,13,9	0,2,0	10,17,14	148	74	1	1.0	0.059,0.0,0.0	0.0,0.056,0.0	0.001
ENSG00000157540	DYRK1A	chr21	+	37420298	37420384	37365789	37366185	37472683	37472880	142	1,0,4	1,0,0	3,1,2	0,0,0	148	74	1	1.0	0.333,NA,1.0	1.0,1.0,1.0	-0.334
ENSG00000157540	DYRK1A	chr21	+	37420298	37420384	37366772	37367628	37472683	37472880	143	9,13,13	0,2,2	13,18,16	0,2,0	148	74	0.135533893887	1.0	1.0,0.765,0.765	1.0,0.818,1.0	-0.096
ENSG00000157540	DYRK1A	chr21	+	37421773	37421866	37420298	37420384	37472683	37472880	144	2,0,0	1,0,5	1,1,1	3,1,2	148	74	1	1.0	0.5,NA,0.0	0.143,0.333,0.2	0.025
ENSG00000157540	DYRK1A	chr21	+	37425689	37425781	37421773	37421866	37428866	37428908	145	3,0,2	0,0,0	2,2,2	1,0,0	148	74	1	1.0	1.0,NA,1.0	0.5,1.0,1.0	0.167
ENSG00000157540	DYRK1A	chr21	+	37430268	37430400	37420298	37420384	37472683	37472829	146	1,3,1	1,0,5	0,0,1	3,1,2	148	74	0.0187938203785	0.4692380005658483	0.333,1.0,0.091	0.0,0.0,0.2	0.408
ENSG00000157540	DYRK1A	chr21	+	37456129	37456308	37420327	37420384	37472683	37472880	147	0,0,0	1,0,5	1,0,0	3,1,2	148	74	1	1.0	0.0,NA,0.0	0.143,0.0,0.0	-0.048
ENSG00000272657	AP000317.2	chr21	+	34125340	34125480	34073591	34073745	34262819	34262921	162	83,18,79	0,0,1	109,40,88	1,2,1	148	74	0.556285032383	1.0	1.0,1.0,0.975	0.982,0.909,0.978	0.035
ENSG00000272657	AP000317.2	chr21	+	34215499	34215540	34125340	34125480	34262819	34262921	163	0,0,0	1,0,0	0,1,0	0,0,0	115	74	1	1.0	0.0,NA,NA	NA,1.0,NA	-1.0
ENSG00000272657	AP000317.2	chr21	+	34262819	34262921	34073591	34073745	34293680	34293756	164	0,5,4	3,1,0	3,5,8	3,1,0	148	74	0.543242819626	1.0	0.0,0.714,1.0	0.333,0.714,1.0	-0.111
ENSG00000272657	AP000317.2	chr21	+	34293680	34293756	34262819	34262921	34359905	34360033	165	0,5,3	0,0,0	2,3,7	0,1,0	148	74	1	1.0	NA,1.0,1.0	1.0,0.6,1.0	0.133
ENSG00000205726	ITSN1	chr21	+	33689321	33689383	33642451	33642713	33716430	33716555	166	1,2,0	0,0,0	3,3,1	0,1,0	136	74	1	1.0	1.0,1.0,NA	1.0,0.62,1.0	0.127
ENSG00000205726	ITSN1	chr21	+	33689321	33689383	33642451	33642713	33718796	33718856	167	1,2,1	62,59,126	5,3,2	119,91,151	136	74	0.718505569098	1.0	0.009,0.018,0.004	0.022,0.018,0.007	-0.005
ENSG00000205726	ITSN1	chr21	+	33716430	33716555	33642451	33642713	33718796	33718856	168	0,0,0	62,59,126	0,1,0	119,91,151	148	74	1	1.0	0.0,0.0,0.0	0.0,0.005,0.0	-0.002
ENSG00000205726	ITSN1	chr21	+	33718796	33718856	33642399	33642713	33721177	33721270	170	133,100,298	0,0,0	340,221,282	0,0,3	134	74	1	1.0	1.0,1.0,1.0	1.0,1.0,0.981	0.006
ENSG00000205726	ITSN1	chr21	+	33721177	33721270	33718796	33718856	33722587	33722651	171	126,58,225	0,0,0	282,157,186	0,0,1	148	74	1	1.0	1.0,1.0,1.0	1.0,1.0,0.989	0.004
ENSG00000205726	ITSN1	chr21	+	33765874	33766012	33761922	33761986	33767712	33767828	175	55,38,84	0,0,0	109,65,73	0,0,1	148	74	1	1.0	1.0,1.0,1.0	1.0,1.0,0.973	0.009
ENSG00000205726	ITSN1	chr21	+	33767712	33767828	33765874	33766012	33772038	33772323	176	31,22,51	0,0,0	49,37,31	0,0,1	148	74	1	1.0	1.0,1.0,1.0	1.0,1.0,0.939	0.02
ENSG00000205726	ITSN1	chr21	+	33767712	33767828	33765874	33766012	33772060	33772282	177	85,70,192	0,5,0	159,119,137	2,4,0	148	74	0.835992971533	1.0	1.0,0.875,1.0	0.975,0.937,1.0	-0.012
ENSG00000205726	ITSN1	chr21	+	33810974	33811222	33799807	33799929	33813912	33814072	180	61,28,94	0,1,0	90,73,102	0,1,0	148	74	1	1.0	1.0,0.933,1.0	1.0,0.973,1.0	-0.013
ENSG00000205726	ITSN1	chr21	+	33818266	33818472	33813912	33814072	33819240	33819323	181	113,23,136	4,0,1	131,44,117	0,0,0	148	74	0.930324400889	1.0	0.934,1.0,0.986	1.0,1.0,1.0	-0.027
ENSG00000205726	ITSN1	chr21	+	33823486	33823653	33819240	33819323	33826817	33826863	182	58,23,82	0,2,0	52,35,58	4,2,3	148	74	0.00199295499579	0.11870659125409368	1.0,0.852,1.0	0.867,0.897,0.906	0.061
ENSG00000205726	ITSN1	chr21	+	33826817	33826863	33819240	33819323	33829623	33829686	183	2,3,5	4,2,3	7,2,13	7,5,1	120	74	0.564416664997	1.0	0.236,0.481,0.507	0.381,0.198,0.889	-0.081
ENSG00000205726	ITSN1	chr21	+	33828967	33829050	33826817	33826863	33829623	33829745	184	1,0,0	4,1,5	0,0,1	3,0,10	148	74	1	1.0	0.111,0.0,0.0	0.0,NA,0.048	0.013
ENSG00000205726	ITSN1	chr21	+	33875353	33875521	33867232	33867331	33882242	33882455	186	5,0,2	0,0,0	2,0,0	0,1,0	148	74	1	1.0	1.0,NA,1.0	1.0,0.0,NA	0.5
ENSG00000142188	TMEM50B	chr21	-	33436882	33436992	33432484	33432802	33439213	33439297	189	1,8,5	1,13,4	1,7,3	3,12,3	148	74	0.581391379289	1.0	0.333,0.235,0.385	0.143,0.226,0.333	0.084
ENSG00000142188	TMEM50B	chr21	-	33447017	33447140	33439213	33439297	33448781	33449189	190	0,1,0	0,1,1	0,2,1	3,2,1	148	74	1	1.0	NA,0.333,0.0	0.0,0.333,0.333	-0.055
ENSG00000142188	TMEM50B	chr21	-	33455726	33455784	33448781	33450863	33460412	33460505	191	37,13,61	0,2,0	111,41,75	0,0,0	132	74	1	1.0	1.0,0.785,1.0	1.0,1.0,1.0	-0.072
ENSG00000142188	TMEM50B	chr21	-	33456003	33456097	33455726	33455784	33460412	33460505	192	5,7,3	13,4,12	4,4,3	12,9,24	148	74	0.145904797136	1.0	0.161,0.467,0.111	0.143,0.182,0.059	0.118
ENSG00000142188	TMEM50B	chr21	-	33460412	33460505	33448781	33450863	33465341	33465409	193	3,3,6	0,1,0	13,2,6	0,0,0	148	74	1	1.0	1.0,0.6,1.0	1.0,1.0,1.0	-0.133
ENSG00000142188	TMEM50B	chr21	-	33460412	33460505	33448781	33450863	33468786	33468926	194	0,2,0	0,0,0	0,0,0	0,0,1	148	74	1	1.0	NA,1.0,NA	NA,NA,0.0	1.0
ENSG00000159128	IFNGR2	chr21	+	33410835	33410892	33403426	33403616	33414887	33415020	196	0,0,0	68,22,47	2,0,0	65,33,51	131	74	1	1.0	0.0,0.0,0.0	0.017,0.0,0.0	-0.006
ENSG00000159128	IFNGR2	chr21	+	33411444	33411575	33403426	33403616	33414887	33415020	198	0,0,0	68,22,47	2,0,0	65,33,51	148	74	1	1.0	0.0,0.0,0.0	0.015,0.0,0.0	-0.005
ENSG00000159128	IFNGR2	chr21	+	33414887	33415020	33403412	33403616	33421479	33421685	200	168,26,103	2,1,1	125,69,120	1,0,0	148	74	0.434233903605	1.0	0.977,0.929,0.981	0.984,1.0,1.0	-0.032
ENSG00000159110	IFNAR2	chr21	+	33260596	33260727	33252661	33252830	33262792	33262855	201	4,0,3	0,1,0	15,3,3	0,0,0	148	74	1	1.0	1.0,0.0,1.0	1.0,1.0,1.0	-0.333
ENSG00000243646	IL10RB	chr21	+	33276595	33276753	33267927	33268517	33279751	33279918	204	22,5,26	0,0,1	20,2,20	0,1,0	148	74	1	1.0	1.0,1.0,0.929	1.0,0.5,1.0	0.143
ENSG00000159086	PAXBP1	chr21	-	32743247	32743314	32738172	32738319	32743677	32743754	205	4,6,6	0,0,0	3,3,4	1,0,0	141	74	1	1.0	1.0,1.0,1.0	0.612,1.0,1.0	0.129
ENSG00000159086	PAXBP1	chr21	-	32750916	32751032	32748498	32748698	32751118	32751218	206	16,62,58	0,0,1	62,103,73	4,1,1	148	74	0.138240580924	1.0	1.0,1.0,0.967	0.886,0.981,0.973	0.042
ENSG00000142168	SOD1	chr21	+	31661548	31661734	31659692	31659841	31663789	31663886	208	0,0,2	362,53,436	0,1,0	503,207,304	148	74	1	1.0	0.0,0.0,0.002	0.0,0.002,0.0	0.0
ENSG00000142168	SOD1	chr21	+	31663789	31663886	31659692	31659841	31666448	31666518	209	445,54,534	2,0,0	573,213,355	1,0,1	148	74	1	1.0	0.991,1.0,1.0	0.997,1.0,0.994	0.0
ENSG00000156299	TIAM1	chr21	-	31276731	31276908	31266009	31266983	31339242	31339422	213	4,4,14	0,1,1	12,12,7	2,0,0	148	74	1	1.0	1.0,0.667,0.875	0.75,1.0,1.0	-0.069
ENSG00000156299	TIAM1	chr21	-	31463982	31464035	31339242	31339422	31558926	31558977	214	6,19,43	1,4,2	28,14,10	3,3,0	127	74	0.830301075105	1.0	0.778,0.735,0.926	0.845,0.731,1.0	-0.046
ENSG00000156256	USP16	chr21	+	29025708	29025771	29024650	29024777	29027872	29027974	218	12,0,12	31,7,37	6,28,7	43,8,25	137	74	0.335542984257	1.0	0.173,0.0,0.149	0.07,0.654,0.131	-0.178
ENSG00000156256	USP16	chr21	+	29026566	29026661	29024655	29024777	29027872	29027974	219	0,0,0	31,7,37	0,0,1	43,8,25	148	74	1	1.0	0.0,0.0,0.0	0.0,0.0,0.02	-0.007
ENSG00000154723	ATP5PF	chr21	-	25734332	25734375	25729630	25729801	25734852	25734904	226	1,0,0	37,7,20	0,3,0	32,29,20	117	74	1	1.0	0.017,0.0,0.0	0.0,0.061,0.0	-0.015
ENSG00000154640	BTG3	chr21	-	17604144	17604276	17598616	17598824	17604859	17604997	247	14,0,2	35,3,16	7,2,4	22,15,18	148	74	0.703419234913	1.0	0.167,0.0,0.059	0.137,0.062,0.1	-0.024
ENSG00000154640	BTG3	chr21	-	17611656	17611774	17609006	17609152	17612698	17612945	248	2,0,1	72,25,64	0,0,2	74,45,57	148	74	1	1.0	0.014,0.0,0.008	0.0,0.0,0.017	0.002
ENSG00000180530	NRIP1	chr21	-	14991200	14991306	14968154	14968526	15014343	15014466	260	1,0,2	9,5,9	1,0,2	12,7,6	148	74	0.40047488532	1.0	0.053,0.0,0.1	0.04,0.0,0.143	-0.01
ENSG00000180530	NRIP1	chr21	-	15014343	15014466	14961234	14968526	15043494	15043574	261	12,8,15	4,1,3	19,8,10	5,0,5	148	74	0.92879510736	1.0	0.6,0.8,0.714	0.655,1.0,0.5	-0.014
ENSG00000180530	NRIP1	chr21	-	15014343	15014466	14961234	14968526	15064744	15065000	262	9,5,9	1,5,3	14,9,6	7,1,8	148	74	0.653617447896	1.0	0.818,0.333,0.6	0.5,0.818,0.273	0.053
ENSG00000180530	NRIP1	chr21	-	15043494	15043574	14961234	14968526	15064744	15064934	263	15,14,18	1,5,3	22,10,25	7,1,8	148	74	0.399710689309	1.0	0.882,0.583,0.75	0.611,0.833,0.61	0.054
ENSG00000180530	NRIP1	chr21	-	15043494	15043574	15014343	15014466	15064744	15064934	264	14,16,21	0,0,0	24,11,24	2,2,0	148	74	0.244268418931	1.0	1.0,1.0,1.0	0.857,0.733,1.0	0.137
ENSG00000275895	U2AF1L5	chr21	-	6492130	6492197	6487362	6487412	6493043	6493110	273	0,0,1	0,0,1	1,0,1	0,0,2	141	74	1	1.0	NA,NA,0.344	1.0,NA,0.208	-0.26
ENSG00000280071	GATD3B	chr21	-	5127897	5127950	5125878	5125992	5128213	5128273	286	39,13,40	5,1,1	31,25,15	1,0,2	127	74	0.0642881967778	0.9449163565687662	0.82,0.883,0.959	0.948,1.0,0.814	-0.033
ENSG00000100288	CHKB	chr22	-	50579973	50580082	50579726	50579802	50580189	50580253	289	2,15,9	0,1,0	4,24,5	0,0,1	148	74	1	1.0	1.0,0.882,1.0	1.0,1.0,0.714	0.056
ENSG00000100288	CHKB	chr22	-	50580056	50580082	50579726	50579802	50580189	50580271	290	2,5,3	0,1,0	3,8,1	0,0,1	100	74	1	1.0	1.0,0.787,1.0	1.0,1.0,0.425	0.121
ENSG00000100288	CHKB	chr22	-	50582028	50582095	50581748	50581862	50582248	50582357	291	0,0,0	8,3,0	0,1,0	2,7,2	141	74	1	1.0	0.0,0.0,NA	0.0,0.07,0.0	-0.023
ENSG00000254413	CHKB-CPT1B	chr22	-	50578548	50578659	50577774	50577934	50579035	50579255	292	0,3,10	0,0,0	6,12,2	0,1,0	148	74	1	1.0	NA,1.0,1.0	1.0,0.857,1.0	0.048
ENSG00000205560	CPT1B	chr22	-	50573807	50573921	50573519	50573715	50574334	50574419	293	1,5,2	0,2,3	1,2,2	2,3,1	148	74	0.338365413123	1.0	1.0,0.556,0.25	0.2,0.25,0.5	0.285
ENSG00000100239	PPP6R2	chr22	+	50388985	50389111	50372071	50372150	50391866	50392015	296	2,0,3	0,0,0	1,3,1	1,0,0	148	74	1	1.0	1.0,NA,1.0	0.333,1.0,1.0	0.222
ENSG00000100239	PPP6R2	chr22	+	50388985	50389111	50372071	50372150	50393892	50394135	297	3,0,3	3,4,4	2,5,1	2,3,1	148	74	0.180402561028	1.0	0.333,0.0,0.273	0.333,0.455,0.333	-0.172
ENSG00000100239	PPP6R2	chr22	+	50391866	50392015	50372071	50372150	50393892	50394135	298	0,2,1	3,4,4	1,2,1	2,3,1	148	74	0.197623211742	1.0	0.0,0.2,0.111	0.2,0.25,0.333	-0.157
ENSG00000100239	PPP6R2	chr22	+	50391866	50392015	50388985	50389111	50393892	50394135	299	0,2,3	1,0,2	1,2,1	2,2,0	148	74	0.789639423349	1.0	0.0,1.0,0.429	0.2,0.333,1.0	-0.035
ENSG00000100239	PPP6R2	chr22	+	50418866	50418979	50416091	50416157	50419345	50419462	300	11,13,17	1,0,0	16,22,22	3,0,0	148	74	0.660257457465	1.0	0.846,1.0,1.0	0.727,1.0,1.0	0.04
ENSG00000100239	PPP6R2	chr22	+	50418866	50418979	50416091	50416157	50419348	50419462	301	58,81,112	0,6,1	69,76,115	3,3,2	148	74	0.667315566572	1.0	1.0,0.871,0.982	0.92,0.927,0.966	0.013
ENSG00000100239	PPP6R2	chr22	+	50436987	50437068	50436366	50436452	50437505	50437603	302	10,15,24	4,2,14	41,25,26	19,4,10	148	74	0.895442720701	1.0	0.556,0.789,0.462	0.519,0.758,0.565	-0.012
ENSG00000073146	MOV10L1	chr22	+	50115113	50115246	50114380	50114622	50125391	50125569	304	0,0,13	0,0,1	1,0,2	0,0,0	148	74	1	1.0	NA,NA,0.867	1.0,NA,1.0	-0.133
ENSG00000073146	MOV10L1	chr22	+	50120501	50120616	50117156	50117351	50125391	50125569	306	0,0,0	0,1,1	0,0,1	0,0,0	148	74	1	1.0	NA,0.0,0.0	NA,NA,1.0	-1.0
ENSG00000184164	CRELD2	chr22	+	49922296	49922443	49921584	49921761	49922611	49922707	311	0,1,4	16,14,26	3,0,2	44,15,22	148	74	0.73790172702	1.0	0.0,0.034,0.071	0.033,0.0,0.043	0.01
ENSG00000054611	TBC1D22A	chr22	+	46788979	46789037	46762686	46762848	46792519	46792576	349	0,1,0	3,1,4	0,0,0	2,5,2	132	74	1	1.0	0.0,0.359,0.0	0.0,0.0,0.0	0.12
ENSG00000054611	TBC1D22A	chr22	+	46789311	46789471	46762650	46762848	46792519	46792576	350	1,0,0	3,1,4	0,0,0	2,5,2	148	74	1	1.0	0.143,0.0,0.0	0.0,0.0,0.0	0.048
ENSG00000054611	TBC1D22A	chr22	+	46792667	46792804	46792519	46792576	46793500	46793616	353	0,0,0	18,15,31	1,0,0	31,7,20	148	74	1	1.0	0.0,0.0,0.0	0.016,0.0,0.0	-0.005
ENSG00000054611	TBC1D22A	chr22	+	46797443	46797620	46793500	46793841	46878652	46878723	354	19,17,17	0,0,0	21,19,22	0,0,1	148	74	1	1.0	1.0,1.0,1.0	1.0,1.0,0.917	0.028
ENSG00000054611	TBC1D22A	chr22	+	46878652	46878723	46797443	46797620	46891265	46891394	355	20,15,18	0,0,0	21,21,19	0,2,0	145	74	1	1.0	1.0,1.0,1.0	1.0,0.843,1.0	0.052
ENSG00000054611	TBC1D22A	chr22	+	46974289	46974399	46912073	46912188	46997633	46997709	357	14,13,17	0,0,0	19,32,18	0,2,2	148	74	0.329519173221	1.0	1.0,1.0,1.0	1.0,0.889,0.818	0.098
ENSG00000054611	TBC1D22A	chr22	+	47037070	47037198	46997633	46997709	47111507	47111603	358	24,16,40	0,0,1	62,47,54	0,0,1	148	74	1	1.0	1.0,1.0,0.952	1.0,1.0,0.964	-0.004
ENSG00000075240	GRAMD4	chr22	+	46676599	46676668	46675467	46675552	46677146	46679683	359	34,14,42	6,0,0	39,32,24	0,1,1	143	74	1	1.0	0.746,1.0,1.0	1.0,0.943,0.925	-0.041
ENSG00000075218	GTSE1	chr22	+	46308149	46308207	46297379	46297479	46308318	46308943	360	10,16,9	2,1,0	43,11,7	2,0,1	132	74	0.902374088743	1.0	0.737,0.9,1.0	0.923,1.0,0.797	-0.028
ENSG00000075234	TTC38	chr22	+	46269141	46269289	46268513	46268591	46272334	46272416	361	0,0,0	15,7,27	2,3,0	25,7,17	148	74	0.361644075263	1.0	0.0,0.0,0.0	0.038,0.176,0.0	-0.071
ENSG00000075234	TTC38	chr22	+	46281970	46282151	46281598	46281718	46283972	46284032	362	0,0,1	2,2,1	0,0,0	7,11,10	148	74	1	1.0	0.0,0.0,0.333	0.0,0.0,0.0	0.111
ENSG00000075234	TTC38	chr22	+	46292202	46292328	46289825	46289899	46292790	46292933	363	1,0,3	0,0,3	0,1,4	6,2,0	148	74	1	1.0	1.0,NA,0.333	0.0,0.2,1.0	0.267
ENSG00000130638	ATXN10	chr22	+	45806958	45807022	45740368	45740538	45842990	45843178	366	138,18,131	0,0,0	191,76,130	1,1,0	138	74	1	1.0	1.0,1.0,1.0	0.99,0.976,1.0	0.011
ENSG00000100376	FAM118A	chr22	+	45322041	45322215	45310136	45310183	45322370	45322383	368	5,0,6	33,28,40	6,0,0	40,28,30	148	74	0.171588272441	1.0	0.07,0.0,0.07	0.07,0.0,0.0	0.023
ENSG00000100376	FAM118A	chr22	+	45322041	45322215	45318790	45318960	45322370	45322383	369	5,0,5	3,0,0	2,0,2	1,0,1	148	74	1	1.0	0.455,NA,1.0	0.5,NA,0.5	0.228
ENSG00000100376	FAM118A	chr22	+	45327841	45328063	45323174	45323427	45330602	45330731	370	10,19,19	0,0,0	36,31,28	0,3,1	148	74	0.48759867958	1.0	1.0,1.0,1.0	1.0,0.838,0.933	0.076
ENSG00000100376	FAM118A	chr22	+	45330602	45330731	45323174	45323427	45332424	45332691	371	18,4,9	0,1,0	12,12,8	0,0,0	148	74	1	1.0	1.0,0.667,1.0	1.0,1.0,1.0	-0.111
ENSG00000100376	FAM118A	chr22	+	45335349	45335382	45332424	45332710	45336327	45336410	372	34,12,27	1,0,0	29,16,24	0,0,1	107	74	1	1.0	0.959,1.0,1.0	1.0,1.0,0.943	0.005
ENSG00000100376	FAM118A	chr22	+	45337833	45337968	45336394	45336411	45340385	45340882	373	0,0,1	14,3,5	0,0,0	4,6,5	148	74	1	1.0	0.0,0.0,0.091	0.0,0.0,0.0	0.03
ENSG00000093000	NUP50	chr22	+	45166308	45166430	45163986	45164296	45168167	45168246	377	7,2,4	54,48,74	5,4,4	78,91,74	148	74	0.497013402134	1.0	0.061,0.02,0.026	0.031,0.022,0.026	0.009
ENSG00000093000	NUP50	chr22	+	45170987	45171143	45168167	45168246	45171599	45171683	378	0,0,1	29,42,125	1,2,1	115,95,93	148	74	1	1.0	0.0,0.0,0.004	0.004,0.01,0.005	-0.005
ENSG00000093000	NUP50	chr22	+	45170987	45171152	45168167	45168246	45171599	45171639	379	0,1,4	29,42,125	2,6,5	115,95,93	148	74	0.196883060108	1.0	0.0,0.012,0.016	0.009,0.031,0.026	-0.013
ENSG00000093000	NUP50	chr22	+	45170987	45171177	45168165	45168246	45171599	45171683	380	4,0,1	29,42,125	6,2,3	115,95,93	148	74	0.456394435382	1.0	0.065,0.0,0.004	0.025,0.01,0.016	0.006
ENSG00000226328	NUP50-DT	chr22	-	45138823	45138916	45133019	45134797	45163576	45163781	384	6,2,6	0,0,1	3,2,8	0,0,0	148	74	1	1.0	1.0,1.0,0.75	1.0,1.0,1.0	-0.083
ENSG00000056487	PHF21B	chr22	-	44933472	44933518	44920397	44920490	45008544	45008610	386	2,0,0	2,3,2	0,1,0	2,6,0	120	74	1	1.0	0.381,0.0,0.0	0.0,0.093,NA	0.081
ENSG00000248405	PRR5-ARHGAP8	chr22	+	44714590	44714671	44702232	44702608	44725243	44725292	389	21,19,37	6,0,0	24,15,21	0,0,0	148	74	0.0138436985315	0.3913875137822696	0.636,1.0,1.0	1.0,1.0,1.0	-0.121
ENSG00000248405	PRR5-ARHGAP8	chr22	+	44714590	44714671	44702232	44702608	44726576	44726634	390	14,9,14	0,0,0	15,6,21	1,0,0	148	74	1	1.0	1.0,1.0,1.0	0.882,1.0,1.0	0.039
ENSG00000248405	PRR5-ARHGAP8	chr22	+	44725243	44725292	44702232	44702608	44726576	44726634	391	12,24,30	0,0,0	36,15,31	1,0,0	123	74	1	1.0	1.0,1.0,1.0	0.956,1.0,1.0	0.015
ENSG00000186654	PRR5	chr22	+	44725243	44725292	44714590	44714671	44726576	44726634	392	13,34,53	0,0,0	45,24,32	0,0,1	123	74	1	1.0	1.0,1.0,1.0	1.0,1.0,0.951	0.016
ENSG00000248405	PRR5-ARHGAP8	chr22	+	44732250	44732391	44731729	44731821	44735026	44735162	393	13,15,12	0,0,0	14,7,17	0,0,1	148	74	1	1.0	1.0,1.0,1.0	1.0,1.0,0.895	0.035
ENSG00000241484	ARHGAP8	chr22	+	44802076	44802164	44786456	44786606	44808306	44808438	394	4,13,12	0,2,2	18,14,17	0,0,0	148	74	0.101166733917	1.0	1.0,0.765,0.75	1.0,1.0,1.0	-0.162
ENSG00000100347	SAMM50	chr22	+	43968730	43968818	43964451	43964553	43972235	43972342	399	32,4,51	2,0,0	73,46,53	0,4,0	148	74	0.869617278828	1.0	0.889,1.0,1.0	1.0,0.852,1.0	0.012
ENSG00000100266	PACSIN2	chr22	-	42876887	42877010	42876136	42876333	42879047	42879169	402	57,13,69	0,0,0	81,25,55	0,4,0	148	74	0.471460982261	1.0	1.0,1.0,1.0	1.0,0.758,1.0	0.081
ENSG00000100266	PACSIN2	chr22	-	42880616	42880622	42879047	42879169	42882183	42882304	403	0,0,1	24,30,56	0,0,0	60,47,55	80	74	1	1.0	0.0,0.0,0.016	0.0,0.0,0.0	0.005
ENSG00000100266	PACSIN2	chr22	-	42890946	42891182	42888642	42888798	42893456	42893613	404	37,55,125	0,0,0	83,86,75	2,0,0	148	74	1	1.0	1.0,1.0,1.0	0.954,1.0,1.0	0.015
ENSG00000100266	PACSIN2	chr22	-	42912020	42912157	42893456	42893613	43015020	43015098	406	46,32,80	4,8,5	121,75,83	1,8,7	148	74	0.129622605012	1.0	0.852,0.667,0.889	0.984,0.824,0.856	-0.085
ENSG00000182057	OGFRP1	chr22	+	42274655	42274821	42269784	42270025	42274987	42275033	416	0,0,1	3,0,5	1,0,0	0,0,3	148	74	1	1.0	0.0,NA,0.091	1.0,NA,0.0	-0.455
ENSG00000100207	TCF20	chr22	-	42168608	42168703	42161097	42161358	42169846	42169896	417	4,7,8	2,1,2	8,25,9	4,0,2	148	74	0.610863956276	1.0	0.5,0.778,0.667	0.5,1.0,0.692	-0.082
ENSG00000100207	TCF20	chr22	-	42168608	42168736	42160012	42161358	42169846	42169896	418	9,5,10	2,1,2	6,25,6	4,0,2	148	74	0.709235365451	1.0	0.692,0.714,0.714	0.429,1.0,0.6	0.03
ENSG00000205702	CYP2D7	chr22	-	42141511	42141675	42141151	42141339	42141867	42142044	420	2,0,0	0,0,0	0,0,1	0,2,1	148	74	1	1.0	1.0,NA,NA	NA,0.0,0.333	0.834
ENSG00000205702	CYP2D7	chr22	-	42141533	42141675	42141151	42141339	42141867	42142044	421	2,2,0	0,0,0	0,3,1	0,2,1	148	74	1	1.0	1.0,1.0,NA	NA,0.429,0.333	0.619
ENSG00000205702	CYP2D7	chr22	-	42141624	42141675	42141151	42141339	42141867	42141924	422	2,1,0	0,0,0	0,0,3	0,2,1	125	74	1	1.0	1.0,1.0,NA	NA,0.0,0.64	0.68
ENSG00000237037	NDUFA6-DT	chr22	+	42092118	42092232	42091296	42091600	42124046	42124130	425	0,0,0	1,1,2	0,0,1	6,1,0	148	74	1	1.0	0.0,0.0,0.0	0.0,0.0,1.0	-0.333
ENSG00000183172	SMDT1	chr22	+	42081924	42082065	42079699	42079954	42083118	42083353	433	43,4,42	0,0,1	55,14,38	1,0,0	148	74	1	1.0	1.0,1.0,0.955	0.965,1.0,1.0	-0.003
ENSG00000198951	NAGA	chr22	-	42067764	42067936	42067112	42067290	42068438	42068574	434	23,4,23	0,1,0	24,14,28	0,0,0	148	74	1	1.0	1.0,0.667,1.0	1.0,1.0,1.0	-0.111
ENSG00000196419	XRCC6	chr22	+	41628117	41628230	41621349	41622086	41636112	41636251	441	167,32,242	1,0,0	376,99,249	2,0,0	148	74	1	1.0	0.988,1.0,1.0	0.989,1.0,1.0	-0.0
ENSG00000196419	XRCC6	chr22	+	41653528	41653690	41650722	41650891	41656902	41657032	442	268,49,272	0,0,1	367,132,262	0,0,0	148	74	1	1.0	1.0,1.0,0.993	1.0,1.0,1.0	-0.002
ENSG00000100418	DESI1	chr22	-	41607261	41607331	41604043	41604153	41620751	41621043	443	28,7,20	0,1,0	14,22,19	0,0,0	144	74	1	1.0	1.0,0.782,1.0	1.0,1.0,1.0	-0.073
ENSG00000100418	DESI1	chr22	-	41607839	41607861	41607261	41607331	41620751	41621043	444	10,3,12	0,0,0	8,3,14	0,0,1	96	74	1	1.0	1.0,1.0,1.0	1.0,1.0,0.915	0.028
ENSG00000100413	POLR3H	chr22	-	41532603	41532745	41532093	41532157	41540698	41540795	445	3,2,1	0,0,1	3,4,2	0,1,0	148	74	1	1.0	1.0,1.0,0.333	1.0,0.667,1.0	-0.111
ENSG00000100413	POLR3H	chr22	-	41532658	41532745	41532093	41532157	41540698	41540795	446	9,4,25	0,0,1	32,9,16	0,1,0	148	74	1	1.0	1.0,1.0,0.926	1.0,0.818,1.0	0.036
ENSG00000100413	POLR3H	chr22	-	41533521	41533687	41532658	41532745	41540698	41540795	447	0,0,0	2,0,1	2,0,0	3,4,0	148	74	1	1.0	0.0,NA,0.0	0.25,0.0,NA	-0.125
ENSG00000100412	ACO2	chr22	+	41469347	41469508	41469136	41469182	41507790	41508049	449	0,0,0	2,2,1	0,2,0	1,1,2	148	74	0.823385076427	1.0	0.0,0.0,0.0	0.0,0.5,0.0	-0.167
ENSG00000100412	ACO2	chr22	+	41499725	41499862	41469105	41469182	41507790	41508049	451	141,21,122	2,2,1	132,71,159	1,1,2	148	74	0.775387203675	1.0	0.972,0.84,0.984	0.985,0.973,0.975	-0.046
ENSG00000100412	ACO2	chr22	+	41499725	41499862	41469366	41469508	41507790	41508049	452	109,18,104	0,0,0	97,54,109	0,2,0	148	74	1	1.0	1.0,1.0,1.0	1.0,0.931,1.0	0.023
ENSG00000100412	ACO2	chr22	+	41502629	41502771	41499545	41499862	41507790	41508049	453	3,0,0	109,18,104	0,0,1	97,54,109	148	74	1	1.0	0.014,0.0,0.0	0.0,0.0,0.005	0.003
ENSG00000100412	ACO2	chr22	+	41507445	41507606	41499725	41499862	41507790	41508049	455	0,0,0	109,18,104	0,0,1	97,54,109	148	74	1	1.0	0.0,0.0,0.0	0.0,0.0,0.005	-0.002
ENSG00000100401	RANGAP1	chr22	-	41261445	41261580	41257947	41258106	41264663	41264843	464	16,30,25	0,0,1	29,49,25	0,0,0	148	74	1	1.0	1.0,1.0,0.926	1.0,1.0,1.0	-0.025
ENSG00000100401	RANGAP1	chr22	-	41284900	41285153	41280932	41281082	41285543	41285965	465	3,1,3	0,0,0	2,1,3	2,0,1	148	74	0.357303211926	1.0	1.0,1.0,1.0	0.333,1.0,0.6	0.356
ENSG00000100393	EP300	chr22	+	41137652	41137790	41135812	41135906	41140139	41140257	468	68,31,78	0,0,1	135,68,99	0,0,0	148	74	1	1.0	1.0,1.0,0.975	1.0,1.0,1.0	-0.008
ENSG00000100393	EP300	chr22	+	41146738	41146816	41141047	41141222	41147836	41147946	469	79,23,97	3,1,0	91,69,71	2,0,1	148	74	1	1.0	0.929,0.92,1.0	0.958,1.0,0.973	-0.027
ENSG00000100393	EP300	chr22	+	41169502	41169616	41168720	41168867	41170405	41170571	470	70,17,64	0,0,3	111,55,60	0,0,0	148	74	0.719444428038	1.0	1.0,1.0,0.914	1.0,1.0,1.0	-0.029
ENSG00000100372	SLC25A17	chr22	-	40779757	40779894	40779008	40779125	40792524	40792676	472	0,0,0	6,0,4	0,0,1	5,6,1	148	74	1	1.0	0.0,NA,0.0	0.0,0.0,0.333	-0.111
ENSG00000100372	SLC25A17	chr22	-	40792524	40792676	40779008	40779125	40819194	40819350	476	6,0,4	1,0,0	5,6,1	0,1,0	148	74	1	1.0	0.75,NA,1.0	1.0,0.75,1.0	-0.042
ENSG00000100372	SLC25A17	chr22	-	40794513	40794580	40779008	40779125	40819194	40819326	478	0,0,0	1,0,0	0,0,2	0,1,0	141	74	1	1.0	0.0,NA,NA	NA,0.0,1.0	-0.5
ENSG00000100372	SLC25A17	chr22	-	40797253	40797336	40794513	40794580	40799022	40799083	481	1,0,1	10,2,18	0,0,3	27,5,15	148	74	1	1.0	0.048,0.0,0.027	0.0,0.0,0.091	-0.005
ENSG00000100372	SLC25A17	chr22	-	40797283	40797336	40794513	40794580	40799022	40799083	482	1,0,1	10,2,18	0,0,3	27,5,15	127	74	1	1.0	0.055,0.0,0.031	0.0,0.0,0.104	-0.006
ENSG00000100372	SLC25A17	chr22	-	40799022	40799083	40779008	40779125	40819194	40819326	485	36,10,41	1,0,0	47,23,27	0,1,0	135	74	1	1.0	0.952,1.0,1.0	1.0,0.927,1.0	0.008
ENSG00000100372	SLC25A17	chr22	-	40799022	40799083	40794513	40794580	40819194	40819326	487	46,12,59	0,0,0	74,28,42	0,0,2	135	74	1	1.0	1.0,1.0,1.0	1.0,1.0,0.92	0.027
ENSG00000100372	SLC25A17	chr22	-	40817202	40817377	40799022	40799083	40819194	40819338	489	0,0,0	36,11,41	0,0,1	48,23,27	148	74	1	1.0	0.0,0.0,0.0	0.0,0.0,0.018	-0.006
ENSG00000100359	SGSM3	chr22	+	40401592	40401675	40400695	40400813	40402138	40402205	490	56,30,52	17,14,19	67,31,44	26,21,9	148	74	0.847520490686	1.0	0.622,0.517,0.578	0.563,0.425,0.71	0.006
ENSG00000239900	ADSL	chr22	+	40353072	40353117	40349831	40350035	40354247	40354327	492	28,2,40	0,0,1	64,14,30	0,0,0	119	74	1	1.0	1.0,1.0,0.961	1.0,1.0,1.0	-0.013
ENSG00000239900	ADSL	chr22	+	40353072	40353117	40349831	40350035	40358863	40359035	493	8,0,4	0,0,0	1,3,6	0,0,2	119	74	1	1.0	1.0,NA,1.0	1.0,1.0,0.651	0.116
ENSG00000239900	ADSL	chr22	+	40354247	40354327	40349831	40350035	40358863	40358912	496	13,5,8	0,0,0	13,8,13	0,0,2	148	74	1	1.0	1.0,1.0,1.0	1.0,1.0,0.765	0.078
ENSG00000239900	ADSL	chr22	+	40361272	40363071	40360401	40360492	40364275	40364365	498	175,29,151	0,0,0	235,87,158	0,0,1	148	74	1	1.0	1.0,1.0,1.0	1.0,1.0,0.987	0.004
ENSG00000239900	ADSL	chr22	+	40364879	40365056	40364275	40364365	40366435	40366489	499	105,24,99	16,5,22	118,49,79	18,12,14	148	74	0.8539717778	1.0	0.766,0.706,0.692	0.766,0.671,0.738	-0.004
ENSG00000187051	RPS19BP1	chr22	-	39530463	39530554	39529819	39529917	39532394	39532523	503	2,0,0	109,52,134	0,0,1	138,92,104	148	74	1	1.0	0.009,0.0,0.0	0.0,0.0,0.005	0.001
ENSG00000128272	ATF4	chr22	+	39521257	39521671	39520575	39520751	39521772	39522668	504	203,219,279	0,1,2	333,251,261	0,0,0	148	74	1	1.0	1.0,0.991,0.986	1.0,1.0,1.0	-0.008
ENSG00000128272	ATF4	chr22	+	39521353	39521671	39519671	39520751	39521772	39522668	505	306,240,350	0,1,2	440,314,352	0,0,0	148	74	1	1.0	1.0,0.992,0.989	1.0,1.0,1.0	-0.006
ENSG00000128272	ATF4	chr22	+	39521371	39521671	39520575	39520751	39521772	39522115	506	208,219,279	0,1,2	335,251,261	0,0,0	148	74	1	1.0	1.0,0.991,0.986	1.0,1.0,1.0	-0.008
ENSG00000128272	ATF4	chr22	+	39521374	39521671	39520603	39520751	39521772	39521909	507	203,219,279	0,1,2	334,251,261	0,0,0	148	74	1	1.0	1.0,0.991,0.986	1.0,1.0,1.0	-0.008
ENSG00000128272	ATF4	chr22	+	39521431	39521671	39520578	39520751	39521772	39521924	508	203,219,279	0,1,2	333,251,261	0,0,0	148	74	1	1.0	1.0,0.991,0.986	1.0,1.0,1.0	-0.008
ENSG00000128394	APOBEC3F	chr22	+	39042936	39043090	39040856	39040977	39044940	39045192	511	5,3,10	0,0,1	4,2,11	1,0,0	148	74	1	1.0	1.0,1.0,0.833	0.667,1.0,1.0	0.055
ENSG00000244509	APOBEC3C	chr22	+	39015594	39015751	39014256	39014379	39017765	39018045	514	131,15,88	0,0,0	139,43,80	1,0,0	148	74	1	1.0	1.0,1.0,1.0	0.986,1.0,1.0	0.005
ENSG00000100246	DNAL4	chr22	-	38782662	38782870	38780717	38781009	38794067	38794143	516	11,2,3	0,0,1	16,11,6	0,0,0	148	74	1	1.0	1.0,1.0,0.6	1.0,1.0,1.0	-0.133
ENSG00000100211	CBY1	chr22	+	38656955	38657143	38656639	38656750	38665545	38665685	518	0,0,0	3,0,1	1,1,5	1,0,2	148	74	1	1.0	0.0,NA,0.0	0.333,1.0,0.556	-0.63
ENSG00000100211	CBY1	chr22	+	38665545	38665685	38656650	38656750	38668016	38668132	519	3,1,1	2,1,3	1,0,3	3,0,4	148	74	1	1.0	0.429,0.333,0.143	0.143,NA,0.273	0.094
ENSG00000100211	CBY1	chr22	+	38671069	38671188	38670766	38670989	38673158	38673413	520	30,13,49	1,0,0	34,25,75	4,2,6	148	74	6.49231e+06	0.012365574838442393	0.938,1.0,1.0	0.81,0.862,0.862	0.135
ENSG00000184949	FAM227A	chr22	-	38607388	38607476	38605253	38605348	38620211	38620291	521	7,5,1	0,1,0	2,12,6	0,0,1	148	74	1	1.0	1.0,0.714,1.0	1.0,1.0,0.75	-0.012
ENSG00000184949	FAM227A	chr22	-	38618395	38618543	38607388	38607476	38620211	38620291	522	0,1,0	6,2,0	0,0,0	2,3,1	148	74	1	1.0	0.0,0.2,NA	0.0,0.0,0.0	0.1
ENSG00000184949	FAM227A	chr22	-	38628237	38628342	38626179	38626303	38628833	38628935	523	0,2,1	0,0,0	3,4,0	0,3,0	148	74	1	1.0	NA,1.0,1.0	1.0,0.4,NA	0.3
ENSG00000184949	FAM227A	chr22	-	38639614	38639724	38638745	38638822	38645562	38645645	524	0,7,5	0,0,1	6,17,1	0,3,5	148	74	1	1.0	NA,1.0,0.714	1.0,0.739,0.091	0.247
ENSG00000184949	FAM227A	chr22	-	38639654	38639724	38638745	38638822	38645562	38645645	525	0,12,9	0,0,1	5,18,1	0,3,5	144	74	1	1.0	NA,1.0,0.822	1.0,0.755,0.093	0.295
ENSG00000100196	KDELR3	chr22	+	38479592	38479751	38474522	38474623	38481211	38481464	526	18,3,24	2,0,2	21,4,8	0,0,1	148	74	0.18944258958	1.0	0.818,1.0,0.857	1.0,1.0,0.8	-0.042
ENSG00000244627	TPTEP2	chr22	-	38347488	38347585	38336607	38336706	38361398	38361560	527	0,0,0	0,2,1	2,0,0	1,2,1	148	74	1	1.0	NA,0.0,0.0	0.5,0.0,0.0	-0.167
ENSG00000244627	TPTEP2	chr22	-	38361398	38361560	38336607	38336706	38380369	38380423	529	10,10,11	0,0,1	20,16,16	0,0,1	148	74	1	1.0	1.0,1.0,0.846	1.0,1.0,0.889	-0.014
ENSG00000244627	TPTEP2	chr22	-	38369985	38370045	38361398	38361560	38380369	38380423	531	0,1,1	10,8,10	2,2,0	19,14,15	134	74	1	1.0	0.0,0.065,0.052	0.055,0.073,0.0	-0.004
ENSG00000198792	TMEM184B	chr22	-	38222641	38222662	38221144	38221710	38224784	38224979	532	16,2,7	44,6,25	17,14,9	27,10,30	95	74	0.0907732358513	1.0	0.221,0.206,0.179	0.329,0.522,0.189	-0.145
ENSG00000198792	TMEM184B	chr22	-	38230668	38230744	38226598	38226870	38231243	38231334	533	39,10,52	0,0,1	35,16,39	0,0,0	148	74	1	1.0	1.0,1.0,0.963	1.0,1.0,1.0	-0.012
ENSG00000198792	TMEM184B	chr22	-	38246784	38246885	38245934	38246100	38247769	38248019	534	1,0,1	25,1,9	0,3,0	20,10,7	148	74	1	1.0	0.02,0.0,0.053	0.0,0.13,0.0	-0.019
ENSG00000198792	TMEM184B	chr22	-	38246805	38246885	38245934	38246100	38247769	38248019	535	1,0,1	25,1,9	0,3,0	20,10,7	148	74	1	1.0	0.02,0.0,0.053	0.0,0.13,0.0	-0.019
ENSG00000184381	PLA2G6	chr22	-	38114433	38114570	38113486	38113654	38115526	38115681	537	0,1,0	5,4,3	0,0,0	2,5,1	148	74	1	1.0	0.0,0.111,0.0	0.0,0.0,0.0	0.037
ENSG00000184381	PLA2G6	chr22	-	38125638	38125691	38123094	38123258	38126370	38126449	540	0,5,2	0,0,1	0,1,3	3,3,1	127	74	1	1.0	NA,1.0,0.538	0.0,0.163,0.636	0.503
ENSG00000184381	PLA2G6	chr22	-	38128268	38128430	38126370	38126449	38129453	38129562	542	0,2,0	10,5,1	0,0,0	7,3,5	148	74	1	1.0	0.0,0.167,0.0	0.0,0.0,0.0	0.056
ENSG00000184381	PLA2G6	chr22	-	38139981	38140169	38134987	38135084	38143104	38143288	544	8,14,13	0,1,0	6,16,11	2,0,2	148	74	0.289840918323	1.0	1.0,0.875,1.0	0.6,1.0,0.733	0.181
ENSG00000184381	PLA2G6	chr22	-	38144895	38144978	38143236	38143288	38145437	38145653	546	0,0,3	4,3,0	3,0,0	10,5,3	148	74	0.319865045825	1.0	0.0,0.0,1.0	0.13,0.0,0.0	0.29
ENSG00000100142	POLR2F	chr22	+	37958373	37958471	37956772	37956842	37959345	37959476	551	1,0,1	13,11,31	0,0,1	29,41,36	148	74	1	1.0	0.037,0.0,0.016	0.0,0.0,0.014	0.013
ENSG00000100142	POLR2F	chr22	+	37986153	37986312	37967098	37967170	38041067	38041106	553	0,0,0	2,2,0	0,1,0	0,0,0	148	74	1	1.0	0.0,0.0,NA	NA,1.0,NA	-1.0
ENSG00000100129	EIF3L	chr22	+	37850014	37850063	37848867	37849482	37851279	37851490	556	196,9,124	0,0,0	243,42,168	0,0,1	123	74	1	1.0	1.0,1.0,1.0	1.0,1.0,0.99	0.003
ENSG00000100129	EIF3L	chr22	+	37855564	37855644	37851279	37851490	37858678	37858740	558	358,63,448	2,3,4	506,216,530	11,0,3	148	74	0.784493763555	1.0	0.989,0.913,0.982	0.958,1.0,0.989	-0.021
ENSG00000100129	EIF3L	chr22	+	37858678	37858740	37851279	37851490	37870175	37870347	559	2,3,3	0,0,1	11,0,2	1,0,0	136	74	1	1.0	1.0,1.0,0.62	0.857,NA,1.0	-0.055
ENSG00000100129	EIF3L	chr22	+	37886764	37886845	37877673	37878171	37888425	37888479	560	558,88,475	1,1,6	551,209,462	4,0,3	148	74	0.743294276173	1.0	0.996,0.978,0.975	0.986,1.0,0.987	-0.008
ENSG00000100129	EIF3L	chr22	+	37886949	37887071	37886764	37886845	37888425	37888631	561	4,0,1	337,38,293	3,3,0	325,96,253	148	74	1	1.0	0.006,0.0,0.002	0.005,0.015,0.0	-0.004
ENSG00000100116	GCAT	chr22	+	37809948	37810157	37807904	37808163	37812886	37812988	562	12,3,18	1,0,2	12,3,4	2,4,0	148	74	0.0380560746825	0.7122453269589308	0.857,1.0,0.818	0.75,0.273,1.0	0.217
ENSG00000100116	GCAT	chr22	+	37810026	37810157	37807933	37808163	37812886	37812988	563	15,3,22	1,0,2	14,7,4	2,4,0	148	74	0.0331840358289	0.6567227735816177	0.882,1.0,0.846	0.778,0.467,1.0	0.161
ENSG00000100106	TRIOBP	chr22	+	37713209	37713411	37710426	37710566	37715762	37715934	564	8,1,2	0,0,1	1,1,3	0,1,0	148	74	1	1.0	1.0,1.0,0.5	1.0,0.333,1.0	0.056
ENSG00000100106	TRIOBP	chr22	+	37715762	37715934	37710426	37710566	37723184	37726503	565	4,5,4	0,1,0	3,4,2	0,0,0	148	74	1	1.0	1.0,0.714,1.0	1.0,1.0,1.0	-0.095
ENSG00000100106	TRIOBP	chr22	+	37740894	37741032	37738641	37738719	37751771	37751828	566	1,1,3	4,3,0	1,3,0	5,0,3	148	74	0.488508807935	1.0	0.111,0.143,1.0	0.091,1.0,0.0	0.054
ENSG00000100106	TRIOBP	chr22	+	37750641	37750730	37746321	37746420	37751771	37751828	567	0,0,1	75,37,86	0,0,0	115,55,93	148	74	1	1.0	0.0,0.0,0.006	0.0,0.0,0.0	0.002
ENSG00000100106	TRIOBP	chr22	+	37754876	37754984	37751771	37751828	37755100	37755190	568	163,51,175	3,0,0	193,67,143	4,5,0	148	74	0.0391969538759	0.7223165383447883	0.964,1.0,1.0	0.96,0.87,1.0	0.045
ENSG00000100092	SH3BP1	chr22	+	37641125	37641168	37639049	37639846	37641373	37641478	569	3,9,5	0,0,1	4,4,4	1,2,0	117	74	0.606856874339	1.0	1.0,1.0,0.76	0.717,0.558,1.0	0.162
ENSG00000100092	SH3BP1	chr22	+	37655271	37655315	37653778	37653873	37655925	37656042	571	1,0,1	0,0,1	4,0,1	0,0,1	118	74	1	1.0	1.0,NA,0.385	1.0,NA,0.385	0.0
ENSG00000100083	GGA1	chr22	+	37613023	37613191	37608959	37609154	37614189	37614274	572	3,0,3	2,1,3	3,2,0	3,0,1	148	74	0.812084562926	1.0	0.429,0.0,0.333	0.333,1.0,0.0	-0.19
ENSG00000100083	GGA1	chr22	+	37613032	37613191	37609059	37609154	37614189	37614274	574	3,0,3	2,1,3	0,1,0	3,0,1	148	74	0.0243015371527	0.5485280737005684	0.429,0.0,0.333	0.0,1.0,0.0	-0.079
ENSG00000100083	GGA1	chr22	+	37613118	37613191	37608976	37609154	37614189	37614195	575	3,0,3	2,1,3	0,1,0	3,0,1	147	74	0.023993521443	0.5443796377692492	0.43,0.0,0.335	0.0,1.0,0.0	-0.078
ENSG00000100083	GGA1	chr22	+	37616921	37616997	37614132	37614274	37618447	37618515	577	16,18,36	0,0,0	15,16,26	0,1,0	148	74	1	1.0	1.0,1.0,1.0	1.0,0.889,1.0	0.037
ENSG00000100083	GGA1	chr22	+	37616921	37617048	37614189	37614274	37618447	37618546	578	2,9,20	0,0,0	6,13,12	0,1,0	148	74	1	1.0	1.0,1.0,1.0	1.0,0.867,1.0	0.044
ENSG00000128283	CDC42EP1	chr22	+	37565599	37565722	37560479	37560588	37566071	37566559	579	0,0,1	10,2,3	1,0,0	13,1,6	148	74	1	1.0	0.0,0.0,0.143	0.037,0.0,0.0	0.035
ENSG00000128340	RAC2	chr22	-	37232800	37232918	37231931	37231994	37241586	37241658	582	3,0,3	0,0,0	5,0,2	0,0,2	148	74	1	1.0	1.0,NA,1.0	1.0,NA,0.333	0.334
ENSG00000128309	MPST	chr22	+	37023751	37023927	37019695	37019774	37024191	37024810	584	0,0,0	4,0,0	1,0,0	1,0,2	148	74	1	1.0	0.0,NA,NA	0.333,NA,0.0	-0.167
ENSG00000128309	MPST	chr22	+	37023751	37023927	37019767	37019872	37024191	37024810	585	0,0,0	0,0,1	1,0,1	1,0,1	148	74	1	1.0	NA,NA,0.0	0.333,NA,0.333	-0.333
ENSG00000100353	EIF3D	chr22	-	36512459	36512602	36511502	36511786	36516477	36516607	588	46,8,67	0,0,0	50,33,59	0,0,1	148	74	1	1.0	1.0,1.0,1.0	1.0,1.0,0.967	0.011
ENSG00000100353	EIF3D	chr22	-	36526819	36526905	36525998	36526131	36529075	36529166	589	0,1,2	43,9,41	2,2,7	53,17,50	148	74	0.0212859159702	0.5033015547607627	0.0,0.053,0.024	0.019,0.056,0.065	-0.021
ENSG00000100350	FOXRED2	chr22	-	36495966	36496208	36493632	36493803	36497990	36498156	590	42,14,48	0,0,1	58,21,37	0,0,0	148	74	1	1.0	1.0,1.0,0.96	1.0,1.0,1.0	-0.013
ENSG00000100350	FOXRED2	chr22	-	36504097	36504367	36501240	36501407	36504514	36504766	591	21,2,17	1,0,5	18,8,11	3,0,0	148	74	0.0295424817345	0.616193535972192	0.913,1.0,0.63	0.75,1.0,1.0	-0.069
ENSG00000100350	FOXRED2	chr22	-	36504514	36504766	36501240	36501407	36505895	36506423	592	7,0,6	0,0,0	14,2,7	0,0,1	148	74	1	1.0	1.0,NA,1.0	1.0,1.0,0.778	0.074
ENSG00000100348	TXN2	chr22	-	36476732	36476856	36467045	36467917	36480574	36480748	594	57,29,71	0,0,0	84,60,67	1,1,1	148	74	0.615124994922	1.0	1.0,1.0,1.0	0.977,0.968,0.971	0.028
ENSG00000100345	MYH9	chr22	-	36341369	36341526	36327460	36327488	36348903	36349255	595	1166,156,844	0,0,0	1225,334,868	0,1,0	148	74	1	1.0	1.0,1.0,1.0	1.0,0.994,1.0	0.002
ENSG00000128284	APOL3	chr22	-	36149045	36149142	36145472	36145599	36156843	36157006	603	0,0,2	0,0,0	0,0,0	0,0,1	148	74	1	1.0	NA,NA,1.0	NA,NA,0.0	1.0
ENSG00000128284	APOL3	chr22	-	36149045	36149142	36145472	36145599	36160668	36160754	604	0,0,2	0,0,0	0,0,0	0,0,1	148	74	1	1.0	NA,NA,1.0	NA,NA,0.0	1.0
ENSG00000128284	APOL3	chr22	-	36149045	36149185	36145472	36145599	36156843	36156949	605	0,0,2	0,0,0	0,0,0	0,0,1	148	74	1	1.0	NA,NA,1.0	NA,NA,0.0	1.0
ENSG00000128284	APOL3	chr22	-	36149045	36149371	36145472	36145599	36156843	36156938	606	0,0,2	0,0,0	0,0,0	0,0,1	148	74	1	1.0	NA,NA,1.0	NA,NA,0.0	1.0
ENSG00000128284	APOL3	chr22	-	36149045	36149371	36145472	36145599	36160668	36160755	607	0,0,2	0,0,0	0,0,0	0,0,1	148	74	1	1.0	NA,NA,1.0	NA,NA,0.0	1.0
ENSG00000100320	RBFOX2	chr22	-	35750425	35750457	35746472	35746561	35752612	35752655	613	2,0,0	54,3,21	0,0,0	42,37,22	106	74	1	1.0	0.025,0.0,0.0	0.0,0.0,0.0	0.008
ENSG00000100320	RBFOX2	chr22	-	35750425	35750457	35746472	35746561	35756104	35756144	614	10,0,0	10,5,5	3,4,0	16,0,18	106	74	0.966604727238	1.0	0.411,0.0,0.0	0.116,1.0,0.0	-0.235
ENSG00000100320	RBFOX2	chr22	-	35750425	35750457	35746472	35746561	35759887	35760020	615	1,0,0	12,1,16	0,4,0	33,6,19	106	74	0.397209774343	1.0	0.055,0.0,0.0	0.0,0.318,0.0	-0.088
ENSG00000100320	RBFOX2	chr22	-	35752612	35752655	35746472	35746561	35756104	35756144	616	6,1,5	10,5,5	10,8,6	16,0,18	117	74	0.265632283994	1.0	0.275,0.112,0.387	0.283,1.0,0.174	-0.228
ENSG00000100320	RBFOX2	chr22	-	35752612	35752655	35746472	35746561	35759887	35760020	617	102,6,38	12,1,16	80,63,44	33,6,19	117	74	0.41950227239	1.0	0.843,0.791,0.6	0.605,0.869,0.594	0.055
ENSG00000100320	RBFOX2	chr22	-	35752612	35752655	35750425	35750457	35756104	35756144	618	0,1,1	10,0,0	1,4,3	3,4,0	117	74	0.462047636678	1.0	0.0,1.0,1.0	0.174,0.387,1.0	0.146
ENSG00000100320	RBFOX2	chr22	-	35752612	35752655	35750425	35750457	35759887	35760020	619	51,3,21	0,0,0	39,29,24	0,4,0	117	74	0.511797236265	1.0	1.0,1.0,1.0	1.0,0.821,1.0	0.06
ENSG00000100320	RBFOX2	chr22	-	35756104	35756144	35746472	35746561	35759887	35760020	620	47,10,50	12,1,16	95,31,63	33,6,19	114	74	0.58980521141	1.0	0.718,0.867,0.67	0.651,0.77,0.683	0.05
ENSG00000100320	RBFOX2	chr22	-	35756104	35756144	35750425	35750457	35759887	35760020	621	49,6,45	0,0,0	82,35,48	0,4,0	114	74	0.748207029586	1.0	1.0,1.0,1.0	1.0,0.85,1.0	0.05
ENSG00000100320	RBFOX2	chr22	-	35756104	35756144	35752612	35752655	35759887	35760020	622	39,7,49	97,6,41	80,36,53	71,60,44	114	74	0.39301798586	1.0	0.207,0.431,0.437	0.422,0.28,0.439	-0.022
ENSG00000100320	RBFOX2	chr22	-	35768256	35768349	35765422	35765483	35778024	35778032	623	119,17,94	0,0,4	141,78,102	2,0,3	148	74	0.79614680104	1.0	1.0,1.0,0.922	0.972,1.0,0.944	0.002
ENSG00000100320	RBFOX2	chr22	-	35809779	35810004	35781599	35781746	35938846	35938897	625	159,49,173	0,0,1	306,220,172	0,0,0	148	74	1	1.0	1.0,1.0,0.989	1.0,1.0,1.0	-0.004
ENSG00000100320	RBFOX2	chr22	-	35836319	35836439	35809779	35810004	35840191	35840413	626	0,0,0	12,1,13	5,9,1	15,16,15	148	74	1.12362e+06	0.0037910005118079394	0.0,0.0,0.0	0.143,0.22,0.032	-0.132
ENSG00000100320	RBFOX2	chr22	-	35938846	35938897	35809779	35810004	36028239	36028824	627	11,21,17	0,0,0	28,13,10	2,0,0	125	74	1	1.0	1.0,1.0,1.0	0.892,1.0,1.0	0.036
ENSG00000198125	MB	chr22	-	35617162	35617265	35610883	35611106	35622477	35622561	628	23,5,62	0,2,2	49,31,37	0,3,1	148	74	0.621049634946	1.0	1.0,0.556,0.939	1.0,0.838,0.949	-0.097
ENSG00000198125	MB	chr22	-	35617162	35617265	35610883	35611106	35623190	35623354	629	22,1,63	0,0,2	46,28,37	0,0,0	148	74	1	1.0	1.0,1.0,0.94	1.0,1.0,1.0	-0.02
ENSG00000198125	MB	chr22	-	35621965	35622096	35617162	35617265	35622477	35622524	630	0,0,0	1,4,2	0,1,0	3,5,3	148	74	1	1.0	0.0,0.0,0.0	0.0,0.091,0.0	-0.03
ENSG00000100354	TNRC6B	chr22	+	40125771	40125862	40117054	40117128	40156114	40156182	631	57,35,70	2,0,0	121,65,108	0,0,0	148	74	1	1.0	0.934,1.0,1.0	1.0,1.0,1.0	-0.022
ENSG00000100354	TNRC6B	chr22	+	40156114	40156182	40125771	40125862	40246014	40246102	632	70,48,105	0,0,0	171,122,130	0,0,1	142	74	1	1.0	1.0,1.0,1.0	1.0,1.0,0.985	0.005
ENSG00000100354	TNRC6B	chr22	+	40246014	40246102	40177924	40178140	40251178	40251200	633	111,53,175	0,0,0	212,94,191	1,0,0	148	74	1	1.0	1.0,1.0,1.0	0.991,1.0,1.0	0.003
ENSG00000100354	TNRC6B	chr22	+	40264687	40267036	40261831	40262173	40273424	40273600	635	13,2,4	3,0,3	14,3,4	0,3,0	148	74	0.0809026562405	1.0	0.684,1.0,0.4	1.0,0.333,1.0	-0.083
ENSG00000100354	TNRC6B	chr22	+	40270121	40270280	40261831	40262173	40273424	40273600	636	2,2,1	3,0,3	9,0,4	0,3,0	148	74	0.036698994892	0.6958005991748826	0.25,1.0,0.143	1.0,0.0,1.0	-0.202
ENSG00000100354	TNRC6B	chr22	+	40270121	40270280	40264687	40267036	40273424	40273600	637	3,5,6	9,1,2	16,6,5	8,1,3	148	74	0.450532985181	1.0	0.143,0.714,0.6	0.5,0.75,0.455	-0.083
ENSG00000100354	TNRC6B	chr22	+	40281118	40281289	40279994	40280143	40285644	40285770	638	0,0,1	35,17,44	1,2,0	52,28,30	148	74	1	1.0	0.0,0.0,0.011	0.01,0.034,0.0	-0.011
ENSG00000100297	MCM5	chr22	+	35401370	35401466	35400430	35400605	35403206	35403333	639	0,0,0	4,5,23	0,1,0	59,12,36	148	74	1	1.0	0.0,0.0,0.0	0.0,0.04,0.0	-0.013
ENSG00000100297	MCM5	chr22	+	35401665	35401814	35400430	35400605	35403206	35403257	640	0,0,0	4,5,23	0,1,0	59,12,36	148	74	1	1.0	0.0,0.0,0.0	0.0,0.04,0.0	-0.013
ENSG00000185666	SYN3	chr22	-	32527917	32528005	32518042	32518334	32528873	32529008	666	0,2,0	0,0,0	6,0,2	1,0,0	148	74	1	1.0	NA,1.0,NA	0.75,NA,1.0	0.125
ENSG00000100225	FBXO7	chr22	+	32478980	32479275	32474810	32475124	32483896	32483983	667	52,19,61	4,6,3	68,36,70	5,12,3	148	74	0.777942753779	1.0	0.867,0.613,0.91	0.872,0.6,0.921	-0.001
ENSG00000100225	FBXO7	chr22	+	32478980	32479275	32475256	32475398	32483896	32483983	668	36,18,51	2,1,1	70,25,47	6,8,3	148	74	0.00528406573596	0.21944294385406826	0.9,0.9,0.962	0.854,0.61,0.887	0.137
ENSG00000100225	FBXO7	chr22	+	32479132	32479275	32474797	32475124	32483896	32484124	669	28,19,48	4,6,3	70,28,50	5,12,3	148	74	0.978166364948	1.0	0.778,0.613,0.889	0.875,0.538,0.893	-0.009
ENSG00000100225	FBXO7	chr22	+	32479132	32479275	32475236	32475398	32483896	32484124	670	33,18,41	2,1,1	50,26,45	6,8,3	148	74	0.00494636163992	0.21073561570075833	0.892,0.9,0.953	0.806,0.619,0.882	0.146
ENSG00000100225	FBXO7	chr22	+	32483896	32484124	32474675	32475124	32485067	32485209	671	63,16,44	0,0,0	53,35,48	1,0,0	148	74	1	1.0	1.0,1.0,1.0	0.964,1.0,1.0	0.012
ENSG00000100225	FBXO7	chr22	+	32483896	32484124	32475236	32475398	32485067	32485209	672	61,11,42	0,0,0	54,31,48	1,0,0	148	74	1	1.0	1.0,1.0,1.0	0.964,1.0,1.0	0.012
ENSG00000100225	FBXO7	chr22	+	32485067	32485209	32474675	32475124	32487744	32487828	673	59,10,57	1,0,0	66,33,44	0,0,0	148	74	1	1.0	0.967,1.0,1.0	1.0,1.0,1.0	-0.011
ENSG00000100225	FBXO7	chr22	+	32495492	32495530	32487744	32493281	32498143	32498608	674	65,4,57	0,0,0	78,17,51	1,0,0	112	74	1	1.0	1.0,1.0,1.0	0.981,1.0,1.0	0.006
ENSG00000100150	DEPDC5	chr22	+	31806121	31806191	31804841	31804915	31809610	31809647	681	11,1,10	0,0,0	5,7,16	0,0,1	144	74	1	1.0	1.0,1.0,1.0	1.0,1.0,0.892	0.036
ENSG00000100150	DEPDC5	chr22	+	31809610	31809647	31806121	31806191	31810520	31810641	682	4,3,5	1,0,0	2,9,7	1,0,0	111	74	1	1.0	0.727,1.0,1.0	0.571,1.0,1.0	0.052
ENSG00000100150	DEPDC5	chr22	+	31846833	31846967	31844744	31845237	31857444	31857553	685	5,11,13	0,0,1	7,1,5	0,0,0	148	74	1	1.0	1.0,1.0,0.867	1.0,1.0,1.0	-0.044
ENSG00000100150	DEPDC5	chr22	+	31861367	31861433	31857444	31857553	31870589	31870744	686	0,1,2	0,1,0	2,0,1	2,0,1	140	74	1	1.0	NA,0.346,1.0	0.346,NA,0.346	0.327
ENSG00000100150	DEPDC5	chr22	+	31876086	31876265	31874272	31874405	31879524	31879752	687	0,2,0	0,1,3	2,0,0	0,0,0	148	74	1	1.0	NA,0.5,0.0	1.0,NA,NA	-0.75
ENSG00000100150	DEPDC5	chr22	+	31876156	31876265	31873826	31874405	31879524	31879752	688	0,2,2	0,1,3	8,1,3	0,0,0	148	74	1	1.0	NA,0.5,0.25	1.0,1.0,1.0	-0.625
ENSG00000241878	PISD	chr22	-	31620552	31620599	31618976	31619836	31620995	31621142	691	6,4,7	0,0,0	4,7,4	3,3,1	121	74	136021	0.0009482807527576363	1.0,1.0,1.0	0.449,0.588,0.71	0.418
ENSG00000241878	PISD	chr22	-	31620552	31620713	31618490	31619836	31620995	31621142	692	25,10,32	0,0,0	27,18,23	3,3,1	148	74	0.000396696371911	0.041531266922764244	1.0,1.0,1.0	0.818,0.75,0.92	0.171
ENSG00000241878	PISD	chr22	-	31628002	31628210	31625762	31626016	31628852	31628981	694	3,0,0	0,1,1	0,2,1	4,0,0	148	74	0.358115721766	1.0	1.0,0.0,0.0	0.0,1.0,1.0	-0.333
ENSG00000241878	PISD	chr22	-	31628002	31628210	31625762	31626016	31630803	31630824	695	3,0,0	0,1,3	0,2,0	2,1,2	148	74	0.344303055031	1.0	1.0,0.0,0.0	0.0,0.5,0.0	0.167
ENSG00000241878	PISD	chr22	-	31628852	31628981	31625877	31626016	31629701	31630006	696	0,1,1	0,0,0	4,0,0	0,0,1	148	74	1	1.0	NA,1.0,1.0	1.0,NA,0.0	0.5
ENSG00000198089	SFI1	chr22	+	31528689	31528863	31508254	31508376	31546860	31546971	701	3,5,7	0,5,3	10,4,5	1,2,1	148	74	0.267703404987	1.0	1.0,0.333,0.538	0.833,0.5,0.714	-0.059
ENSG00000198089	SFI1	chr22	+	31528689	31528863	31508254	31508376	31550253	31550348	702	2,0,4	0,0,0	3,2,5	0,1,0	148	74	1	1.0	1.0,NA,1.0	1.0,0.5,1.0	0.167
ENSG00000198089	SFI1	chr22	+	31530591	31530784	31528689	31528863	31531057	31531105	703	0,1,0	0,2,3	0,0,0	4,2,4	148	74	1	1.0	NA,0.2,0.0	0.0,0.0,0.0	0.1
ENSG00000198089	SFI1	chr22	+	31531057	31531129	31528689	31528863	31546860	31546971	704	4,2,5	1,5,3	8,5,8	7,2,2	146	74	0.434831124653	1.0	0.67,0.169,0.458	0.367,0.559,0.67	-0.1
ENSG00000198089	SFI1	chr22	+	31531057	31531129	31528689	31528863	31550253	31550348	705	0,2,3	0,0,0	4,2,4	0,0,2	146	74	1	1.0	NA,1.0,1.0	1.0,1.0,0.503	0.166
ENSG00000198089	SFI1	chr22	+	31546860	31546971	31508254	31508376	31550253	31550348	706	8,39,22	0,0,0	33,47,26	0,1,0	148	74	1	1.0	1.0,1.0,1.0	1.0,0.959,1.0	0.014
ENSG00000198089	SFI1	chr22	+	31546860	31546971	31528689	31528863	31550253	31550348	707	9,39,22	0,0,0	39,47,27	0,0,2	148	74	1	1.0	1.0,1.0,1.0	1.0,1.0,0.871	0.043
ENSG00000198089	SFI1	chr22	+	31580271	31580364	31578381	31578452	31583874	31583877	709	6,4,1	0,3,2	3,1,4	3,0,1	148	74	0.839465075805	1.0	1.0,0.4,0.2	0.333,1.0,0.667	-0.133
ENSG00000198089	SFI1	chr22	+	31603743	31603819	31602606	31602785	31604308	31604404	710	1,1,6	0,0,0	1,11,2	1,0,0	148	74	1	1.0	1.0,1.0,1.0	0.333,1.0,1.0	0.222
ENSG00000198089	SFI1	chr22	+	31613601	31613855	31613353	31613530	31614788	31614860	712	1,3,0	0,0,1	2,1,1	0,0,0	148	74	1	1.0	1.0,1.0,0.0	1.0,1.0,1.0	-0.333
ENSG00000138942	RNF185	chr22	+	31187046	31187270	31160181	31160303	31192683	31192702	714	20,11,18	0,0,0	29,21,26	0,1,1	148	74	1	1.0	1.0,1.0,1.0	1.0,0.913,0.929	0.053
ENSG00000138942	RNF185	chr22	+	31192683	31192702	31187046	31187270	31201497	31201615	715	0,0,2	0,0,0	0,0,3	0,0,1	93	74	1	1.0	NA,NA,1.0	NA,NA,0.705	0.295
ENSG00000138942	RNF185	chr22	+	31195468	31195581	31192683	31192702	31196935	31196990	716	5,13,22	4,0,2	20,17,19	4,0,1	148	74	0.478272177364	1.0	0.385,1.0,0.846	0.714,1.0,0.905	-0.129
ENSG00000183963	SMTN	chr22	+	31082909	31083002	31081317	31081456	31083178	31083309	719	0,0,1	1,17,26	0,0,0	8,13,18	148	74	1	1.0	0.0,0.0,0.019	0.0,0.0,0.0	0.006
ENSG00000183963	SMTN	chr22	+	31082915	31083002	31081317	31081456	31083178	31083309	720	0,0,1	1,17,26	0,0,1	8,13,18	148	74	1	1.0	0.0,0.0,0.019	0.0,0.0,0.027	-0.003
ENSG00000183963	SMTN	chr22	+	31093783	31093876	31091674	31091847	31095302	31095455	722	0,0,0	19,23,44	4,1,4	18,19,26	148	74	0.0029078330675	0.15092686860501267	0.0,0.0,0.0	0.1,0.026,0.071	-0.066
ENSG00000183963	SMTN	chr22	+	31100884	31100953	31099744	31099896	31104315	31104623	723	7,21,16	3,1,6	17,10,20	2,5,1	143	74	0.60351469134	1.0	0.547,0.916,0.58	0.815,0.509,0.912	-0.064
ENSG00000183963	SMTN	chr22	+	31100884	31101049	31099744	31099896	31104315	31104623	724	11,27,27	3,1,6	23,14,29	2,5,1	148	74	0.661055255751	1.0	0.647,0.931,0.692	0.852,0.583,0.935	-0.033
ENSG00000253352	TUG1	chr22	+	30972047	30972172	30969268	30969386	30972854	30973587	725	0,1,1	2,0,0	3,0,2	0,0,0	148	74	1	1.0	0.0,1.0,1.0	1.0,NA,1.0	-0.333
ENSG00000253352	TUG1	chr22	+	30972047	30972172	30971196	30971610	30972854	30973587	727	0,1,2	1,0,2	2,0,2	0,1,1	148	74	0.420878100919	1.0	0.0,1.0,0.333	1.0,0.0,0.5	-0.056
ENSG00000253352	TUG1	chr22	+	30972047	30972172	30971196	30971610	30972923	30973601	728	0,0,4	1,0,1	0,0,0	2,0,1	148	74	1	1.0	0.0,NA,0.667	0.0,NA,0.0	0.334
ENSG00000253352	TUG1	chr22	+	30972047	30972172	30971366	30971779	30972854	30973587	729	0,3,7	9,1,7	5,1,2	7,5,4	148	74	0.829984623754	1.0	0.0,0.6,0.333	0.263,0.091,0.2	0.126
ENSG00000253352	TUG1	chr22	+	30972047	30972172	30971366	30971779	30972923	30973601	730	0,2,9	36,15,17	3,1,0	17,11,11	148	74	0.217534785865	1.0	0.0,0.062,0.209	0.081,0.043,0.0	0.049
ENSG00000235989	MORC2-AS1	chr22	+	30923245	30923422	30922344	30922515	30924728	30926654	731	0,0,2	0,0,0	0,0,0	0,1,0	148	74	1	1.0	NA,NA,1.0	NA,0.0,NA	1.0
ENSG00000235989	MORC2-AS1	chr22	+	30923245	30923451	30922369	30922515	30924728	30925709	732	0,0,2	0,0,0	0,6,0	0,1,0	148	74	1	1.0	NA,NA,1.0	NA,0.75,NA	0.25
ENSG00000184792	OSBP2	chr22	+	30889489	30889636	30889176	30889234	30890727	30890973	735	13,1,17	0,0,0	11,12,20	0,0,1	148	74	1	1.0	1.0,1.0,1.0	1.0,1.0,0.909	0.03
ENSG00000184792	OSBP2	chr22	+	30893816	30894001	30893637	30893733	30905836	30906069	737	10,3,11	0,0,0	9,4,13	0,0,1	148	74	1	1.0	1.0,1.0,1.0	1.0,1.0,0.867	0.044
ENSG00000100003	SEC14L2	chr22	+	30415758	30415865	30410595	30410679	30416233	30416403	758	2,0,2	4,0,0	4,1,0	0,0,2	148	74	1	1.0	0.2,NA,1.0	1.0,1.0,0.0	-0.067
ENSG00000100003	SEC14L2	chr22	+	30415758	30416087	30410595	30410679	30416233	30416403	759	7,0,3	4,0,0	4,0,2	0,0,2	148	74	1	1.0	0.467,NA,1.0	1.0,NA,0.333	0.067
ENSG00000100003	SEC14L2	chr22	+	30415947	30416087	30410595	30410679	30416233	30416403	760	5,0,1	4,0,0	0,0,2	0,0,2	148	74	1	1.0	0.385,NA,1.0	NA,NA,0.333	0.359
ENSG00000100003	SEC14L2	chr22	+	30415947	30416087	30415758	30415865	30416233	30416403	761	6,0,4	0,0,0	0,0,4	0,1,0	148	74	1	1.0	1.0,NA,1.0	NA,0.0,1.0	0.5
ENSG00000187860	CCDC157	chr22	+	30375478	30375663	30373922	30374091	30376258	30376347	765	0,0,3	0,0,1	0,1,1	0,0,0	148	74	1	1.0	NA,NA,0.6	NA,1.0,1.0	-0.4
ENSG00000100325	ASCC2	chr22	-	29793359	29793676	29792432	29792535	29800990	29801110	770	63,33,109	0,0,0	142,62,77	0,1,0	148	74	1	1.0	1.0,1.0,1.0	1.0,0.969,1.0	0.01
ENSG00000100325	ASCC2	chr22	-	29822334	29822395	29816005	29816073	29825086	29825257	772	9,2,5	0,2,0	15,3,6	0,0,0	135	74	0.595445381054	1.0	1.0,0.354,1.0	1.0,1.0,1.0	-0.215
ENSG00000100325	ASCC2	chr22	-	29822334	29822464	29816005	29816073	29825086	29825257	773	14,3,9	0,2,0	37,5,14	0,0,0	148	74	0.683207489457	1.0	1.0,0.429,1.0	1.0,1.0,1.0	-0.19
ENSG00000100325	ASCC2	chr22	-	29825621	29825780	29825086	29825257	29832244	29832342	775	41,9,18	4,0,2	30,20,22	0,2,1	148	74	0.0958961004122	1.0	0.837,1.0,0.818	1.0,0.833,0.917	-0.032
ENSG00000100325	ASCC2	chr22	-	29825621	29825780	29825086	29825257	29838177	29838228	776	15,2,2	0,0,0	4,3,5	0,2,0	148	74	0.683140529703	1.0	1.0,1.0,1.0	1.0,0.429,1.0	0.19
ENSG00000100325	ASCC2	chr22	-	29827476	29827600	29825621	29825780	29832244	29832342	777	4,0,2	27,7,16	0,0,0	27,17,18	148	74	0.0952500462255	1.0	0.069,0.0,0.059	0.0,0.0,0.0	0.043
ENSG00000100325	ASCC2	chr22	-	29832244	29832342	29825086	29825257	29838177	29838274	778	43,2,34	0,0,0	61,25,35	0,2,0	148	74	1	1.0	1.0,1.0,1.0	1.0,0.862,1.0	0.046
ENSG00000100325	ASCC2	chr22	-	29832244	29832342	29825621	29825780	29833540	29833614	779	32,7,19	0,0,0	36,17,26	0,0,1	148	74	1	1.0	1.0,1.0,1.0	1.0,1.0,0.929	0.024
ENSG00000100325	ASCC2	chr22	-	29832244	29832342	29825621	29825780	29834488	29834550	781	37,9,23	0,1,2	48,21,31	3,0,1	148	74	0.463074818542	1.0	1.0,0.818,0.852	0.889,1.0,0.939	-0.053
ENSG00000100325	ASCC2	chr22	-	29832244	29832342	29825621	29825780	29838177	29838274	782	66,9,48	1,0,0	88,40,52	1,0,1	148	74	1	1.0	0.971,1.0,1.0	0.978,1.0,0.963	0.01
ENSG00000100325	ASCC2	chr22	-	29833540	29833614	29825621	29825780	29834488	29834550	784	6,3,6	0,1,2	2,0,3	3,0,1	148	74	1	1.0	1.0,0.6,0.6	0.25,NA,0.6	0.308
ENSG00000100325	ASCC2	chr22	-	29833540	29833614	29825621	29825780	29838177	29838228	785	0,0,0	1,0,0	0,0,1	1,0,1	148	74	1	1.0	0.0,NA,NA	0.0,NA,0.333	-0.167
ENSG00000100325	ASCC2	chr22	-	29833540	29833614	29832244	29832342	29834441	29834550	786	5,0,5	1,1,4	9,0,8	4,0,1	148	74	1	1.0	0.714,0.0,0.385	0.529,NA,0.8	-0.298
ENSG00000100325	ASCC2	chr22	-	29833540	29833614	29832244	29832342	29834488	29834550	787	11,3,9	10,2,7	11,0,10	21,4,13	148	74	0.0654280503458	0.9531815137749347	0.355,0.429,0.391	0.208,0.0,0.278	0.23
ENSG00000100325	ASCC2	chr22	-	29833540	29833614	29832244	29832342	29838177	29838228	788	5,0,3	39,2,32	9,0,8	61,23,34	148	74	0.283681277612	1.0	0.06,0.0,0.045	0.069,0.0,0.105	-0.023
ENSG00000100325	ASCC2	chr22	-	29834441	29834550	29825621	29825780	29838177	29838274	789	5,2,9	1,0,0	9,12,8	1,0,1	148	74	1	1.0	0.714,1.0,1.0	0.818,1.0,0.8	0.032
ENSG00000100325	ASCC2	chr22	-	29834441	29834550	29832244	29832342	29838177	29838274	790	6,3,13	39,2,32	13,12,9	61,23,34	148	74	0.928721078399	1.0	0.071,0.429,0.169	0.096,0.207,0.117	0.083
ENSG00000100325	ASCC2	chr22	-	29834488	29834550	29825621	29825780	29838177	29838261	792	4,3,10	1,0,0	12,12,8	1,0,1	136	74	1	1.0	0.685,1.0,1.0	0.867,1.0,0.813	0.002
ENSG00000100325	ASCC2	chr22	-	29834488	29834550	29832244	29832342	29838177	29838261	793	14,4,14	39,2,32	30,16,20	61,23,34	136	74	0.720526211786	1.0	0.163,0.521,0.192	0.211,0.275,0.242	0.049
ENSG00000186575	NF2	chr22	+	29636750	29636876	29603555	29604112	29642201	29642285	798	11,6,6	0,0,1	13,11,13	0,0,1	148	74	1	1.0	1.0,1.0,0.75	1.0,1.0,0.867	-0.039
ENSG00000186575	NF2	chr22	+	29639089	29639212	29603998	29604112	29642201	29642285	799	22,3,5	0,0,1	14,2,11	0,0,1	148	74	1	1.0	1.0,1.0,0.714	1.0,1.0,0.846	-0.044
ENSG00000186575	NF2	chr22	+	29683019	29683064	29681438	29681601	29694751	29694811	804	17,2,21	2,0,0	19,15,13	1,0,1	119	74	1	1.0	0.841,1.0,1.0	0.922,1.0,0.89	0.01
ENSG00000186575	NF2	chr22	+	29683019	29683079	29681438	29681601	29694751	29694811	805	6,2,18	2,0,0	15,13,9	1,0,1	134	74	1	1.0	0.624,1.0,1.0	0.892,1.0,0.833	-0.034
ENSG00000184117	NIPSNAP1	chr22	-	29564237	29564371	29561791	29561862	29569192	29569287	806	0,1,0	16,9,23	0,0,0	33,26,10	148	74	1	1.0	0.0,0.053,0.0	0.0,0.0,0.0	0.018
ENSG00000184117	NIPSNAP1	chr22	-	29580098	29580155	29570404	29570532	29580984	29581074	807	0,2,1	90,20,72	0,0,0	105,67,60	131	74	1	1.0	0.0,0.053,0.008	0.0,0.0,0.0	0.02
ENSG00000186998	EMID1	chr22	+	29225132	29225216	29215526	29215630	29226489	29226551	810	2,0,6	0,1,2	2,1,3	1,0,2	148	74	0.321207276308	1.0	1.0,0.0,0.6	0.5,1.0,0.429	-0.11
ENSG00000186998	EMID1	chr22	+	29243444	29243489	29234304	29234349	29254202	29254287	813	0,2,3	1,0,0	0,1,1	0,0,0	119	74	1	1.0	0.0,1.0,1.0	NA,1.0,1.0	-0.333
ENSG00000100209	HSCB	chr22	+	28743881	28743978	28742038	28742331	28751240	28751288	818	5,2,7	0,0,1	11,3,11	0,0,0	148	74	1	1.0	1.0,1.0,0.778	1.0,1.0,1.0	-0.074
ENSG00000100209	HSCB	chr22	+	28744614	28744704	28743881	28743978	28751240	28751288	819	1,1,1	0,0,1	1,2,0	0,0,0	148	74	1	1.0	1.0,1.0,0.333	1.0,1.0,NA	-0.222
ENSG00000100209	HSCB	chr22	+	28744614	28744709	28743881	28743978	28751240	28751288	820	1,1,0	0,0,1	1,2,1	0,0,0	148	74	1	1.0	1.0,1.0,0.0	1.0,1.0,1.0	-0.333
ENSG00000100209	HSCB	chr22	+	28745863	28746008	28744614	28744704	28751240	28751288	821	5,2,11	0,0,1	10,6,16	0,0,0	148	74	1	1.0	1.0,1.0,0.846	1.0,1.0,1.0	-0.051
ENSG00000100209	HSCB	chr22	+	28745863	28746008	28744614	28744709	28751240	28751288	822	5,2,8	0,0,0	15,9,13	0,0,1	148	74	1	1.0	1.0,1.0,1.0	1.0,1.0,0.867	0.044
ENSG00000183765	CHEK2	chr22	-	28696900	28696987	28695709	28695873	28699837	28699937	823	5,1,5	0,0,0	5,4,2	1,0,0	148	74	1	1.0	1.0,1.0,1.0	0.714,1.0,1.0	0.095
ENSG00000183765	CHEK2	chr22	-	28703504	28703566	28699763	28699937	28710005	28710059	824	17,0,8	0,1,1	18,7,11	4,1,2	136	74	0.0277269151437	0.5931123584609467	1.0,0.0,0.813	0.71,0.792,0.75	-0.146
ENSG00000183765	CHEK2	chr22	-	28721517	28721631	28719394	28719485	28724976	28725124	827	0,0,0	3,0,0	0,1,0	0,0,4	148	74	1	1.0	0.0,NA,NA	NA,1.0,0.0	-0.5
ENSG00000183765	CHEK2	chr22	-	28730419	28730548	28725242	28725367	28734402	28734727	828	1,0,1	3,0,1	1,0,0	9,1,2	148	74	1	1.0	0.143,NA,0.333	0.053,0.0,0.0	0.22
ENSG00000183765	CHEK2	chr22	-	28730455	28730548	28725242	28725367	28734402	28734727	829	1,0,1	3,0,1	1,0,0	9,1,2	148	74	1	1.0	0.143,NA,0.333	0.053,0.0,0.0	0.22
ENSG00000183765	CHEK2	chr22	-	28734402	28734727	28725242	28725367	28741768	28741783	830	6,0,3	0,0,0	15,2,7	0,0,1	148	74	1	1.0	1.0,NA,1.0	1.0,1.0,0.778	0.074
ENSG00000183765	CHEK2	chr22	-	28737884	28738038	28734402	28734727	28741768	28741800	831	0,0,0	3,0,2	0,0,1	7,1,5	148	74	1	1.0	0.0,NA,0.0	0.0,0.0,0.091	-0.03
ENSG00000180957	PITPNB	chr22	-	27854853	27854939	27851668	27853663	27858386	27858509	833	79,31,135	3,3,3	123,88,100	5,1,1	148	74	0.306012587816	1.0	0.929,0.838,0.957	0.925,0.978,0.98	-0.053
ENSG00000180957	PITPNB	chr22	-	27914316	27914347	27910447	27911109	27919171	27919244	834	130,44,228	0,0,2	311,127,203	0,0,0	105	74	1	1.0	1.0,1.0,0.988	1.0,1.0,1.0	-0.004
ENSG00000244625	MIATNB	chr22	+	26693680	26693836	26672766	26672987	26717252	26717459	835	1,3,2	4,8,9	3,7,1	2,6,3	148	74	0.05467473625	0.8627302132040896	0.111,0.158,0.1	0.429,0.368,0.143	-0.19
ENSG00000244625	MIATNB	chr22	+	26693680	26693836	26672766	26672987	26774155	26774217	836	2,2,1	0,0,0	2,8,1	0,1,0	148	74	1	1.0	1.0,1.0,1.0	1.0,0.8,1.0	0.067
ENSG00000244625	MIATNB	chr22	+	26711829	26712008	26693692	26693836	26717252	26717459	838	0,0,1	1,1,1	0,0,0	1,2,1	148	74	1	1.0	0.0,0.0,0.333	0.0,0.0,0.0	0.111
ENSG00000244625	MIATNB	chr22	+	26717252	26717459	26672746	26672987	26774155	26774217	839	5,9,11	0,0,0	4,7,4	0,1,0	148	74	1	1.0	1.0,1.0,1.0	1.0,0.778,1.0	0.074
ENSG00000244625	MIATNB	chr22	+	26717252	26717459	26693680	26693836	26774155	26774217	840	2,2,3	2,0,0	3,3,2	0,3,1	148	74	0.0490399203357	0.8171100251480704	0.333,1.0,1.0	1.0,0.333,0.5	0.167
ENSG00000244625	MIATNB	chr22	+	26718139	26718231	26717252	26717459	26774155	26774217	841	2,0,0	1,1,2	0,0,0	2,1,1	148	74	0.823385076427	1.0	0.5,0.0,0.0	0.0,0.0,0.0	0.167
ENSG00000244625	MIATNB	chr22	+	26726643	26726794	26717251	26717459	26774155	26774217	842	0,1,0	1,1,2	0,0,0	2,1,1	148	74	1	1.0	0.0,0.333,0.0	0.0,0.0,0.0	0.111
ENSG00000128294	TPST2	chr22	-	26543107	26543277	26540788	26541718	26544603	26544675	845	0,0,0	11,3,7	1,0,0	16,10,8	148	74	1	1.0	0.0,0.0,0.0	0.03,0.0,0.0	-0.01
ENSG00000100104	SRRD	chr22	+	26490043	26490198	26488389	26488488	26491024	26491070	848	34,7,33	2,0,2	47,14,24	0,0,0	148	74	0.429448559997	1.0	0.895,1.0,0.892	1.0,1.0,1.0	-0.071
ENSG00000133454	MYO18B	chr22	+	25760983	25761131	25742143	25742293	25763230	25763389	859	75,23,58	2,0,0	43,111,33	0,0,0	148	74	1	1.0	0.949,1.0,1.0	1.0,1.0,1.0	-0.017
ENSG00000133454	MYO18B	chr22	+	25763230	25763389	25742143	25742293	25768114	25769428	860	192,156,265	1,0,1	126,546,139	0,4,1	148	74	1	1.0	0.99,1.0,0.993	1.0,0.986,0.986	0.004
ENSG00000133454	MYO18B	chr22	+	25770109	25770176	25768114	25769428	25777582	25777781	861	29,98,88	0,0,0	40,255,62	0,2,0	141	74	1	1.0	1.0,1.0,1.0	1.0,0.985,1.0	0.005
ENSG00000133454	MYO18B	chr22	+	25770871	25770984	25770026	25770176	25777582	25777781	862	57,58,95	0,0,1	25,143,43	0,0,0	148	74	1	1.0	1.0,1.0,0.979	1.0,1.0,1.0	-0.007
ENSG00000133454	MYO18B	chr22	+	25772333	25772510	25770871	25770984	25777582	25777781	863	27,11,29	0,1,5	24,85,25	0,4,1	148	74	0.26002867128	1.0	1.0,0.846,0.744	1.0,0.914,0.926	-0.083
ENSG00000133454	MYO18B	chr22	+	25785427	25785491	25781733	25781834	25797952	25798097	864	46,63,73	0,2,0	34,156,23	0,2,0	138	74	1	1.0	1.0,0.944,1.0	1.0,0.977,1.0	-0.011
ENSG00000133454	MYO18B	chr22	+	25797952	25798097	25785427	25785491	25823504	25823678	865	55,31,85	0,2,3	48,115,23	0,9,0	148	74	0.251873092338	1.0	1.0,0.886,0.934	1.0,0.865,1.0	-0.015
ENSG00000133454	MYO18B	chr22	+	25902612	25902736	25898306	25898461	25903630	25903764	866	41,83,97	0,1,0	53,243,44	0,0,0	148	74	1	1.0	1.0,0.976,1.0	1.0,1.0,1.0	-0.008
ENSG00000133454	MYO18B	chr22	+	26003264	26003309	25992362	25992493	26004717	26004855	867	30,30,51	0,0,2	26,105,21	0,1,0	119	74	1	1.0	1.0,1.0,0.941	1.0,0.985,1.0	-0.015
ENSG00000133454	MYO18B	chr22	+	26028340	26028595	26027048	26027690	26030442	26030644	868	2,0,0	40,12,23	0,0,1	24,39,18	148	74	1	1.0	0.024,0.0,0.0	0.0,0.0,0.027	-0.001
ENSG00000100031	GGT1	chr22	+	24607953	24608023	24603197	24603321	24610249	24610336	872	0,0,2	0,0,1	0,1,0	0,0,0	144	74	1	1.0	NA,NA,0.507	NA,1.0,NA	-0.493
ENSG00000100031	GGT1	chr22	+	24609961	24610033	24607953	24608023	24610249	24610531	875	5,1,4	0,0,2	0,0,2	0,0,0	146	74	1	1.0	1.0,1.0,0.503	NA,NA,1.0	-0.166
ENSG00000100031	GGT1	chr22	+	24609964	24610033	24607953	24608023	24610249	24610336	877	2,1,9	0,0,2	2,1,3	0,0,0	143	74	1	1.0	1.0,1.0,0.7	1.0,1.0,1.0	-0.1
ENSG00000100031	GGT1	chr22	+	24614775	24614906	24611074	24611245	24615040	24615071	879	0,5,3	0,1,0	0,1,4	0,0,0	148	74	1	1.0	NA,0.714,1.0	NA,1.0,1.0	-0.143
ENSG00000099998	GGT5	chr22	-	24220491	24220584	24219659	24220116	24224995	24225106	884	0,1,0	1,4,3	0,0,0	2,2,4	148	74	1	1.0	0.0,0.111,0.0	0.0,0.0,0.0	0.037
ENSG00000099998	GGT5	chr22	-	24233497	24233593	24232822	24233018	24233873	24234004	885	0,1,2	0,0,1	0,0,2	1,0,1	148	74	1	1.0	NA,1.0,0.5	0.0,NA,0.5	0.5
ENSG00000099991	CABIN1	chr22	+	24041138	24041273	24038347	24038461	24042903	24043084	887	4,2,4	1,0,0	15,4,3	4,0,2	148	74	0.00172504337626	0.10832061877804908	0.667,1.0,1.0	0.652,1.0,0.429	0.195
ENSG00000099991	CABIN1	chr22	+	24050824	24050974	24049090	24049220	24054872	24055159	888	16,18,38	0,1,1	20,35,29	0,2,1	148	74	1	1.0	1.0,0.9,0.95	1.0,0.897,0.935	0.006
ENSG00000099991	CABIN1	chr22	+	24066986	24067181	24064034	24064187	24070799	24071042	889	27,21,28	1,0,0	23,14,20	0,0,0	148	74	1	1.0	0.931,1.0,1.0	1.0,1.0,1.0	-0.023
ENSG00000100023	PPIL2	chr22	+	21670263	21670376	21669912	21669962	21670565	21670611	907	1,0,0	8,5,11	0,0,0	10,3,17	148	74	1	1.0	0.059,0.0,0.0	0.0,0.0,0.0	0.02
ENSG00000100023	PPIL2	chr22	+	21670298	21670360	21669912	21669962	21670565	21670611	908	5,0,0	8,5,11	0,0,0	10,3,17	136	74	0.149152780503	1.0	0.254,0.0,0.0	0.0,0.0,0.0	0.085
ENSG00000100023	PPIL2	chr22	+	21685637	21685726	21684752	21684913	21686482	21686558	909	0,0,0	0,4,0	1,0,0	9,5,6	148	74	1	1.0	NA,0.0,NA	0.053,0.0,0.0	-0.018
ENSG00000100023	PPIL2	chr22	+	21693815	21693872	21688731	21688849	21694592	21694665	910	25,4,17	0,0,0	31,12,34	1,0,0	131	74	1	1.0	1.0,1.0,1.0	0.946,1.0,1.0	0.018
ENSG00000207751	AP000553.1	chr22	+	21653341	21653466	21652269	21652331	21654012	21654167	911	2,0,1	0,2,5	0,0,1	0,0,0	148	74	1	1.0	1.0,0.0,0.091	NA,NA,1.0	-0.636
ENSG00000207751	AP000553.1	chr22	+	21658642	21658686	21658265	21658462	21660836	21661021	912	0,0,8	1,0,1	0,2,2	0,1,1	118	74	1	1.0	0.0,NA,0.834	NA,0.556,0.556	-0.139
ENSG00000161149	TUBA3FP	chr22	-	21013041	21013184	21011383	21011590	21013781	21014292	913	0,0,0	0,1,2	2,0,2	0,0,0	148	74	1	1.0	NA,0.0,0.0	1.0,NA,1.0	-1.0
ENSG00000241973	PI4KA	chr22	-	20709907	20709997	20709295	20709379	20710698	20710858	914	36,29,55	0,1,1	67,43,35	2,3,0	148	74	1	1.0	1.0,0.935,0.965	0.944,0.878,1.0	0.026
ENSG00000241973	PI4KA	chr22	-	20744627	20744720	20742607	20742764	20747582	20747702	915	25,8,41	2,3,0	41,30,26	1,0,0	148	74	0.0379871019976	0.7119559421725015	0.862,0.571,1.0	0.953,1.0,1.0	-0.173
ENSG00000241973	PI4KA	chr22	-	20796145	20796314	20793192	20793243	20798583	20798687	916	28,8,31	0,0,0	38,22,37	0,0,1	148	74	1	1.0	1.0,1.0,1.0	1.0,1.0,0.949	0.017
ENSG00000241973	PI4KA	chr22	-	20810966	20811032	20807361	20807458	20813357	20813506	917	26,17,30	0,0,0	42,32,19	1,0,0	140	74	1	1.0	1.0,1.0,1.0	0.957,1.0,1.0	0.014
ENSG00000244486	SCARF2	chr22	-	20429224	20429340	20427397	20427550	20429535	20429653	918	34,10,28	0,0,0	31,49,42	0,0,2	148	74	1	1.0	1.0,1.0,1.0	1.0,1.0,0.913	0.029
ENSG00000244486	SCARF2	chr22	-	20429224	20429355	20427397	20427550	20429535	20429653	919	18,3,13	0,0,0	16,13,19	0,0,2	148	74	1	1.0	1.0,1.0,1.0	1.0,1.0,0.826	0.058
ENSG00000244486	SCARF2	chr22	-	20431017	20431537	20430689	20430908	20431744	20431846	920	14,18,34	0,0,0	18,32,43	0,0,1	148	74	1	1.0	1.0,1.0,1.0	1.0,1.0,0.956	0.015
ENSG00000128185	DGCR6L	chr22	-	20316118	20316219	20315335	20315476	20319638	20319799	921	43,14,39	2,0,4	57,20,55	0,3,2	148	74	0.48515762034	1.0	0.915,1.0,0.83	1.0,0.769,0.932	0.015
ENSG00000128185	DGCR6L	chr22	-	20319638	20319786	20315335	20315476	20319878	20320009	922	2,0,5	0,0,0	0,3,2	1,0,0	148	74	1	1.0	1.0,NA,1.0	0.0,1.0,1.0	0.333
ENSG00000128185	DGCR6L	chr22	-	20319638	20319799	20315335	20315476	20319878	20320060	923	7,3,7	0,0,0	3,8,14	1,0,0	148	74	1	1.0	1.0,1.0,1.0	0.6,1.0,1.0	0.133
ENSG00000099899	TRMT2A	chr22	-	20115265	20115447	20114964	20115079	20115671	20115688	924	16,2,11	0,1,0	30,8,19	0,0,0	148	74	1	1.0	1.0,0.5,1.0	1.0,1.0,1.0	-0.167
ENSG00000099899	TRMT2A	chr22	-	20115671	20115780	20114964	20115079	20116037	20116100	925	6,6,15	0,0,0	5,9,6	2,0,0	148	74	0.868567940348	1.0	1.0,1.0,1.0	0.556,1.0,1.0	0.148
ENSG00000183597	TANGO2	chr22	+	20036759	20036854	20021068	20021246	20043354	20043443	929	6,4,3	0,0,0	5,7,5	0,1,0	148	74	1	1.0	1.0,1.0,1.0	1.0,0.778,1.0	0.074
ENSG00000183597	TANGO2	chr22	+	20036759	20037094	20021138	20021246	20043354	20043443	930	5,3,3	0,0,0	3,3,2	0,1,0	148	74	1	1.0	1.0,1.0,1.0	1.0,0.6,1.0	0.133
ENSG00000183597	TANGO2	chr22	+	20053359	20053551	20052464	20052584	20055942	20056013	932	0,0,6	18,5,16	2,2,1	8,5,6	148	74	0.507554863833	1.0	0.0,0.0,0.158	0.111,0.167,0.077	-0.066
ENSG00000183597	TANGO2	chr22	+	20053436	20053551	20052464	20052584	20055942	20056013	933	0,1,6	18,5,16	2,2,2	8,5,6	148	74	0.650203605937	1.0	0.0,0.091,0.158	0.111,0.167,0.143	-0.057
ENSG00000183597	TANGO2	chr22	+	20053436	20053551	20052464	20052584	20061529	20061681	934	0,1,0	2,1,0	0,0,2	0,3,0	148	74	1	1.0	0.0,0.333,NA	NA,0.0,1.0	-0.334
ENSG00000183597	TANGO2	chr22	+	20055942	20056013	20052464	20052584	20061529	20061576	936	19,5,16	2,1,0	8,5,7	0,3,0	145	74	0.560019670478	1.0	0.829,0.718,1.0	1.0,0.46,1.0	0.029
ENSG00000183597	TANGO2	chr22	+	20055942	20056013	20053359	20053551	20063337	20063442	939	0,1,7	0,0,1	2,2,0	0,0,0	145	74	1	1.0	NA,1.0,0.781	1.0,1.0,NA	-0.109
ENSG00000183597	TANGO2	chr22	+	20061529	20061683	20055942	20056013	20063337	20063411	942	1,2,3	0,1,1	0,3,2	0,0,0	148	74	1	1.0	1.0,0.5,0.6	NA,1.0,1.0	-0.3
ENSG00000183597	TANGO2	chr22	+	20061529	20061706	20055942	20056013	20063337	20063442	943	1,0,0	0,1,1	0,2,1	0,0,0	148	74	1	1.0	1.0,0.0,0.0	NA,1.0,1.0	-0.667
ENSG00000099889	ARVCF	chr22	-	19971215	19971335	19969895	19970743	19971885	19971971	945	4,2,9	1,2,2	6,8,2	2,2,3	148	74	0.625009867079	1.0	0.667,0.333,0.692	0.6,0.667,0.25	0.058
ENSG00000242259	C22orf39	chr22	-	19377868	19378066	19375630	19375792	19383619	19383705	948	55,8,35	0,1,0	61,19,29	0,0,1	148	74	1	1.0	1.0,0.8,1.0	1.0,1.0,0.935	-0.045
ENSG00000070371	CLTCL1	chr22	-	19208153	19208311	19201328	19201493	19208921	19209114	952	1,4,4	0,4,0	12,3,3	0,1,1	148	74	0.126571540613	1.0	1.0,0.333,1.0	1.0,0.6,0.6	0.044
ENSG00000070371	CLTCL1	chr22	-	19225452	19225633	19223890	19224054	19226218	19226383	953	12,6,5	3,0,0	8,2,7	0,1,0	148	74	0.507196058022	1.0	0.667,1.0,1.0	1.0,0.5,1.0	0.056
ENSG00000070371	CLTCL1	chr22	-	19235695	19235869	19234508	19234706	19239274	19239388	954	5,2,3	0,1,0	1,10,4	1,0,0	148	74	1	1.0	1.0,0.5,1.0	0.333,1.0,1.0	0.056
ENSG00000070371	CLTCL1	chr22	-	19257804	19257867	19254033	19254227	19275622	19275830	955	2,0,0	3,9,4	0,0,0	16,8,5	137	74	1	1.0	0.265,0.0,0.0	0.0,0.0,0.0	0.088
ENSG00000215193	PEX26	chr22	+	18085111	18085258	18083436	18083732	18087971	18105396	958	15,1,7	2,0,0	19,7,22	0,0,0	148	74	1	1.0	0.789,1.0,1.0	1.0,1.0,1.0	-0.07
ENSG00000099968	BCL2L13	chr22	+	17655661	17655832	17638583	17638886	17683213	17683321	959	54,6,43	3,0,0	49,28,37	5,0,0	148	74	0.495887816934	1.0	0.9,1.0,1.0	0.831,1.0,1.0	0.023
ENSG00000099968	BCL2L13	chr22	+	17688985	17689142	17683213	17683321	17696140	17696210	961	37,5,15	0,0,0	18,9,9	0,1,1	148	74	1	1.0	1.0,1.0,1.0	1.0,0.818,0.818	0.121
ENSG00000099968	BCL2L13	chr22	+	17688985	17689142	17683213	17683321	17702242	17702386	962	29,2,6	2,0,0	17,6,3	0,0,1	148	74	1	1.0	0.879,1.0,1.0	1.0,1.0,0.6	0.093
ENSG00000099968	BCL2L13	chr22	+	17696140	17696210	17683213	17683321	17702242	17702386	964	1,1,0	2,0,0	10,3,3	0,0,1	144	74	1	1.0	0.204,1.0,NA	1.0,1.0,0.607	-0.267
ENSG00000099968	BCL2L13	chr22	+	17696140	17696210	17688985	17689142	17702242	17702386	966	10,5,12	1,1,2	17,7,8	5,2,0	144	74	0.762121299536	1.0	0.837,0.72,0.755	0.636,0.643,1.0	0.011
ENSG00000099968	BCL2L13	chr22	+	17696140	17696210	17688985	17689142	17726676	17730855	967	11,4,14	1,0,3	7,5,6	0,4,2	144	74	0.163428200781	1.0	0.85,1.0,0.706	1.0,0.391,0.607	0.186
ENSG00000099968	BCL2L13	chr22	+	17702242	17702386	17688985	17689142	17726676	17728699	969	15,10,45	1,0,3	65,26,29	0,4,2	148	74	0.76473468736	1.0	0.882,1.0,0.882	1.0,0.765,0.879	0.04
ENSG00000099968	BCL2L13	chr22	+	17702242	17702386	17696140	17696210	17726676	17728699	970	15,10,43	2,0,2	70,26,31	0,0,0	148	74	0.320992082633	1.0	0.789,1.0,0.915	1.0,1.0,1.0	-0.099
ENSG00000099954	CECR2	chr22	+	17477587	17477682	17369365	17369909	17497402	17497586	972	29,30,43	1,0,0	50,39,35	0,0,0	148	74	1	1.0	0.935,1.0,1.0	1.0,1.0,1.0	-0.022
ENSG00000099954	CECR2	chr22	+	17503081	17503131	17500630	17500735	17504846	17505016	973	13,26,41	0,0,0	25,36,20	0,1,0	124	74	1	1.0	1.0,1.0,1.0	1.0,0.956,1.0	0.015
ENSG00000099954	CECR2	chr22	+	17511812	17511896	17504846	17505016	17524117	17524271	974	11,8,24	22,21,39	21,41,18	43,61,45	148	74	0.830166006932	1.0	0.2,0.16,0.235	0.196,0.252,0.167	-0.007
ENSG00000099954	CECR2	chr22	+	17550242	17550409	17548998	17549564	17552030	17552142	975	0,0,0	13,6,13	0,0,1	14,18,12	148	74	1	1.0	0.0,0.0,0.0	0.0,0.0,0.04	-0.013
ENSG00000069998	HDHD5	chr22	-	17149541	17149745	17148447	17148560	17158456	17159168	982	16,9,33	0,0,0	7,13,10	0,0,1	148	74	1	1.0	1.0,1.0,1.0	1.0,1.0,0.833	0.056
ENSG00000069998	HDHD5	chr22	-	17149541	17149745	17148447	17148560	17159125	17159277	983	27,11,49	3,1,0	23,21,19	0,1,1	148	74	1	1.0	0.818,0.846,1.0	1.0,0.913,0.905	-0.051
ENSG00000131002	TXLNGY	chrY	+	19569384	19569459	19567786	19567951	19587209	19587507	997	2,0,0	7,1,6	0,0,1	6,4,4	148	74	1	1.0	0.125,0.0,0.0	0.0,0.0,0.111	0.005
ENSG00000131002	TXLNGY	chrY	+	19589520	19589612	19587209	19587507	19593398	19593602	998	0,1,3	0,1,0	1,0,0	0,0,0	148	74	1	1.0	NA,0.333,1.0	1.0,NA,NA	-0.334
ENSG00000131002	TXLNGY	chrY	+	19591779	19591959	19589520	19589612	19593398	19593593	999	3,11,22	0,0,1	15,19,13	0,0,0	148	74	1	1.0	1.0,1.0,0.917	1.0,1.0,1.0	-0.028
ENSG00000131002	TXLNGY	chrY	+	19591919	19591959	19589520	19589612	19593398	19593602	1000	0,0,0	0,0,1	2,1,0	0,0,0	114	74	1	1.0	NA,NA,0.0	1.0,1.0,NA	-1.0
ENSG00000131002	TXLNGY	chrY	+	19596014	19596134	19593398	19593593	19597590	19597665	1001	2,1,0	0,1,0	0,0,0	1,0,0	148	74	1	1.0	1.0,0.333,NA	0.0,NA,NA	0.666
ENSG00000183878	UTY	chrY	-	13335562	13336335	13326220	13326350	13355002	13355398	1008	5,11,14	0,0,0	31,12,10	0,2,0	148	74	1	1.0	1.0,1.0,1.0	1.0,0.75,1.0	0.083
ENSG00000183878	UTY	chrY	-	13354785	13354833	13335562	13336335	13355002	13355398	1009	0,0,0	1,4,4	0,0,1	15,7,4	122	74	1	1.0	0.0,0.0,0.0	0.0,0.0,0.132	-0.044
ENSG00000183878	UTY	chrY	-	13358463	13358553	13357876	13357969	13359087	13359222	1010	1,2,2	0,0,0	1,0,2	0,1,0	148	74	1	1.0	1.0,1.0,1.0	1.0,0.0,1.0	0.333
ENSG00000183878	UTY	chrY	-	13358463	13358619	13357876	13357969	13359087	13359222	1011	3,1,3	0,0,0	1,1,0	0,1,0	148	74	1	1.0	1.0,1.0,1.0	1.0,0.333,NA	0.334
ENSG00000183878	UTY	chrY	-	13358463	13358619	13357876	13357969	13359766	13359986	1012	1,1,1	4,0,1	1,0,0	1,4,1	148	74	1	1.0	0.111,1.0,0.333	0.333,0.0,0.0	0.37
ENSG00000183878	UTY	chrY	-	13359087	13359222	13357876	13357969	13359766	13359986	1013	2,0,1	4,0,1	0,1,0	1,4,1	148	74	1	1.0	0.2,NA,0.333	0.0,0.111,0.0	0.23
ENSG00000183878	UTY	chrY	-	13369255	13369349	13366266	13366393	13393858	13393893	1016	28,46,41	0,0,1	58,83,44	1,0,0	148	74	1	1.0	1.0,1.0,0.953	0.967,1.0,1.0	-0.005
ENSG00000183878	UTY	chrY	-	13369255	13369349	13366266	13366393	13410992	13411113	1017	18,43,30	0,0,1	54,70,35	0,0,0	148	74	1	1.0	1.0,1.0,0.938	1.0,1.0,1.0	-0.021
ENSG00000183878	UTY	chrY	-	13393858	13393893	13369255	13369349	13396917	13396972	1018	45,22,33	1,0,0	46,35,40	0,1,0	109	74	1	1.0	0.968,1.0,1.0	1.0,0.96,1.0	0.003
ENSG00000067048	DDX3Y	chrY	+	12909359	12909407	12907536	12907594	12911838	12911968	1020	125,57,176	0,0,0	159,61,139	0,1,0	122	74	1	1.0	1.0,1.0,1.0	1.0,0.974,1.0	0.009
ENSG00000067048	DDX3Y	chrY	+	12911838	12911968	12909359	12909407	12912726	12912882	1021	132,68,233	0,1,0	181,86,216	0,0,1	148	74	1	1.0	1.0,0.971,1.0	1.0,1.0,0.991	-0.007
ENSG00000067048	DDX3Y	chrY	+	12914883	12914982	12914563	12914649	12915066	12915227	1022	35,5,41	0,0,0	14,4,27	2,0,0	148	74	1	1.0	1.0,1.0,1.0	0.778,1.0,1.0	0.074
ENSG00000092377	TBL1Y	chrY	+	6978212	6978243	6912087	6912172	6995803	6995898	1023	0,0,1	0,0,0	0,0,0	0,3,0	105	74	1	1.0	NA,NA,1.0	NA,0.0,NA	1.0
ENSG00000092377	TBL1Y	chrY	+	6995803	6995898	6978212	6978243	7021448	7021537	1024	0,0,2	0,0,0	0,4,0	0,0,1	148	74	1	1.0	NA,NA,1.0	NA,1.0,0.0	0.5
ENSG00000092377	TBL1Y	chrY	+	7070195	7070328	7063896	7064149	7070719	7070861	1025	0,1,0	0,0,0	1,0,1	0,1,0	148	74	1	1.0	NA,1.0,NA	1.0,0.0,1.0	0.333
ENSG00000171574	ZNF584	chr19	+	58409940	58410091	58408648	58409165	58415523	58415646	1031	0,1,4	2,3,6	3,0,3	4,6,4	148	74	0.305353932615	1.0	0.0,0.143,0.25	0.273,0.0,0.273	-0.051
ENSG00000171574	ZNF584	chr19	+	58409964	58410091	58408776	58409165	58415523	58415646	1032	0,1,9	2,3,6	7,4,3	4,6,4	148	74	0.433689598109	1.0	0.0,0.143,0.429	0.467,0.25,0.273	-0.139
ENSG00000171574	ZNF584	chr19	+	58410005	58410091	58408687	58409165	58415523	58415646	1033	0,1,2	2,3,6	4,1,0	4,6,4	148	74	0.505830352831	1.0	0.0,0.143,0.143	0.333,0.077,0.0	-0.041
ENSG00000174586	ZNF497	chr19	-	58357951	58358286	58357438	58357649	58358488	58358585	1036	2,1,0	0,1,0	0,0,0	0,2,0	148	74	1	1.0	1.0,0.333,NA	NA,0.0,NA	0.666
ENSG00000174586	ZNF497	chr19	-	58358488	58358585	58354356	58357649	58362676	58362751	1037	0,1,0	0,0,0	0,2,0	0,0,2	148	74	1	1.0	NA,1.0,NA	NA,1.0,0.0	0.5
ENSG00000198131	ZNF544	chr19	+	58237248	58237334	58230393	58230497	58243964	58244056	1039	0,0,0	0,2,0	1,0,0	5,2,2	148	74	1	1.0	NA,0.0,NA	0.091,0.0,0.0	-0.03
ENSG00000198131	ZNF544	chr19	+	58276322	58276429	58246710	58246794	58277182	58277495	1043	2,0,0	0,0,0	1,2,1	2,3,3	148	74	1	1.0	1.0,NA,NA	0.2,0.25,0.143	0.802
ENSG00000152454	ZNF256	chr19	-	57943933	57944060	57940832	57942647	57947441	57947706	1049	2,1,2	3,1,1	3,6,7	1,9,2	148	74	0.29727288486	1.0	0.25,0.333,0.5	0.6,0.25,0.636	-0.134
ENSG00000269343	ZNF587B	chr19	+	57820493	57820549	57819740	57819945	57839022	57839149	1050	15,19,24	5,8,14	27,23,21	12,9,12	130	74	0.921547666773	1.0	0.631,0.575,0.494	0.562,0.593,0.499	0.015
ENSG00000269343	ZNF587B	chr19	+	57839022	57839149	57820493	57820549	57840837	57841796	1051	16,17,29	0,0,1	23,28,22	0,0,0	148	74	1	1.0	1.0,1.0,0.935	1.0,1.0,1.0	-0.022
ENSG00000268750	AC010522.1	chr19	+	57820493	57820549	57819718	57819945	57856103	57856233	1052	14,19,26	1,4,7	26,19,19	3,6,2	130	74	0.775680774407	1.0	0.889,0.73,0.679	0.831,0.643,0.844	-0.007
ENSG00000268750	AC010522.1	chr19	+	57820493	57820549	57819718	57819945	57856106	57856233	1053	16,20,28	6,4,7	28,21,19	9,8,4	130	74	0.69215817289	1.0	0.603,0.74,0.695	0.639,0.599,0.73	0.023
ENSG00000268750	AC010522.1	chr19	+	57839022	57839149	57819718	57819945	57856103	57856233	1054	5,8,17	1,4,7	14,11,12	3,6,2	148	74	0.570246739453	1.0	0.714,0.5,0.548	0.7,0.478,0.75	-0.055
ENSG00000268750	AC010522.1	chr19	+	57839022	57839149	57819718	57819945	57856106	57856233	1055	5,8,14	6,4,7	12,9,13	9,8,4	148	74	0.911382231641	1.0	0.294,0.5,0.5	0.4,0.36,0.619	-0.028
ENSG00000268750	AC010522.1	chr19	+	57839022	57839149	57819718	57819945	57858575	57858641	1056	7,8,14	0,2,7	12,11,12	0,3,0	148	74	0.0176749292299	0.4493112858105236	1.0,0.667,0.5	1.0,0.647,1.0	-0.16
ENSG00000268750	AC010522.1	chr19	+	57839022	57839149	57820493	57820549	57856103	57856233	1057	2,0,3	1,0,2	3,6,2	0,0,0	148	74	1	1.0	0.5,NA,0.429	1.0,1.0,1.0	-0.535
ENSG00000268750	AC010522.1	chr19	+	57839022	57839149	57820493	57820549	57856106	57856233	1058	2,0,0	3,2,4	1,4,3	2,2,0	148	74	0.000389727329961	0.04122374429846095	0.25,0.0,0.0	0.2,0.5,1.0	-0.483
ENSG00000268750	AC010522.1	chr19	+	57839022	57839149	57830311	57830564	57856103	57856233	1059	4,5,6	0,1,0	5,11,4	0,2,0	148	74	1	1.0	1.0,0.714,1.0	1.0,0.733,1.0	-0.006
ENSG00000268750	AC010522.1	chr19	+	57856103	57856233	57819805	57819945	57858575	57858641	1060	5,7,15	0,2,7	6,13,8	0,3,0	148	74	0.0231035806227	0.5316596666176463	1.0,0.636,0.517	1.0,0.684,1.0	-0.177
ENSG00000268750	AC010522.1	chr19	+	57856103	57856233	57839022	57839149	57858575	57858641	1061	4,4,11	2,0,0	5,9,6	0,2,0	148	74	0.780534237163	1.0	0.5,1.0,1.0	1.0,0.692,1.0	-0.064
ENSG00000268750	AC010522.1	chr19	+	57856106	57856233	57819730	57819945	57858575	57858813	1062	10,7,15	0,2,7	12,15,10	0,3,0	148	74	0.0145239925394	0.4028241149603029	1.0,0.636,0.517	1.0,0.714,1.0	-0.187
ENSG00000268750	AC010522.1	chr19	+	57856106	57856233	57839022	57839149	57858575	57858813	1063	4,3,8	2,0,0	3,7,7	0,2,0	148	74	0.807913575977	1.0	0.5,1.0,1.0	1.0,0.636,1.0	-0.045
ENSG00000083828	ZNF586	chr19	+	57776542	57776669	57769654	57769878	57778750	57780614	1065	10,2,12	0,4,1	13,9,9	1,0,4	148	74	0.827371648989	1.0	1.0,0.2,0.857	0.867,1.0,0.529	-0.113
ENSG00000083828	ZNF586	chr19	+	57776542	57776669	57769654	57769878	57790273	57790400	1066	6,3,6	0,1,0	6,7,7	0,0,2	148	74	1	1.0	1.0,0.6,1.0	1.0,1.0,0.636	-0.012
ENSG00000083814	ZNF671	chr19	-	57723213	57723340	57722315	57722438	57727390	57727622	1069	17,3,15	0,0,0	36,17,31	0,1,0	148	74	1	1.0	1.0,1.0,1.0	1.0,0.895,1.0	0.035
ENSG00000083814	ZNF671	chr19	-	57726907	57727025	57723264	57723340	57727390	57727614	1070	0,0,1	5,0,3	0,0,0	7,4,6	148	74	1	1.0	0.0,NA,0.143	0.0,0.0,0.0	0.071
ENSG00000204519	ZNF551	chr19	+	57685261	57685385	57681976	57682244	57686480	57688028	1071	0,3,2	0,0,0	4,4,0	10,6,6	148	74	1	1.0	NA,1.0,1.0	0.167,0.25,0.0	0.861
ENSG00000121417	ZNF211	chr19	+	57633712	57633905	57633215	57633436	57634022	57634061	1072	2,0,2	2,2,2	7,3,2	3,0,6	148	74	0.0860703697248	1.0	0.333,0.0,0.333	0.538,1.0,0.143	-0.338
ENSG00000121417	ZNF211	chr19	+	57633785	57633905	57633180	57633436	57634022	57634061	1073	7,2,2	2,2,2	9,6,8	3,0,6	148	74	0.378691016426	1.0	0.636,0.333,0.333	0.6,1.0,0.4	-0.233
ENSG00000121417	ZNF211	chr19	+	57634022	57634061	57633167	57633436	57634628	57634755	1075	2,1,2	0,2,1	3,0,6	0,1,1	113	74	0.347804146723	1.0	1.0,0.247,0.567	1.0,0.0,0.797	0.006
ENSG00000121417	ZNF211	chr19	+	57634022	57634061	57633185	57633246	57634628	57634755	1076	1,0,0	0,0,2	0,0,1	0,0,0	113	74	1	1.0	1.0,NA,0.0	NA,NA,1.0	-0.5
ENSG00000121417	ZNF211	chr19	+	57639911	57640067	57634628	57634755	57640703	57642279	1077	3,6,1	6,7,3	4,3,5	7,10,3	148	74	0.94432076203	1.0	0.2,0.3,0.143	0.222,0.13,0.455	-0.055
ENSG00000269533	AC003002.3	chr19	+	57397047	57397174	57394187	57394223	57410879	57411167	1080	8,4,8	1,0,0	10,8,11	0,0,0	148	74	1	1.0	0.8,1.0,1.0	1.0,1.0,1.0	-0.067
ENSG00000152433	ZNF547	chr19	+	57370972	57371094	57368543	57368579	57371781	57371908	1081	0,0,1	0,0,3	0,0,0	2,0,5	148	74	1	1.0	NA,NA,0.143	0.0,NA,0.0	0.143
ENSG00000131845	ZNF304	chr19	+	57352654	57352735	57351325	57351697	57353724	57353851	1082	2,0,1	0,0,0	0,0,1	5,3,0	148	74	1	1.0	1.0,NA,1.0	0.0,0.0,1.0	0.667
ENSG00000198046	ZNF667	chr19	-	56449556	56449657	56439329	56442741	56458154	56458247	1091	0,0,1	3,3,4	1,0,2	3,11,5	148	74	0.856002567736	1.0	0.0,0.0,0.111	0.143,0.0,0.167	-0.066
ENSG00000063245	EPN1	chr19	+	55677549	55677734	55676624	55677218	55678526	55678855	1098	0,0,1	0,0,1	0,0,1	1,0,1	148	74	1	1.0	NA,NA,0.333	0.0,NA,0.333	0.167
ENSG00000063245	EPN1	chr19	+	55678526	55678855	55675225	55675435	55685395	55685645	1099	246,31,211	0,0,1	299,100,235	0,0,0	148	74	1	1.0	1.0,1.0,0.991	1.0,1.0,1.0	-0.003
ENSG00000063245	EPN1	chr19	+	55689296	55689371	55688869	55688994	55689866	55689915	1100	279,94,304	26,11,35	473,238,374	16,37,20	148	74	0.0631960551402	0.9360400731171585	0.843,0.81,0.813	0.937,0.763,0.903	-0.046
ENSG00000063244	U2AF2	chr19	+	55658861	55658981	55655108	55655153	55659209	55659345	1101	0,0,0	35,23,54	5,2,3	81,33,54	148	74	0.112411702515	1.0	0.0,0.0,0.0	0.03,0.029,0.027	-0.029
ENSG00000063244	U2AF2	chr19	+	55660176	55660221	55659209	55659345	55660515	55660619	1102	104,80,155	0,0,0	218,146,138	1,0,0	119	74	1	1.0	1.0,1.0,1.0	0.993,1.0,1.0	0.002
ENSG00000108106	UBE2S	chr19	-	55404060	55404147	55401578	55401762	55404287	55404478	1107	0,0,0	25,12,18	2,0,0	38,28,22	148	74	1	1.0	0.0,0.0,0.0	0.026,0.0,0.0	-0.009
ENSG00000105063	PPP6R1	chr19	-	55232074	55232211	55231801	55231982	55236642	55236821	1113	102,61,148	0,0,0	130,137,112	0,2,0	148	74	1	1.0	1.0,1.0,1.0	1.0,0.972,1.0	0.009
ENSG00000105063	PPP6R1	chr19	-	55246876	55247109	55245491	55245678	55258434	55259017	1114	76,24,69	0,1,0	86,60,84	0,0,0	148	74	1	1.0	1.0,0.923,1.0	1.0,1.0,1.0	-0.026
ENSG00000131037	EPS8L1	chr19	+	55083766	55084642	55083615	55083644	55085840	55085892	1117	0,2,0	0,6,2	0,0,1	1,1,2	148	74	1	1.0	NA,0.143,0.0	0.0,0.0,0.2	0.005
ENSG00000160439	RDH13	chr19	-	55048045	55048257	55047104	55047488	55048328	55048541	1118	0,0,0	1,3,0	0,3,2	1,3,1	148	74	1	1.0	0.0,0.0,NA	0.0,0.333,0.5	-0.278
ENSG00000160439	RDH13	chr19	-	55050699	55051002	55048656	55048763	55056652	55056808	1119	0,0,1	1,1,2	0,0,0	1,2,3	148	74	1	1.0	0.0,0.0,0.2	0.0,0.0,0.0	0.067
ENSG00000160439	RDH13	chr19	-	55059156	55059275	55056652	55056808	55062967	55063086	1120	16,15,43	1,1,0	31,35,27	2,2,1	148	74	1	1.0	0.889,0.882,1.0	0.886,0.897,0.931	0.019
ENSG00000167615	LENG8	chr19	+	54451289	54451382	54448886	54449310	54452092	54452267	1139	42,65,62	0,1,2	77,102,87	0,2,0	148	74	0.539174892462	1.0	1.0,0.97,0.939	1.0,0.962,1.0	-0.018
ENSG00000167615	LENG8	chr19	+	54451289	54451382	54449189	54449306	54452092	54452267	1140	41,90,90	0,0,2	99,131,105	3,0,1	148	74	0.582246528412	1.0	1.0,1.0,0.957	0.943,1.0,0.981	0.011
ENSG00000167615	LENG8	chr19	+	54453545	54453656	54452650	54452752	54454429	54454682	1141	27,54,39	5,1,3	32,70,40	1,3,0	148	74	0.0430387858488	0.7628381976092721	0.73,0.964,0.867	0.941,0.921,1.0	-0.1
ENSG00000186230	ZNF749	chr19	+	57441884	57442011	57435324	57435593	57443290	57447101	1145	1,0,0	1,2,3	9,3,3	1,2,2	148	74	303489	0.001825398898788147	0.333,0.0,0.0	0.818,0.429,0.429	-0.448
ENSG00000170889	RPS9	chr19	+	54201486	54201609	54201132	54201281	54206275	54206462	1147	1213,643,1913	2,0,1	2548,1250,1722	4,0,1	148	74	1	1.0	0.997,1.0,0.999	0.997,1.0,0.999	0.0
ENSG00000170889	RPS9	chr19	+	54206275	54206462	54201486	54201609	54207397	54207647	1148	662,544,1202	2,0,1	1466,1019,1057	3,1,2	148	74	1	1.0	0.994,1.0,0.998	0.996,0.998,0.996	0.001
ENSG00000170889	RPS9	chr19	+	54206275	54206724	54201486	54201609	54207397	54207644	1149	553,499,1038	2,0,1	1279,946,892	3,1,2	148	74	1	1.0	0.993,1.0,0.998	0.995,0.998,0.996	0.001
ENSG00000170889	RPS9	chr19	+	54206552	54206724	54206275	54206462	54207397	54207522	1150	16,2,15	113,47,172	14,1,17	195,73,172	148	74	0.263088999748	1.0	0.066,0.021,0.042	0.035,0.007,0.047	0.013
ENSG00000125505	MBOAT7	chr19	-	54188432	54188511	54188216	54188346	54189337	54189360	1152	63,36,46	0,0,0	64,44,40	1,1,0	148	74	1	1.0	1.0,1.0,1.0	0.97,0.957,1.0	0.024
ENSG00000170906	NDUFA3	chr19	+	54105596	54105703	54103113	54103188	54105933	54106011	1154	3,1,0	196,8,133	7,2,0	201,51,138	148	74	0.943538883085	1.0	0.008,0.059,0.0	0.017,0.019,0.0	0.01
ENSG00000170906	NDUFA3	chr19	+	54106352	54106446	54105933	54106011	54106810	54106961	1155	3,1,0	56,3,42	7,0,3	57,7,30	148	74	0.0360140102444	0.6880921189476978	0.026,0.143,0.0	0.058,0.0,0.048	0.021
ENSG00000170906	NDUFA3	chr19	+	54106810	54106978	54105933	54106011	54108439	54108704	1156	56,3,42	0,1,0	57,7,30	0,0,1	148	74	1	1.0	1.0,0.6,1.0	1.0,1.0,0.938	-0.113
ENSG00000173276	ZBTB21	chr21	-	42002349	42002503	41988636	41994108	42002896	42002961	1158	0,1,1	2,0,0	3,0,0	1,0,0	148	74	1	1.0	0.0,1.0,1.0	0.6,NA,NA	0.067
ENSG00000173276	ZBTB21	chr21	-	42002349	42002563	41993947	41994108	42002896	42002961	1159	0,1,0	2,0,0	3,1,1	1,0,0	148	74	1	1.0	0.0,1.0,NA	0.6,1.0,1.0	-0.367
ENSG00000173276	ZBTB21	chr21	-	42002896	42002961	41986830	41994108	42010251	42010333	1161	3,1,4	11,2,21	2,0,1	24,7,15	139	74	0.0187972787023	0.4692380005658483	0.127,0.21,0.092	0.042,0.0,0.034	0.118
ENSG00000160336	ZNF761	chr19	+	53445000	53445123	53431992	53432028	53446226	53446337	1175	5,0,2	0,0,0	2,1,3	0,0,1	148	74	1	1.0	1.0,NA,1.0	1.0,1.0,0.6	0.133
ENSG00000160336	ZNF761	chr19	+	53445000	53445123	53431992	53432028	53447195	53447283	1176	5,0,2	1,1,0	0,0,2	1,3,2	148	74	0.00040463297507	0.041871110625085355	0.714,0.0,1.0	0.0,0.0,0.333	0.46
ENSG00000160336	ZNF761	chr19	+	53445000	53445219	53431983	53432028	53446226	53446337	1177	3,0,1	0,0,0	0,0,2	0,0,1	148	74	1	1.0	1.0,NA,1.0	NA,NA,0.5	0.5
ENSG00000160336	ZNF761	chr19	+	53446226	53446337	53431983	53432028	53447195	53447283	1178	44,20,35	1,1,0	33,24,19	1,3,2	148	74	1	1.0	0.957,0.909,1.0	0.943,0.8,0.826	0.099
ENSG00000160336	ZNF761	chr19	+	53446226	53446337	53445000	53445123	53447195	53447283	1179	46,20,36	2,0,1	35,25,19	0,0,0	148	74	0.268960199266	1.0	0.92,1.0,0.947	1.0,1.0,1.0	-0.044
ENSG00000196417	ZNF765	chr19	+	53402064	53402191	53397942	53398030	53407697	53412009	1180	7,2,5	0,1,4	0,0,6	0,1,3	148	74	1	1.0	1.0,0.5,0.385	NA,0.0,0.5	0.378
ENSG00000196417	ZNF765	chr19	+	53402064	53402191	53397942	53398030	53423061	53423502	1181	0,3,0	0,0,0	0,3,1	0,1,0	148	74	1	1.0	NA,1.0,NA	NA,0.6,1.0	0.2
ENSG00000180257	ZNF816	chr19	-	52960026	52960177	52956026	52956104	52962726	52962861	1184	0,0,0	8,2,7	0,2,1	13,6,9	148	74	0.896214067021	1.0	0.0,0.0,0.0	0.0,0.143,0.053	-0.065
ENSG00000221874	ZNF816-ZNF321P	chr19	-	52952750	52952877	52928474	52929414	52956026	52956104	1185	0,3,0	0,0,0	1,1,6	1,0,0	148	74	1	1.0	NA,1.0,NA	0.333,1.0,1.0	0.222
ENSG00000213793	ZNF888	chr19	-	52917221	52917404	52915195	52915322	52917858	52917997	1186	0,1,0	6,0,1	0,0,0	3,1,6	148	74	1	1.0	0.0,1.0,0.0	0.0,0.0,0.0	0.333
ENSG00000213793	ZNF888	chr19	-	52918818	52918937	52917858	52917931	52923368	52923481	1187	2,2,2	2,0,4	0,7,1	4,7,1	148	74	0.462702775884	1.0	0.333,1.0,0.2	0.0,0.333,0.333	0.289
ENSG00000213793	ZNF888	chr19	-	52918818	52918937	52917858	52917997	52923368	52923481	1188	0,0,0	1,0,1	0,1,1	0,1,2	148	74	1	1.0	0.0,NA,0.0	NA,0.333,0.2	-0.267
ENSG00000182986	ZNF320	chr19	-	52888126	52888253	52876171	52881983	52890240	52890328	1189	4,8,9	0,0,0	7,18,8	0,3,0	148	74	0.620067898248	1.0	1.0,1.0,1.0	1.0,0.75,1.0	0.083
ENSG00000182986	ZNF320	chr19	-	52891228	52891346	52890240	52890328	52897509	52897650	1190	13,12,11	0,0,1	25,37,19	0,0,0	148	74	1	1.0	1.0,1.0,0.846	1.0,1.0,1.0	-0.051
ENSG00000182986	ZNF320	chr19	-	52893383	52893619	52891228	52891346	52893778	52893856	1191	2,0,2	2,1,0	5,2,0	1,0,0	148	74	1	1.0	0.333,0.0,1.0	0.714,1.0,NA	-0.413
ENSG00000182986	ZNF320	chr19	-	52893383	52893619	52891228	52891346	52897647	52897686	1193	1,0,0	0,0,0	3,0,0	0,2,0	148	74	1	1.0	1.0,NA,NA	1.0,0.0,NA	0.5
ENSG00000182986	ZNF320	chr19	-	52893778	52893856	52891228	52891346	52897647	52897686	1195	2,1,0	0,0,0	1,1,0	0,2,0	148	74	1	1.0	1.0,1.0,NA	1.0,0.2,NA	0.4
ENSG00000182986	ZNF320	chr19	-	52893778	52893856	52893383	52893619	52897519	52897649	1196	1,0,2	0,0,1	3,2,0	0,0,1	148	74	1	1.0	1.0,NA,0.5	1.0,1.0,0.0	0.083
ENSG00000182986	ZNF320	chr19	-	52893778	52893856	52893383	52893619	52897647	52897686	1197	1,0,2	0,0,0	3,3,0	1,0,0	148	74	1	1.0	1.0,NA,1.0	0.6,1.0,NA	0.2
ENSG00000189190	ZNF600	chr19	-	52774574	52774701	52764549	52767772	52778825	52778907	1200	6,4,6	3,0,0	7,21,4	0,2,1	148	74	0.602258109706	1.0	0.5,1.0,1.0	1.0,0.84,0.667	-0.002
ENSG00000198464	ZNF480	chr19	+	52314152	52314279	52300393	52300484	52315833	52315962	1204	44,11,40	1,0,4	37,25,30	1,0,2	148	74	0.361416134801	1.0	0.957,1.0,0.833	0.949,1.0,0.882	-0.014
ENSG00000198464	ZNF480	chr19	+	52314152	52314279	52300393	52300484	52321578	52323158	1205	15,7,25	0,0,0	14,14,16	0,0,1	148	74	1	1.0	1.0,1.0,1.0	1.0,1.0,0.889	0.037
ENSG00000198464	ZNF480	chr19	+	52315833	52315962	52300393	52300484	52321578	52323674	1206	4,3,9	0,0,0	10,3,14	0,0,1	148	74	1	1.0	1.0,1.0,1.0	1.0,1.0,0.875	0.042
ENSG00000204611	ZNF616	chr19	-	52122359	52122457	52114789	52117024	52123922	52124049	1209	0,0,2	9,0,7	2,0,2	3,4,9	148	74	1	1.0	0.0,NA,0.125	0.25,0.0,0.1	-0.054
ENSG00000204611	ZNF616	chr19	-	52122407	52122457	52116912	52117024	52123922	52124049	1210	0,0,2	9,0,7	1,0,2	3,4,9	124	74	1	1.0	0.0,NA,0.146	0.166,0.0,0.117	-0.021
ENSG00000197608	ZNF841	chr19	-	52076043	52076172	52064465	52067610	52076957	52077084	1211	14,17,25	0,1,0	12,10,22	0,0,1	148	74	1	1.0	1.0,0.895,1.0	1.0,1.0,0.917	-0.007
ENSG00000197608	ZNF841	chr19	-	52076957	52077084	52064465	52067610	52084786	52084878	1212	3,5,6	0,1,0	5,10,3	0,0,2	148	74	0.683475517741	1.0	1.0,0.714,1.0	1.0,1.0,0.429	0.095
ENSG00000197619	ZNF615	chr19	-	52000345	52000378	51991331	51994837	52001812	52001908	1214	2,4,9	0,0,0	1,3,6	3,1,2	107	74	2.20729e+06	0.0061641933165737725	1.0,1.0,1.0	0.187,0.675,0.675	0.488
ENSG00000197619	ZNF615	chr19	-	52004416	52004723	52003696	52003900	52007292	52007330	1218	0,0,0	9,0,13	1,0,2	15,5,5	148	74	1	1.0	0.0,NA,0.0	0.032,0.0,0.167	-0.066
ENSG00000197619	ZNF615	chr19	-	52004416	52004723	52003696	52003900	52008140	52008201	1219	0,0,0	1,2,6	1,0,2	7,4,4	148	74	0.85621575873	1.0	0.0,0.0,0.0	0.067,0.0,0.2	-0.089
ENSG00000197619	ZNF615	chr19	-	52004416	52004849	52003848	52003900	52007292	52007330	1220	0,0,0	9,0,13	1,0,2	15,5,5	148	74	1	1.0	0.0,NA,0.0	0.032,0.0,0.167	-0.066
ENSG00000197619	ZNF615	chr19	-	52007292	52007330	52003696	52003900	52007958	52008081	1222	3,0,6	0,0,0	9,1,0	3,0,0	112	74	1	1.0	1.0,NA,1.0	0.665,1.0,NA	0.167
ENSG00000197619	ZNF615	chr19	-	52007292	52007330	52003696	52003900	52008140	52008200	1223	6,0,13	1,2,6	15,5,4	7,4,4	112	74	0.899688310605	1.0	0.799,0.0,0.589	0.586,0.452,0.398	-0.016
ENSG00000176024	ZNF613	chr19	+	51927894	51927994	51927434	51927540	51929731	51929896	1226	1,0,0	0,0,0	0,0,1	1,0,2	148	74	1	1.0	1.0,NA,NA	0.0,NA,0.2	0.9
ENSG00000062822	POLD1	chr19	+	50387659	50387804	50384372	50384390	50398850	50399053	1239	0,0,1	0,0,0	0,0,0	4,1,0	148	74	1	1.0	NA,NA,1.0	0.0,0.0,NA	1.0
ENSG00000062822	POLD1	chr19	+	50395024	50395150	50384341	50384390	50398850	50399053	1240	2,0,0	0,0,0	1,1,0	4,1,0	148	74	1	1.0	1.0,NA,NA	0.111,0.333,NA	0.778
ENSG00000062822	POLD1	chr19	+	50410982	50411058	50409518	50409666	50413425	50413521	1241	1,0,0	4,6,11	0,0,0	17,10,17	148	74	1	1.0	0.111,0.0,0.0	0.0,0.0,0.0	0.037
ENSG00000062822	POLD1	chr19	+	50415723	50415826	50415437	50415590	50416395	50416528	1242	8,6,23	0,0,0	10,4,16	1,0,0	148	74	1	1.0	1.0,1.0,1.0	0.833,1.0,1.0	0.056
ENSG00000105357	MYH14	chr19	+	50230824	50230999	50230524	50230623	50231929	50232070	1249	1,0,0	2,0,2	0,1,0	4,0,0	148	74	1	1.0	0.2,NA,0.0	0.0,1.0,NA	-0.4
ENSG00000142528	ZNF473	chr19	+	50030891	50031091	50025892	50026122	50039160	50039287	1252	2,1,9	0,1,0	2,0,4	1,0,0	148	74	1	1.0	1.0,0.333,1.0	0.5,NA,1.0	0.028
ENSG00000142528	ZNF473	chr19	+	50031013	50031091	50025805	50026122	50039160	50039287	1253	10,3,18	0,1,0	18,2,6	1,0,0	148	74	1	1.0	1.0,0.6,1.0	0.9,1.0,1.0	-0.1
ENSG00000039650	PNKP	chr19	-	49862043	49862105	49861448	49861881	49862184	49862209	1258	5,8,10	0,1,0	17,20,12	0,0,0	136	74	1	1.0	1.0,0.813,1.0	1.0,1.0,1.0	-0.062
ENSG00000010361	FUZ	chr19	-	49808114	49808159	49806884	49807374	49808413	49808491	1266	2,0,1	5,5,5	1,0,0	12,9,8	119	74	0.9258092262	1.0	0.199,0.0,0.111	0.049,0.0,0.0	0.087
ENSG00000010361	FUZ	chr19	-	49812250	49812335	49811630	49811699	49812614	49812736	1267	7,5,27	0,1,2	25,11,14	3,0,1	148	74	0.390693852804	1.0	1.0,0.714,0.871	0.806,1.0,0.875	-0.032
ENSG00000196961	AP2A1	chr19	+	49802533	49802599	49801980	49802141	49802948	49803005	1273	3,2,5	25,1,6	4,1,1	19,5,11	140	74	0.196506380616	1.0	0.06,0.514,0.306	0.1,0.096,0.046	0.213
ENSG00000126457	PRMT1	chr19	+	49679871	49679925	49677270	49677316	49680486	49680588	1275	11,3,22	14,9,32	27,14,21	34,22,21	128	74	0.420041445724	1.0	0.312,0.162,0.284	0.315,0.269,0.366	-0.064
ENSG00000126457	PRMT1	chr19	+	49680486	49680588	49677151	49677316	49681909	49681979	1276	48,26,74	0,0,0	86,37,65	0,1,0	148	74	1	1.0	1.0,1.0,1.0	1.0,0.949,1.0	0.017
ENSG00000104872	PIH1D1	chr19	-	49451484	49451578	49450781	49450848	49453375	49453495	1286	13,24,46	0,0,0	43,83,39	2,1,2	148	74	0.109445619732	1.0	1.0,1.0,1.0	0.915,0.976,0.907	0.067
ENSG00000104872	PIH1D1	chr19	-	49451484	49451578	49450781	49450848	49453392	49453494	1287	13,24,46	0,0,0	42,84,39	4,0,0	148	74	0.667438739625	1.0	1.0,1.0,1.0	0.84,1.0,1.0	0.053
ENSG00000104872	PIH1D1	chr19	-	49451484	49451591	49450781	49450848	49453375	49453493	1288	13,24,46	0,0,0	42,83,39	2,1,2	148	74	0.107311143296	1.0	1.0,1.0,1.0	0.913,0.976,0.907	0.068
ENSG00000104872	PIH1D1	chr19	-	49451484	49451591	49450781	49450848	49453392	49453494	1289	14,24,46	0,0,0	42,83,39	4,0,0	148	74	0.704287414535	1.0	1.0,1.0,1.0	0.84,1.0,1.0	0.053
ENSG00000074219	TEAD2	chr19	-	49348956	49349059	49348702	49348845	49351300	49351365	1290	1,5,14	23,1,6	7,11,6	25,6,11	148	74	0.771772020375	1.0	0.021,0.714,0.538	0.123,0.478,0.214	0.153
ENSG00000074219	TEAD2	chr19	-	49348956	49349059	49348702	49348845	49355147	49355206	1291	0,3,1	0,0,3	0,2,2	0,1,2	148	74	1	1.0	NA,1.0,0.143	NA,0.5,0.333	0.155
ENSG00000074219	TEAD2	chr19	-	49351300	49351365	49348702	49348845	49355147	49355206	1292	71,18,35	0,0,3	58,44,39	0,1,2	139	74	0.503446589306	1.0	1.0,1.0,0.861	1.0,0.959,0.912	-0.003
ENSG00000074219	TEAD2	chr19	-	49355302	49355419	49355147	49355206	49357251	49357255	1294	31,25,25	0,0,0	30,46,36	1,0,0	148	74	1	1.0	1.0,1.0,1.0	0.938,1.0,1.0	0.021
ENSG00000074219	TEAD2	chr19	-	49355311	49355419	49355147	49355206	49357251	49357314	1295	35,23,34	0,0,0	45,50,39	1,0,0	148	74	1	1.0	1.0,1.0,1.0	0.957,1.0,1.0	0.014
ENSG00000074219	TEAD2	chr19	-	49355958	49355970	49355302	49355419	49357251	49357314	1296	7,4,5	25,19,20	9,12,13	27,36,27	86	74	0.176344674867	1.0	0.194,0.153,0.177	0.223,0.223,0.293	-0.072
ENSG00000074219	TEAD2	chr19	-	49359843	49360081	49359434	49359499	49362372	49362457	1297	13,11,6	0,0,1	35,9,15	0,0,0	148	74	1	1.0	1.0,1.0,0.75	1.0,1.0,1.0	-0.083
ENSG00000130529	TRPM4	chr19	+	49166040	49166215	49158191	49158259	49168259	49168423	1298	5,4,2	1,2,3	6,5,5	1,0,4	148	74	0.24192994359	1.0	0.714,0.5,0.25	0.75,1.0,0.385	-0.224
ENSG00000130529	TRPM4	chr19	+	49166040	49166215	49158191	49158259	49168552	49168736	1299	5,4,2	0,0,0	6,5,5	0,1,0	148	74	1	1.0	1.0,1.0,1.0	1.0,0.714,1.0	0.095
ENSG00000130529	TRPM4	chr19	+	49168259	49168423	49158191	49158259	49168552	49168736	1301	3,5,6	0,0,0	4,7,7	0,1,0	148	74	1	1.0	1.0,1.0,1.0	1.0,0.778,1.0	0.074
ENSG00000130529	TRPM4	chr19	+	49172008	49172108	49171577	49171769	49181348	49181461	1303	3,6,4	0,0,0	19,11,15	0,2,0	148	74	1	1.0	1.0,1.0,1.0	1.0,0.733,1.0	0.089
ENSG00000130529	TRPM4	chr19	+	49181348	49181461	49172008	49172108	49182577	49182867	1306	3,11,8	0,2,1	12,10,7	0,3,2	148	74	0.280090366652	1.0	1.0,0.733,0.8	1.0,0.625,0.636	0.091
ENSG00000130528	HRC	chr19	-	49153260	49153331	49152309	49152378	49153406	49153435	1311	78,20,87	0,1,0	101,250,126	1,0,1	145	74	1	1.0	1.0,0.911,1.0	0.981,1.0,0.985	-0.018
ENSG00000177380	PPFIA3	chr19	+	49149546	49149718	49149256	49149325	49150079	49150151	1315	4,1,8	0,0,1	6,7,5	0,0,0	148	74	1	1.0	1.0,1.0,0.8	1.0,1.0,1.0	-0.067
ENSG00000183207	RUVBL2	chr19	+	48999318	48999373	48993561	48993902	49003278	49003334	1317	2,2,10	1,0,0	7,7,4	0,0,0	129	74	1	1.0	0.534,1.0,1.0	1.0,1.0,1.0	-0.155
ENSG00000183207	RUVBL2	chr19	+	49001348	49001590	48999318	48999373	49003278	49003334	1318	0,1,0	3,0,6	0,0,0	8,4,3	148	74	1	1.0	0.0,1.0,0.0	0.0,0.0,0.0	0.333
ENSG00000183207	RUVBL2	chr19	+	49007301	49007368	49007017	49007147	49009775	49009871	1319	153,94,263	0,0,0	305,197,201	0,2,0	141	74	1	1.0	1.0,1.0,1.0	1.0,0.981,1.0	0.006
ENSG00000087076	HSD17B14	chr19	-	48813432	48813552	48813017	48813348	48813662	48813730	1321	12,10,7	2,3,2	13,7,12	0,0,0	148	74	1.2231e+06	0.003981699277366815	0.75,0.625,0.636	1.0,1.0,1.0	-0.33
ENSG00000087076	HSD17B14	chr19	-	48813455	48813552	48813017	48813348	48813662	48813730	1322	12,12,7	2,3,2	21,12,15	0,0,0	148	74	1.54727e+06	0.0046531848498930885	0.75,0.667,0.636	1.0,1.0,1.0	-0.316
ENSG00000087076	HSD17B14	chr19	-	48813662	48813730	48813432	48813552	48815036	48815072	1323	18,21,14	0,1,0	28,17,19	0,0,0	142	74	1	1.0	1.0,0.916,1.0	1.0,1.0,1.0	-0.028
ENSG00000087076	HSD17B14	chr19	-	48831667	48831759	48815036	48815141	48832665	48832732	1324	13,4,4	1,6,5	7,13,12	3,2,4	148	74	0.254622623444	1.0	0.867,0.25,0.286	0.538,0.765,0.6	-0.167
ENSG00000087076	HSD17B14	chr19	-	48832665	48832752	48815036	48815141	48834275	48834358	1325	1,6,5	0,0,0	3,2,4	0,0,1	148	74	1	1.0	1.0,1.0,1.0	1.0,1.0,0.667	0.111
ENSG00000063180	CA11	chr19	-	48638239	48638293	48638021	48638144	48638887	48639053	1326	5,0,0	4,4,4	0,0,0	7,0,4	128	74	1	1.0	0.42,0.0,0.0	0.0,NA,0.0	0.14
ENSG00000105443	CYTH2	chr19	+	48477716	48477719	48474837	48474949	48478068	48478145	1331	5,8,9	3,6,16	17,13,4	17,2,7	77	74	0.46118756852	1.0	0.616,0.562,0.351	0.49,0.862,0.354	-0.059
ENSG00000105443	CYTH2	chr19	+	48478437	48478592	48478274	48478346	48479122	48479365	1332	105,138,159	0,0,0	213,233,219	1,0,0	148	74	1	1.0	1.0,1.0,1.0	0.991,1.0,1.0	0.003
ENSG00000105479	CCDC114	chr19	-	48318712	48318812	48318386	48318576	48320298	48320391	1334	0,3,1	0,0,0	3,2,1	0,2,0	148	74	1	1.0	NA,1.0,1.0	1.0,0.333,1.0	0.222
ENSG00000105483	CARD8	chr19	-	48218870	48219012	48215339	48215384	48221729	48221855	1336	5,4,2	1,0,1	5,1,3	1,2,0	148	74	0.288594149628	1.0	0.714,1.0,0.5	0.714,0.2,1.0	0.1
ENSG00000105483	CARD8	chr19	-	48223718	48223868	48221729	48221855	48230437	48230498	1338	0,1,4	24,4,4	3,0,3	21,6,10	148	74	0.860352492234	1.0	0.0,0.111,0.333	0.067,0.0,0.13	0.082
ENSG00000105483	CARD8	chr19	-	48223718	48223868	48221729	48221855	48231659	48232114	1339	0,2,2	1,0,0	0,0,0	0,0,1	148	74	1	1.0	0.0,1.0,1.0	NA,NA,0.0	0.667
ENSG00000105483	CARD8	chr19	-	48232452	48232493	48231659	48231810	48234402	48234543	1340	22,4,11	4,0,1	38,8,11	4,0,1	115	74	0.716301021285	1.0	0.78,1.0,0.876	0.859,1.0,0.876	-0.026
ENSG00000105483	CARD8	chr19	-	48232452	48232789	48231659	48231810	48234402	48234543	1341	16,3,9	4,0,1	27,8,8	4,0,1	148	74	0.623068961887	1.0	0.667,1.0,0.818	0.771,1.0,0.8	-0.029
ENSG00000105483	CARD8	chr19	-	48238382	48238526	48233820	48234543	48240961	48241063	1343	9,1,0	1,0,2	3,3,3	5,5,3	148	74	0.350093361468	1.0	0.818,1.0,0.0	0.231,0.231,0.333	0.341
ENSG00000105483	CARD8	chr19	-	48238382	48238532	48232452	48234543	48240961	48241063	1344	12,4,2	1,0,2	12,12,12	5,5,3	148	74	0.0561988780204	0.8804395215913023	0.857,1.0,0.333	0.545,0.545,0.667	0.144
ENSG00000105483	CARD8	chr19	-	48246074	48246381	48240961	48241063	48249522	48249633	1346	0,0,0	8,5,7	2,0,0	2,5,8	148	74	1	1.0	0.0,0.0,0.0	0.333,0.0,0.0	-0.111
ENSG00000105483	CARD8	chr19	-	48249522	48249633	48240961	48241063	48249750	48249810	1347	17,8,13	0,4,4	15,14,18	4,2,0	148	74	0.417762961319	1.0	1.0,0.5,0.619	0.652,0.778,1.0	-0.104
ENSG00000185453	ZSWIM9	chr19	+	48182454	48182767	48171793	48172077	48194652	48195918	1348	8,3,6	0,1,0	9,10,2	0,1,0	148	74	1	1.0	1.0,0.6,1.0	1.0,0.833,1.0	-0.078
ENSG00000105373	NOP53	chr19	+	47746966	47747031	47745545	47745783	47750177	47750286	1350	124,74,209	4,1,0	148,84,140	2,0,1	139	74	0.495740379157	1.0	0.943,0.975,1.0	0.975,1.0,0.987	-0.015
ENSG00000024422	EHD2	chr19	+	47716557	47717016	47713421	47713538	47718508	47718606	1352	28,11,116	3,0,0	43,7,57	3,0,3	148	74	0.0597451100232	0.9121386116774888	0.824,1.0,1.0	0.878,1.0,0.905	0.014
ENSG00000063169	BICRA	chr19	+	47670442	47670544	47608195	47608282	47673569	47673615	1353	38,17,40	0,0,2	49,38,38	0,0,0	148	74	1	1.0	1.0,1.0,0.909	1.0,1.0,1.0	-0.03
ENSG00000063169	BICRA	chr19	+	47675850	47675916	47673719	47673762	47679320	47679549	1354	14,5,32	2,0,0	22,13,24	0,0,1	140	74	1	1.0	0.787,1.0,1.0	1.0,1.0,0.927	-0.047
ENSG00000063169	BICRA	chr19	+	47681975	47682152	47678961	47681276	47694114	47694726	1355	0,1,2	0,1,3	4,0,3	4,7,1	148	74	1	1.0	NA,0.333,0.25	0.333,0.0,0.6	-0.02
ENSG00000134815	DHX34	chr19	+	47376914	47376989	47376442	47376560	47377099	47377206	1360	0,4,6	2,5,4	5,2,3	3,10,4	148	74	0.751322902643	1.0	0.0,0.286,0.429	0.455,0.091,0.273	-0.035
ENSG00000105327	BBC3	chr19	-	47226563	47226754	47220823	47221918	47230928	47231199	1361	10,2,1	0,1,0	7,10,16	0,0,0	148	74	1	1.0	1.0,0.5,1.0	1.0,1.0,1.0	-0.167
ENSG00000105327	BBC3	chr19	-	47228157	47228446	47226563	47226754	47230928	47231199	1363	3,1,1	1,0,0	2,2,4	0,0,0	148	74	1	1.0	0.6,1.0,1.0	1.0,1.0,1.0	-0.133
ENSG00000142230	SAE1	chr19	+	47152897	47153038	47150201	47150375	47155113	47155213	1368	90,37,110	0,0,1	184,75,142	0,1,0	148	74	1	1.0	1.0,1.0,0.982	1.0,0.974,1.0	0.003
ENSG00000142230	SAE1	chr19	+	47152897	47153040	47150201	47150375	47155113	47155177	1369	177,51,153	0,0,1	280,111,195	0,1,0	148	74	1	1.0	1.0,1.0,0.987	1.0,0.982,1.0	0.002
ENSG00000142230	SAE1	chr19	+	47156986	47157181	47155113	47155213	47169817	47169923	1372	0,1,0	29,12,20	3,0,3	35,8,31	148	74	0.321505174649	1.0	0.0,0.04,0.0	0.041,0.0,0.046	-0.016
ENSG00000142230	SAE1	chr19	+	47180145	47180303	47169817	47169923	47197232	47197377	1373	0,2,4	227,23,173	1,1,2	368,72,211	148	74	1	1.0	0.0,0.042,0.011	0.001,0.007,0.005	0.013
ENSG00000142230	SAE1	chr19	+	47197232	47197377	47169817	47169923	47203670	47203740	1374	252,39,194	0,0,7	402,93,242	4,1,2	148	74	0.584344986177	1.0	1.0,1.0,0.933	0.98,0.979,0.984	-0.003
ENSG00000160014	CALM3	chr19	+	46605826	46605857	46601275	46601437	46608196	46608327	1378	628,321,851	1,0,0	1252,596,713	1,0,0	105	74	1	1.0	0.998,1.0,1.0	0.999,1.0,1.0	-0.0
ENSG00000160014	CALM3	chr19	+	46605993	46606185	46605826	46605857	46608196	46608340	1379	1,0,0	146,63,221	3,0,0	218,100,136	148	74	1	1.0	0.003,0.0,0.0	0.007,0.0,0.0	-0.001
ENSG00000124440	HIF3A	chr19	+	46305244	46305390	46303848	46304088	46308220	46308305	1381	70,24,78	16,11,12	66,54,62	23,33,16	148	74	0.132938560768	1.0	0.686,0.522,0.765	0.589,0.45,0.66	0.091
ENSG00000124440	HIF3A	chr19	+	46310541	46310691	46309220	46309359	46312160	46312267	1382	0,0,0	45,34,42	0,0,1	33,28,45	148	74	1	1.0	0.0,0.0,0.0	0.0,0.0,0.011	-0.004
ENSG00000124440	HIF3A	chr19	+	46312505	46312653	46312160	46312267	46320442	46320561	1383	217,28,278	4,0,1	226,149,226	3,5,3	148	74	0.0973955367311	1.0	0.964,1.0,0.993	0.974,0.937,0.974	0.024
ENSG00000124440	HIF3A	chr19	+	46329080	46329478	46325534	46325639	46331155	46331496	1384	15,7,8	2,0,1	21,9,14	0,1,0	148	74	0.754374404669	1.0	0.789,1.0,0.8	1.0,0.818,1.0	-0.076
ENSG00000124440	HIF3A	chr19	+	46329206	46329478	46325534	46325639	46331155	46331273	1385	38,7,13	2,0,1	19,16,19	0,1,0	148	74	0.496953309372	1.0	0.905,1.0,0.867	1.0,0.889,1.0	-0.039
ENSG00000124440	HIF3A	chr19	+	46334904	46334986	46331155	46331273	46339524	46339909	1386	64,21,67	1,0,5	83,71,93	0,0,1	148	74	0.0534967306211	0.8538044806463281	0.97,1.0,0.87	1.0,1.0,0.979	-0.046
ENSG00000185800	DMWD	chr19	-	45784640	45784715	45782946	45784290	45785593	45786871	1394	51,61,78	5,13,8	79,112,71	2,12,11	148	74	0.285593979899	1.0	0.836,0.701,0.83	0.952,0.824,0.763	-0.057
ENSG00000268434	AC011530.1	chr19	-	45780213	45780381	45779777	45779869	45782192	45782250	1395	0,0,0	48,11,24	4,1,1	30,51,24	148	74	0.836424419015	1.0	0.0,0.0,0.0	0.062,0.01,0.02	-0.031
ENSG00000268434	AC011530.1	chr19	-	45782192	45782250	45779777	45779869	45784640	45784715	1397	47,11,24	0,0,0	26,51,23	1,0,0	132	74	1	1.0	1.0,1.0,1.0	0.936,1.0,1.0	0.021
ENSG00000268434	AC011530.1	chr19	-	45782192	45782250	45779777	45779869	45785593	45785713	1398	47,11,24	0,0,0	26,51,23	0,1,0	132	74	1	1.0	1.0,1.0,1.0	1.0,0.966,1.0	0.011
ENSG00000268434	AC011530.1	chr19	-	45784640	45784715	45779777	45779869	45785593	45785713	1400	39,48,50	0,0,0	66,92,57	0,1,0	148	74	1	1.0	1.0,1.0,1.0	1.0,0.979,1.0	0.007
ENSG00000125743	SNRPD2	chr19	-	45689232	45689347	45688386	45688566	45691886	45691941	1402	6,1,2	88,19,103	3,3,3	188,93,107	148	74	0.483968497596	1.0	0.033,0.026,0.01	0.008,0.016,0.014	0.01
ENSG00000125743	SNRPD2	chr19	-	45690571	45690667	45688386	45688566	45691886	45691940	1403	0,0,0	88,19,103	0,0,1	188,93,107	148	74	1	1.0	0.0,0.0,0.0	0.0,0.0,0.005	-0.002
ENSG00000125744	RTN2	chr19	-	45488636	45488706	45488470	45488517	45488847	45488986	1405	29,5,26	2,0,0	31,10,13	0,0,0	144	74	1	1.0	0.882,1.0,1.0	1.0,1.0,1.0	-0.039
ENSG00000125744	RTN2	chr19	-	45489345	45489553	45488759	45488986	45493159	45493267	1406	35,1,28	1,0,1	34,17,23	0,0,0	148	74	1	1.0	0.946,1.0,0.933	1.0,1.0,1.0	-0.04
ENSG00000125744	RTN2	chr19	-	45493159	45493378	45489345	45489553	45494165	45494420	1407	4,0,6	7,0,1	7,6,4	0,0,2	148	74	1	1.0	0.222,NA,0.75	1.0,1.0,0.5	-0.347
ENSG00000104881	PPP1R13L	chr19	-	45404998	45405081	45398263	45398339	45406291	45406327	1413	2,2,2	5,2,2	7,4,1	3,6,4	148	74	0.52166830803	1.0	0.167,0.333,0.333	0.538,0.25,0.111	-0.022
ENSG00000104866	PPP1R37	chr19	+	45138513	45138611	45093178	45093527	45140235	45140281	1414	13,7,23	0,0,0	27,19,16	1,0,1	148	74	1	1.0	1.0,1.0,1.0	0.931,1.0,0.889	0.06
ENSG00000104866	PPP1R37	chr19	+	45140235	45140281	45093178	45093527	45140505	45140606	1415	6,3,10	0,0,0	8,9,8	0,1,0	120	74	1	1.0	1.0,1.0,1.0	1.0,0.847,1.0	0.051
ENSG00000142252	GEMIN7	chr19	+	45079906	45080029	45079259	45079377	45090106	45090537	1417	25,8,28	10,4,7	19,9,13	19,7,11	148	74	0.0063663595328	0.2454979679887406	0.556,0.5,0.667	0.333,0.391,0.371	0.209
ENSG00000104856	RELB	chr19	+	45009813	45009822	45002948	45002996	45011935	45012229	1419	5,0,2	2,1,2	6,0,3	0,0,0	83	74	1	1.0	0.69,0.0,0.471	1.0,NA,1.0	-0.613
ENSG00000104856	RELB	chr19	+	45022052	45022210	45011935	45012276	45025328	45025420	1420	25,11,23	0,0,0	18,12,24	1,0,0	148	74	1	1.0	1.0,1.0,1.0	0.9,1.0,1.0	0.033
ENSG00000104853	CLPTM1	chr19	+	44991237	44991373	44990849	44990945	44992232	44992400	1423	86,5,23	0,0,0	72,18,43	1,0,0	148	74	1	1.0	1.0,1.0,1.0	0.973,1.0,1.0	0.009
ENSG00000186567	CEACAM19	chr19	+	44671745	44671986	44662277	44662398	44672595	44672704	1432	6,5,3	0,0,0	3,9,10	1,0,0	148	74	1	1.0	1.0,1.0,1.0	0.6,1.0,1.0	0.133
ENSG00000186567	CEACAM19	chr19	+	44673711	44673845	44672477	44672964	44676270	44676421	1433	0,4,1	1,3,2	3,2,2	4,5,4	148	74	0.617989074823	1.0	0.0,0.4,0.2	0.273,0.167,0.2	-0.013
ENSG00000186567	CEACAM19	chr19	+	44678852	44678936	44676270	44676421	44680287	44680334	1434	0,9,4	1,0,0	1,15,5	2,0,1	148	74	0.325804050413	1.0	0.0,1.0,1.0	0.2,1.0,0.714	0.029
ENSG00000073008	PVR	chr19	+	44657761	44657910	44653899	44654017	44661291	44661323	1435	6,2,4	0,0,1	0,0,5	0,0,0	148	74	1	1.0	1.0,1.0,0.667	NA,NA,1.0	-0.111
ENSG00000073008	PVR	chr19	+	44658741	44658765	44657761	44657910	44661291	44661323	1436	6,2,0	3,2,2	6,6,4	0,0,4	98	74	0.0109825981006	0.33722842516106605	0.602,0.43,0.0	1.0,1.0,0.43	-0.466
ENSG00000073008	PVR	chr19	+	44658741	44658900	44657761	44657910	44661291	44661323	1437	7,3,13	3,2,2	7,9,15	0,0,4	148	74	0.121350641534	1.0	0.538,0.429,0.765	1.0,1.0,0.652	-0.307
ENSG00000062370	ZNF112	chr19	-	44340415	44340542	44336622	44336718	44356625	44356680	1440	30,27,49	0,0,0	55,39,36	3,0,0	148	74	0.833117514511	1.0	1.0,1.0,1.0	0.902,1.0,1.0	0.033
ENSG00000062370	ZNF112	chr19	-	44343253	44343302	44340415	44340542	44356625	44356674	1441	0,2,1	3,0,0	2,2,2	2,2,0	123	74	0.186671428788	1.0	0.0,1.0,1.0	0.376,0.376,1.0	0.083
ENSG00000131115	ZNF227	chr19	+	44217790	44217852	44213068	44213244	44228445	44228572	1443	22,5,15	2,2,1	16,12,17	0,4,0	136	74	0.465397575007	1.0	0.857,0.576,0.891	1.0,0.62,1.0	-0.099
ENSG00000131115	ZNF227	chr19	+	44229732	44229816	44228445	44228572	44234701	44234835	1444	15,9,25	1,0,0	17,20,30	1,0,1	148	74	1	1.0	0.882,1.0,1.0	0.895,1.0,0.938	0.016
ENSG00000263002	ZNF234	chr19	+	44150412	44150505	44148770	44148897	44156251	44158119	1447	27,13,19	0,0,0	22,24,35	2,0,1	148	74	0.848491634177	1.0	1.0,1.0,1.0	0.846,1.0,0.946	0.069
ENSG00000256294	ZNF225	chr19	+	44114048	44114213	44113414	44113569	44115759	44115842	1448	0,0,2	4,0,1	0,1,3	3,3,3	148	74	1	1.0	0.0,NA,0.5	0.0,0.143,0.333	0.091
ENSG00000159885	ZNF222	chr19	+	44026025	44026086	44025353	44025478	44027022	44027149	1450	0,0,2	1,2,0	1,1,1	1,2,1	135	74	0.233794100852	1.0	0.0,0.0,1.0	0.354,0.215,0.354	0.026
ENSG00000124459	ZNF45	chr19	-	43925324	43925458	43924401	43924561	43931246	43931365	1453	8,8,12	0,0,0	7,11,7	1,0,0	148	74	1	1.0	1.0,1.0,1.0	0.778,1.0,1.0	0.074
ENSG00000124459	ZNF45	chr19	-	43931246	43931365	43925324	43925458	43932603	43932690	1454	5,0,1	1,0,0	3,1,2	4,1,1	148	74	1	1.0	0.714,NA,1.0	0.273,0.333,0.5	0.488
ENSG00000124459	ZNF45	chr19	-	43932603	43932690	43925324	43925458	43934425	43934694	1455	6,9,8	0,1,0	13,5,6	0,0,2	148	74	1	1.0	1.0,0.818,1.0	1.0,1.0,0.6	0.073
ENSG00000167637	ZNF283	chr19	+	43827775	43827940	43827373	43827444	43828201	43828281	1456	22,14,48	3,3,8	39,29,47	15,6,12	148	74	0.102284959291	1.0	0.786,0.7,0.75	0.565,0.707,0.662	0.101
ENSG00000167637	ZNF283	chr19	+	43833504	43833626	43831317	43831381	43835504	43835592	1458	0,0,3	5,2,3	1,0,1	2,6,5	148	74	0.688930454655	1.0	0.0,0.0,0.333	0.2,0.0,0.091	0.014
ENSG00000167637	ZNF283	chr19	+	43837052	43837132	43835504	43835592	43846938	43852017	1459	1,0,1	0,0,1	0,4,0	0,1,0	148	74	1	1.0	1.0,NA,0.333	NA,0.667,NA	-0.001
ENSG00000167637	ZNF283	chr19	+	43837052	43837179	43835504	43835592	43846938	43848809	1460	1,1,1	0,0,1	0,4,2	0,1,0	148	74	1	1.0	1.0,1.0,0.333	NA,0.667,1.0	-0.056
ENSG00000105771	SMG9	chr19	-	43737596	43737682	43734388	43734495	43738121	43738217	1461	10,2,15	1,0,0	8,7,5	0,0,0	148	74	1	1.0	0.833,1.0,1.0	1.0,1.0,1.0	-0.056
ENSG00000105771	SMG9	chr19	-	43744771	43744884	43739672	43740218	43747441	43747539	1462	11,13,24	1,2,4	24,17,23	0,0,1	148	74	0.000233477246094	0.029352108704645285	0.846,0.765,0.75	1.0,1.0,0.92	-0.186
ENSG00000011422	PLAUR	chr19	-	43655438	43655573	43652224	43652371	43656478	43656573	1464	0,1,1	0,0,0	1,0,3	0,0,1	148	74	1	1.0	NA,1.0,1.0	1.0,NA,0.6	0.2
ENSG00000073050	XRCC1	chr19	-	43546594	43546727	43546051	43546106	43546883	43546977	1466	30,23,76	0,0,0	62,40,58	0,1,0	148	74	1	1.0	1.0,1.0,1.0	1.0,0.952,1.0	0.016
ENSG00000073050	XRCC1	chr19	-	43560909	43561020	43554645	43554804	43574909	43575002	1467	25,11,34	2,0,1	68,25,42	0,0,0	148	74	0.564211946307	1.0	0.862,1.0,0.944	1.0,1.0,1.0	-0.065
ENSG00000073050	XRCC1	chr19	-	43574909	43575002	43560909	43561020	43575407	43575506	1468	78,43,95	0,1,2	199,90,97	1,2,2	148	74	0.612080081093	1.0	1.0,0.956,0.96	0.99,0.957,0.96	0.003
ENSG00000105755	ETHE1	chr19	-	43526200	43526349	43511436	43511566	43526514	43526659	1470	16,0,23	0,0,1	33,5,21	0,0,1	148	74	1	1.0	1.0,NA,0.92	1.0,1.0,0.913	-0.011
ENSG00000079435	LIPE	chr19	-	42406160	42406388	42405384	42405561	42407173	42407468	1473	3,3,5	0,0,1	6,6,5	0,0,1	148	74	1	1.0	1.0,1.0,0.714	1.0,1.0,0.714	0.0
ENSG00000079435	LIPE	chr19	-	42410306	42410842	42408231	42408322	42423418	42424123	1475	2,1,6	0,0,1	3,0,2	0,0,0	148	74	1	1.0	1.0,1.0,0.75	1.0,NA,1.0	-0.083
ENSG00000213904	LIPE-AS1	chr19	+	42485095	42485223	42424268	42425204	42651086	42651181	1476	0,3,1	1,0,0	0,1,2	0,1,0	148	74	1	1.0	0.0,1.0,1.0	NA,0.333,1.0	0.0
ENSG00000076928	ARHGEF1	chr19	+	41892024	41892123	41888751	41888865	41892330	41892373	1477	9,5,5	1,0,2	3,4,3	0,0,5	148	74	0.536695928933	1.0	0.818,1.0,0.556	1.0,1.0,0.231	0.048
ENSG00000076928	ARHGEF1	chr19	+	41897945	41898113	41896376	41896482	41898441	41898587	1480	4,2,1	3,6,4	1,8,1	8,2,3	148	74	0.793393616548	1.0	0.4,0.143,0.111	0.059,0.667,0.143	-0.072
ENSG00000076928	ARHGEF1	chr19	+	41900835	41900933	41898423	41898587	41901886	41902033	1481	0,0,0	2,8,7	0,0,1	4,13,7	148	74	1	1.0	0.0,0.0,0.0	0.0,0.0,0.067	-0.022
ENSG00000076928	ARHGEF1	chr19	+	41902783	41902898	41902532	41902658	41903306	41903407	1482	19,54,61	0,0,0	52,45,63	0,0,1	148	74	1	1.0	1.0,1.0,1.0	1.0,1.0,0.969	0.01
ENSG00000076928	ARHGEF1	chr19	+	41904948	41905036	41904215	41904383	41905174	41905261	1483	10,4,9	0,0,0	13,16,8	0,0,1	148	74	1	1.0	1.0,1.0,1.0	1.0,1.0,0.8	0.067
ENSG00000105341	DMAC2	chr19	-	41433271	41433434	41431317	41432408	41433536	41433673	1499	5,4,9	8,2,8	19,10,8	10,0,3	148	74	0.0277752106914	0.5936010643257347	0.238,0.5,0.36	0.487,1.0,0.571	-0.32
ENSG00000105341	DMAC2	chr19	-	41436391	41436472	41433439	41433673	41438217	41438414	1500	55,8,81	3,2,8	84,61,50	6,0,2	148	74	0.0799415913188	1.0	0.902,0.667,0.835	0.875,1.0,0.926	-0.132
ENSG00000167601	AXL	chr19	+	41239693	41239720	41239163	41239314	41242882	41243015	1503	4,5,17	5,1,7	23,12,14	18,7,15	101	74	0.336071132521	1.0	0.37,0.786,0.64	0.484,0.557,0.406	0.116
ENSG00000167601	AXL	chr19	+	41248742	41248820	41248513	41248609	41252350	41252443	1504	27,41,49	0,1,0	63,40,62	0,0,0	148	74	1	1.0	1.0,0.953,1.0	1.0,1.0,1.0	-0.016
ENSG00000269858	EGLN2	chr19	+	40806554	40806674	40799544	40801415	40807137	40807274	1512	25,10,42	3,1,0	55,25,40	0,6,0	148	74	0.909126430669	1.0	0.806,0.833,1.0	1.0,0.676,1.0	-0.012
ENSG00000123815	COQ8B	chr19	-	40710058	40710136	40704167	40705447	40714066	40714133	1519	15,10,18	0,0,0	20,18,6	1,0,0	148	74	1	1.0	1.0,1.0,1.0	0.909,1.0,1.0	0.03
ENSG00000123815	COQ8B	chr19	-	40714066	40714133	40707631	40710136	40714277	40714397	1521	9,6,13	0,0,0	13,20,5	1,0,0	141	74	1	1.0	1.0,1.0,1.0	0.872,1.0,1.0	0.043
ENSG00000123815	COQ8B	chr19	-	40714066	40714153	40710058	40710136	40714277	40714397	1522	7,2,11	0,0,0	13,8,3	1,0,0	148	74	1	1.0	1.0,1.0,1.0	0.867,1.0,1.0	0.044
ENSG00000123815	COQ8B	chr19	-	40716586	40716703	40714530	40714635	40716861	40716882	1527	2,1,11	1,0,0	3,0,3	0,0,0	148	74	1	1.0	0.5,1.0,1.0	1.0,NA,1.0	-0.167
ENSG00000187187	ZNF546	chr19	+	39998247	39998332	39997860	39997915	40006095	40006182	1531	4,0,0	0,0,1	0,1,0	0,0,0	148	74	1	1.0	1.0,NA,0.0	NA,1.0,NA	-0.5
ENSG00000187187	ZNF546	chr19	+	39998247	39998410	39997860	39997915	40006095	40006182	1532	4,0,0	0,0,1	0,1,0	0,0,0	148	74	1	1.0	1.0,NA,0.0	NA,1.0,NA	-0.5
ENSG00000105204	DYRK1B	chr19	-	39826951	39826987	39826671	39826867	39827284	39827425	1538	2,0,1	8,0,1	2,1,0	4,5,3	110	74	1	1.0	0.144,NA,0.402	0.252,0.119,0.0	0.149
ENSG00000105197	TIMM50	chr19	+	39485151	39485263	39483134	39483156	39485543	39485602	1542	0,1,0	4,1,5	0,0,0	11,4,7	148	74	1	1.0	0.0,0.333,0.0	0.0,0.0,0.0	0.111
ENSG00000105197	TIMM50	chr19	+	39485543	39485602	39483134	39483156	39485687	39485807	1543	55,5,34	0,0,0	35,5,28	0,0,1	133	74	1	1.0	1.0,1.0,1.0	1.0,1.0,0.94	0.02
ENSG00000090924	PLEKHG2	chr19	+	39416550	39416597	39416347	39416414	39416849	39417000	1544	15,21,34	0,0,0	37,22,27	0,4,0	121	74	0.429088841681	1.0	1.0,1.0,1.0	1.0,0.771,1.0	0.076
ENSG00000090924	PLEKHG2	chr19	+	39420948	39420996	39420750	39420852	39421074	39421113	1545	37,11,27	0,0,2	36,20,15	1,0,1	122	74	1	1.0	1.0,1.0,0.891	0.956,1.0,0.901	0.011
ENSG00000090924	PLEKHG2	chr19	+	39421074	39421113	39420948	39420996	39421282	39421299	1548	38,9,33	0,0,0	36,27,25	0,0,2	113	74	1	1.0	1.0,1.0,1.0	1.0,1.0,0.891	0.036
ENSG00000269190	FBXO17	chr19	-	38944968	38945104	38941400	38942751	38946471	38946567	1557	25,14,36	2,1,0	42,43,28	2,1,1	148	74	0.478160378188	1.0	0.862,0.875,1.0	0.913,0.956,0.933	-0.022
ENSG00000182472	CAPN12	chr19	-	38734318	38734389	38733702	38733781	38734812	38734870	1560	0,0,2	0,1,0	0,2,1	0,0,0	145	74	1	1.0	NA,0.0,1.0	NA,1.0,1.0	-0.5
ENSG00000099341	PSMD8	chr19	+	38376159	38376454	38374769	38374961	38379239	38379363	1568	229,14,172	0,0,0	292,63,152	0,0,1	148	74	1	1.0	1.0,1.0,1.0	1.0,1.0,0.987	0.004
ENSG00000099338	CATSPERG	chr19	+	38343992	38344119	38343579	38343724	38344295	38344368	1571	0,1,0	0,2,0	0,4,1	0,0,0	148	74	1	1.0	NA,0.2,NA	NA,1.0,1.0	-0.8
ENSG00000099338	CATSPERG	chr19	+	38346449	38346605	38344295	38344368	38358277	38358328	1572	0,1,0	0,0,0	0,1,0	0,0,1	148	74	1	1.0	NA,1.0,NA	NA,1.0,0.0	0.5
ENSG00000167645	YIF1B	chr19	-	38306913	38306990	38305113	38305507	38307427	38307521	1579	0,0,0	22,5,14	3,0,0	27,21,22	148	74	1	1.0	0.0,0.0,0.0	0.053,0.0,0.0	-0.018
ENSG00000105738	SIPA1L3	chr19	+	38081255	38083099	38029088	38029156	38088720	38088851	1584	7,10,19	0,0,1	28,27,27	0,0,0	148	74	1	1.0	1.0,1.0,0.905	1.0,1.0,1.0	-0.032
ENSG00000198182	ZNF607	chr19	-	37707913	37708009	37696372	37699895	37709695	37709822	1585	3,1,15	1,0,2	14,8,14	0,0,0	148	74	0.639926283432	1.0	0.6,1.0,0.789	1.0,1.0,1.0	-0.204
ENSG00000198182	ZNF607	chr19	-	37707913	37708012	37696370	37699895	37709695	37709822	1587	2,0,6	1,0,2	7,1,3	0,0,0	148	74	1	1.0	0.5,NA,0.6	1.0,1.0,1.0	-0.45
ENSG00000120784	ZFP30	chr19	-	37651430	37651548	37647869	37647899	37654711	37654879	1588	0,0,0	10,9,5	1,0,0	3,7,7	148	74	1	1.0	0.0,0.0,0.0	0.143,0.0,0.0	-0.048
ENSG00000181666	ZNF875	chr19	+	37322184	37322232	37317886	37318186	37323532	37323570	1589	12,9,30	3,0,4	29,23,15	2,1,1	122	74	0.283838362815	1.0	0.708,1.0,0.82	0.898,0.933,0.901	-0.068
ENSG00000181666	ZNF875	chr19	+	37324795	37324936	37324207	37324265	37347189	37347196	1590	0,2,0	0,1,0	2,2,1	0,0,0	148	74	1	1.0	NA,0.5,NA	1.0,1.0,1.0	-0.5
ENSG00000181666	ZNF875	chr19	+	37335168	37335257	37334655	37334782	37347189	37347316	1593	14,1,2	1,0,0	4,6,8	0,2,0	148	74	1	1.0	0.875,1.0,1.0	1.0,0.6,1.0	0.092
ENSG00000181666	ZNF875	chr19	+	37335168	37335257	37334655	37334782	37347231	37347316	1594	5,1,0	1,0,0	2,2,2	0,0,0	148	74	1	1.0	0.714,1.0,NA	1.0,1.0,1.0	-0.143
ENSG00000181666	ZNF875	chr19	+	37335199	37335257	37334670	37334782	37347189	37347316	1595	8,0,1	1,0,0	1,2,4	0,2,0	132	74	1	1.0	0.818,NA,1.0	1.0,0.359,1.0	0.123
ENSG00000181666	ZNF875	chr19	+	37346422	37346492	37335168	37335257	37347189	37347316	1602	0,0,0	10,0,2	0,1,0	2,5,6	144	74	1	1.0	0.0,NA,0.0	0.0,0.093,0.0	-0.031
ENSG00000181666	ZNF875	chr19	+	37346422	37346492	37335168	37335257	37347231	37347316	1603	0,0,0	1,0,0	0,1,0	0,1,0	144	74	1	1.0	0.0,NA,NA	NA,0.339,NA	-0.339
ENSG00000181666	ZNF875	chr19	+	37347189	37347316	37324207	37324265	37347776	37347810	1605	7,12,29	1,0,3	20,26,17	0,0,0	148	74	0.213832889239	1.0	0.778,1.0,0.829	1.0,1.0,1.0	-0.131
ENSG00000181666	ZNF875	chr19	+	37347189	37347316	37334623	37334782	37347776	37347810	1606	8,11,29	1,0,0	20,28,17	1,1,1	148	74	0.080666683141	1.0	0.8,1.0,1.0	0.909,0.933,0.895	0.021
ENSG00000181666	ZNF875	chr19	+	37347189	37347316	37335168	37335257	37347776	37347810	1607	17,11,31	1,0,0	22,31,23	1,0,0	148	74	1	1.0	0.895,1.0,1.0	0.917,1.0,1.0	-0.007
ENSG00000181666	ZNF875	chr19	+	37347231	37347316	37334655	37334782	37347776	37347872	1608	8,11,29	1,0,0	20,26,17	1,1,1	148	74	0.0757686535838	1.0	0.8,1.0,1.0	0.909,0.929,0.895	0.022
ENSG00000181666	ZNF875	chr19	+	37347231	37347316	37335168	37335257	37347776	37347872	1609	8,11,29	1,0,0	20,27,17	1,0,0	148	74	1	1.0	0.8,1.0,1.0	0.909,1.0,1.0	-0.036
ENSG00000181666	ZNF875	chr19	+	37357961	37358039	37347562	37347872	37362105	37362174	1611	0,1,3	3,2,14	6,2,1	4,3,6	148	74	0.0297719634922	0.6166475220278428	0.0,0.2,0.097	0.429,0.25,0.077	-0.153
ENSG00000181666	ZNF875	chr19	+	37357961	37358039	37347562	37347872	37362108	37364445	1612	0,1,3	9,8,13	8,5,2	17,22,19	148	74	0.0441444003856	0.7733269274887671	0.0,0.059,0.103	0.19,0.102,0.05	-0.06
ENSG00000181666	ZNF875	chr19	+	37359425	37359546	37347776	37347872	37362108	37362146	1616	1,1,0	9,8,13	0,0,1	17,22,19	148	74	1	1.0	0.053,0.059,0.0	0.0,0.0,0.026	0.029
ENSG00000188283	ZNF383	chr19	+	37219598	37219749	37217925	37218274	37230408	37230462	1622	0,0,0	8,1,4	1,0,0	2,0,1	148	74	1	1.0	0.0,0.0,0.0	0.2,NA,0.0	-0.1
ENSG00000188283	ZNF383	chr19	+	37224817	37224939	37217925	37218274	37230408	37230462	1623	4,3,4	8,1,4	12,2,2	2,0,1	148	74	0.00273994814162	0.14566362087381887	0.2,0.6,0.333	0.75,1.0,0.5	-0.372
ENSG00000196967	ZNF585A	chr19	-	37165594	37165696	37156228	37156355	37169838	37170054	1626	9,7,13	1,2,5	8,15,11	11,4,5	148	74	0.13795158604	1.0	0.818,0.636,0.565	0.267,0.652,0.524	0.192
ENSG00000245680	ZNF585B	chr19	-	37198938	37199054	37190023	37190150	37207039	37207254	1627	2,2,2	0,0,0	0,2,2	1,1,0	148	74	0.0496711002288	0.8222671341168053	1.0,1.0,1.0	0.0,0.5,1.0	0.5
ENSG00000198453	ZNF568	chr19	+	36922585	36922846	36917578	36917648	36925199	36925258	1628	1,2,4	6,1,0	3,3,9	0,0,1	148	74	0.000393593077412	0.04138851717224281	0.077,0.5,1.0	1.0,1.0,0.818	-0.414
ENSG00000198453	ZNF568	chr19	+	36925199	36925258	36917578	36917648	36936745	36936872	1629	12,2,13	0,0,0	8,6,18	4,0,1	133	74	0.0159066509133	0.42520418734931187	1.0,1.0,1.0	0.527,1.0,0.909	0.188
ENSG00000198453	ZNF568	chr19	+	36931552	36931645	36925199	36925258	36936745	36936824	1630	0,1,1	6,2,13	4,0,1	8,6,17	148	74	0.195883461744	1.0	0.0,0.2,0.037	0.2,0.0,0.029	0.003
ENSG00000198453	ZNF568	chr19	+	36991175	36991299	36974419	36974466	36991750	36991846	1633	2,1,6	0,1,0	0,1,4	5,0,1	148	74	0.000755732520184	0.06457408093772758	1.0,0.333,1.0	0.0,1.0,0.667	0.222
ENSG00000198453	ZNF568	chr19	+	36991750	36991846	36974419	36974466	36996316	36996455	1634	14,8,12	0,0,0	21,11,18	0,1,0	148	74	1	1.0	1.0,1.0,1.0	1.0,0.846,1.0	0.051
ENSG00000267254	ZNF790-AS1	chr19	+	36801202	36801240	36797501	36797811	36801875	36801933	1635	6,6,20	0,1,0	7,10,14	5,1,3	112	74	3.84258e+06	0.008666997336371416	1.0,0.799,1.0	0.481,0.869,0.755	0.231
ENSG00000267254	ZNF790-AS1	chr19	+	36812509	36812606	36801875	36801933	36827649	36828115	1636	0,0,0	0,0,2	3,0,0	2,0,1	148	74	1	1.0	NA,NA,0.0	0.429,NA,0.0	-0.214
ENSG00000267254	ZNF790-AS1	chr19	+	36823730	36823821	36801875	36801933	36827649	36828101	1639	0,0,0	0,0,2	0,0,1	2,0,1	148	74	1	1.0	NA,NA,0.0	0.0,NA,0.333	-0.167
ENSG00000161298	ZNF382	chr19	+	36607551	36607622	36605312	36605730	36610649	36610742	1642	4,1,3	0,0,0	2,6,2	1,0,0	145	74	1	1.0	1.0,1.0,1.0	0.505,1.0,1.0	0.165
ENSG00000161298	ZNF382	chr19	+	36609901	36610053	36607551	36607622	36610649	36610742	1643	34,17,42	0,0,2	44,51,27	0,0,0	148	74	1	1.0	1.0,1.0,0.913	1.0,1.0,1.0	-0.029
ENSG00000161298	ZNF382	chr19	+	36609926	36610053	36607551	36607622	36610649	36610742	1644	29,16,49	0,0,2	45,51,27	0,0,0	148	74	1	1.0	1.0,1.0,0.925	1.0,1.0,1.0	-0.025
ENSG00000233527	ZNF529-AS1	chr19	+	36594155	36594299	36593845	36593931	36594441	36594694	1645	5,0,0	1,0,4	1,0,2	4,0,1	148	74	1	1.0	0.714,NA,0.0	0.111,NA,0.5	0.051
ENSG00000254004	ZNF260	chr19	-	36525154	36525373	36510686	36515699	36528218	36528268	1648	45,5,19	0,0,2	49,11,37	0,1,0	148	74	1	1.0	1.0,1.0,0.826	1.0,0.846,1.0	-0.007
ENSG00000167635	ZNF146	chr19	+	36218121	36218195	36215095	36215155	36228747	36228819	1649	92,5,97	1,0,1	98,32,59	8,1,3	148	74	0.000246181127431	0.03032773527689126	0.979,1.0,0.98	0.86,0.941,0.908	0.083
ENSG00000167635	ZNF146	chr19	+	36218121	36218195	36215105	36215196	36228747	36228819	1650	104,5,99	27,1,9	110,34,63	22,10,18	148	74	0.209091843014	1.0	0.658,0.714,0.846	0.714,0.63,0.636	0.079
ENSG00000167635	ZNF146	chr19	+	36228747	36228819	36218121	36218195	36235658	36236059	1651	176,33,211	0,0,0	220,103,154	0,0,1	146	74	1	1.0	1.0,1.0,1.0	1.0,1.0,0.987	0.004
ENSG00000075702	WDR62	chr19	+	36071555	36071716	36067827	36068010	36073341	36073531	1656	2,6,2	0,0,0	11,4,0	0,1,0	148	74	1	1.0	1.0,1.0,1.0	1.0,0.667,NA	0.166
ENSG00000075702	WDR62	chr19	+	36073341	36073531	36067827	36068010	36081432	36081570	1657	3,9,2	0,0,0	7,4,8	0,2,0	148	74	0.78031036949	1.0	1.0,1.0,1.0	1.0,0.5,1.0	0.167
ENSG00000167604	NFKBID	chr19	-	35897650	35897856	35896725	35897058	35898471	35898532	1665	0,1,2	0,1,0	2,1,1	0,0,0	148	74	1	1.0	NA,0.333,1.0	1.0,1.0,1.0	-0.334
ENSG00000167604	NFKBID	chr19	-	35897650	35897856	35896912	35897103	35898471	35898532	1666	0,1,0	0,0,0	2,0,1	0,1,0	148	74	1	1.0	NA,1.0,NA	1.0,0.0,1.0	0.333
ENSG00000126259	KIRREL2	chr19	+	35857344	35857494	35856586	35857180	35858407	35858557	1667	3,1,0	0,0,0	3,0,0	1,0,0	148	74	1	1.0	1.0,1.0,NA	0.6,NA,NA	0.4
ENSG00000126259	KIRREL2	chr19	+	35858703	35858864	35858407	35858557	35859480	35859531	1668	0,0,1	0,1,0	1,2,2	0,0,0	148	74	1	1.0	NA,0.0,1.0	1.0,1.0,1.0	-0.5
ENSG00000161265	U2AF1L4	chr19	-	35743154	35743345	35742530	35742803	35743808	35743904	1673	1,0,1	6,2,5	0,1,0	3,1,2	148	74	1	1.0	0.077,0.0,0.091	0.0,0.333,0.0	-0.055
ENSG00000161265	U2AF1L4	chr19	-	35744625	35744692	35744322	35744421	35745124	35745157	1675	16,5,18	3,3,15	23,11,15	16,10,3	141	74	0.819129974258	1.0	0.737,0.467,0.386	0.43,0.366,0.724	0.023
ENSG00000161265	U2AF1L4	chr19	-	35744625	35744738	35744069	35744421	35745124	35745176	1676	14,4,20	3,3,15	19,10,14	16,10,3	148	74	0.723352191045	1.0	0.7,0.4,0.4	0.373,0.333,0.7	0.031
ENSG00000267120	AD000671.2	chr19	-	35739709	35740088	35739251	35739626	35740379	35740564	1678	0,1,0	2,0,1	6,0,2	0,0,4	148	74	1	1.0	0.0,1.0,0.0	1.0,NA,0.2	-0.267
ENSG00000267120	AD000671.2	chr19	-	35740379	35740564	35739251	35739626	35741023	35741228	1679	2,0,1	0,0,1	0,0,4	0,0,0	148	74	1	1.0	1.0,NA,0.333	NA,NA,1.0	-0.334
ENSG00000272333	KMT2B	chr19	+	35722994	35723274	35722567	35722718	35723446	35723502	1680	56,49,71	0,1,1	106,66,70	0,0,0	148	74	1	1.0	1.0,0.961,0.973	1.0,1.0,1.0	-0.022
ENSG00000126267	COX6B1	chr19	+	35651232	35651349	35648322	35648403	35654570	35654671	1683	469,69,414	0,0,1	587,384,384	1,0,0	148	74	1	1.0	1.0,1.0,0.995	0.997,1.0,1.0	-0.001
ENSG00000126267	COX6B1	chr19	+	35654570	35654671	35651232	35651349	35658593	35658726	1684	506,53,507	0,0,0	538,241,407	0,0,2	148	74	1	1.0	1.0,1.0,1.0	1.0,1.0,0.99	0.003
ENSG00000161249	DMKN	chr19	-	35497646	35497681	35497219	35497538	35498715	35498763	1686	0,6,9	0,1,1	11,0,9	1,0,1	109	74	1	1.0	NA,0.803,0.859	0.882,NA,0.859	-0.04
ENSG00000161249	DMKN	chr19	-	35500377	35500419	35499928	35500029	35500532	35500580	1688	0,1,6	4,0,2	10,4,4	5,1,4	116	74	0.394005364302	1.0	0.0,1.0,0.657	0.561,0.718,0.389	-0.004
ENSG00000161249	DMKN	chr19	-	35502829	35502886	35502135	35502183	35505717	35505765	1690	6,4,9	0,0,2	17,3,13	4,0,0	131	74	0.646650167466	1.0	1.0,1.0,0.718	0.706,1.0,1.0	0.004
ENSG00000161249	DMKN	chr19	-	35505938	35505986	35505717	35505765	35509910	35509961	1691	16,7,23	1,0,0	42,10,36	0,0,2	122	74	1	1.0	0.907,1.0,1.0	1.0,1.0,0.916	-0.003
ENSG00000161249	DMKN	chr19	-	35505938	35505986	35505717	35505765	35510183	35510249	1692	22,5,21	2,0,0	52,18,29	12,1,3	122	74	0.000376310400771	0.040789122062368996	0.87,1.0,1.0	0.724,0.916,0.854	0.125
ENSG00000161249	DMKN	chr19	-	35505938	35506049	35505717	35505765	35510183	35510231	1693	8,1,15	2,0,0	19,3,15	12,1,3	148	74	0.00021597193415	0.02855577189677263	0.667,1.0,1.0	0.442,0.6,0.714	0.304
ENSG00000161249	DMKN	chr19	-	35506125	35506185	35505938	35505986	35508204	35508240	1695	2,0,2	0,0,0	0,0,3	4,0,2	134	74	1	1.0	1.0,NA,1.0	0.0,NA,0.453	0.773
ENSG00000161249	DMKN	chr19	-	35506125	35506185	35505938	35505986	35509910	35509961	1696	2,0,3	8,6,8	1,0,3	24,7,21	134	74	0.296621438007	1.0	0.121,0.0,0.172	0.022,0.0,0.073	0.066
ENSG00000161249	DMKN	chr19	-	35508204	35508240	35505938	35505986	35509910	35509961	1701	1,1,2	8,6,8	4,1,3	24,7,21	110	74	0.933821487405	1.0	0.078,0.101,0.144	0.101,0.088,0.088	0.015
ENSG00000161249	DMKN	chr19	-	35508204	35508240	35505938	35505986	35510183	35510211	1702	0,0,0	14,4,6	4,0,3	34,15,14	110	74	0.0176941494135	0.4493112858105236	0.0,0.0,0.0	0.073,0.0,0.126	-0.066
ENSG00000161249	DMKN	chr19	-	35508204	35508240	35506125	35506185	35509910	35509961	1703	1,1,2	0,0,1	0,1,2	1,0,1	110	74	1	1.0	1.0,1.0,0.574	0.0,1.0,0.574	0.333
ENSG00000161249	DMKN	chr19	-	35509910	35509961	35505717	35505765	35510183	35510211	1705	1,4,4	2,0,0	7,5,11	12,1,3	125	74	0.00757765671656	0.27195791942602393	0.228,1.0,1.0	0.257,0.747,0.685	0.18
ENSG00000161249	DMKN	chr19	-	35509910	35509961	35505938	35505986	35510183	35510211	1706	8,10,12	14,4,6	29,12,30	34,15,14	125	74	0.76641843476	1.0	0.253,0.597,0.542	0.336,0.321,0.559	0.059
ENSG00000161249	DMKN	chr19	-	35509910	35509961	35508204	35508240	35510183	35510211	1707	1,5,6	0,0,0	7,6,11	0,0,1	125	74	1	1.0	1.0,1.0,1.0	1.0,1.0,0.867	0.044
ENSG00000104859	CLASRP	chr19	+	45068014	45068058	45067336	45067594	45069065	45069124	1709	1,5,8	0,1,0	9,11,5	0,0,0	118	74	1	1.0	1.0,0.758,1.0	1.0,1.0,1.0	-0.081
ENSG00000089327	FXYD5	chr19	+	35160708	35160801	35158343	35158400	35164155	35164245	1712	144,20,95	0,0,0	212,36,120	2,0,0	148	74	1	1.0	1.0,1.0,1.0	0.981,1.0,1.0	0.006
ENSG00000089351	GRAMD1A	chr19	+	35009422	35009443	35009118	35009329	35009887	35009972	1717	57,18,64	0,0,1	50,28,53	0,0,0	95	74	1	1.0	1.0,1.0,0.98	1.0,1.0,1.0	-0.007
ENSG00000089351	GRAMD1A	chr19	+	35013255	35013368	35011473	35011554	35013540	35013691	1718	17,8,21	0,1,1	24,4,33	3,3,0	148	74	0.0145049398671	0.4028241149603029	1.0,0.8,0.913	0.8,0.4,1.0	0.171
ENSG00000266953	AC092073.1	chr19	+	34404929	34404990	34404648	34404815	34409160	34409236	1723	28,7,29	0,0,0	32,15,15	2,0,0	135	74	1	1.0	1.0,1.0,1.0	0.898,1.0,1.0	0.034
ENSG00000257103	LSM14A	chr19	+	34215123	34215300	34208195	34209051	34215595	34215661	1726	302,65,315	11,4,14	366,160,311	11,6,9	148	74	0.278968795411	1.0	0.932,0.89,0.918	0.943,0.93,0.945	-0.026
ENSG00000257103	LSM14A	chr19	+	34219390	34219573	34215595	34215661	34219705	34219877	1727	45,9,70	1,0,0	126,40,76	6,0,1	148	74	0.0347268002822	0.673778999782723	0.957,1.0,1.0	0.913,1.0,0.974	0.023
ENSG00000257103	LSM14A	chr19	+	34226407	34226464	34221349	34221738	34227364	34227617	1728	15,2,19	3,3,6	15,13,17	8,4,8	131	74	0.741279495716	1.0	0.739,0.274,0.641	0.514,0.647,0.546	-0.018
ENSG00000130881	LRP3	chr19	+	33204637	33204852	33202847	33202986	33205245	33205291	1729	4,0,7	0,0,1	6,1,11	1,0,0	148	74	1	1.0	1.0,NA,0.778	0.75,1.0,1.0	-0.028
ENSG00000178904	DPY19L3	chr19	+	32467473	32467626	32464727	32464784	32468730	32468813	1730	0,7,4	8,0,3	5,3,3	8,2,7	148	74	0.640435727361	1.0	0.0,1.0,0.4	0.238,0.429,0.176	0.186
ENSG00000178904	DPY19L3	chr19	+	32481040	32481940	32480398	32480557	32482078	32483326	1734	0,0,0	74,53,91	0,1,0	99,59,90	148	74	1	1.0	0.0,0.0,0.0	0.0,0.008,0.0	-0.003
ENSG00000168813	ZNF507	chr19	+	32347244	32347338	32345609	32345783	32352828	32354957	1735	28,20,49	0,2,6	35,33,36	8,7,5	148	74	0.0257914927335	0.5708182103896915	1.0,0.833,0.803	0.686,0.702,0.783	0.155
ENSG00000105176	URI1	chr19	+	29971192	29971227	29942238	29942664	29985222	29985301	1755	25,15,34	3,1,2	34,25,26	3,4,2	109	74	0.51307194363	1.0	0.85,0.911,0.92	0.885,0.809,0.898	0.03
ENSG00000105176	URI1	chr19	+	30007469	30007638	30005650	30005708	30009004	30009019	1758	38,29,83	0,0,0	119,76,92	3,1,0	148	74	0.437278930343	1.0	1.0,1.0,1.0	0.952,0.974,1.0	0.025
ENSG00000213096	ZNF254	chr19	+	24091900	24092015	24087175	24087337	24105939	24106066	1773	2,0,0	12,3,2	1,0,4	2,5,5	148	74	0.102311284871	1.0	0.077,0.0,0.0	0.2,0.0,0.286	-0.136
ENSG00000213096	ZNF254	chr19	+	24103746	24103867	24091900	24092015	24105939	24106066	1774	0,1,0	0,0,0	0,2,0	1,0,1	148	74	1	1.0	NA,1.0,NA	0.0,1.0,0.0	0.667
ENSG00000213096	ZNF254	chr19	+	24105939	24106066	24087183	24087337	24106547	24106643	1775	22,7,17	0,1,0	13,13,25	3,7,1	148	74	3.00405e+06	0.0076790974763792505	1.0,0.778,1.0	0.684,0.481,0.926	0.229
ENSG00000213096	ZNF254	chr19	+	24105939	24106066	24087183	24087337	24126253	24126320	1776	13,3,2	1,1,0	1,5,5	1,0,0	148	74	1	1.0	0.867,0.6,1.0	0.333,1.0,1.0	0.045
ENSG00000213096	ZNF254	chr19	+	24106547	24106643	24087159	24087337	24126253	24126320	1777	8,18,20	1,1,0	25,56,23	1,0,0	148	74	1	1.0	0.8,0.9,1.0	0.926,1.0,1.0	-0.075
ENSG00000213096	ZNF254	chr19	+	24106547	24106643	24105939	24106066	24126253	24126320	1778	18,21,35	1,0,0	35,57,42	0,0,0	148	74	1	1.0	0.9,1.0,1.0	1.0,1.0,1.0	-0.033
ENSG00000233836	AC139769.1	chr19	+	23807825	23807939	23762943	23763134	23808718	23808814	1779	21,14,33	0,0,0	39,35,20	0,1,0	148	74	1	1.0	1.0,1.0,1.0	1.0,0.946,1.0	0.018
ENSG00000233836	AC139769.1	chr19	+	23808718	23808814	23762943	23763134	23831596	23832196	1780	1,5,8	4,0,0	4,14,5	1,2,0	148	74	0.474123304173	1.0	0.111,1.0,1.0	0.667,0.778,1.0	-0.111
ENSG00000196172	ZNF681	chr19	-	23754822	23754897	23744963	23745323	23758746	23758837	1781	0,0,3	0,0,1	7,0,3	2,0,2	148	74	1	1.0	NA,NA,0.6	0.636,NA,0.429	0.068
ENSG00000196172	ZNF681	chr19	-	23754822	23754918	23739194	23745323	23758746	23758840	1782	0,0,3	0,0,1	8,0,3	2,0,2	148	74	1	1.0	NA,NA,0.6	0.667,NA,0.429	0.052
ENSG00000196172	ZNF681	chr19	-	23755424	23755551	23754822	23754918	23758746	23758891	1783	2,0,8	0,0,0	9,3,4	1,0,0	148	74	1	1.0	1.0,NA,1.0	0.818,1.0,1.0	0.061
ENSG00000267886	AC074135.1	chr19	+	23095011	23095154	23075200	23075387	23098339	23098413	1784	1,1,1	14,5,15	2,4,1	24,9,12	148	74	0.26110696835	1.0	0.034,0.091,0.032	0.04,0.182,0.04	-0.035
ENSG00000267886	AC074135.1	chr19	+	23098339	23098413	23075210	23075387	23100049	23100361	1785	16,9,18	0,1,0	30,9,13	1,0,0	148	74	1	1.0	1.0,0.818,1.0	0.938,1.0,1.0	-0.04
ENSG00000198521	ZNF43	chr19	-	21819094	21819221	21817887	21817986	21836035	21836182	1793	11,13,17	0,0,0	23,10,26	0,0,2	148	74	1	1.0	1.0,1.0,1.0	1.0,1.0,0.867	0.044
ENSG00000198521	ZNF43	chr19	-	21819094	21819221	21817887	21817986	21851904	21852068	1794	4,13,10	0,0,0	11,6,18	1,1,0	148	74	1	1.0	1.0,1.0,1.0	0.846,0.75,1.0	0.135
ENSG00000198521	ZNF43	chr19	-	21850937	21851027	21845391	21845506	21851904	21852017	1796	0,0,2	1,0,1	1,0,3	7,2,2	148	74	1	1.0	0.0,NA,0.5	0.067,0.0,0.429	0.085
ENSG00000198521	ZNF43	chr19	-	21850937	21851162	21845391	21845506	21851904	21852028	1797	0,0,2	1,0,1	4,1,1	7,2,2	148	74	1	1.0	0.0,NA,0.5	0.222,0.2,0.2	0.043
ENSG00000198521	ZNF43	chr19	-	21851162	21851360	21845391	21845506	21851904	21852029	1798	2,0,1	1,0,1	3,2,1	7,2,2	148	74	1	1.0	0.5,NA,0.333	0.176,0.333,0.2	0.18
ENSG00000268119	AC010615.2	chr19	-	21456460	21456588	21453942	21454472	21463743	21463873	1799	14,24,14	0,2,3	38,22,13	4,1,1	148	74	0.546512330609	1.0	1.0,0.857,0.7	0.826,0.917,0.867	-0.018
ENSG00000196705	ZNF431	chr19	+	21143550	21143643	21142023	21142186	21166334	21166461	1800	23,8,40	0,0,1	29,27,20	0,1,0	148	74	1	1.0	1.0,1.0,0.952	1.0,0.931,1.0	0.007
ENSG00000196705	ZNF431	chr19	+	21151078	21151198	21143550	21143643	21166334	21166461	1801	0,2,2	19,3,30	0,5,1	17,12,7	148	74	0.232800807406	1.0	0.0,0.25,0.032	0.0,0.172,0.067	0.014
ENSG00000196705	ZNF431	chr19	+	21169802	21169882	21167570	21167666	21182622	21182660	1802	0,0,0	0,5,2	0,2,0	1,0,3	148	74	1	1.0	NA,0.0,0.0	0.0,1.0,0.0	-0.333
ENSG00000196705	ZNF431	chr19	+	21175452	21175474	21167570	21167666	21182622	21184092	1803	5,5,13	0,5,2	20,13,16	1,0,3	96	74	0.0623721874959	0.9292213945783062	1.0,0.435,0.834	0.939,1.0,0.804	-0.158
ENSG00000160352	ZNF714	chr19	+	21083977	21084069	21082173	21082348	21098184	21098311	1805	20,17,30	0,4,0	38,21,27	1,0,2	148	74	0.624452829476	1.0	1.0,0.68,1.0	0.95,1.0,0.871	-0.047
ENSG00000160352	ZNF714	chr19	+	21098184	21098311	21082198	21082348	21116806	21117084	1807	0,4,0	0,1,0	7,0,2	0,1,0	148	74	1	1.0	NA,0.667,NA	1.0,0.0,1.0	0.0
ENSG00000160352	ZNF714	chr19	+	21098184	21098311	21083977	21084069	21116828	21117200	1809	15,5,11	0,2,0	14,2,20	0,1,0	148	74	0.87498494828	1.0	1.0,0.556,1.0	1.0,0.5,1.0	0.019
ENSG00000160352	ZNF714	chr19	+	21098811	21098910	21098184	21098311	21116806	21118885	1810	11,8,40	0,0,0	32,16,23	6,0,0	148	74	0.0115462262839	0.3496352332266856	1.0,1.0,1.0	0.727,1.0,1.0	0.091
ENSG00000160352	ZNF714	chr19	+	21098814	21098910	21098184	21098311	21116806	21117084	1812	10,13,33	0,0,0	33,16,15	6,0,0	148	74	0.00916817415897	0.30436552199827355	1.0,1.0,1.0	0.733,1.0,1.0	0.089
ENSG00000160352	ZNF714	chr19	+	21109622	21109644	21098814	21098910	21116806	21118885	1813	0,0,0	8,8,24	1,1,3	22,13,13	96	74	0.180567475	1.0	0.0,0.0,0.0	0.034,0.056,0.151	-0.08
ENSG00000160352	ZNF714	chr19	+	21109622	21109644	21098814	21098910	21116828	21118477	1814	0,0,1	4,6,5	0,3,1	5,2,1	96	74	0.117874444994	1.0	0.0,0.0,0.134	0.0,0.536,0.435	-0.279
ENSG00000105750	ZNF85	chr19	+	20934023	20934150	20923221	20923403	20934948	20935047	1821	5,10,33	0,0,2	46,6,20	2,0,0	148	74	1	1.0	1.0,1.0,0.892	0.92,1.0,1.0	-0.009
ENSG00000105750	ZNF85	chr19	+	20934023	20934150	20923221	20923403	20948743	20950302	1822	4,10,26	1,0,0	36,4,16	0,0,0	148	74	1	1.0	0.667,1.0,1.0	1.0,1.0,1.0	-0.111
ENSG00000105750	ZNF85	chr19	+	20934948	20935047	20923303	20923403	20948743	20949093	1823	2,1,6	1,0,0	9,2,0	0,0,0	148	74	1	1.0	0.5,1.0,1.0	1.0,1.0,NA	-0.167
ENSG00000105750	ZNF85	chr19	+	20946299	20946389	20934948	20935047	20948743	20948791	1828	0,0,4	2,1,4	0,0,2	7,2,0	148	74	0.331963111568	1.0	0.0,0.0,0.333	0.0,0.0,1.0	-0.222
ENSG00000160229	ZNF66	chr19	+	20792511	20792638	20776303	20776450	20793782	20793878	1830	5,9,10	0,0,0	10,2,6	1,0,3	148	74	0.0757389834695	1.0	1.0,1.0,1.0	0.833,1.0,0.5	0.222
ENSG00000237440	ZNF737	chr19	-	20552474	20552570	20537991	20545976	20565637	20565746	1831	19,16,42	0,0,0	46,44,49	0,0,1	148	74	1	1.0	1.0,1.0,1.0	1.0,1.0,0.961	0.013
ENSG00000237440	ZNF737	chr19	-	20553708	20553835	20552474	20552570	20565637	20565781	1832	36,18,36	1,1,0	42,28,31	0,0,0	148	74	1	1.0	0.947,0.9,1.0	1.0,1.0,1.0	-0.051
ENSG00000237440	ZNF737	chr19	-	20564040	20564138	20553708	20553835	20565637	20565779	1833	0,0,0	30,13,33	1,0,0	39,27,27	148	74	1	1.0	0.0,0.0,0.0	0.013,0.0,0.0	-0.004
ENSG00000213988	ZNF90	chr19	+	20104238	20104365	20077993	20078135	20105220	20105316	1834	18,8,9	4,1,1	3,5,10	1,1,0	148	74	0.0124621569332	0.36620454735645835	0.692,0.8,0.818	0.6,0.714,1.0	-0.001
ENSG00000197124	ZNF682	chr19	-	20015773	20015837	20007101	20007275	20023003	20023099	1838	0,0,0	6,1,3	1,0,0	6,5,1	138	74	1	1.0	0.0,0.0,0.0	0.082,0.0,0.0	-0.027
ENSG00000081665	ZNF506	chr19	-	19806030	19806126	19792710	19795660	19806941	19807068	1840	21,9,22	3,0,0	33,27,31	0,0,0	148	74	0.729168078618	1.0	0.778,1.0,1.0	1.0,1.0,1.0	-0.074
ENSG00000081665	ZNF506	chr19	-	19806941	19807068	19794551	19795660	19821600	19821709	1841	39,9,47	1,0,0	36,34,42	0,0,1	148	74	1	1.0	0.951,1.0,1.0	1.0,1.0,0.955	-0.001
ENSG00000186010	NDUFA13	chr19	+	19527280	19527352	19526024	19526260	19527700	19527770	1847	228,58,317	0,0,0	388,230,286	0,0,1	146	74	1	1.0	1.0,1.0,1.0	1.0,1.0,0.993	0.002
ENSG00000186010	NDUFA13	chr19	+	19527280	19527372	19526181	19526260	19527700	19527770	1848	96,18,97	0,0,0	129,70,105	0,0,1	148	74	1	1.0	1.0,1.0,1.0	1.0,1.0,0.981	0.006
ENSG00000167491	GATAD2A	chr19	+	19427695	19427992	19405837	19406019	19436130	19436219	1849	0,0,1	0,0,0	1,0,0	0,1,0	148	74	1	1.0	NA,NA,1.0	1.0,0.0,NA	0.5
ENSG00000167491	GATAD2A	chr19	+	19427695	19427992	19405837	19406019	19465339	19465614	1850	5,1,0	56,17,46	3,3,0	100,41,55	148	74	0.658779689043	1.0	0.043,0.029,0.0	0.015,0.035,0.0	0.007
ENSG00000167491	GATAD2A	chr19	+	19436130	19436219	19385825	19386138	19465339	19465577	1851	6,5,4	44,32,44	8,7,7	35,35,41	148	74	0.177430086288	1.0	0.064,0.072,0.043	0.103,0.091,0.079	-0.031
ENSG00000167491	GATAD2A	chr19	+	19436130	19436219	19385825	19386138	19465344	19465614	1852	2,1,2	19,6,19	4,2,7	37,7,16	148	74	0.107337425871	1.0	0.05,0.077,0.05	0.051,0.125,0.179	-0.059
ENSG00000167491	GATAD2A	chr19	+	19436130	19436219	19405837	19406019	19465339	19465577	1853	6,5,4	56,17,46	8,8,7	100,41,55	148	74	0.911245692562	1.0	0.051,0.128,0.042	0.038,0.089,0.06	0.011
ENSG00000167491	GATAD2A	chr19	+	19436130	19436219	19405837	19406019	19465344	19465614	1854	2,1,2	7,3,9	4,3,7	11,9,7	148	74	0.123266388195	1.0	0.125,0.143,0.1	0.154,0.143,0.333	-0.087
ENSG00000167491	GATAD2A	chr19	+	19436130	19436219	19427695	19427992	19465339	19465577	1855	7,5,5	6,1,0	8,7,7	2,3,0	148	74	0.669510289914	1.0	0.368,0.714,1.0	0.667,0.538,1.0	-0.041
ENSG00000167491	GATAD2A	chr19	+	19492305	19492438	19465339	19465614	19492580	19492596	1856	66,67,174	0,1,1	179,96,96	0,3,3	148	74	0.609623141872	1.0	1.0,0.971,0.989	1.0,0.941,0.941	0.026
ENSG00000167491	GATAD2A	chr19	+	19494293	19494383	19492580	19492712	19495753	19495885	1857	18,7,23	0,0,1	25,8,15	0,0,0	148	74	1	1.0	1.0,1.0,0.92	1.0,1.0,1.0	-0.027
ENSG00000167491	GATAD2A	chr19	+	19501968	19502043	19501117	19501416	19502330	19502526	1858	14,3,13	1,0,1	21,5,13	2,2,0	148	74	1	1.0	0.875,1.0,0.867	0.84,0.556,1.0	0.115
ENSG00000064490	RFXANK	chr19	+	19196962	19197046	19193938	19194133	19198106	19198232	1860	10,1,8	0,0,1	10,0,3	1,1,1	148	74	0.824374088077	1.0	1.0,1.0,0.8	0.833,0.0,0.6	0.456
ENSG00000064490	RFXANK	chr19	+	19196965	19197046	19193938	19194133	19198106	19198232	1861	13,3,12	0,0,1	5,4,11	1,1,1	148	74	0.498554955961	1.0	1.0,1.0,0.857	0.714,0.667,0.846	0.21
ENSG00000064490	RFXANK	chr19	+	19197185	19197251	19196962	19197046	19197520	19197621	1862	30,8,36	0,0,0	48,23,29	0,0,2	140	74	1	1.0	1.0,1.0,1.0	1.0,1.0,0.885	0.038
ENSG00000064490	RFXANK	chr19	+	19197520	19197621	19196962	19197046	19198106	19198232	1863	25,24,56	0,1,0	28,27,35	0,0,0	148	74	1	1.0	1.0,0.923,1.0	1.0,1.0,1.0	-0.026
ENSG00000064490	RFXANK	chr19	+	19200818	19200893	19199153	19199234	19201648	19201866	1865	0,0,0	10,4,8	0,1,0	22,2,10	148	74	1	1.0	0.0,0.0,0.0	0.0,0.2,0.0	-0.067
ENSG00000064545	TMEM161A	chr19	-	19133129	19133210	19132351	19132754	19134783	19134887	1868	43,16,38	1,0,0	45,34,30	0,0,0	148	74	1	1.0	0.956,1.0,1.0	1.0,1.0,1.0	-0.015
ENSG00000064545	TMEM161A	chr19	-	19133129	19133306	19132656	19132754	19134783	19134887	1869	33,12,25	1,0,0	24,21,24	0,0,0	148	74	1	1.0	0.943,1.0,1.0	1.0,1.0,1.0	-0.019
ENSG00000064545	TMEM161A	chr19	-	19134783	19134887	19132879	19133210	19138425	19138447	1870	14,4,14	1,0,0	22,20,8	1,0,0	148	74	1	1.0	0.875,1.0,1.0	0.917,1.0,1.0	-0.014
ENSG00000064545	TMEM161A	chr19	-	19134783	19134916	19133129	19133210	19138425	19138467	1871	10,4,13	1,0,0	21,13,6	1,0,0	148	74	1	1.0	0.833,1.0,1.0	0.913,1.0,1.0	-0.027
ENSG00000105676	ARMC6	chr19	+	19034130	19034238	19033602	19033930	19042710	19042877	1874	1,2,1	2,2,4	2,1,2	5,9,8	148	74	0.876491885286	1.0	0.2,0.333,0.111	0.167,0.053,0.111	0.104
ENSG00000105676	ARMC6	chr19	+	19034130	19034238	19033911	19034013	19042710	19042877	1877	0,2,1	1,2,1	1,0,0	3,0,3	148	74	1	1.0	0.0,0.333,0.333	0.143,NA,0.0	0.151
ENSG00000105676	ARMC6	chr19	+	19037551	19037707	19033584	19033930	19042710	19042877	1879	0,0,3	2,2,4	0,0,0	5,9,8	148	74	0.675428728554	1.0	0.0,0.0,0.273	0.0,0.0,0.0	0.091
ENSG00000105676	ARMC6	chr19	+	19037551	19037707	19034130	19034238	19042710	19042877	1880	0,0,3	0,2,0	0,0,0	1,0,0	148	74	1	1.0	NA,0.0,1.0	0.0,NA,NA	0.5
ENSG00000105676	ARMC6	chr19	+	19042710	19042877	19033574	19033930	19051621	19052195	1885	2,2,4	2,0,0	5,9,8	0,0,0	148	74	0.569589327474	1.0	0.333,1.0,1.0	1.0,1.0,1.0	-0.222
ENSG00000006015	REX1BD	chr19	+	18589412	18589683	18588994	18589077	18590853	18590933	1893	9,23,38	2,0,2	31,30,14	0,0,2	148	74	0.310800830571	1.0	0.692,1.0,0.905	1.0,1.0,0.778	-0.06
ENSG00000006015	REX1BD	chr19	+	18589478	18589683	18588994	18589077	18590853	18590933	1894	8,20,31	2,0,2	32,32,14	0,0,2	148	74	0.252142582218	1.0	0.667,1.0,0.886	1.0,1.0,0.778	-0.075
ENSG00000130517	PGPEP1	chr19	+	18342858	18342911	18340597	18340715	18355894	18356011	1897	86,19,56	8,2,4	43,42,48	10,2,5	127	74	0.412281389907	1.0	0.862,0.847,0.891	0.715,0.924,0.848	0.038
ENSG00000130517	PGPEP1	chr19	+	18348947	18349068	18342858	18342911	18355894	18356011	1898	4,0,5	59,10,43	4,1,2	33,20,29	148	74	0.726978315815	1.0	0.033,0.0,0.055	0.057,0.024,0.033	-0.009
ENSG00000130517	PGPEP1	chr19	+	18357382	18357615	18355894	18356011	18363390	18363998	1899	7,0,2	6,1,0	10,2,6	3,0,4	148	74	0.305838913714	1.0	0.368,0.0,1.0	0.625,1.0,0.429	-0.229
ENSG00000130520	LSM4	chr19	-	18310109	18310214	18309677	18309861	18312603	18312702	1902	2,0,0	26,7,20	0,1,0	45,7,34	148	74	1	1.0	0.037,0.0,0.0	0.0,0.067,0.0	-0.01
ENSG00000130520	LSM4	chr19	-	18316023	18316065	18312168	18312702	18323017	18323060	1903	200,67,184	0,1,0	333,165,211	1,0,0	116	74	1	1.0	1.0,0.977,1.0	0.995,1.0,1.0	-0.006
ENSG00000105649	RAB3A	chr19	-	18198724	18198849	18196783	18197660	18200326	18200445	1904	17,3,13	2,0,0	11,5,8	0,0,0	148	74	1	1.0	0.81,1.0,1.0	1.0,1.0,1.0	-0.063
ENSG00000105649	RAB3A	chr19	-	18202512	18202740	18200326	18200445	18203895	18204042	1905	59,3,40	0,0,1	28,12,20	0,1,0	148	74	1	1.0	1.0,1.0,0.952	1.0,0.857,1.0	0.032
ENSG00000105649	RAB3A	chr19	-	18202512	18202855	18200326	18200445	18203895	18204012	1906	30,2,29	0,0,1	25,3,13	0,1,0	148	74	1	1.0	1.0,1.0,0.935	1.0,0.6,1.0	0.112
ENSG00000099308	MAST3	chr19	+	18134816	18134982	18134578	18134711	18135739	18135841	1907	4,3,6	0,0,0	4,2,8	0,1,0	148	74	1	1.0	1.0,1.0,1.0	1.0,0.5,1.0	0.167
ENSG00000130309	COLGALT1	chr19	+	17572482	17572602	17568508	17568713	17577194	17577271	1914	136,46,108	0,0,1	115,72,91	2,0,1	148	74	1	1.0	1.0,1.0,0.982	0.966,1.0,0.978	0.013
ENSG00000141971	MVB12A	chr19	+	17422331	17422458	17420537	17420634	17423497	17423617	1915	14,9,32	3,0,0	27,22,32	0,0,0	148	74	0.564347154112	1.0	0.7,1.0,1.0	1.0,1.0,1.0	-0.1
ENSG00000074855	ANO8	chr19	-	17327437	17327569	17327234	17327345	17327688	17327880	1918	2,2,3	0,1,0	8,5,2	0,0,0	148	74	1	1.0	1.0,0.5,1.0	1.0,1.0,1.0	-0.167
ENSG00000074855	ANO8	chr19	-	17333421	17333554	17333100	17333239	17333689	17333800	1919	6,3,6	0,0,0	8,2,8	0,2,0	148	74	0.57006063165	1.0	1.0,1.0,1.0	1.0,0.333,1.0	0.222
ENSG00000130311	DDA1	chr19	+	17315933	17315995	17314337	17314389	17319545	17319725	1920	72,18,54	0,0,3	73,57,58	0,0,1	136	74	0.867771582288	1.0	1.0,1.0,0.907	1.0,1.0,0.969	-0.021
ENSG00000105393	BABAM1	chr19	+	17271596	17271655	17268684	17269091	17273903	17273980	1924	251,47,206	1,0,4	217,100,191	4,4,3	133	74	0.0620211468644	0.9257901119540001	0.993,1.0,0.966	0.968,0.933,0.973	0.028
ENSG00000105393	BABAM1	chr19	+	17273903	17274024	17271596	17271655	17276494	17276555	1925	219,37,175	1,0,1	186,86,158	3,1,2	148	74	0.807264648541	1.0	0.991,1.0,0.989	0.969,0.977,0.975	0.02
ENSG00000099330	OCEL1	chr19	+	17228802	17228915	17228253	17228309	17229008	17229215	1928	0,2,4	0,0,0	4,0,1	1,0,4	148	74	1	1.0	NA,1.0,1.0	0.667,NA,0.111	0.611
ENSG00000099331	MYO9B	chr19	+	17101659	17102557	17075780	17075874	17152643	17152706	1930	22,16,19	1,0,0	14,29,19	0,0,0	148	74	1	1.0	0.917,1.0,1.0	1.0,1.0,1.0	-0.028
ENSG00000099331	MYO9B	chr19	+	17145396	17145491	17101655	17102557	17152643	17152706	1931	198,78,190	2,1,0	160,98,151	0,0,1	148	74	1	1.0	0.98,0.975,1.0	1.0,1.0,0.987	-0.011
ENSG00000099331	MYO9B	chr19	+	17159394	17159484	17156908	17157038	17162349	17162466	1932	36,21,43	0,0,0	40,25,34	1,0,0	148	74	1	1.0	1.0,1.0,1.0	0.952,1.0,1.0	0.016
ENSG00000099331	MYO9B	chr19	+	17177796	17177886	17175662	17175741	17180926	17181040	1933	0,0,3	119,16,115	3,0,0	141,45,94	148	74	1	1.0	0.0,0.0,0.013	0.011,0.0,0.0	0.001
ENSG00000099331	MYO9B	chr19	+	17177796	17177886	17175662	17175741	17183828	17183868	1934	0,0,4	0,2,1	0,0,0	5,0,3	148	74	1	1.0	NA,0.0,0.667	0.0,NA,0.0	0.334
ENSG00000099331	MYO9B	chr19	+	17180926	17181040	17175662	17175741	17183828	17183868	1935	281,65,281	0,2,1	343,131,216	5,0,3	148	74	0.500131978408	1.0	1.0,0.942,0.993	0.972,1.0,0.973	-0.003
ENSG00000099331	MYO9B	chr19	+	17180926	17181040	17177796	17177886	17183828	17183868	1936	162,49,166	0,0,1	205,87,122	0,0,0	148	74	1	1.0	1.0,1.0,0.988	1.0,1.0,1.0	-0.004
ENSG00000127526	SLC35E1	chr19	-	16555151	16555397	16549836	16553909	16566531	16566657	1938	155,14,87	0,0,0	121,33,105	0,0,1	148	74	1	1.0	1.0,1.0,1.0	1.0,1.0,0.981	0.006
ENSG00000127526	SLC35E1	chr19	-	16565036	16565132	16555151	16555397	16566531	16566657	1939	2,0,0	35,4,21	0,0,0	27,12,24	148	74	1	1.0	0.028,0.0,0.0	0.0,0.0,0.0	0.009
ENSG00000105072	C19orf44	chr19	+	16503064	16503380	16500791	16501551	16506700	16506774	1942	1,1,2	0,0,0	1,1,1	0,1,0	148	74	1	1.0	1.0,1.0,1.0	1.0,0.333,1.0	0.222
ENSG00000105058	FAM32A	chr19	+	16190519	16190573	16185379	16185765	16190886	16191378	1950	62,61,180	3,0,2	223,151,180	2,1,0	128	74	0.525248383703	1.0	0.923,1.0,0.981	0.985,0.989,1.0	-0.023
ENSG00000011451	WIZ	chr19	-	15428109	15428508	15426981	15427533	15429585	15430089	1977	1,8,7	4,2,4	10,8,7	6,2,1	148	74	0.242180354871	1.0	0.111,0.667,0.467	0.455,0.667,0.778	-0.218
ENSG00000011451	WIZ	chr19	-	15429585	15430089	15426981	15427533	15436805	15437129	1978	6,2,5	0,0,0	6,3,2	0,0,1	148	74	1	1.0	1.0,1.0,1.0	1.0,1.0,0.5	0.167
ENSG00000011451	WIZ	chr19	-	15431011	15431182	15429585	15430089	15436805	15437129	1979	4,1,4	2,0,1	0,2,3	0,1,1	148	74	1	1.0	0.5,1.0,0.667	NA,0.5,0.6	0.172
ENSG00000011451	WIZ	chr19	-	15438577	15440715	15436805	15437129	15442675	15442748	1980	7,2,5	0,1,0	4,2,3	0,0,0	148	74	1	1.0	1.0,0.5,1.0	1.0,1.0,1.0	-0.167
ENSG00000011451	WIZ	chr19	-	15442675	15442748	15436805	15437129	15448102	15448367	1981	4,1,0	0,0,1	1,0,0	0,3,1	147	74	0.000160477638212	0.02413064486349559	1.0,1.0,0.0	1.0,0.0,0.0	0.333
ENSG00000105127	AKAP8	chr19	-	15369066	15369224	15368234	15368322	15370145	15370179	1982	7,9,11	9,21,42	5,12,8	34,50,43	148	74	0.0522988734489	0.8448466368113526	0.28,0.176,0.116	0.068,0.107,0.085	0.104
ENSG00000105127	AKAP8	chr19	-	15376975	15377014	15374602	15374635	15379712	15379787	1985	9,4,13	1,0,0	5,6,12	0,0,0	113	74	1	1.0	0.855,1.0,1.0	1.0,1.0,1.0	-0.048
ENSG00000141867	BRD4	chr19	-	15268153	15268240	15267513	15267551	15268904	15269042	1986	4,4,0	51,8,31	4,7,0	78,40,54	148	74	0.797522299175	1.0	0.038,0.2,0.0	0.025,0.08,0.0	0.044
ENSG00000141867	BRD4	chr19	-	15268153	15268281	15267415	15267551	15268904	15269042	1987	2,5,4	51,8,31	4,8,1	78,40,54	148	74	0.329011717156	1.0	0.019,0.238,0.061	0.025,0.091,0.009	0.064
ENSG00000141867	BRD4	chr19	-	15275656	15275839	15272814	15273133	15331835	15331907	1988	0,0,1	0,0,3	0,0,0	7,2,0	148	74	1	1.0	NA,NA,0.143	0.0,0.0,NA	0.143
ENSG00000074181	NOTCH3	chr19	-	15162464	15162562	15159037	15161714	15165367	15165515	1989	32,9,20	0,0,0	56,13,27	2,0,0	148	74	1	1.0	1.0,1.0,1.0	0.933,1.0,1.0	0.022
ENSG00000074181	NOTCH3	chr19	-	15184294	15184450	15181575	15181801	15184905	15185019	1991	32,7,17	0,1,0	28,7,25	0,1,0	148	74	1	1.0	1.0,0.778,1.0	1.0,0.778,1.0	0.0
ENSG00000123136	DDX39A	chr19	-	14410420	14410605	14409741	14410334	14410988	14411172	1999	2,5,3	17,11,26	2,1,6	33,28,16	148	74	0.40763512178	1.0	0.056,0.185,0.055	0.029,0.018,0.158	0.03
ENSG00000123136	DDX39A	chr19	-	14410547	14410605	14409772	14410334	14410988	14411172	2000	2,2,0	17,11,26	0,2,5	33,28,16	132	74	0.621479305905	1.0	0.062,0.092,0.0	0.0,0.039,0.149	-0.011
ENSG00000132024	CC2D1A	chr19	+	13919817	13919951	13919129	13919202	13920556	13920668	2017	3,1,5	0,0,0	8,1,6	0,1,0	148	74	1	1.0	1.0,1.0,1.0	1.0,0.333,1.0	0.222
ENSG00000132016	C19orf57	chr19	-	13883307	13883400	13882354	13882952	13885960	13886055	2018	0,1,0	2,0,1	1,2,2	0,0,0	148	74	374116	0.0020085445718719267	0.0,1.0,0.0	1.0,1.0,1.0	-0.667
ENSG00000132016	C19orf57	chr19	-	13893141	13893223	13892785	13892890	13895371	13895546	2020	8,11,6	0,0,1	24,9,23	0,0,0	148	74	1	1.0	1.0,1.0,0.75	1.0,1.0,1.0	-0.083
ENSG00000132003	ZSWIM4	chr19	+	13812996	13813164	13809069	13809220	13814514	13814865	2022	13,8,11	0,0,0	16,30,6	0,4,0	148	74	0.258820408684	1.0	1.0,1.0,1.0	1.0,0.789,1.0	0.07
ENSG00000132003	ZSWIM4	chr19	+	13814514	13814865	13812996	13813164	13817215	13817353	2023	18,8,10	0,0,0	7,18,5	0,0,1	148	74	1	1.0	1.0,1.0,1.0	1.0,1.0,0.714	0.095
ENSG00000132003	ZSWIM4	chr19	+	13823345	13823500	13819356	13819492	13825549	13825713	2024	21,5,11	0,0,3	15,13,12	0,0,1	148	74	0.48967989302	1.0	1.0,1.0,0.647	1.0,1.0,0.857	-0.07
ENSG00000104907	TRMT1	chr19	-	13109914	13110001	13109768	13109838	13110157	13110306	2025	0,4,6	0,0,0	10,5,6	0,0,2	148	74	1	1.0	NA,1.0,1.0	1.0,1.0,0.6	0.133
ENSG00000104907	TRMT1	chr19	-	13115625	13115768	13115278	13115466	13115996	13116027	2027	19,10,25	0,1,0	12,25,9	0,0,0	148	74	1	1.0	1.0,0.833,1.0	1.0,1.0,1.0	-0.056
ENSG00000008441	NFIX	chr19	+	13078612	13078735	13075534	13075671	13081679	13081835	2031	0,1,6	1,0,1	11,0,4	1,0,0	148	74	1	1.0	0.0,1.0,0.75	0.846,NA,1.0	-0.34
ENSG00000008441	NFIX	chr19	+	13087988	13088136	13081679	13081855	13090298	13090390	2032	0,0,1	1,2,1	0,0,2	2,1,2	148	74	1	1.0	0.0,0.0,0.333	0.0,0.0,0.333	0.0
ENSG00000008441	NFIX	chr19	+	13090298	13090390	13081679	13081855	13094634	13094649	2033	11,7,9	0,0,0	21,7,22	0,0,2	148	74	1	1.0	1.0,1.0,1.0	1.0,1.0,0.846	0.051
ENSG00000179262	RAD23A	chr19	+	12948496	12948552	12948176	12948358	12948685	12948813	2035	135,25,148	0,2,0	178,95,152	0,0,1	130	74	1	1.0	1.0,0.877,1.0	1.0,1.0,0.989	-0.037
ENSG00000179262	RAD23A	chr19	+	12948513	12948552	12948176	12948358	12948685	12948813	2036	34,11,45	0,2,0	47,24,47	0,0,1	113	74	1	1.0	1.0,0.783,1.0	1.0,1.0,0.969	-0.062
ENSG00000179218	CALR	chr19	+	12939427	12939631	12938577	12939235	12940052	12940147	2041	526,130,774	2,0,2	909,226,647	0,0,0	148	74	1	1.0	0.992,1.0,0.995	1.0,1.0,1.0	-0.004
ENSG00000105612	DNASE2	chr19	-	12878669	12878834	12878037	12878579	12880801	12880880	2049	32,0,10	0,0,1	13,0,5	0,0,0	148	74	1	1.0	1.0,NA,0.833	1.0,NA,1.0	-0.084
ENSG00000105576	TNPO2	chr19	-	12706009	12706109	12705681	12705768	12706195	12706282	2054	0,2,0	43,11,17	2,1,1	46,14,51	148	74	1	1.0	0.0,0.083,0.0	0.021,0.034,0.01	0.006
ENSG00000095059	DHPS	chr19	-	12677107	12677211	12676016	12676142	12677290	12677396	2059	47,7,30	2,1,0	47,31,40	0,0,0	148	74	0.840991007778	1.0	0.922,0.778,1.0	1.0,1.0,1.0	-0.1
ENSG00000242852	ZNF709	chr19	-	12466723	12466850	12466461	12466519	12484654	12484816	2062	17,8,13	0,0,0	35,16,27	0,2,1	148	74	0.838853925267	1.0	1.0,1.0,1.0	1.0,0.8,0.931	0.09
ENSG00000198342	ZNF442	chr19	-	12352987	12353114	12351790	12352070	12365532	12365661	2063	1,0,5	3,4,3	4,0,4	4,6,3	148	74	0.677885389197	1.0	0.143,0.0,0.455	0.333,0.0,0.4	-0.045
ENSG00000197647	ZNF433	chr19	-	12021929	12022189	12018190	12018292	12035536	12035741	2064	0,0,0	4,0,0	0,0,2	1,1,0	148	74	1	1.0	0.0,NA,NA	0.0,0.0,1.0	-0.333
ENSG00000197647	ZNF433	chr19	-	12030139	12030198	12018165	12018292	12034827	12034874	2065	0,0,0	2,0,0	1,0,0	0,0,0	133	74	1	1.0	0.0,NA,NA	1.0,NA,NA	-1.0
ENSG00000197647	ZNF433	chr19	-	12034827	12034874	12018165	12018292	12035536	12035669	2069	5,4,2	4,0,0	3,4,2	1,1,0	121	74	0.143290954506	1.0	0.433,1.0,1.0	0.647,0.71,1.0	0.025
ENSG00000197647	ZNF433	chr19	-	12034827	12034874	12018165	12018301	12035536	12035669	2070	3,4,2	0,0,0	3,5,2	1,0,0	121	74	1	1.0	1.0,1.0,1.0	0.647,1.0,1.0	0.118
ENSG00000223547	ZNF844	chr19	+	12074360	12074421	12074030	12074157	12075311	12081565	2072	20,24,46	1,0,3	28,28,26	1,0,0	135	74	0.190979824953	1.0	0.916,1.0,0.894	0.939,1.0,1.0	-0.043
ENSG00000196757	ZNF700	chr19	+	11947513	11947574	11946753	11947307	11948275	11950763	2073	18,22,30	0,0,0	26,40,30	0,0,1	135	74	1	1.0	1.0,1.0,1.0	1.0,1.0,0.943	0.019
ENSG00000177599	ZNF491	chr19	+	11804541	11804667	11798522	11798727	11805946	11808503	2074	0,3,8	0,0,1	3,10,2	2,0,0	148	74	1	1.0	NA,1.0,0.8	0.429,1.0,1.0	0.09
ENSG00000142156	COL6A1	chr21	+	45999152	45999218	45998896	45998959	45999656	45999692	2075	170,276,479	0,1,0	419,304,513	0,0,0	140	74	1	1.0	1.0,0.993,1.0	1.0,1.0,1.0	-0.002
ENSG00000130165	ELOF1	chr19	-	11554819	11554946	11554231	11554365	11559190	11559223	2077	0,0,0	16,8,13	1,0,0	22,22,13	148	74	1	1.0	0.0,0.0,0.0	0.022,0.0,0.0	-0.007
ENSG00000130176	CNN1	chr19	+	11539294	11539569	11538774	11538990	11541075	11541197	2080	1,0,0	784,34,290	0,0,0	309,176,190	148	74	1	1.0	0.001,0.0,0.0	0.0,0.0,0.0	0.0
ENSG00000130176	CNN1	chr19	+	11541075	11541197	11538850	11538990	11546674	11546741	2081	1515,71,602	4,0,0	688,390,466	2,0,2	148	74	1	1.0	0.995,1.0,1.0	0.994,1.0,0.991	0.003
ENSG00000130176	CNN1	chr19	+	11546831	11546969	11546674	11546741	11547796	11547906	2082	1420,116,822	4,0,2	858,461,598	5,0,1	148	74	1	1.0	0.994,1.0,0.995	0.988,1.0,0.997	0.001
ENSG00000130159	ECSIT	chr19	-	11510616	11510660	11507990	11508048	11513055	11513168	2086	2,1,0	29,4,25	0,1,0	24,12,13	118	74	0.934271262194	1.0	0.041,0.136,0.0	0.0,0.05,0.0	0.042
ENSG00000130159	ECSIT	chr19	-	11510616	11510660	11507990	11508048	11519074	11519193	2087	0,0,0	0,0,3	0,0,1	3,1,1	118	74	1	1.0	NA,NA,0.0	0.0,0.0,0.385	-0.128
ENSG00000130159	ECSIT	chr19	-	11519074	11519193	11507990	11508048	11529061	11529096	2090	3,0,5	0,0,0	11,7,4	1,0,1	148	74	1	1.0	1.0,NA,1.0	0.846,1.0,0.667	0.162
ENSG00000130159	ECSIT	chr19	-	11519074	11519193	11513803	11514221	11529061	11529096	2092	7,1,8	0,0,0	10,18,10	0,0,1	148	74	1	1.0	1.0,1.0,1.0	1.0,1.0,0.833	0.056
ENSG00000130159	ECSIT	chr19	-	11525639	11525737	11519074	11519193	11529061	11529130	2094	1,0,0	3,0,2	0,0,0	8,6,3	148	74	1	1.0	0.143,NA,0.0	0.0,0.0,0.0	0.071
ENSG00000133460	SLC2A11	chr22	+	23857420	23857531	23856871	23856991	23862103	23862202	2095	3,0,0	3,0,0	3,1,3	0,1,0	148	74	1	1.0	0.333,NA,NA	1.0,0.333,1.0	-0.445
ENSG00000133460	SLC2A11	chr22	+	23877384	23877869	23877041	23877171	23882458	23882646	2097	0,0,0	0,0,5	2,4,0	5,1,10	148	74	1	1.0	NA,NA,0.0	0.167,0.667,0.0	-0.278
ENSG00000133460	SLC2A11	chr22	+	23877720	23877869	23877041	23877171	23882458	23882646	2098	0,0,0	0,0,5	2,3,0	5,1,10	148	74	1	1.0	NA,NA,0.0	0.167,0.6,0.0	-0.256
ENSG00000130175	PRKCSH	chr19	+	11447073	11447160	11446271	11446350	11447438	11447597	2100	39,55,97	0,1,0	120,93,107	0,0,0	148	74	1	1.0	1.0,0.965,1.0	1.0,1.0,1.0	-0.012
ENSG00000198003	CCDC151	chr19	-	11426682	11426784	11426445	11426571	11426872	11427040	2101	0,1,0	0,1,0	0,0,1	0,0,0	148	74	1	1.0	NA,0.333,NA	NA,NA,1.0	-0.667
ENSG00000205517	RGL3	chr19	-	11405322	11405426	11405146	11405231	11406418	11406634	2104	3,5,1	0,1,1	11,17,7	3,4,1	148	74	0.013120102991	0.37685606004808986	1.0,0.714,0.333	0.647,0.68,0.778	-0.019
ENSG00000205517	RGL3	chr19	-	11411252	11411444	11406721	11406864	11415936	11416148	2105	0,0,0	0,3,0	0,1,1	1,3,0	148	74	1	1.0	NA,0.0,NA	0.0,0.143,1.0	-0.381
ENSG00000183401	CCDC159	chr19	+	11348965	11349083	11346571	11346627	11349653	11349687	2107	0,0,2	3,1,9	2,2,0	3,4,3	148	74	0.221581959491	1.0	0.0,0.0,0.1	0.25,0.2,0.0	-0.117
ENSG00000183401	CCDC159	chr19	+	11352056	11352133	11350117	11350199	11353450	11353572	2110	1,5,7	0,1,0	1,6,6	0,0,0	148	74	1	1.0	1.0,0.714,1.0	1.0,1.0,1.0	-0.095
ENSG00000127616	SMARCA4	chr19	+	10980776	10980852	10960991	10961174	10984120	10984373	2118	0,0,2	22,20,25	1,0,1	50,17,32	148	74	1	1.0	0.0,0.0,0.038	0.01,0.0,0.015	0.004
ENSG00000127616	SMARCA4	chr19	+	10980776	10980852	10960991	10961174	10984123	10984373	2119	0,0,1	16,12,21	1,0,3	22,17,15	148	74	0.497504925006	1.0	0.0,0.0,0.023	0.022,0.0,0.091	-0.03
ENSG00000127616	SMARCA4	chr19	+	10989316	10989443	10987665	10987924	10991149	10991323	2121	40,35,78	0,0,0	103,72,69	0,2,0	148	74	1	1.0	1.0,1.0,1.0	1.0,0.947,1.0	0.018
ENSG00000127616	SMARCA4	chr19	+	11007901	11008023	11003339	11003397	11012948	11013112	2122	55,79,166	0,0,3	161,146,182	0,0,0	148	74	1	1.0	1.0,1.0,0.965	1.0,1.0,1.0	-0.012
ENSG00000127616	SMARCA4	chr19	+	11033766	11033865	11033081	11033517	11034122	11034146	2124	4,3,10	23,56,57	4,7,4	40,58,44	148	74	0.648246024402	1.0	0.08,0.026,0.081	0.048,0.057,0.043	0.013
ENSG00000127616	SMARCA4	chr19	+	11033771	11033865	11033289	11033517	11034122	11034200	2125	3,1,5	23,56,57	1,3,3	40,58,44	148	74	0.499465049404	1.0	0.061,0.009,0.042	0.012,0.025,0.033	0.014
ENSG00000127616	SMARCA4	chr19	+	11039457	11039553	11034913	11035132	11041297	11041560	2126	0,3,2	24,48,84	3,1,3	65,94,55	148	74	0.707062888109	1.0	0.0,0.03,0.012	0.023,0.005,0.027	-0.004
ENSG00000127616	SMARCA4	chr19	+	11039457	11039553	11034913	11035132	11041306	11041560	2127	3,3,10	56,65,152	7,5,6	178,110,130	148	74	0.498044033345	1.0	0.026,0.023,0.032	0.019,0.022,0.023	0.006
ENSG00000142453	CARM1	chr19	+	10904950	10905076	10871552	10871922	10908038	10908145	2131	49,38,65	0,1,0	79,44,44	1,0,1	148	74	1	1.0	1.0,0.95,1.0	0.975,1.0,0.957	0.006
ENSG00000142453	CARM1	chr19	+	10908549	10908633	10908038	10908145	10909102	10909207	2132	0,1,0	21,4,30	0,5,0	25,9,26	148	74	0.392126872952	1.0	0.0,0.111,0.0	0.0,0.217,0.0	-0.035
ENSG00000142453	CARM1	chr19	+	10908549	10908668	10908038	10908145	10909102	10909207	2133	1,1,0	21,4,30	0,5,0	25,9,26	148	74	0.410072065096	1.0	0.023,0.111,0.0	0.0,0.217,0.0	-0.028
ENSG00000142453	CARM1	chr19	+	10908549	10908747	10908038	10908145	10909102	10909207	2134	0,1,0	21,4,30	0,5,0	25,9,26	148	74	0.392126872952	1.0	0.0,0.111,0.0	0.0,0.217,0.0	-0.035
ENSG00000142453	CARM1	chr19	+	10912183	10912294	10909102	10909207	10913876	10913931	2135	43,16,79	1,0,0	53,31,60	2,0,0	148	74	1	1.0	0.956,1.0,1.0	0.93,1.0,1.0	0.009
ENSG00000142453	CARM1	chr19	+	10921374	10921443	10921049	10921127	10921614	10921900	2137	83,21,66	14,3,18	71,34,55	18,2,12	143	74	0.764128096998	1.0	0.754,0.784,0.655	0.671,0.898,0.703	-0.026
ENSG00000130402	ACTN4	chr19	+	38710256	38710342	38709394	38709476	38711275	38711361	2142	17,2,42	36,2,16	18,6,30	36,22,13	148	74	0.430389737467	1.0	0.191,0.333,0.568	0.2,0.12,0.536	0.079
ENSG00000130402	ACTN4	chr19	+	38710256	38710342	38709394	38709476	38714468	38714561	2143	84,6,111	0,0,1	82,18,84	0,0,0	148	74	1	1.0	1.0,1.0,0.982	1.0,1.0,1.0	-0.006
ENSG00000130402	ACTN4	chr19	+	38711275	38711361	38709394	38709476	38714468	38714561	2144	85,8,44	0,0,1	97,73,28	0,0,0	148	74	1	1.0	1.0,1.0,0.957	1.0,1.0,1.0	-0.014
ENSG00000130402	ACTN4	chr19	+	38711275	38711361	38710256	38710342	38714468	38714561	2145	49,6,29	67,4,70	61,51,15	64,12,54	148	74	0.32212156878	1.0	0.268,0.429,0.172	0.323,0.68,0.122	-0.085
ENSG00000130402	ACTN4	chr19	+	38717926	38718074	38717085	38717316	38721537	38721688	2146	438,193,397	0,2,0	455,432,393	1,0,0	148	74	1	1.0	1.0,0.98,1.0	0.996,1.0,1.0	-0.005
ENSG00000130402	ACTN4	chr19	+	38727945	38728026	38726956	38727103	38728315	38728381	2147	107,39,77	30,17,23	79,122,80	45,80,12	148	74	0.46710078099	1.0	0.641,0.534,0.626	0.467,0.433,0.769	0.044
ENSG00000130402	ACTN4	chr19	+	38728315	38728381	38727945	38728026	38728995	38729154	2148	14,8,6	104,41,65	18,10,5	89,71,77	140	74	0.945035220738	1.0	0.066,0.093,0.047	0.097,0.069,0.033	0.002
ENSG00000129351	ILF3	chr19	+	10666491	10666649	10654381	10654487	10670515	10670608	2149	6,5,1	129,109,173	0,8,1	269,239,158	148	74	0.775784069506	1.0	0.023,0.022,0.003	0.0,0.016,0.003	0.01
ENSG00000129351	ILF3	chr19	+	10678612	10678704	10677162	10677310	10679096	10679170	2151	16,11,29	0,3,1	26,15,19	0,2,0	148	74	0.231954744615	1.0	1.0,0.647,0.935	1.0,0.789,1.0	-0.069
ENSG00000129351	ILF3	chr19	+	10680345	10680443	10679815	10679927	10681018	10681028	2152	63,64,121	0,5,0	170,159,201	0,2,0	148	74	0.492609085138	1.0	1.0,0.865,1.0	1.0,0.975,1.0	-0.037
ENSG00000129351	ILF3	chr19	+	10684415	10684476	10683916	10683970	10687345	10687708	2153	20,7,14	5,5,8	34,9,17	16,7,12	135	74	0.483552384206	1.0	0.687,0.434,0.49	0.538,0.413,0.437	0.074
ENSG00000129351	ILF3	chr19	+	10687345	10687708	10683916	10683970	10688549	10688678	2154	30,8,34	1,0,0	41,28,49	0,1,0	148	74	1	1.0	0.938,1.0,1.0	1.0,0.933,1.0	0.002
ENSG00000129351	ILF3	chr19	+	10688549	10688678	10685927	10687708	10689178	10689312	2155	39,4,49	0,1,0	45,28,52	2,0,0	148	74	1	1.0	1.0,0.667,1.0	0.918,1.0,1.0	-0.084
ENSG00000129353	SLC44A2	chr19	+	10627919	10628004	10626252	10626301	10631056	10631141	2157	15,4,7	0,0,0	8,3,9	0,0,1	148	74	1	1.0	1.0,1.0,1.0	1.0,1.0,0.818	0.061
ENSG00000129353	SLC44A2	chr19	+	10642366	10642451	10638226	10638315	10643278	10643528	2159	90,10,40	0,0,0	51,20,45	0,0,1	148	74	1	1.0	1.0,1.0,1.0	1.0,1.0,0.957	0.014
ENSG00000129353	SLC44A2	chr19	+	10642896	10643021	10642366	10642451	10643278	10644130	2160	13,5,11	24,6,18	6,5,14	22,6,15	148	74	0.82470977945	1.0	0.213,0.294,0.234	0.12,0.294,0.318	0.003
ENSG00000130734	ATG4D	chr19	+	10546838	10547071	10544956	10545130	10547188	10547253	2164	0,0,0	0,1,1	0,1,4	3,8,3	148	74	1	1.0	NA,0.0,0.0	0.0,0.059,0.4	-0.153
ENSG00000130734	ATG4D	chr19	+	10546838	10547075	10544782	10545130	10547188	10547253	2165	0,1,0	0,1,1	0,1,2	3,8,3	148	74	1	1.0	NA,0.333,0.0	0.0,0.059,0.25	0.064
ENSG00000130734	ATG4D	chr19	+	10546838	10547082	10545119	10545130	10547188	10547253	2166	0,0,0	0,1,1	0,1,2	3,8,3	148	74	1	1.0	NA,0.0,0.0	0.0,0.059,0.25	-0.103
ENSG00000130734	ATG4D	chr19	+	10546838	10547115	10544956	10545130	10547188	10547253	2167	0,2,2	0,1,1	7,7,4	3,8,3	148	74	1	1.0	NA,0.5,0.5	0.538,0.304,0.4	0.086
ENSG00000130734	ATG4D	chr19	+	10546838	10547253	10544956	10545130	10548903	10549034	2168	5,1,1	1,0,0	0,1,4	1,2,0	148	74	0.0128508158123	0.37294113059820483	0.714,1.0,1.0	0.0,0.2,1.0	0.505
ENSG00000130734	ATG4D	chr19	+	10547188	10547253	10544956	10545130	10548903	10549034	2169	5,2,2	1,0,0	3,8,5	1,2,0	139	74	0.650041090001	1.0	0.727,1.0,1.0	0.615,0.68,1.0	0.144
ENSG00000079999	KEAP1	chr19	-	10489191	10489368	10486124	10486818	10489647	10489853	2172	18,18,79	0,0,1	60,46,67	2,0,0	148	74	1	1.0	1.0,1.0,0.975	0.938,1.0,1.0	0.012
ENSG00000079999	KEAP1	chr19	-	10492572	10492717	10491946	10492262	10499394	10499509	2174	1,0,0	40,6,25	0,0,0	56,21,31	148	74	1	1.0	0.012,0.0,0.0	0.0,0.0,0.0	0.004
ENSG00000130816	DNMT1	chr19	-	10134216	10134307	10133341	10133701	10135735	10135852	2177	35,14,31	0,2,0	34,18,29	0,0,0	148	74	1	1.0	1.0,0.778,1.0	1.0,1.0,1.0	-0.074
ENSG00000130816	DNMT1	chr19	-	10168329	10168364	10166591	10166685	10173089	10173174	2180	15,59,66	0,0,2	66,89,58	0,0,1	109	74	1	1.0	1.0,1.0,0.957	1.0,1.0,0.975	-0.006
ENSG00000130816	DNMT1	chr19	-	10173089	10173174	10168329	10168364	10173870	10173905	2181	15,44,76	0,0,0	66,91,55	1,0,0	148	74	1	1.0	1.0,1.0,1.0	0.971,1.0,1.0	0.01
ENSG00000130816	DNMT1	chr19	-	10177291	10177367	10175539	10175618	10180349	10180529	2182	62,56,145	0,1,1	155,79,116	0,0,0	148	74	1	1.0	1.0,0.966,0.986	1.0,1.0,1.0	-0.016
ENSG00000130816	DNMT1	chr19	-	10180186	10180234	10177291	10177367	10180349	10180381	2184	2,3,7	21,15,25	7,1,10	34,20,17	122	74	0.55568617541	1.0	0.055,0.108,0.145	0.111,0.029,0.263	-0.032
ENSG00000130816	DNMT1	chr19	-	10180349	10180529	10177291	10177367	10180777	10180885	2185	22,17,26	0,0,3	36,20,19	1,0,0	148	74	0.71912875097	1.0	1.0,1.0,0.812	0.947,1.0,1.0	-0.045
ENSG00000130816	DNMT1	chr19	-	10180349	10180569	10177291	10177367	10180777	10180836	2186	28,19,27	0,0,3	52,27,24	1,0,0	148	74	0.804139903866	1.0	1.0,1.0,0.818	0.963,1.0,1.0	-0.048
ENSG00000130816	DNMT1	chr19	-	10218751	10218869	10182040	10182077	10231203	10231286	2188	1,0,1	0,0,1	1,1,4	0,0,0	148	74	1	1.0	1.0,NA,0.333	1.0,1.0,1.0	-0.334
ENSG00000130810	PPAN	chr19	+	10106822	10107005	10106638	10106671	10107504	10107606	2189	2,1,0	2,2,1	0,0,0	5,2,1	148	74	0.706243652478	1.0	0.333,0.2,0.0	0.0,0.0,0.0	0.178
ENSG00000130813	SHFL	chr19	+	10089110	10089378	10087250	10087300	10089656	10089695	2190	0,1,0	6,7,9	0,0,0	2,3,11	148	74	1	1.0	0.0,0.067,0.0	0.0,0.0,0.0	0.022
ENSG00000127445	PIN1	chr19	+	9836822	9836875	9835339	9835402	9838435	9838648	2191	4,0,9	32,10,28	7,2,2	34,12,35	127	74	0.625747386194	1.0	0.068,0.0,0.158	0.107,0.089,0.032	-0.001
ENSG00000127445	PIN1	chr19	+	9838011	9838075	9835345	9835402	9838435	9838648	2192	1,0,0	32,10,28	2,1,1	34,12,35	138	74	0.447991354979	1.0	0.016,0.0,0.0	0.031,0.043,0.015	-0.024
ENSG00000127452	FBXL12	chr19	-	9813230	9813274	9810266	9811717	9818544	9818617	2193	0,0,3	12,0,1	4,1,3	6,0,6	118	74	1	1.0	0.0,NA,0.653	0.295,1.0,0.239	-0.185
ENSG00000171466	ZNF562	chr19	-	9656546	9656653	9641806	9653881	9658008	9658135	2198	11,7,13	1,1,0	17,12,10	0,0,2	148	74	1	1.0	0.846,0.778,1.0	1.0,1.0,0.714	-0.03
ENSG00000171466	ZNF562	chr19	-	9656546	9656653	9641806	9653881	9660719	9660874	2199	8,6,10	0,0,0	14,10,9	0,1,0	148	74	1	1.0	1.0,1.0,1.0	1.0,0.833,1.0	0.056
ENSG00000171466	ZNF562	chr19	-	9658008	9658135	9653707	9653881	9660719	9660874	2200	1,1,0	0,0,0	0,0,2	0,1,0	148	74	1	1.0	1.0,1.0,NA	NA,0.0,1.0	0.5
ENSG00000171466	ZNF562	chr19	-	9658008	9658135	9656546	9656653	9659378	9659467	2201	5,1,3	0,0,1	3,3,1	0,1,0	148	74	1	1.0	1.0,1.0,0.6	1.0,0.6,1.0	0.0
ENSG00000267106	ZNF561-AS1	chr19	+	9626783	9626860	9621486	9621645	9627715	9627806	2205	1,0,0	0,0,0	3,0,0	0,1,0	148	74	1	1.0	1.0,NA,NA	1.0,0.0,NA	0.5
ENSG00000267106	ZNF561-AS1	chr19	+	9626783	9626860	9621486	9621645	9632227	9632417	2206	4,0,0	1,0,4	6,2,1	1,7,5	148	74	1	1.0	0.667,NA,0.0	0.75,0.125,0.091	0.012
ENSG00000267106	ZNF561-AS1	chr19	+	9626783	9627806	9621511	9621645	9632227	9632417	2207	1,0,0	1,0,4	3,0,2	1,7,5	148	74	1	1.0	0.333,NA,0.0	0.6,0.0,0.167	-0.089
ENSG00000267106	ZNF561-AS1	chr19	+	9627715	9627806	9621502	9621645	9632227	9632417	2209	0,0,0	1,0,4	0,0,2	1,7,5	148	74	1	1.0	0.0,NA,0.0	0.0,0.0,0.167	-0.056
ENSG00000267106	ZNF561-AS1	chr19	+	9627715	9627806	9626783	9626860	9632227	9632417	2210	0,0,0	3,0,0	0,0,2	3,2,1	148	74	1	1.0	0.0,NA,NA	0.0,0.0,0.5	-0.167
ENSG00000197961	ZNF121	chr19	-	9567647	9567705	9560352	9567109	9568094	9568175	2211	1,0,3	16,5,19	0,2,0	29,1,7	132	74	0.399474629757	1.0	0.034,0.0,0.081	0.0,0.529,0.0	-0.138
ENSG00000197961	ZNF121	chr19	-	9568094	9568175	9560328	9567109	9569001	9569082	2212	60,29,71	3,0,0	86,38,66	0,3,0	148	74	0.447348592919	1.0	0.909,1.0,1.0	1.0,0.864,1.0	0.015
ENSG00000197961	ZNF121	chr19	-	9569001	9569082	9568094	9568175	9584460	9584504	2213	60,28,65	0,0,0	81,53,71	0,1,0	148	74	1	1.0	1.0,1.0,1.0	1.0,0.964,1.0	0.012
ENSG00000197961	ZNF121	chr19	-	9584185	9584348	9569001	9569082	9584460	9584497	2214	1,0,2	16,4,13	4,1,1	24,16,12	148	74	0.269676931494	1.0	0.03,0.0,0.071	0.077,0.03,0.04	-0.015
ENSG00000130818	ZNF426	chr19	-	9530984	9531067	9523222	9529636	9532844	9532925	2215	12,7,14	1,0,0	25,15,28	0,2,1	148	74	0.848558051043	1.0	0.857,1.0,1.0	1.0,0.789,0.933	0.045
ENSG00000130818	ZNF426	chr19	-	9535187	9535279	9533839	9533966	9536207	9536356	2217	31,9,23	0,0,2	18,10,35	0,0,1	148	74	1	1.0	1.0,1.0,0.852	1.0,1.0,0.946	-0.031
ENSG00000188629	ZNF177	chr19	+	9371609	9371752	9364861	9364948	9376315	9376423	2218	2,2,4	0,0,0	3,8,2	0,2,0	148	74	1	1.0	1.0,1.0,1.0	1.0,0.667,1.0	0.111
ENSG00000270011	ZNF559-ZNF177	chr19	+	9324694	9324780	9324290	9324404	9364861	9364948	2219	0,2,1	0,0,0	2,3,1	1,0,0	148	74	1	1.0	NA,1.0,1.0	0.5,1.0,1.0	0.167
ENSG00000270011	ZNF559-ZNF177	chr19	+	9333014	9333113	9324694	9324780	9337795	9338017	2221	1,2,3	2,2,1	4,6,0	2,5,2	148	74	0.887939855708	1.0	0.2,0.333,0.6	0.5,0.375,0.0	0.086
ENSG00000270011	ZNF559-ZNF177	chr19	+	9333014	9333113	9324694	9324780	9338493	9338582	2222	0,0,1	0,0,0	4,6,0	0,1,1	148	74	1	1.0	NA,NA,1.0	1.0,0.75,0.0	0.417
ENSG00000270011	ZNF559-ZNF177	chr19	+	9333014	9333113	9324694	9324780	9341101	9341184	2223	0,0,1	1,0,1	4,6,0	1,2,3	148	74	1	1.0	0.0,NA,0.333	0.667,0.6,0.0	-0.256
ENSG00000270011	ZNF559-ZNF177	chr19	+	9337795	9337858	9324694	9324780	9338493	9338582	2224	4,3,3	0,0,0	2,6,1	0,1,1	137	74	1	1.0	1.0,1.0,1.0	1.0,0.764,0.351	0.295
ENSG00000270011	ZNF559-ZNF177	chr19	+	9337795	9338017	9324694	9324780	9338493	9338582	2225	2,2,1	0,0,0	2,5,2	0,1,1	148	74	1	1.0	1.0,1.0,1.0	1.0,0.714,0.5	0.262
ENSG00000270011	ZNF559-ZNF177	chr19	+	9338493	9338582	9324694	9324780	9339192	9339319	2227	7,1,3	0,0,0	2,5,6	1,0,0	148	74	1	1.0	1.0,1.0,1.0	0.5,1.0,1.0	0.167
ENSG00000270011	ZNF559-ZNF177	chr19	+	9338493	9338582	9324694	9324780	9341101	9341184	2228	0,0,0	1,0,1	0,1,1	1,2,3	148	74	1	1.0	0.0,NA,0.0	0.0,0.2,0.143	-0.114
ENSG00000270011	ZNF559-ZNF177	chr19	+	9339192	9339319	9324694	9324780	9341101	9341184	2230	2,1,0	1,0,1	10,2,5	1,2,3	148	74	0.057467856856	0.889025300700699	0.5,1.0,0.0	0.833,0.333,0.455	-0.04
ENSG00000270011	ZNF559-ZNF177	chr19	+	9341101	9341184	9324694	9324780	9364861	9364909	2232	1,0,2	0,1,1	2,2,3	0,0,1	148	74	1	1.0	1.0,0.0,0.5	1.0,1.0,0.6	-0.367
ENSG00000270011	ZNF559-ZNF177	chr19	+	9341101	9341184	9324694	9324780	9376315	9376423	2233	1,0,1	0,0,0	1,2,3	0,2,0	148	74	1	1.0	1.0,NA,1.0	1.0,0.333,1.0	0.222
ENSG00000270011	ZNF559-ZNF177	chr19	+	9364861	9364948	9324694	9324780	9376315	9376423	2234	0,1,1	0,0,0	0,2,1	0,2,0	148	74	1	1.0	NA,1.0,1.0	NA,0.333,1.0	0.334
ENSG00000142303	ADAMTS10	chr19	-	8591799	8591863	8589800	8589991	8591957	8592103	2242	9,18,13	0,0,0	18,23,29	1,0,0	138	74	1	1.0	1.0,1.0,1.0	0.906,1.0,1.0	0.031
ENSG00000142303	ADAMTS10	chr19	-	8605622	8605809	8605011	8605358	8608133	8608248	2243	12,18,19	3,4,5	25,23,20	5,14,6	148	74	0.321085938732	1.0	0.667,0.692,0.655	0.714,0.451,0.625	0.075
ENSG00000142303	ADAMTS10	chr19	-	8605622	8605809	8605011	8605358	8610643	8610681	2244	12,16,18	0,0,0	24,22,14	0,3,3	148	74	0.00325499871549	0.16261740325351098	1.0,1.0,1.0	1.0,0.786,0.7	0.171
ENSG00000142303	ADAMTS10	chr19	-	8608133	8608248	8604935	8605358	8610643	8610700	2245	4,7,7	0,0,0	11,18,7	0,3,3	148	74	0.000927427761853	0.07317318139816696	1.0,1.0,1.0	1.0,0.75,0.538	0.237
ENSG00000142303	ADAMTS10	chr19	-	8608133	8608248	8605622	8605809	8610643	8610700	2246	1,5,3	0,0,0	7,6,7	0,1,0	148	74	1	1.0	1.0,1.0,1.0	1.0,0.75,1.0	0.083
ENSG00000185236	RAB11B	chr19	+	8399862	8400058	8390359	8390456	8402085	8402279	2247	154,64,148	0,0,0	190,103,149	0,1,0	148	74	1	1.0	1.0,1.0,1.0	1.0,0.981,1.0	0.006
ENSG00000185236	RAB11B	chr19	+	8402484	8402565	8402085	8402279	8403412	8404434	2248	165,45,222	0,0,0	259,122,194	0,0,1	148	74	1	1.0	1.0,1.0,1.0	1.0,1.0,0.99	0.003
ENSG00000090674	MCOLN1	chr19	+	7524960	7525166	7522623	7522781	7526438	7526606	2257	8,2,0	0,0,0	4,1,2	0,0,1	148	74	1	1.0	1.0,1.0,NA	1.0,1.0,0.5	0.167
ENSG00000104880	ARHGEF18	chr19	+	7447042	7447168	7444203	7444454	7451148	7451266	2259	50,35,40	0,0,1	55,40,57	0,0,0	148	74	1	1.0	1.0,1.0,0.952	1.0,1.0,1.0	-0.016
ENSG00000125734	GPR108	chr19	-	6735539	6735704	6734182	6734307	6735907	6735958	2265	25,13,14	0,0,0	24,12,16	0,0,3	148	74	0.660729564507	1.0	1.0,1.0,1.0	1.0,1.0,0.727	0.091
ENSG00000125734	GPR108	chr19	-	6735621	6735704	6734182	6734307	6735907	6735958	2266	67,20,55	0,0,0	63,38,56	0,0,3	148	74	0.861479123225	1.0	1.0,1.0,1.0	1.0,1.0,0.903	0.032
ENSG00000125734	GPR108	chr19	-	6735621	6735704	6734182	6734307	6736591	6736711	2267	46,9,45	0,0,0	44,28,40	4,1,0	148	74	0.132188452751	1.0	1.0,1.0,1.0	0.846,0.933,1.0	0.074
ENSG00000125734	GPR108	chr19	-	6735907	6735958	6734182	6734307	6736591	6736711	2268	7,3,4	0,0,0	10,5,18	4,1,0	125	74	0.013718049565	0.3892702778967391	1.0,1.0,1.0	0.597,0.747,1.0	0.219
ENSG00000125648	SLC25A23	chr19	-	6438446	6438534	6436080	6436464	6444150	6444301	2274	4,0,1	0,0,0	0,2,3	1,1,0	148	74	1	1.0	1.0,NA,1.0	0.0,0.5,1.0	0.5
ENSG00000125648	SLC25A23	chr19	-	6438723	6438821	6438446	6438534	6444150	6444279	2277	0,0,0	0,0,1	0,4,0	0,0,3	148	74	1	1.0	NA,NA,0.0	NA,1.0,0.0	-0.5
ENSG00000125648	SLC25A23	chr19	-	6452311	6452479	6444150	6444301	6453980	6454009	2278	24,6,23	1,0,2	18,9,12	0,0,2	148	74	0.490605843535	1.0	0.923,1.0,0.852	1.0,1.0,0.75	0.008
ENSG00000125648	SLC25A23	chr19	-	6453980	6454088	6444150	6444301	6454322	6454405	2279	19,3,9	0,0,1	11,10,13	0,0,0	148	74	1	1.0	1.0,1.0,0.818	1.0,1.0,1.0	-0.061
ENSG00000125648	SLC25A23	chr19	-	6455951	6456092	6454558	6454717	6456419	6456531	2280	1,0,2	40,9,24	0,0,0	17,22,16	148	74	1	1.0	0.012,0.0,0.04	0.0,0.0,0.0	0.017
ENSG00000088247	KHSRP	chr19	-	6420072	6420144	6419202	6419260	6420421	6420471	2281	209,72,299	0,0,0	337,135,331	1,0,2	146	74	1	1.0	1.0,1.0,1.0	0.994,1.0,0.988	0.006
ENSG00000088247	KHSRP	chr19	-	6422339	6422436	6421649	6421688	6424452	6424529	2282	34,35,57	0,0,1	76,49,58	0,0,0	148	74	1	1.0	1.0,1.0,0.966	1.0,1.0,1.0	-0.011
ENSG00000130382	MLLT1	chr19	-	6226976	6227102	6222120	6222684	6230569	6230713	2283	34,16,37	12,4,11	63,26,41	6,9,7	148	74	0.11570804641	1.0	0.586,0.667,0.627	0.84,0.591,0.745	-0.099
ENSG00000087903	RFX2	chr19	-	6026162	6026237	6016089	6016271	6039979	6040241	2295	2,2,2	0,0,1	3,1,3	0,0,0	148	74	1	1.0	1.0,1.0,0.5	1.0,1.0,1.0	-0.167
ENSG00000087903	RFX2	chr19	-	6026162	6026237	6016089	6016271	6110392	6110482	2296	2,0,0	0,0,0	2,1,0	2,0,0	148	74	1	1.0	1.0,NA,NA	0.333,1.0,NA	0.334
ENSG00000174886	NDUFA11	chr19	-	5901334	5901454	5896904	5896997	5903611	5903754	2301	4,1,19	159,15,138	5,11,17	204,46,129	148	74	0.521451744948	1.0	0.012,0.032,0.064	0.012,0.107,0.062	-0.024
ENSG00000160633	SAFB	chr19	+	5641593	5641658	5626404	5626489	5645336	5645399	2304	73,47,263	0,0,0	212,123,172	1,1,0	139	74	1	1.0	1.0,1.0,1.0	0.991,0.985,1.0	0.008
ENSG00000160633	SAFB	chr19	+	5641739	5641946	5641593	5641658	5645336	5645399	2305	58,83,153	0,0,0	130,142,136	0,1,0	148	74	1	1.0	1.0,1.0,1.0	1.0,0.986,1.0	0.005
ENSG00000160633	SAFB	chr19	+	5648988	5649499	5648015	5648043	5649925	5649975	2306	18,9,43	0,1,3	51,24,30	0,3,1	148	74	0.788595639362	1.0	1.0,0.818,0.878	1.0,0.8,0.938	-0.014
ENSG00000160633	SAFB	chr19	+	5657240	5657347	5654367	5654456	5661520	5661808	2307	29,22,76	0,0,1	95,40,71	0,0,0	148	74	1	1.0	1.0,1.0,0.974	1.0,1.0,1.0	-0.009
ENSG00000130254	SAFB2	chr19	-	5611119	5611630	5610638	5610688	5612539	5612567	2308	14,8,26	3,1,2	36,12,28	1,1,0	148	74	0.00452422596787	0.19975095565758344	0.7,0.8,0.867	0.947,0.857,1.0	-0.146
ENSG00000130254	SAFB2	chr19	-	5616421	5616486	5616131	5616335	5621308	5621396	2309	35,71,134	0,0,3	139,104,145	0,1,3	139	74	0.710441415736	1.0	1.0,1.0,0.96	1.0,0.982,0.963	0.005
ENSG00000105426	PTPRS	chr19	-	5216719	5216767	5215497	5215595	5218419	5218532	2311	3,1,4	32,3,23	11,3,4	24,24,24	122	74	0.122134417311	1.0	0.054,0.168,0.095	0.218,0.07,0.092	-0.021
ENSG00000105426	PTPRS	chr19	-	5218786	5218798	5218419	5218532	5219309	5219467	2312	57,10,39	5,1,3	84,30,70	5,0,2	86	74	0.14008419195	1.0	0.907,0.896,0.918	0.935,1.0,0.968	-0.061
ENSG00000105426	PTPRS	chr19	-	5229315	5229342	5225726	5225844	5229490	5229684	2313	4,3,14	26,10,42	8,32,12	51,22,35	101	74	0.18540731583	1.0	0.101,0.18,0.196	0.103,0.516,0.201	-0.114
ENSG00000105426	PTPRS	chr19	-	5229315	5229342	5225726	5225844	5231309	5231615	2314	0,0,2	0,0,0	1,2,4	0,1,0	101	74	1	1.0	NA,NA,1.0	1.0,0.594,1.0	0.135
ENSG00000105426	PTPRS	chr19	-	5229490	5229684	5225726	5225844	5231309	5231615	2315	32,18,46	0,0,0	57,34,39	0,1,0	148	74	1	1.0	1.0,1.0,1.0	1.0,0.944,1.0	0.019
ENSG00000105426	PTPRS	chr19	-	5229490	5229684	5229315	5229342	5231309	5231615	2316	11,11,14	0,0,0	13,42,16	0,0,2	148	74	1	1.0	1.0,1.0,1.0	1.0,1.0,0.8	0.067
ENSG00000105426	PTPRS	chr19	-	5256107	5256119	5245775	5246045	5258016	5258127	2317	0,0,0	68,24,81	2,0,0	74,53,103	86	74	1	1.0	0.0,0.0,0.0	0.023,0.0,0.0	-0.008
ENSG00000105426	PTPRS	chr19	-	5260804	5260822	5258016	5258127	5262963	5262972	2318	0,0,0	0,1,0	1,1,1	0,1,0	92	74	1	1.0	NA,0.0,NA	1.0,0.446,1.0	-0.815
ENSG00000105426	PTPRS	chr19	-	5262963	5262972	5258016	5258127	5265007	5265196	2319	0,1,0	66,20,59	0,1,0	96,58,86	83	74	1	1.0	0.0,0.043,0.0	0.0,0.015,0.0	0.009
ENSG00000127663	KDM4B	chr19	+	5016256	5016339	4969112	4969230	5039835	5040011	2321	44,18,64	0,0,0	94,62,42	1,0,0	148	74	1	1.0	1.0,1.0,1.0	0.979,1.0,1.0	0.007
ENSG00000127663	KDM4B	chr19	+	5032865	5033031	4969113	4969230	5039835	5040011	2322	13,9,18	0,0,0	6,24,20	1,0,0	148	74	1	1.0	1.0,1.0,1.0	0.75,1.0,1.0	0.083
ENSG00000127663	KDM4B	chr19	+	5032865	5033031	5016256	5016339	5039835	5040011	2323	29,20,38	0,2,3	28,36,27	4,1,2	148	74	0.459991544897	1.0	1.0,0.833,0.864	0.778,0.947,0.871	0.034
ENSG00000127663	KDM4B	chr19	+	5119117	5119219	5110621	5110818	5119652	5119682	2324	113,42,143	5,5,4	135,82,90	14,9,9	148	74	0.0139824828231	0.394301676876343	0.919,0.808,0.947	0.828,0.82,0.833	0.064
ENSG00000127663	KDM4B	chr19	+	5119652	5119852	5110621	5110818	5131075	5131545	2325	27,33,41	0,0,0	43,66,37	0,0,1	148	74	1	1.0	1.0,1.0,1.0	1.0,1.0,0.949	0.017
ENSG00000099326	MZF1	chr19	-	58570343	58570527	58569515	58569586	58570993	58571429	2326	0,1,3	0,0,0	10,4,4	0,2,0	148	74	1	1.0	NA,1.0,1.0	1.0,0.5,1.0	0.167
ENSG00000167680	SEMA6B	chr19	-	4554155	4554263	4552421	4552639	4554387	4554476	2340	0,2,0	6,2,5	0,0,1	5,2,8	148	74	1	1.0	0.0,0.333,0.0	0.0,0.0,0.059	0.091
ENSG00000167674	HDGFL2	chr19	+	4499490	4499704	4498813	4498915	4501190	4501317	2341	55,70,116	0,0,0	133,146,123	0,1,0	148	74	1	1.0	1.0,1.0,1.0	1.0,0.986,1.0	0.005
ENSG00000008382	MPND	chr19	+	4357950	4358172	4357514	4357585	4359162	4359223	2345	2,0,2	3,0,0	5,1,1	0,0,0	148	74	1	1.0	0.25,NA,1.0	1.0,1.0,1.0	-0.375
ENSG00000008382	MPND	chr19	+	4358082	4358172	4357514	4357585	4359162	4359255	2346	6,6,5	3,0,0	20,4,5	0,0,0	148	74	0.349768641144	1.0	0.5,1.0,1.0	1.0,1.0,1.0	-0.167
ENSG00000126934	MAP2K2	chr19	-	4097278	4097343	4094452	4095449	4101018	4101047	2349	22,5,16	1,0,1	26,2,21	0,2,0	139	74	1	1.0	0.921,1.0,0.895	1.0,0.347,1.0	0.156
ENSG00000126934	MAP2K2	chr19	-	4099200	4099414	4097278	4097343	4101018	4101143	2350	60,15,61	0,0,0	60,22,48	0,0,2	148	74	1	1.0	1.0,1.0,1.0	1.0,1.0,0.923	0.026
ENSG00000126934	MAP2K2	chr19	-	4117418	4117629	4110508	4110655	4123783	4123815	2352	242,108,300	0,1,0	366,177,272	0,0,1	148	74	1	1.0	1.0,0.982,1.0	1.0,1.0,0.993	-0.004
ENSG00000105229	PIAS4	chr19	+	4024035	4024120	4012922	4013349	4028145	4028187	2353	19,6,13	0,0,0	32,12,27	1,0,0	148	74	1	1.0	1.0,1.0,1.0	0.941,1.0,1.0	0.02
ENSG00000186111	PIP5K1C	chr19	-	3633436	3633520	3630182	3633169	3638883	3639016	2354	16,5,10	5,2,5	18,6,14	4,1,4	148	74	0.286855546866	1.0	0.615,0.556,0.5	0.692,0.75,0.636	-0.136
ENSG00000186111	PIP5K1C	chr19	-	3642906	3642939	3641704	3641809	3643242	3643381	2355	28,23,27	0,3,0	53,17,37	1,2,2	107	74	0.305488708135	1.0	1.0,0.841,1.0	0.973,0.855,0.928	0.028
ENSG00000186111	PIP5K1C	chr19	-	3648624	3648708	3647337	3647386	3651825	3652031	2356	9,14,17	1,0,0	17,16,17	0,0,0	148	74	1	1.0	0.818,1.0,1.0	1.0,1.0,1.0	-0.061
ENSG00000125912	NCLN	chr19	+	3192469	3192660	3185929	3186214	3193283	3193428	2357	37,9,43	0,0,1	53,32,38	0,0,0	148	74	1	1.0	1.0,1.0,0.956	1.0,1.0,1.0	-0.015
ENSG00000065717	TLE2	chr19	-	3000646	3000723	2997638	2997955	3002352	3002503	2360	57,36,50	2,1,4	54,84,81	0,0,1	148	74	0.00539751629511	0.2225387262802409	0.934,0.947,0.862	1.0,1.0,0.976	-0.078
ENSG00000065717	TLE2	chr19	-	3017839	3017859	3015652	3015760	3019282	3019463	2361	68,23,57	0,2,1	72,64,59	0,0,0	94	74	1	1.0	1.0,0.901,0.978	1.0,1.0,1.0	-0.04
ENSG00000065717	TLE2	chr19	-	3017839	3017859	3015652	3015760	3019698	3019773	2362	15,3,5	3,1,1	8,13,11	1,1,4	94	74	0.55240837484	1.0	0.797,0.703,0.797	0.863,0.911,0.684	-0.054
ENSG00000065717	TLE2	chr19	-	3019282	3019463	3017839	3017859	3019698	3019773	2363	60,20,52	5,0,0	64,50,53	0,0,2	148	74	0.150643051273	1.0	0.857,1.0,1.0	1.0,1.0,0.93	-0.024
ENSG00000065717	TLE2	chr19	-	3019282	3019466	3017839	3017859	3019698	3019773	2364	60,21,54	5,0,0	66,52,54	0,0,2	148	74	0.157483228462	1.0	0.857,1.0,1.0	1.0,1.0,0.931	-0.025
ENSG00000065717	TLE2	chr19	-	3019698	3019773	3015652	3015760	3027828	3027873	2366	3,1,1	0,0,0	2,1,5	4,2,2	148	74	49.4945	1.29717e+09	1.0,1.0,1.0	0.2,0.2,0.556	0.681
ENSG00000065717	TLE2	chr19	-	3025019	3025082	3015652	3015760	3027828	3027873	2367	42,4,18	0,0,0	45,21,37	4,2,2	137	74	0.000447341528032	0.044552601858381814	1.0,1.0,1.0	0.859,0.85,0.909	0.127
ENSG00000065717	TLE2	chr19	-	3025019	3025082	3019282	3019773	3027828	3027873	2368	48,4,25	0,0,0	47,24,42	1,0,1	137	74	1	1.0	1.0,1.0,1.0	0.962,1.0,0.958	0.027
ENSG00000104885	DOT1L	chr19	+	2188196	2188289	2185854	2185929	2189731	2189795	2374	0,0,0	19,0,8	0,0,1	3,4,6	148	74	1	1.0	0.0,NA,0.0	0.0,0.0,0.077	-0.026
ENSG00000104885	DOT1L	chr19	+	2191011	2191240	2189731	2189795	2193688	2193783	2375	27,12,19	1,0,0	25,25,23	0,0,0	148	74	1	1.0	0.931,1.0,1.0	1.0,1.0,1.0	-0.023
ENSG00000104885	DOT1L	chr19	+	2191083	2191240	2189731	2189795	2193688	2193783	2376	14,5,13	1,0,0	11,11,5	0,0,0	148	74	1	1.0	0.875,1.0,1.0	1.0,1.0,1.0	-0.042
ENSG00000104885	DOT1L	chr19	+	2193688	2193783	2191011	2191240	2194514	2194577	2377	34,34,54	0,1,2	45,32,28	0,1,0	148	74	0.424368017207	1.0	1.0,0.944,0.931	1.0,0.941,1.0	-0.022
ENSG00000099840	IZUMO4	chr19	+	2097584	2097812	2097423	2097495	2097928	2097955	2379	0,0,0	0,2,2	0,2,4	0,3,0	148	74	1	1.0	NA,0.0,0.0	NA,0.25,1.0	-0.625
ENSG00000071564	TCF3	chr19	-	1612206	1612430	1610964	1611849	1615284	1615821	2386	11,33,31	20,4,32	38,15,53	41,16,32	148	74	0.615529825454	1.0	0.216,0.805,0.326	0.317,0.319,0.453	0.086
ENSG00000071564	TCF3	chr19	-	1612206	1612433	1609289	1611849	1615284	1615485	2387	10,36,29	20,4,32	39,17,56	41,16,32	148	74	0.733137370324	1.0	0.2,0.818,0.312	0.322,0.347,0.467	0.065
ENSG00000071564	TCF3	chr19	-	1615284	1615485	1612206	1612433	1615685	1615798	2388	0,4,1	18,5,13	1,4,9	8,5,12	148	74	0.0118195617055	0.35234699253276236	0.0,0.286,0.037	0.059,0.286,0.273	-0.098
ENSG00000071564	TCF3	chr19	-	1615284	1615515	1612206	1612433	1615685	1615821	2389	0,3,1	18,5,13	1,3,4	8,5,12	148	74	0.0545272387655	0.8621768294493364	0.0,0.231,0.037	0.059,0.231,0.143	-0.055
ENSG00000071564	TCF3	chr19	-	1615284	1615520	1612206	1612433	1615685	1615804	2390	20,17,24	18,5,13	47,42,34	8,5,12	148	74	0.007944508079	0.27946993729739106	0.357,0.63,0.48	0.746,0.808,0.586	-0.224
ENSG00000185761	ADAMTSL5	chr19	-	1511624	1511727	1510844	1510917	1512962	1513019	2393	0,1,2	0,1,3	1,0,0	0,0,0	148	74	1	1.0	NA,0.333,0.25	1.0,NA,NA	-0.709
ENSG00000115268	RPS15	chr19	+	1439605	1439826	1438806	1438892	1440018	1440253	2395	0,0,0	90,11,104	0,1,0	167,43,90	148	74	1	1.0	0.0,0.0,0.0	0.0,0.011,0.0	-0.004
ENSG00000115268	RPS15	chr19	+	1439715	1439826	1438806	1438892	1440018	1440233	2397	0,0,0	90,11,104	0,1,0	167,43,90	148	74	1	1.0	0.0,0.0,0.0	0.0,0.011,0.0	-0.004
ENSG00000099622	CIRBP	chr19	+	1270879	1270882	1269331	1269407	1270927	1271036	2399	14,13,15	0,0,2	35,42,28	1,3,0	77	74	0.391691478306	1.0	1.0,1.0,0.878	0.971,0.931,1.0	-0.008
ENSG00000099622	CIRBP	chr19	+	1271120	1271246	1270927	1271036	1271328	1271467	2400	90,101,254	2,1,2	233,171,244	11,0,6	148	74	0.022916865719	0.5285006316004902	0.957,0.981,0.984	0.914,1.0,0.953	0.018
ENSG00000099622	CIRBP	chr19	+	1271139	1271246	1270866	1271036	1271328	1271360	2401	220,196,510	2,1,2	522,319,512	11,0,6	148	74	0.0450894349838	0.7801006306418865	0.982,0.99,0.992	0.96,1.0,0.977	0.009
ENSG00000099622	CIRBP	chr19	+	1271139	1271365	1270927	1271036	1271550	1271632	2402	130,95,256	0,0,0	289,148,268	0,0,1	148	74	1	1.0	1.0,1.0,1.0	1.0,1.0,0.993	0.002
ENSG00000099622	CIRBP	chr19	+	1271139	1271467	1270866	1271036	1271550	1271632	2403	132,98,264	0,0,0	298,157,282	0,0,1	148	74	1	1.0	1.0,1.0,1.0	1.0,1.0,0.993	0.002
ENSG00000099622	CIRBP	chr19	+	1271328	1271467	1270866	1271036	1271550	1271632	2404	4,4,10	0,0,0	20,9,20	0,0,1	148	74	1	1.0	1.0,1.0,1.0	1.0,1.0,0.909	0.03
ENSG00000167470	MIDN	chr19	+	1253953	1254082	1251838	1251901	1254166	1254302	2407	16,5,25	11,10,19	44,25,24	32,29,21	148	74	0.88136201571	1.0	0.421,0.2,0.397	0.407,0.301,0.364	-0.018
ENSG00000118046	STK11	chr19	+	1216267	1216398	1206815	1207203	1218416	1218500	2408	0,0,3	49,34,59	0,0,2	85,77,80	148	74	1	1.0	0.0,0.0,0.025	0.0,0.0,0.012	0.004
ENSG00000118046	STK11	chr19	+	1220372	1220505	1219323	1219413	1220580	1220617	2409	55,64,97	0,1,0	76,170,86	0,0,0	148	74	1	1.0	1.0,0.97,1.0	1.0,1.0,1.0	-0.01
ENSG00000167468	GPX4	chr19	+	1106180	1106266	1105657	1105809	1106399	1106443	2410	55,39,84	0,2,4	57,70,55	3,0,2	148	74	0.707515196227	1.0	1.0,0.907,0.913	0.905,1.0,0.932	-0.006
ENSG00000167468	GPX4	chr19	+	1106241	1106266	1105657	1105809	1106399	1106459	2411	156,68,180	0,2,4	179,152,155	3,0,2	99	74	0.562869362724	1.0	1.0,0.962,0.971	0.978,1.0,0.983	-0.009
ENSG00000099817	POLR2E	chr19	-	1090907	1090988	1090086	1090145	1091791	1091907	2412	100,12,100	0,0,1	130,71,93	1,0,0	148	74	1	1.0	1.0,1.0,0.98	0.985,1.0,1.0	-0.002
ENSG00000099817	POLR2E	chr19	-	1091791	1091907	1090086	1090145	1093903	1094078	2413	120,29,144	0,0,1	179,141,135	0,0,0	148	74	1	1.0	1.0,1.0,0.986	1.0,1.0,1.0	-0.005
ENSG00000099817	POLR2E	chr19	-	1093755	1093903	1091791	1091907	1095258	1095336	2414	0,0,1	1,5,0	2,0,0	3,4,2	148	74	1	1.0	0.0,0.0,1.0	0.25,0.0,0.0	0.25
ENSG00000099817	POLR2E	chr19	-	1093903	1094078	1091500	1091907	1095258	1095354	2415	246,83,348	1,5,0	488,285,347	3,4,2	148	74	0.885381627766	1.0	0.992,0.892,1.0	0.988,0.973,0.989	-0.022
ENSG00000099949	LZTR1	chr22	+	20987503	20987583	20985840	20985897	20988009	20988113	2417	17,8,21	0,0,0	12,5,16	0,1,0	148	74	1	1.0	1.0,1.0,1.0	1.0,0.714,1.0	0.095
ENSG00000099949	LZTR1	chr22	+	20988009	20988118	20985840	20985897	20989624	20989682	2418	0,0,0	0,0,2	0,1,0	0,0,0	148	74	1	1.0	NA,NA,0.0	NA,1.0,NA	-1.0
ENSG00000099949	LZTR1	chr22	+	20995367	20995484	20994869	20995026	20995745	20995872	2420	0,1,0	4,13,20	0,1,0	9,14,14	148	74	1	1.0	0.0,0.037,0.0	0.0,0.034,0.0	0.001
ENSG00000180448	ARHGAP45	chr19	+	1068332	1068744	1067326	1067495	1073148	1073292	2421	5,7,7	0,1,0	2,4,4	0,0,0	148	74	1	1.0	1.0,0.778,1.0	1.0,1.0,1.0	-0.074
ENSG00000180448	ARHGAP45	chr19	+	1068413	1068744	1067165	1067495	1073148	1073223	2422	7,7,10	0,1,0	2,4,7	0,0,0	148	74	1	1.0	1.0,0.778,1.0	1.0,1.0,1.0	-0.074
ENSG00000064687	ABCA7	chr19	+	1055082	1055351	1054779	1054878	1055906	1055939	2424	4,5,8	0,1,0	4,10,11	2,0,0	148	74	0.780839102358	1.0	1.0,0.714,1.0	0.5,1.0,1.0	0.071
ENSG00000064687	ABCA7	chr19	+	1055096	1055351	1054779	1054878	1055906	1055939	2425	12,14,13	0,1,0	20,22,13	2,0,0	148	74	1	1.0	1.0,0.875,1.0	0.833,1.0,1.0	0.014
ENSG00000064687	ABCA7	chr19	+	1057914	1058059	1056906	1057429	1058145	1058269	2426	13,5,4	0,0,0	6,10,10	0,0,2	148	74	1	1.0	1.0,1.0,1.0	1.0,1.0,0.714	0.095
ENSG00000064687	ABCA7	chr19	+	1057968	1058059	1057313	1057429	1058145	1058269	2427	5,2,3	0,0,0	2,5,3	0,0,2	148	74	0.683124519666	1.0	1.0,1.0,1.0	1.0,1.0,0.429	0.19
ENSG00000198858	R3HDM4	chr19	-	901419	901546	900828	900952	901975	902434	2432	4,4,14	0,1,1	23,15,13	0,1,1	148	74	1	1.0	1.0,0.667,0.875	1.0,0.882,0.867	-0.069
ENSG00000198858	R3HDM4	chr19	-	901421	901546	900828	900952	901975	902067	2433	9,4,26	0,1,1	39,19,20	0,1,1	148	74	1	1.0	1.0,0.667,0.929	1.0,0.905,0.909	-0.073
ENSG00000282508	LINC01002	chr19	-	204817	205076	203950	204065	205169	205227	2435	0,0,0	0,0,1	1,0,0	0,2,1	148	74	1	1.0	NA,NA,0.0	1.0,0.0,0.0	-0.333
ENSG00000282508	LINC01002	chr19	-	204833	205076	203940	204065	205169	205227	2436	0,0,0	0,0,1	1,0,0	0,2,1	148	74	1	1.0	NA,NA,0.0	1.0,0.0,0.0	-0.333
ENSG00000282508	LINC01002	chr19	-	204843	205076	203961	204065	205169	205227	2437	0,0,0	0,0,1	1,0,0	0,2,1	148	74	1	1.0	NA,NA,0.0	1.0,0.0,0.0	-0.333
ENSG00000101161	PRPF6	chr20	+	64025938	64026058	64024554	64024693	64026981	64027158	2447	64,47,159	0,0,1	129,103,117	0,2,0	148	74	1	1.0	1.0,1.0,0.988	1.0,0.963,1.0	0.008
ENSG00000101152	DNAJC5	chr20	+	63931108	63931182	63930850	63931022	63931464	63936031	2448	0,1,1	19,4,31	6,0,5	21,13,29	148	74	0.00251251586719	0.13738221787175264	0.0,0.111,0.016	0.125,0.0,0.079	-0.026
ENSG00000101150	TPD52L2	chr20	+	63875815	63875875	63873667	63873816	63882718	63882820	2449	41,24,59	26,25,36	54,30,53	32,41,40	134	74	0.544740804115	1.0	0.465,0.346,0.475	0.482,0.288,0.423	0.031
ENSG00000101150	TPD52L2	chr20	+	63882718	63882820	63873667	63873816	63889189	63889238	2450	42,35,70	0,0,0	58,73,75	0,0,1	148	74	1	1.0	1.0,1.0,1.0	1.0,1.0,0.974	0.009
ENSG00000101150	TPD52L2	chr20	+	63887563	63887605	63882718	63882820	63889189	63889238	2452	0,0,0	16,10,35	1,2,0	26,32,35	116	74	1	1.0	0.0,0.0,0.0	0.024,0.038,0.0	-0.021
ENSG00000258366	RTEL1	chr20	+	63689501	63689648	63689054	63689132	63689749	63689865	2454	2,3,1	0,2,3	0,2,2	1,1,2	148	74	0.390004229501	1.0	1.0,0.429,0.143	0.0,0.5,0.333	0.246
ENSG00000101199	ARFGAP1	chr20	+	63276090	63276200	63275576	63275640	63276479	63276547	2463	78,52,66	0,0,0	70,63,82	1,0,0	148	74	1	1.0	1.0,1.0,1.0	0.972,1.0,1.0	0.009
ENSG00000101199	ARFGAP1	chr20	+	63282818	63282851	63281290	63281347	63284865	63284922	2466	44,22,54	0,0,0	56,60,51	1,1,0	107	74	1	1.0	1.0,1.0,1.0	0.975,0.976,1.0	0.016
ENSG00000101199	ARFGAP1	chr20	+	63283850	63283880	63282818	63282851	63284865	63284922	2467	0,1,0	32,13,35	1,0,0	32,38,31	104	74	1	1.0	0.0,0.052,0.0	0.022,0.0,0.0	0.01
ENSG00000181240	SLC25A41	chr19	-	6430520	6430618	6430008	6430161	6432048	6432204	2472	1,0,0	2,1,0	0,0,0	2,0,0	148	74	1	1.0	0.2,0.0,NA	0.0,NA,NA	0.1
ENSG00000101190	TCFL5	chr20	-	62854015	62854157	62841004	62842097	62857394	62857638	2473	5,5,6	1,0,0	20,10,15	0,0,0	148	74	1	1.0	0.714,1.0,1.0	1.0,1.0,1.0	-0.095
ENSG00000101190	TCFL5	chr20	-	62857394	62857638	62841004	62842097	62860124	62860308	2474	1,0,0	0,0,0	0,1,0	2,0,0	148	74	1	1.0	1.0,NA,NA	0.0,1.0,NA	0.5
ENSG00000101190	TCFL5	chr20	-	62859363	62859526	62857394	62857638	62860124	62860308	2475	74,14,70	0,0,0	98,28,93	0,1,0	148	74	1	1.0	1.0,1.0,1.0	1.0,0.933,1.0	0.022
ENSG00000171858	RPS21	chr20	+	62387842	62387914	62387610	62387674	62388308	62388364	2476	1629,490,2091	0,0,3	3052,922,2039	0,0,1	146	74	1	1.0	1.0,1.0,0.997	1.0,1.0,0.999	-0.001
ENSG00000130702	LAMA5	chr20	-	62310418	62310572	62310177	62310311	62310664	62310829	2477	40,31,45	1,4,0	60,34,52	0,0,0	148	74	0.125314092284	1.0	0.952,0.795,1.0	1.0,1.0,1.0	-0.084
ENSG00000130702	LAMA5	chr20	-	62312887	62313010	62312631	62312780	62313087	62313250	2478	51,59,33	0,1,0	64,62,49	2,0,0	148	74	1	1.0	1.0,0.967,1.0	0.941,1.0,1.0	0.009
ENSG00000130702	LAMA5	chr20	-	62314554	62314725	62314303	62314440	62314798	62314947	2479	25,102,73	2,0,0	82,98,87	0,0,0	148	74	1	1.0	0.862,1.0,1.0	1.0,1.0,1.0	-0.046
ENSG00000130702	LAMA5	chr20	-	62326676	62326760	62325315	62325546	62326864	62326966	2480	57,91,106	0,0,1	170,134,110	0,0,0	148	74	1	1.0	1.0,1.0,0.981	1.0,1.0,1.0	-0.006
ENSG00000130702	LAMA5	chr20	-	62327865	62328010	62327528	62327669	62328240	62328445	2481	124,79,142	0,0,1	150,98,137	0,0,0	148	74	1	1.0	1.0,1.0,0.986	1.0,1.0,1.0	-0.005
ENSG00000130702	LAMA5	chr20	-	62336903	62336986	62336733	62336786	62337589	62337626	2482	0,4,0	16,32,19	0,0,0	23,20,8	148	74	0.420655582991	1.0	0.0,0.059,0.0	0.0,0.0,0.0	0.02
ENSG00000130702	LAMA5	chr20	-	62350987	62351257	62346912	62347028	62351703	62351801	2483	1,0,2	29,14,22	1,0,0	26,15,30	148	74	1	1.0	0.017,0.0,0.043	0.019,0.0,0.0	0.014
ENSG00000184402	SS18L1	chr20	+	62154280	62154465	62143794	62143889	62158671	62158942	2487	13,0,9	36,23,42	2,2,5	45,39,32	148	74	0.00919084933991	0.3047884362180965	0.153,0.0,0.097	0.022,0.025,0.072	0.044
ENSG00000149657	LSM14B	chr20	+	62127584	62127701	62126303	62126439	62129784	62129952	2488	78,9,51	1,0,1	78,6,17	2,0,0	148	74	1	1.0	0.975,1.0,0.962	0.951,1.0,1.0	-0.005
ENSG00000149657	LSM14B	chr20	+	62129784	62129952	62127584	62127701	62130218	62130296	2489	17,7,40	0,0,0	56,21,38	1,0,0	148	74	1	1.0	1.0,1.0,1.0	0.966,1.0,1.0	0.011
ENSG00000124205	EDN3	chr20	+	59322371	59322417	59321016	59321193	59324330	59324474	2492	1,3,3	0,0,0	10,2,7	1,0,0	120	74	1	1.0	1.0,1.0,1.0	0.86,1.0,1.0	0.047
ENSG00000124205	EDN3	chr20	+	59322371	59322452	59321016	59321193	59324330	59325992	2493	1,2,3	0,0,0	8,2,6	1,0,0	148	74	1	1.0	1.0,1.0,1.0	0.8,1.0,1.0	0.067
ENSG00000124205	EDN3	chr20	+	59322371	59322482	59321016	59321193	59324330	59324572	2494	1,2,3	0,0,0	8,2,6	1,0,0	148	74	1	1.0	1.0,1.0,1.0	0.8,1.0,1.0	0.067
ENSG00000101166	PRELID3B	chr20	-	59037190	59037280	59036689	59036760	59038465	59038634	2496	27,3,27	2,0,1	32,19,27	0,0,2	148	74	0.644912848809	1.0	0.871,1.0,0.931	1.0,1.0,0.871	-0.023
ENSG00000101166	PRELID3B	chr20	-	59037190	59037299	59036689	59036760	59038465	59038634	2497	7,0,7	2,0,1	3,5,5	0,0,2	148	74	1	1.0	0.636,NA,0.778	1.0,1.0,0.556	-0.145
ENSG00000101160	CTSZ	chr20	-	58996638	58996801	58995184	58995759	58997602	58997753	2498	47,8,48	0,0,1	110,51,45	2,0,1	148	74	0.68964549968	1.0	1.0,1.0,0.96	0.965,1.0,0.957	0.013
ENSG00000124222	STX16	chr20	+	58659622	58659634	58651282	58652138	58667489	58667597	2499	3,4,1	0,0,0	1,6,8	1,0,1	86	74	1	1.0	1.0,1.0,1.0	0.462,1.0,0.873	0.222
ENSG00000254995	STX16-NPEPL1	chr20	+	58667986	58668127	58667489	58667597	58670511	58670603	2500	53,91,120	0,1,0	79,173,117	0,0,0	148	74	1	1.0	1.0,0.978,1.0	1.0,1.0,1.0	-0.007
ENSG00000124222	STX16	chr20	+	58669290	58669453	58667986	58668127	58670511	58670603	2501	172,226,234	7,19,24	213,370,233	13,39,21	148	74	0.519539901281	1.0	0.925,0.856,0.83	0.891,0.826,0.847	0.016
ENSG00000254995	STX16-NPEPL1	chr20	+	58691033	58691227	58673630	58673711	58691404	58691562	2502	0,11,8	0,1,0	5,24,6	0,0,0	148	74	1	1.0	NA,0.846,1.0	1.0,1.0,1.0	-0.077
ENSG00000254995	STX16-NPEPL1	chr20	+	58691404	58691562	58673630	58673711	58691723	58691780	2503	0,12,9	5,8,4	3,28,6	3,10,1	148	74	0.127211832611	1.0	0.0,0.429,0.529	0.333,0.583,0.75	-0.236
ENSG00000215440	NPEPL1	chr20	+	58705497	58705569	58701015	58701158	58707122	58707200	2504	0,1,2	1,5,6	0,1,0	8,13,10	146	74	0.526430708167	1.0	0.0,0.092,0.145	0.0,0.038,0.0	0.066
ENSG00000124209	RAB22A	chr20	+	58343717	58343799	58311042	58311122	58353272	58353344	2505	18,2,24	1,0,0	18,5,27	0,0,0	148	74	1	1.0	0.9,1.0,1.0	1.0,1.0,1.0	-0.033
ENSG00000124224	PPP4R1L	chr20	-	58238210	58238311	58236153	58236274	58239240	58239402	2506	11,1,5	0,0,1	1,6,2	0,0,0	148	74	1	1.0	1.0,1.0,0.714	1.0,1.0,1.0	-0.095
ENSG00000087586	AURKA	chr20	-	56388686	56388784	56388155	56388202	56390555	56390665	2513	3,0,9	0,1,2	8,3,3	5,1,1	148	74	0.134055472691	1.0	1.0,0.0,0.692	0.444,0.6,0.6	0.016
ENSG00000087586	AURKA	chr20	-	56388686	56388784	56388155	56388202	56392153	56392215	2514	3,0,6	3,1,0	4,2,3	3,1,0	148	74	0.547119713247	1.0	0.333,0.0,1.0	0.4,0.5,1.0	-0.189
ENSG00000087586	AURKA	chr20	-	56388686	56388784	56388155	56388202	56392167	56392196	2515	3,0,5	0,0,0	4,2,3	3,2,0	148	74	1	1.0	1.0,NA,1.0	0.4,0.333,1.0	0.422
ENSG00000087586	AURKA	chr20	-	56390555	56390665	56388155	56388202	56391942	56392131	2516	0,2,2	0,0,1	8,1,3	1,2,2	148	74	1	1.0	NA,1.0,0.5	0.8,0.2,0.429	0.274
ENSG00000087586	AURKA	chr20	-	56390555	56390665	56388155	56388202	56392153	56392215	2517	1,2,2	3,1,0	6,3,3	3,1,0	148	74	0.336164630671	1.0	0.143,0.5,1.0	0.5,0.6,1.0	-0.152
ENSG00000087586	AURKA	chr20	-	56390555	56390665	56388155	56388202	56392167	56392202	2518	0,1,7	0,0,0	6,2,2	3,2,0	148	74	1	1.0	NA,1.0,1.0	0.5,0.333,1.0	0.389
ENSG00000087586	AURKA	chr20	-	56390555	56390665	56388686	56388784	56392153	56392215	2519	1,1,4	0,0,1	5,3,2	0,0,0	148	74	1	1.0	1.0,1.0,0.667	1.0,1.0,1.0	-0.111
ENSG00000171940	ZNF217	chr20	-	53571720	53571853	53567064	53569264	53575726	53577280	2525	25,6,18	2,0,3	25,5,16	1,1,3	148	74	0.849735975312	1.0	0.862,1.0,0.75	0.926,0.714,0.727	0.082
ENSG00000171940	ZNF217	chr20	-	53578333	53578450	53575726	53577280	53581460	53583097	2526	53,27,69	0,1,0	66,54,83	0,0,0	148	74	1	1.0	1.0,0.931,1.0	1.0,1.0,1.0	-0.023
ENSG00000054793	ATP9A	chr20	-	51694007	51694102	51690738	51690819	51696092	51696144	2541	56,33,61	0,1,1	89,45,71	1,0,0	148	74	1	1.0	1.0,0.943,0.968	0.978,1.0,1.0	-0.022
ENSG00000000419	DPM1	chr20	-	50940864	50940933	50936147	50936262	50942030	50942126	2542	27,9,35	0,0,1	39,9,31	0,0,0	143	74	1	1.0	1.0,1.0,0.948	1.0,1.0,1.0	-0.017
ENSG00000000419	DPM1	chr20	-	50940864	50940955	50936147	50936262	50942030	50942126	2543	8,5,7	0,0,1	8,3,11	0,0,0	148	74	1	1.0	1.0,1.0,0.778	1.0,1.0,1.0	-0.074
ENSG00000000419	DPM1	chr20	-	50941104	50941209	50940864	50940933	50942030	50942126	2544	4,0,0	19,4,28	2,3,1	32,6,20	148	74	0.494285855414	1.0	0.095,0.0,0.0	0.03,0.2,0.024	-0.053
ENSG00000000419	DPM1	chr20	-	50941128	50941209	50940864	50940933	50942030	50942126	2546	5,0,10	19,4,28	5,0,1	32,6,20	148	74	0.0164643036356	0.43202952439865694	0.116,0.0,0.152	0.072,0.0,0.024	0.057
ENSG00000000419	DPM1	chr20	-	50942030	50942126	50941104	50941209	50945736	50945762	2547	14,3,16	0,0,1	23,6,13	0,0,0	148	74	1	1.0	1.0,1.0,0.889	1.0,1.0,1.0	-0.037
ENSG00000259456	ADNP-AS1	chr20	+	50933719	50933827	50931374	50931449	50944356	50945134	2548	0,1,1	0,0,0	2,5,0	1,0,0	148	74	1	1.0	NA,1.0,1.0	0.5,1.0,NA	0.25
ENSG00000259456	ADNP-AS1	chr20	+	50933723	50933827	50931371	50931449	50944356	50945148	2549	0,1,1	0,0,0	2,5,1	1,0,0	148	74	1	1.0	NA,1.0,1.0	0.5,1.0,1.0	0.167
ENSG00000101126	ADNP	chr20	-	50903888	50904001	50902016	50902109	50930825	50931421	2551	25,5,26	0,0,2	42,12,27	1,3,0	148	74	0.348818557454	1.0	1.0,1.0,0.867	0.955,0.667,1.0	0.082
ENSG00000101126	ADNP	chr20	-	50904765	50904849	50903888	50904001	50928650	50928825	2552	3,0,6	6,0,14	2,2,1	13,2,10	148	74	1	1.0	0.2,NA,0.176	0.071,0.333,0.048	0.037
ENSG00000101126	ADNP	chr20	-	50904765	50904849	50903888	50904001	50930825	50931437	2553	3,0,4	16,4,10	5,2,0	29,7,17	148	74	0.535715694456	1.0	0.086,0.0,0.167	0.079,0.125,0.0	0.016
ENSG00000101126	ADNP	chr20	-	50918738	50918781	50903888	50904001	50928650	50928825	2554	0,0,0	6,0,14	1,0,1	13,2,10	117	74	1	1.0	0.0,NA,0.0	0.046,0.0,0.059	-0.035
ENSG00000101126	ADNP	chr20	-	50928650	50928825	50903888	50904001	50930825	50931375	2555	20,11,30	16,4,10	26,7,26	29,7,17	148	74	0.0793859974205	1.0	0.385,0.579,0.6	0.31,0.333,0.433	0.163
ENSG00000101126	ADNP	chr20	-	50928650	50928825	50904765	50904849	50930825	50931375	2556	15,11,19	1,0,1	14,5,17	4,0,0	148	74	1	1.0	0.882,1.0,0.905	0.636,1.0,1.0	0.05
ENSG00000042062	RIPOR3	chr20	-	50608911	50608955	50608612	50608738	50609292	50609356	2557	0,7,4	0,0,1	3,0,4	0,0,0	118	74	1	1.0	NA,1.0,0.715	1.0,NA,1.0	-0.143
ENSG00000042062	RIPOR3	chr20	-	50616001	50616080	50611180	50611204	50619985	50620132	2558	0,35,11	0,1,0	7,1,5	0,0,1	148	74	1	1.0	NA,0.946,1.0	1.0,1.0,0.714	0.068
ENSG00000196396	PTPN1	chr20	+	50561362	50561453	50510382	50510590	50564968	50565069	2559	56,21,63	0,0,0	103,42,63	0,0,1	148	74	1	1.0	1.0,1.0,1.0	1.0,1.0,0.969	0.01
ENSG00000196396	PTPN1	chr20	+	50578419	50578629	50574516	50574654	50579167	50579329	2560	87,16,83	0,0,0	123,60,98	0,1,0	148	74	1	1.0	1.0,1.0,1.0	1.0,0.968,1.0	0.011
ENSG00000244687	UBE2V1	chr20	-	50084128	50084254	50081123	50082914	50096671	50096820	2561	78,10,113	1,0,0	170,24,87	0,0,1	148	74	1	1.0	0.975,1.0,1.0	1.0,1.0,0.978	-0.001
ENSG00000124212	PTGIS	chr20	-	49511027	49511179	49503873	49508064	49513079	49513261	2562	142,15,121	0,0,0	178,12,170	0,0,1	148	74	1	1.0	1.0,1.0,1.0	1.0,1.0,0.988	0.004
ENSG00000124212	PTGIS	chr20	-	49547840	49548019	49544304	49544448	49550065	49550189	2563	83,40,68	0,2,1	155,13,113	0,0,0	148	74	0.967148272434	1.0	1.0,0.909,0.971	1.0,1.0,1.0	-0.04
ENSG00000124212	PTGIS	chr20	-	49550065	49550189	49544304	49544448	49568042	49568116	2564	3,2,2	0,0,3	10,0,4	2,0,0	148	74	1	1.0	1.0,1.0,0.25	0.714,NA,1.0	-0.107
ENSG00000064607	SUGP2	chr19	-	18991339	18991553	18990892	18991149	18994365	18994486	2566	1,0,0	5,2,6	0,2,0	1,2,1	148	74	1	1.0	0.091,0.0,0.0	0.0,0.333,0.0	-0.081
ENSG00000064607	SUGP2	chr19	-	18993637	18993740	18990887	18991149	18994365	18994486	2567	2,8,1	5,2,6	1,3,5	1,2,1	148	74	0.186218166617	1.0	0.167,0.667,0.077	0.333,0.429,0.714	-0.188
ENSG00000064607	SUGP2	chr19	-	18993647	18993740	18990889	18991149	18994365	18995280	2568	1,8,1	5,2,6	1,0,4	1,2,1	148	74	0.867909792717	1.0	0.091,0.667,0.077	0.333,0.0,0.667	-0.055
ENSG00000064607	SUGP2	chr19	-	18998923	18998985	18995143	18995280	19001612	19001674	2569	0,0,1	14,13,26	0,3,0	19,22,17	136	74	0.817635245947	1.0	0.0,0.0,0.02	0.0,0.069,0.0	-0.016
ENSG00000064607	SUGP2	chr19	-	19001612	19001674	18994365	18995280	19003495	19003608	2570	13,8,21	0,0,1	16,23,17	0,0,0	136	74	1	1.0	1.0,1.0,0.92	1.0,1.0,1.0	-0.027
ENSG00000064607	SUGP2	chr19	-	19003495	19003608	19001612	19001674	19004167	19004269	2571	0,3,2	25,27,32	0,8,0	19,35,17	148	74	0.338591680574	1.0	0.0,0.053,0.03	0.0,0.103,0.0	-0.007
ENSG00000064607	SUGP2	chr19	-	19019108	19019229	19009854	19010342	19024618	19025456	2573	141,184,182	0,0,3	173,264,200	0,0,0	148	74	1	1.0	1.0,1.0,0.968	1.0,1.0,1.0	-0.011
ENSG00000064607	SUGP2	chr19	-	19030950	19031082	19024618	19026226	19033436	19033490	2574	101,62,129	1,0,0	214,185,122	1,1,0	148	74	1	1.0	0.981,1.0,1.0	0.991,0.989,1.0	0.0
ENSG00000064607	SUGP2	chr19	-	19030950	19031082	19024618	19026226	19033761	19033816	2575	70,32,72	0,1,0	91,79,54	0,0,0	148	74	1	1.0	1.0,0.941,1.0	1.0,1.0,1.0	-0.02
ENSG00000064607	SUGP2	chr19	-	19030950	19031107	19024618	19026226	19033761	19034023	2576	56,23,59	0,1,0	83,62,46	0,0,0	148	74	1	1.0	1.0,0.92,1.0	1.0,1.0,1.0	-0.027
ENSG00000124228	DDX27	chr20	+	49231022	49231115	49230198	49230349	49233305	49233405	2577	0,1,0	9,10,14	0,0,1	34,14,19	148	74	1	1.0	0.0,0.048,0.0	0.0,0.0,0.026	0.007
ENSG00000124228	DDX27	chr20	+	49236149	49236231	49234934	49235088	49236332	49236510	2578	9,4,16	0,0,0	13,1,13	0,0,2	148	74	1	1.0	1.0,1.0,1.0	1.0,1.0,0.765	0.078
ENSG00000124198	ARFGEF2	chr20	+	48941198	48941229	48921710	48922010	48951322	48951469	2579	17,3,22	1,1,0	23,24,17	0,0,1	105	74	1	1.0	0.923,0.679,1.0	1.0,1.0,0.923	-0.107
ENSG00000124198	ARFGEF2	chr20	+	48941863	48941987	48941198	48941229	48951322	48951469	2580	43,23,45	0,0,0	46,46,42	0,1,0	148	74	1	1.0	1.0,1.0,1.0	1.0,0.958,1.0	0.014
ENSG00000124198	ARFGEF2	chr20	+	48952704	48952884	48951322	48951469	48963829	48963898	2581	16,5,13	0,0,0	17,6,20	0,1,0	148	74	1	1.0	1.0,1.0,1.0	1.0,0.75,1.0	0.083
ENSG00000124198	ARFGEF2	chr20	+	48953555	48953790	48952704	48952884	48963829	48963898	2582	48,12,37	0,0,0	42,50,32	0,0,1	148	74	1	1.0	1.0,1.0,1.0	1.0,1.0,0.941	0.02
ENSG00000124198	ARFGEF2	chr20	+	48965871	48966023	48963829	48963898	48969146	48969277	2583	36,21,34	0,0,0	32,43,37	0,1,0	148	74	1	1.0	1.0,1.0,1.0	1.0,0.956,1.0	0.015
ENSG00000124198	ARFGEF2	chr20	+	48974765	48974874	48973144	48973284	48976015	48976199	2584	57,40,68	2,1,0	70,73,50	0,1,0	148	74	0.41808645242	1.0	0.934,0.952,1.0	1.0,0.973,1.0	-0.029
ENSG00000124198	ARFGEF2	chr20	+	49023050	49023181	49018883	49018998	49025312	49025481	2585	30,13,48	0,0,0	59,50,41	1,0,0	148	74	1	1.0	1.0,1.0,1.0	0.967,1.0,1.0	0.011
ENSG00000124151	NCOA3	chr20	+	47583182	47583261	47501886	47502019	47622228	47622330	2586	16,13,16	3,0,0	43,22,22	0,0,1	148	74	0.660262710514	1.0	0.727,1.0,1.0	1.0,1.0,0.917	-0.063
ENSG00000124151	NCOA3	chr20	+	47623910	47624083	47622228	47622330	47625380	47625481	2587	64,28,76	0,0,0	73,46,77	1,0,1	148	74	1	1.0	1.0,1.0,1.0	0.973,1.0,0.975	0.017
ENSG00000124151	NCOA3	chr20	+	47633495	47633636	47627921	47628023	47634047	47634195	2588	20,8,15	0,0,0	24,9,22	0,0,1	148	74	1	1.0	1.0,1.0,1.0	1.0,1.0,0.917	0.028
ENSG00000101040	ZMYND8	chr20	-	47212641	47212725	47209213	47210897	47220257	47220324	2589	31,12,41	5,2,8	62,14,35	6,5,3	148	74	0.531125699724	1.0	0.756,0.75,0.719	0.838,0.583,0.854	-0.017
ENSG00000101040	ZMYND8	chr20	-	47220257	47220324	47209213	47210897	47221313	47221474	2590	13,8,13	2,1,4	18,7,14	5,0,0	141	74	0.322211045978	1.0	0.773,0.808,0.63	0.654,1.0,1.0	-0.148
ENSG00000101040	ZMYND8	chr20	-	47236325	47236516	47229725	47229806	47246007	47246517	2592	48,20,43	0,0,0	50,29,25	1,0,0	148	74	1	1.0	1.0,1.0,1.0	0.962,1.0,1.0	0.013
ENSG00000101040	ZMYND8	chr20	-	47238757	47239138	47236325	47236516	47246007	47246517	2593	15,10,21	0,1,1	41,17,16	0,0,1	148	74	1	1.0	1.0,0.833,0.913	1.0,1.0,0.889	-0.048
ENSG00000101040	ZMYND8	chr20	-	47238895	47239138	47236325	47236516	47246007	47246517	2594	10,14,40	0,1,1	36,26,23	0,0,1	148	74	1	1.0	1.0,0.875,0.952	1.0,1.0,0.92	-0.031
ENSG00000101040	ZMYND8	chr20	-	47246007	47246517	47236325	47236516	47249286	47249439	2595	56,43,77	0,0,1	99,69,70	0,0,0	148	74	1	1.0	1.0,1.0,0.975	1.0,1.0,1.0	-0.008
ENSG00000101040	ZMYND8	chr20	-	47262287	47262428	47249286	47249439	47276313	47276795	2596	35,61,63	0,3,0	79,60,59	1,0,0	148	74	1	1.0	1.0,0.91,1.0	0.975,1.0,1.0	-0.022
ENSG00000101040	ZMYND8	chr20	-	47291795	47291888	47290186	47290274	47294665	47294779	2597	26,22,33	0,0,0	22,24,21	1,0,0	148	74	1	1.0	1.0,1.0,1.0	0.917,1.0,1.0	0.028
ENSG00000101040	ZMYND8	chr20	-	47298728	47298872	47294665	47294779	47310055	47310204	2599	70,41,77	0,0,0	85,114,68	0,2,0	148	74	1	1.0	1.0,1.0,1.0	1.0,0.966,1.0	0.011
ENSG00000101040	ZMYND8	chr20	-	47298728	47298947	47294665	47294779	47310055	47310204	2600	76,36,75	0,0,0	105,121,74	0,2,0	148	74	1	1.0	1.0,1.0,1.0	1.0,0.968,1.0	0.011
ENSG00000101040	ZMYND8	chr20	-	47347855	47347926	47310055	47310204	47356656	47356670	2601	56,31,45	0,1,0	67,49,34	0,0,0	145	74	1	1.0	1.0,0.941,1.0	1.0,1.0,1.0	-0.02
ENSG00000101040	ZMYND8	chr20	-	47349860	47349988	47347855	47347926	47355449	47355520	2602	0,0,2	1,1,3	0,0,0	2,0,1	148	74	1	1.0	0.0,0.0,0.25	0.0,NA,0.0	0.083
ENSG00000101040	ZMYND8	chr20	-	47355449	47355520	47347855	47347926	47356656	47356684	2603	1,1,3	6,3,5	2,0,1	10,4,2	145	74	0.131559588924	1.0	0.078,0.145,0.234	0.093,0.0,0.203	0.054
ENSG00000064655	EYA2	chr20	+	47143058	47143148	47097084	47097168	47169138	47169197	2604	1,1,1	0,1,0	9,0,1	0,0,0	148	74	1	1.0	1.0,0.333,1.0	1.0,NA,1.0	-0.222
ENSG00000064655	EYA2	chr20	+	47180814	47180936	47179797	47179912	47183290	47183391	2606	3,0,0	0,0,1	2,0,0	0,0,0	148	74	1	1.0	1.0,NA,0.0	1.0,NA,NA	-0.5
ENSG00000158296	SLC13A3	chr20	-	46599970	46600037	46596156	46596342	46610445	46610609	2608	4,6,4	0,0,1	5,3,2	1,0,0	141	74	1	1.0	1.0,1.0,0.677	0.724,1.0,1.0	-0.016
ENSG00000158296	SLC13A3	chr20	-	46670042	46670139	46613459	46613725	46684395	46684467	2609	1,0,1	1,0,1	4,0,0	0,0,0	148	74	1	1.0	0.333,NA,0.333	1.0,NA,NA	-0.667
ENSG00000198185	ZNF334	chr20	-	46504213	46504306	46499629	46503097	46504613	46504740	2610	32,32,28	0,1,0	43,70,32	0,0,0	148	74	1	1.0	1.0,0.941,1.0	1.0,1.0,1.0	-0.02
ENSG00000198185	ZNF334	chr20	-	46504213	46504359	46501067	46503097	46504613	46504740	2611	7,5,6	0,1,0	1,11,1	0,0,0	148	74	1	1.0	1.0,0.714,1.0	1.0,1.0,1.0	-0.095
ENSG00000198185	ZNF334	chr20	-	46506306	46506458	46504613	46504740	46509604	46509751	2612	1,1,2	0,0,0	0,0,0	1,0,1	148	74	1	1.0	1.0,1.0,1.0	0.0,NA,0.0	1.0
ENSG00000198185	ZNF334	chr20	-	46506306	46506458	46504613	46504740	46512081	46512140	2613	1,1,1	2,7,0	0,0,0	1,1,1	148	74	1	1.0	0.2,0.067,1.0	0.0,0.0,0.0	0.422
ENSG00000198185	ZNF334	chr20	-	46509604	46509751	46504613	46504740	46512081	46512140	2614	0,0,0	2,7,0	0,0,2	1,1,1	148	74	1	1.0	0.0,0.0,NA	0.0,0.0,0.5	-0.167
ENSG00000198185	ZNF334	chr20	-	46512081	46512140	46504613	46504740	46512539	46513559	2616	2,7,0	0,1,0	0,1,1	0,0,1	133	74	1	1.0	1.0,0.796,NA	NA,1.0,0.357	0.22
ENSG00000283757	AL031686.1	chr20	-	46476231	46476325	46474500	46474688	46485528	46485668	2618	0,2,1	0,0,1	0,0,0	0,1,0	148	74	1	1.0	NA,1.0,0.333	NA,0.0,NA	0.666
ENSG00000062598	ELMO2	chr20	-	46387337	46387431	46386123	46386275	46389038	46389220	2619	7,1,3	0,0,0	3,3,10	1,0,0	148	74	1	1.0	1.0,1.0,1.0	0.6,1.0,1.0	0.133
ENSG00000062598	ELMO2	chr20	-	46387337	46387437	46386123	46386275	46389038	46389220	2620	19,3,8	0,0,0	7,8,15	1,0,0	148	74	1	1.0	1.0,1.0,1.0	0.778,1.0,1.0	0.074
ENSG00000062598	ELMO2	chr20	-	46393528	46393601	46393092	46393143	46394048	46394089	2621	59,16,65	0,0,0	51,49,79	0,1,1	147	74	1	1.0	1.0,1.0,1.0	1.0,0.961,0.975	0.021
ENSG00000062598	ELMO2	chr20	-	46398696	46398771	46394404	46394503	46406547	46406559	2622	17,2,8	0,0,2	10,9,10	3,0,2	148	74	0.023283514895	0.5337980713035314	1.0,1.0,0.667	0.625,1.0,0.714	0.109
ENSG00000062598	ELMO2	chr20	-	46398696	46398771	46394404	46394532	46406547	46406559	2623	17,3,11	3,2,5	21,10,25	9,7,11	148	74	0.395946474192	1.0	0.739,0.429,0.524	0.538,0.417,0.532	0.068
ENSG00000100982	PCIF1	chr20	+	45940474	45940612	45939214	45939339	45940808	45940939	2627	17,22,40	1,0,0	28,16,27	0,0,0	148	74	1	1.0	0.895,1.0,1.0	1.0,1.0,1.0	-0.035
ENSG00000100979	PLTP	chr20	-	45909515	45909671	45907840	45907904	45909941	45910070	2628	148,77,182	0,2,1	247,87,160	1,2,1	148	74	1	1.0	1.0,0.951,0.989	0.992,0.956,0.988	0.001
ENSG00000100979	PLTP	chr20	-	45909941	45910070	45907840	45907904	45911151	45911251	2629	41,21,89	1,0,1	101,13,93	7,0,3	148	74	1	1.0	0.953,1.0,0.978	0.878,1.0,0.939	0.038
ENSG00000064601	CTSA	chr20	+	45892272	45892323	45891568	45892027	45892397	45892484	2631	39,14,20	0,0,1	36,30,23	0,0,0	125	74	1	1.0	1.0,1.0,0.922	1.0,1.0,1.0	-0.026
ENSG00000101473	ACOT8	chr20	-	45853922	45853979	45848532	45848675	45855158	45855292	2642	2,1,0	20,8,10	4,0,0	31,4,20	131	74	0.793886464494	1.0	0.053,0.066,0.0	0.068,0.0,0.0	0.017
ENSG00000101473	ACOT8	chr20	-	45853922	45853984	45848449	45848675	45855158	45855292	2643	1,0,1	20,8,10	0,0,0	31,4,20	136	74	1	1.0	0.026,0.0,0.052	0.0,0.0,0.0	0.026
ENSG00000101473	ACOT8	chr20	-	45855158	45855292	45848449	45848675	45856782	45856924	2644	20,8,10	0,0,2	31,4,20	0,0,0	148	74	1	1.0	1.0,1.0,0.714	1.0,1.0,1.0	-0.095
ENSG00000101473	ACOT8	chr20	-	45855158	45855292	45848449	45848675	45857187	45857196	2645	61,18,22	6,2,2	74,25,41	3,6,2	148	74	0.698186936501	1.0	0.836,0.818,0.846	0.925,0.676,0.911	-0.004
ENSG00000100330	MTMR3	chr22	+	29957035	29957088	29883168	29883359	29970975	29971062	2646	40,14,19	0,0,0	38,24,27	1,0,0	127	74	1	1.0	1.0,1.0,1.0	0.957,1.0,1.0	0.014
ENSG00000100330	MTMR3	chr22	+	29970975	29971062	29957035	29957088	29978441	29978531	2647	39,7,13	2,0,2	36,26,23	3,0,2	148	74	0.806895724686	1.0	0.907,1.0,0.765	0.857,1.0,0.852	-0.012
ENSG00000100330	MTMR3	chr22	+	30007113	30007319	30002879	30002993	30007900	30007975	2649	6,7,9	0,0,0	10,7,13	2,0,0	148	74	1	1.0	1.0,1.0,1.0	0.714,1.0,1.0	0.095
ENSG00000100330	MTMR3	chr22	+	30017926	30018072	30016527	30016698	30019479	30020884	2650	18,6,17	0,0,0	22,9,23	0,0,1	148	74	1	1.0	1.0,1.0,1.0	1.0,1.0,0.92	0.027
ENSG00000100330	MTMR3	chr22	+	30022028	30022139	30019479	30020884	30022608	30022697	2651	6,2,5	1,0,1	7,7,1	0,3,0	148	74	0.408716336284	1.0	0.75,1.0,0.714	1.0,0.538,1.0	-0.025
ENSG00000100330	MTMR3	chr22	+	30023456	30023483	30022608	30022697	30025629	30026037	2652	14,11,20	2,3,4	13,19,10	3,0,3	101	74	0.492570620725	1.0	0.837,0.729,0.786	0.76,1.0,0.709	-0.039
ENSG00000124104	SNX21	chr20	+	45838267	45838360	45834958	45835116	45840447	45840458	2654	0,1,3	4,3,2	0,2,0	6,3,7	148	74	0.239221124225	1.0	0.0,0.143,0.429	0.0,0.25,0.0	0.107
ENSG00000124104	SNX21	chr20	+	45840321	45840458	45835032	45835116	45840638	45841090	2655	0,3,1	32,5,23	0,1,1	24,10,28	148	74	0.740825901718	1.0	0.0,0.231,0.021	0.0,0.048,0.018	0.062
ENSG00000124104	SNX21	chr20	+	45840447	45840458	45834576	45835116	45840638	45840907	2656	4,3,3	32,5,23	6,3,7	24,10,28	85	74	0.357046311762	1.0	0.098,0.343,0.102	0.179,0.207,0.179	-0.007
ENSG00000175063	UBE2C	chr20	+	45814383	45814470	45813436	45813464	45815540	45815745	2658	40,20,42	0,0,1	141,22,63	2,0,1	148	74	0.772252116854	1.0	1.0,1.0,0.955	0.972,1.0,0.969	0.005
ENSG00000175063	UBE2C	chr20	+	45814383	45814470	45813436	45813464	45815853	45815913	2659	13,15,12	0,0,0	64,11,25	2,2,1	148	74	0.0988146404184	1.0	1.0,1.0,1.0	0.941,0.733,0.926	0.133
ENSG00000175063	UBE2C	chr20	+	45815389	45815540	45813436	45813464	45815853	45815913	2660	2,0,1	0,0,0	0,1,0	2,2,1	148	74	1	1.0	1.0,NA,1.0	0.0,0.2,0.0	0.933
ENSG00000175063	UBE2C	chr20	+	45815389	45815540	45814383	45814470	45815853	45815913	2661	2,0,1	0,1,0	0,1,0	0,0,0	148	74	1	1.0	1.0,0.0,1.0	NA,1.0,NA	-0.333
ENSG00000175063	UBE2C	chr20	+	45815442	45815745	45814409	45814470	45815853	45815913	2662	20,16,26	0,1,0	72,19,21	0,0,0	148	74	1	1.0	1.0,0.889,1.0	1.0,1.0,1.0	-0.037
ENSG00000175063	UBE2C	chr20	+	45815540	45815745	45813436	45813464	45815853	45815913	2663	20,16,27	0,0,0	74,19,22	2,2,1	148	74	0.140525307078	1.0	1.0,1.0,1.0	0.949,0.826,0.917	0.103
ENSG00000175063	UBE2C	chr20	+	45815540	45815745	45814383	45814470	45815853	45815913	2664	47,22,56	0,1,0	150,30,59	0,0,0	148	74	1	1.0	1.0,0.917,1.0	1.0,1.0,1.0	-0.028
ENSG00000124155	PIGT	chr20	+	45416516	45416654	45416106	45416343	45418771	45418979	2666	30,3,10	0,0,0	21,8,17	0,2,0	148	74	1	1.0	1.0,1.0,1.0	1.0,0.667,1.0	0.111
ENSG00000124155	PIGT	chr20	+	45416516	45416654	45416106	45416343	45419294	45419395	2668	31,3,10	4,0,0	21,9,17	0,0,0	148	74	0.226677862225	1.0	0.795,1.0,1.0	1.0,1.0,1.0	-0.068
ENSG00000124155	PIGT	chr20	+	45416516	45416694	45416096	45416343	45418771	45418979	2670	30,3,10	0,0,0	21,9,17	0,2,0	148	74	1	1.0	1.0,1.0,1.0	1.0,0.692,1.0	0.103
ENSG00000124155	PIGT	chr20	+	45416516	45416694	45416096	45416343	45419294	45419395	2672	31,3,10	4,0,0	21,8,17	0,0,0	148	74	0.226677862225	1.0	0.795,1.0,1.0	1.0,1.0,1.0	-0.068
ENSG00000124155	PIGT	chr20	+	45416516	45416694	45416096	45416343	45419503	45419590	2673	30,3,10	2,0,0	21,8,17	0,0,0	148	74	1	1.0	0.882,1.0,1.0	1.0,1.0,1.0	-0.039
ENSG00000124155	PIGT	chr20	+	45416516	45418979	45416126	45416343	45419294	45419395	2675	50,9,33	4,0,0	40,21,29	0,0,0	148	74	0.432088293216	1.0	0.862,1.0,1.0	1.0,1.0,1.0	-0.046
ENSG00000124155	PIGT	chr20	+	45418771	45418979	45416312	45416343	45419294	45419395	2676	20,6,23	4,0,0	19,15,12	0,0,0	148	74	0.454073039987	1.0	0.714,1.0,1.0	1.0,1.0,1.0	-0.095
ENSG00000124155	PIGT	chr20	+	45418771	45418979	45416516	45416654	45419294	45419395	2677	20,6,23	1,0,0	19,13,12	0,1,0	148	74	1	1.0	0.909,1.0,1.0	1.0,0.867,1.0	0.014
ENSG00000124155	PIGT	chr20	+	45418771	45418979	45416516	45416694	45419294	45419395	2678	20,6,23	1,0,0	19,14,12	0,0,0	148	74	1	1.0	0.909,1.0,1.0	1.0,1.0,1.0	-0.03
ENSG00000124155	PIGT	chr20	+	45418851	45418979	45416122	45416343	45419294	45419395	2680	20,6,23	4,0,0	19,13,12	0,0,0	148	74	0.454119811236	1.0	0.714,1.0,1.0	1.0,1.0,1.0	-0.095
ENSG00000124155	PIGT	chr20	+	45418851	45418979	45416516	45416654	45419294	45419395	2683	20,6,23	1,0,0	19,13,12	0,1,0	148	74	1	1.0	0.909,1.0,1.0	1.0,0.867,1.0	0.014
ENSG00000124155	PIGT	chr20	+	45418851	45418979	45416516	45416694	45419294	45419395	2684	29,8,31	1,0,0	32,16,14	0,0,0	148	74	1	1.0	0.935,1.0,1.0	1.0,1.0,1.0	-0.022
ENSG00000124155	PIGT	chr20	+	45419294	45419395	45416083	45416343	45419503	45419590	2688	29,7,10	2,0,0	36,15,14	0,0,0	148	74	1	1.0	0.879,1.0,1.0	1.0,1.0,1.0	-0.04
ENSG00000124155	PIGT	chr20	+	45421382	45421533	45420527	45420693	45424215	45424381	2693	9,3,4	4,0,2	10,8,9	2,1,0	148	74	0.0234588347396	0.5352600348107509	0.529,1.0,0.5	0.714,0.8,1.0	-0.162
ENSG00000124155	PIGT	chr20	+	45421382	45421583	45420507	45420693	45424215	45424262	2694	64,13,37	4,0,2	84,18,35	2,1,0	148	74	0.0986302945537	1.0	0.889,1.0,0.902	0.955,0.9,1.0	-0.021
ENSG00000124155	PIGT	chr20	+	45421382	45421664	45420527	45420693	45424215	45424381	2695	9,3,4	4,0,2	9,8,9	2,1,0	148	74	0.0260871920161	0.5744613173681747	0.529,1.0,0.5	0.692,0.8,1.0	-0.154
ENSG00000124145	SDC4	chr20	-	45335781	45335920	45333022	45333069	45348324	45348424	2699	100,36,132	6,0,7	152,70,113	1,0,1	148	74	0.000110015606315	0.018340916976699047	0.893,1.0,0.904	0.987,1.0,0.983	-0.058
ENSG00000025772	TOMM34	chr20	-	44948729	44948877	44943452	44943579	44951832	44952002	2701	17,11,33	0,0,0	30,25,23	0,2,0	148	74	1	1.0	1.0,1.0,1.0	1.0,0.862,1.0	0.046
ENSG00000168734	PKIG	chr20	+	44582584	44582731	44531784	44531978	44589796	44589866	2702	85,17,74	183,63,188	45,51,57	290,132,152	148	74	0.0234053867251	0.5352600348107509	0.188,0.119,0.164	0.072,0.162,0.158	0.026
ENSG00000168734	PKIG	chr20	+	44585099	44585204	44582584	44582731	44589796	44589866	2703	6,1,10	81,13,72	4,3,4	40,46,56	148	74	0.411632445908	1.0	0.036,0.037,0.065	0.048,0.032,0.034	0.008
ENSG00000168734	PKIG	chr20	+	44598615	44598890	44589796	44589866	44614533	44614707	2704	0,0,1	46,19,53	0,0,0	71,37,56	148	74	1	1.0	0.0,0.0,0.009	0.0,0.0,0.0	0.003
ENSG00000132824	SERINC3	chr20	-	44519311	44519414	44513892	44514040	44521912	44522054	2705	0,0,0	57,5,22	0,1,0	41,24,32	148	74	1	1.0	0.0,0.0,0.0	0.0,0.02,0.0	-0.007
ENSG00000149596	JPH2	chr20	-	44114781	44114876	44106589	44113503	44115664	44116386	2706	63,10,28	0,0,0	52,64,37	1,0,0	148	74	1	1.0	1.0,1.0,1.0	0.963,1.0,1.0	0.012
ENSG00000149596	JPH2	chr20	-	44118504	44118623	44115664	44116386	44159617	44160407	2707	96,31,74	0,0,1	102,213,82	0,3,1	148	74	0.687055606416	1.0	1.0,1.0,0.974	1.0,0.973,0.976	0.008
ENSG00000101052	IFT52	chr20	+	43618242	43618353	43613898	43613976	43618939	43619026	2711	0,0,1	10,0,2	0,0,1	9,3,2	148	74	1	1.0	0.0,NA,0.2	0.0,0.0,0.2	0.033
ENSG00000101052	IFT52	chr20	+	43620856	43620925	43618939	43619026	43623890	43624045	2712	68,10,61	0,0,1	133,33,73	0,0,0	143	74	1	1.0	1.0,1.0,0.969	1.0,1.0,1.0	-0.01
ENSG00000172270	BSG	chr19	+	577773	578121	572595	572701	579499	579629	2714	1,0,1	224,72,302	2,0,0	347,217,210	148	74	1	1.0	0.002,0.0,0.002	0.003,0.0,0.0	0.0
ENSG00000172270	BSG	chr19	+	579499	579656	572593	572701	580378	580461	2717	396,266,622	0,0,0	746,615,484	1,0,0	148	74	1	1.0	1.0,1.0,1.0	0.997,1.0,1.0	0.001
ENSG00000172270	BSG	chr19	+	579508	579656	572609	572701	580378	580461	2718	172,194,321	0,0,0	399,398,274	1,0,0	148	74	1	1.0	1.0,1.0,1.0	0.995,1.0,1.0	0.002
ENSG00000172270	BSG	chr19	+	579523	579656	572571	572701	580378	580461	2719	172,194,321	0,0,0	399,398,275	1,0,0	148	74	1	1.0	1.0,1.0,1.0	0.995,1.0,1.0	0.002
ENSG00000172270	BSG	chr19	+	580378	580461	572571	572701	580645	580775	2720	419,192,564	0,0,0	718,370,487	0,1,0	148	74	1	1.0	1.0,1.0,1.0	1.0,0.995,1.0	0.002
ENSG00000288000	AL031681.2	chr20	+	43515008	43515159	43514634	43514776	43515291	43515415	2721	4,3,0	0,2,0	5,11,3	0,0,0	148	74	1	1.0	1.0,0.429,NA	1.0,1.0,1.0	-0.285
ENSG00000185513	L3MBTL1	chr20	+	43515291	43515415	43514953	43515159	43516092	43516177	2722	5,12,6	0,0,0	2,15,9	0,0,1	148	74	1	1.0	1.0,1.0,1.0	1.0,1.0,0.818	0.061
ENSG00000185513	L3MBTL1	chr20	+	43530797	43530889	43530283	43530419	43532772	43532924	2723	0,2,2	0,0,0	2,3,2	0,1,0	148	74	1	1.0	NA,1.0,1.0	1.0,0.6,1.0	0.133
ENSG00000185513	L3MBTL1	chr20	+	43532772	43532924	43530283	43530419	43533341	43533418	2724	3,0,1	0,2,0	0,1,4	0,0,0	148	74	1	1.0	1.0,0.0,1.0	NA,1.0,1.0	-0.333
ENSG00000105173	CCNE1	chr19	+	29812531	29812578	29811990	29812152	29812688	29812776	2729	9,12,40	0,1,4	49,9,28	5,1,3	121	74	0.396027474911	1.0	1.0,0.88,0.859	0.857,0.846,0.851	0.062
ENSG00000105173	CCNE1	chr19	+	29820701	29820848	29817405	29817541	29821721	29821768	2730	29,6,30	0,0,0	42,7,31	0,0,1	148	74	1	1.0	1.0,1.0,1.0	1.0,1.0,0.939	0.02
ENSG00000105173	CCNE1	chr19	+	29821995	29822130	29821721	29821817	29822239	29822351	2731	6,1,8	0,0,0	9,4,12	0,0,1	148	74	1	1.0	1.0,1.0,1.0	1.0,1.0,0.857	0.048
ENSG00000174306	ZHX3	chr20	-	41202056	41205066	41178447	41185201	41268978	41269083	2733	6,3,12	0,0,1	3,1,6	0,0,0	148	74	1	1.0	1.0,1.0,0.857	1.0,1.0,1.0	-0.048
ENSG00000174306	ZHX3	chr20	-	41238687	41238796	41204244	41205066	41268989	41269083	2737	0,0,1	1,0,1	1,0,0	1,0,0	148	74	1	1.0	0.0,NA,0.333	0.333,NA,NA	-0.167
ENSG00000174306	ZHX3	chr20	-	41267462	41267612	41238687	41238796	41268978	41269083	2747	1,0,0	0,1,0	1,0,0	0,0,0	148	74	1	1.0	1.0,0.0,NA	1.0,NA,NA	-0.5
ENSG00000174306	ZHX3	chr20	-	41267462	41267612	41238687	41238796	41268989	41269083	2748	0,0,0	0,0,1	1,0,0	1,0,0	148	74	1	1.0	NA,NA,0.0	0.333,NA,NA	-0.333
ENSG00000170471	RALGAPB	chr20	+	38535073	38535207	38532729	38532859	38539775	38539958	2756	42,16,45	0,0,1	44,34,21	0,0,0	148	74	1	1.0	1.0,1.0,0.957	1.0,1.0,1.0	-0.014
ENSG00000170471	RALGAPB	chr20	+	38535085	38535207	38532729	38532859	38539775	38539958	2757	32,18,41	0,0,1	42,29,27	0,0,0	148	74	1	1.0	1.0,1.0,0.953	1.0,1.0,1.0	-0.016
ENSG00000174365	SNHG11	chr20	+	38447929	38448093	38446886	38447623	38448661	38448730	2758	2,1,0	0,2,2	0,1,1	2,0,1	148	74	0.354330741469	1.0	1.0,0.2,0.0	0.0,1.0,0.333	-0.044
ENSG00000196756	SNHG17	chr20	-	38422086	38422241	38421005	38421098	38425934	38426048	2761	0,1,2	0,0,0	0,1,0	0,0,1	148	74	1	1.0	NA,1.0,1.0	NA,1.0,0.0	0.5
ENSG00000196756	SNHG17	chr20	-	38422086	38422241	38421005	38421098	38426418	38426503	2762	1,2,5	0,0,2	5,4,1	1,1,3	148	74	0.000417805733083	0.04243840801203578	1.0,1.0,0.556	0.714,0.667,0.143	0.344
ENSG00000196756	SNHG17	chr20	-	38422091	38422241	38421005	38421098	38425934	38426048	2764	0,0,2	0,0,0	0,1,0	0,0,1	148	74	1	1.0	NA,NA,1.0	NA,1.0,0.0	0.5
ENSG00000196756	SNHG17	chr20	-	38422091	38422241	38421005	38421098	38426418	38426503	2765	1,1,5	0,0,2	5,4,1	1,1,3	148	74	0.000418906673737	0.04243840801203578	1.0,1.0,0.556	0.714,0.667,0.143	0.344
ENSG00000196756	SNHG17	chr20	-	38422095	38422241	38421005	38421098	38425934	38426048	2766	0,1,0	0,0,0	0,1,1	0,0,1	148	74	1	1.0	NA,1.0,NA	NA,1.0,0.333	0.334
ENSG00000196756	SNHG17	chr20	-	38422095	38422241	38421005	38421098	38426418	38426503	2767	1,2,3	0,0,2	5,4,2	1,1,3	148	74	0.00104005198404	0.07993185675916271	1.0,1.0,0.429	0.714,0.667,0.25	0.266
ENSG00000196756	SNHG17	chr20	-	38422290	38422368	38421005	38421098	38426418	38426503	2769	0,0,0	0,0,2	1,0,0	1,1,3	148	74	1	1.0	NA,NA,0.0	0.333,0.0,0.0	-0.111
ENSG00000196756	SNHG17	chr20	-	38425934	38426048	38421005	38421098	38426418	38426503	2770	0,1,1	0,0,2	0,1,4	1,1,3	148	74	1	1.0	NA,1.0,0.2	0.0,0.333,0.4	0.356
ENSG00000196756	SNHG17	chr20	-	38425934	38426048	38421005	38422241	38426418	38426503	2771	0,1,1	1,1,3	0,1,3	5,3,1	148	74	0.28835772406	1.0	0.0,0.333,0.143	0.0,0.143,0.6	-0.089
ENSG00000196756	SNHG17	chr20	-	38425934	38426052	38421005	38421098	38426418	38426503	2772	0,0,0	0,0,2	0,0,1	1,1,3	148	74	1	1.0	NA,NA,0.0	0.0,0.0,0.143	-0.048
ENSG00000196756	SNHG17	chr20	-	38434503	38434626	38430779	38431112	38435026	38435313	2778	5,6,18	0,3,1	7,17,11	0,1,0	148	74	0.14052956532	1.0	1.0,0.5,0.9	1.0,0.895,1.0	-0.165
ENSG00000196756	SNHG17	chr20	-	38434503	38434626	38430779	38431112	38435196	38435273	2779	4,4,12	0,0,1	8,7,5	0,0,0	148	74	1	1.0	1.0,1.0,0.857	1.0,1.0,1.0	-0.048
ENSG00000196756	SNHG17	chr20	-	38434519	38434626	38431040	38431112	38435196	38435352	2780	5,1,6	0,0,1	3,3,2	0,0,0	148	74	1	1.0	1.0,1.0,0.75	1.0,1.0,1.0	-0.083
ENSG00000101413	RPRD1B	chr20	+	38048347	38048481	38040434	38040564	38057531	38057644	2784	34,11,26	1,0,1	37,39,37	1,1,3	148	74	0.101877095047	1.0	0.944,1.0,0.929	0.949,0.951,0.86	0.038
ENSG00000132821	VSTM2L	chr20	+	37931634	37931804	37903126	37903471	37943980	37944136	2785	10,3,37	0,0,0	17,15,4	0,1,0	148	74	1	1.0	1.0,1.0,1.0	1.0,0.882,1.0	0.039
ENSG00000132821	VSTM2L	chr20	+	37933538	37933589	37931634	37931804	37943980	37945350	2786	8,5,43	4,1,4	31,17,15	3,3,0	125	74	0.193210578409	1.0	0.542,0.747,0.864	0.859,0.77,1.0	-0.159
ENSG00000053438	NNAT	chr20	+	37522357	37522433	37521260	37521403	37522666	37523342	2788	7,1,8	4,0,2	16,1,4	2,1,5	148	74	0.605405519526	1.0	0.467,1.0,0.667	0.8,0.333,0.286	0.238
ENSG00000053438	NNAT	chr20	+	37522357	37522438	37521249	37521403	37522666	37523690	2789	12,2,12	4,0,2	17,3,7	2,1,5	148	74	0.497830546497	1.0	0.6,1.0,0.75	0.81,0.6,0.412	0.176
ENSG00000166619	BLCAP	chr20	-	37521318	37521409	37518939	37519350	37527792	37527878	2790	1,0,3	122,37,97	0,0,2	96,118,91	148	74	1	1.0	0.004,0.0,0.015	0.0,0.0,0.011	0.003
ENSG00000166619	BLCAP	chr20	-	37521318	37521451	37517417	37519350	37527792	37527878	2791	1,0,3	122,37,97	1,0,3	96,118,91	148	74	1	1.0	0.004,0.0,0.015	0.005,0.0,0.016	-0.001
ENSG00000149636	DSN1	chr20	-	36771424	36771473	36770872	36771193	36773661	36773720	2795	4,5,16	1,2,3	29,11,15	1,3,0	123	74	0.0723096610643	1.0	0.706,0.601,0.762	0.946,0.688,1.0	-0.188
ENSG00000101084	RAB5IF	chr20	+	36607889	36608000	36607714	36607818	36609600	36609730	2796	1,0,3	44,3,37	1,2,3	63,14,33	148	74	0.49829952166	1.0	0.011,0.0,0.039	0.008,0.067,0.043	-0.023
ENSG00000101084	RAB5IF	chr20	+	36609600	36609730	36607714	36607818	36612009	36612557	2798	47,3,38	0,0,0	64,17,34	4,0,0	148	74	0.60444342289	1.0	1.0,1.0,1.0	0.889,1.0,1.0	0.037
ENSG00000101084	RAB5IF	chr20	+	36609600	36609730	36607804	36608000	36612009	36612557	2799	4,0,4	0,0,0	1,5,4	0,2,0	148	74	1	1.0	1.0,NA,1.0	1.0,0.556,1.0	0.148
ENSG00000101084	RAB5IF	chr20	+	36609600	36609758	36607714	36607818	36612009	36612557	2800	44,3,37	0,0,0	63,14,33	4,0,0	148	74	0.568796944238	1.0	1.0,1.0,1.0	0.887,1.0,1.0	0.038
ENSG00000101335	MYL9	chr20	+	36548031	36548193	36544858	36545068	36549076	36551447	2801	2437,114,1316	5,1,6	1697,676,912	1,0,1	148	74	1	1.0	0.996,0.983,0.991	0.999,1.0,0.998	-0.009
ENSG00000244005	NFS1	chr20	-	35692248	35692296	35690525	35690565	35696376	35696460	2809	0,0,0	6,0,3	0,0,1	5,3,7	122	74	1	1.0	0.0,NA,0.0	0.0,0.0,0.08	-0.027
ENSG00000244005	NFS1	chr20	-	35692248	35692370	35690412	35690565	35696376	35696460	2810	0,0,0	6,0,3	0,0,1	5,3,7	148	74	1	1.0	0.0,NA,0.0	0.0,0.0,0.067	-0.022
ENSG00000061656	SPAG4	chr20	+	35618922	35618998	35618449	35618720	35619194	35619310	2813	5,4,13	2,0,1	7,5,9	2,0,0	148	74	0.760750833701	1.0	0.556,1.0,0.867	0.636,1.0,1.0	-0.071
ENSG00000088340	FER1L4	chr20	-	35562808	35562969	35561851	35561937	35563853	35564008	2814	0,0,1	2,3,2	0,0,0	2,3,2	148	74	1	1.0	0.0,0.0,0.2	0.0,0.0,0.0	0.067
ENSG00000088340	FER1L4	chr20	-	35567600	35567654	35565099	35565227	35576166	35576283	2815	2,0,0	1,9,6	0,0,0	0,11,10	128	74	1	1.0	0.536,0.0,0.0	NA,0.0,0.0	0.179
ENSG00000088340	FER1L4	chr20	-	35578835	35578967	35576785	35576828	35579055	35579114	2816	3,10,10	0,3,1	7,22,5	0,0,2	148	74	0.611426611498	1.0	1.0,0.625,0.833	1.0,1.0,0.556	-0.033
ENSG00000088340	FER1L4	chr20	-	35600112	35600221	35599772	35599944	35600562	35600924	2820	1,7,8	0,0,0	3,6,3	0,1,0	148	74	1	1.0	1.0,1.0,1.0	1.0,0.75,1.0	0.083
ENSG00000088340	FER1L4	chr20	-	35602106	35602266	35601805	35601989	35602522	35602564	2821	0,3,6	0,0,0	1,3,0	0,1,0	148	74	1	1.0	NA,1.0,1.0	1.0,0.6,NA	0.2
ENSG00000126001	CEP250	chr20	+	35458303	35458374	35455163	35455242	35459982	35460105	2822	7,11,14	1,1,4	17,16,16	0,0,2	145	74	0.00317569204432	0.16062861689928953	0.781,0.849,0.641	1.0,1.0,0.803	-0.177
ENSG00000126001	CEP250	chr20	+	35458303	35458374	35455200	35455516	35459982	35460105	2823	6,8,12	0,0,0	11,10,7	0,0,1	145	74	1	1.0	1.0,1.0,1.0	1.0,1.0,0.781	0.073
ENSG00000126001	CEP250	chr20	+	35458303	35458374	35455597	35455751	35459982	35460105	2824	12,10,16	0,0,1	14,16,8	2,0,1	145	74	0.971852727691	1.0	1.0,1.0,0.891	0.781,1.0,0.803	0.102
ENSG00000126001	CEP250	chr20	+	35474793	35474852	35474000	35474052	35475501	35475646	2825	1,2,0	4,2,2	0,1,1	0,3,0	133	74	1	1.0	0.122,0.357,0.0	NA,0.156,1.0	-0.418
ENSG00000126001	CEP250	chr20	+	35490636	35490804	35479975	35480145	35491211	35491346	2827	7,8,15	0,1,0	9,20,7	0,0,1	148	74	1	1.0	1.0,0.8,1.0	1.0,1.0,0.778	0.007
ENSG00000126001	CEP250	chr20	+	35500048	35500169	35498594	35498716	35501844	35501966	2828	26,42,74	0,0,1	68,44,45	0,0,0	148	74	1	1.0	1.0,1.0,0.974	1.0,1.0,1.0	-0.009
ENSG00000126001	CEP250	chr20	+	35508942	35509044	35508034	35508190	35509997	35510054	2829	22,28,51	0,1,0	33,25,28	0,0,0	148	74	1	1.0	1.0,0.933,1.0	1.0,1.0,1.0	-0.022
ENSG00000242372	EIF6	chr20	-	35280653	35280829	35279941	35280118	35284175	35284261	2831	44,17,56	2,2,4	85,45,58	4,4,2	148	74	0.778111253188	1.0	0.917,0.81,0.875	0.914,0.849,0.935	-0.032
ENSG00000126005	MMP24OS	chr20	-	35236080	35236191	35217824	35218061	35272004	35272145	2833	1,1,1	2,0,5	4,2,9	2,7,3	148	74	0.0394385747098	0.7246837604737432	0.2,1.0,0.091	0.5,0.125,0.6	0.022
ENSG00000126005	MMP24OS	chr20	-	35277389	35277932	35272004	35272145	35278008	35278027	2836	13,1,7	4,2,2	7,2,7	5,6,5	148	74	0.171105695247	1.0	0.619,0.2,0.636	0.412,0.143,0.412	0.163
ENSG00000131069	ACSS2	chr20	+	34908904	34908943	34882793	34882989	34913095	34913187	2839	0,0,1	20,3,17	0,0,2	25,14,27	113	74	1	1.0	0.0,0.0,0.037	0.0,0.0,0.046	-0.003
ENSG00000131069	ACSS2	chr20	+	34915217	34915256	34914322	34914437	34919434	34919572	2840	13,0,2	8,1,8	0,5,0	14,6,12	113	74	0.0351867487495	0.6792659017563956	0.516,0.0,0.141	0.0,0.353,0.0	0.101
ENSG00000131069	ACSS2	chr20	+	34926104	34926281	34925697	34925766	34926876	34926938	2841	66,19,43	0,0,0	45,49,47	1,0,1	148	74	1	1.0	1.0,1.0,1.0	0.957,1.0,0.959	0.028
ENSG00000101464	PIGU	chr20	-	34585436	34585580	34581547	34581672	34588452	34588607	2842	86,1,38	0,0,0	122,16,41	0,1,0	148	74	1	1.0	1.0,1.0,1.0	1.0,0.889,1.0	0.037
ENSG00000101464	PIGU	chr20	-	34616041	34616139	34588452	34588607	34634614	34634715	2843	25,1,18	1,0,0	29,7,17	0,0,0	148	74	1	1.0	0.926,1.0,1.0	1.0,1.0,1.0	-0.025
ENSG00000101464	PIGU	chr20	-	34645274	34645334	34643566	34644226	34657179	34657244	2844	2,0,4	0,0,3	12,3,3	0,0,0	134	74	1	1.0	1.0,NA,0.424	1.0,1.0,1.0	-0.288
ENSG00000131067	GGT7	chr20	-	34850781	34850917	34849960	34850060	34851230	34851368	2845	2,1,1	12,1,5	0,6,1	10,4,7	148	74	0.398604127119	1.0	0.077,0.333,0.091	0.0,0.429,0.067	0.002
ENSG00000078747	ITCH	chr20	+	34365459	34365576	34363305	34363349	34369393	34369470	2848	3,1,0	19,7,11	2,0,0	26,19,17	148	74	0.422442581248	1.0	0.073,0.067,0.0	0.037,0.0,0.0	0.034
ENSG00000078747	ITCH	chr20	+	34393769	34393881	34369393	34369470	34408650	34408792	2850	64,43,82	2,1,1	76,68,78	5,2,0	148	74	0.443259982701	1.0	0.941,0.956,0.976	0.884,0.944,1.0	0.015
ENSG00000078747	ITCH	chr20	+	34393790	34393881	34369393	34369470	34408650	34408792	2851	80,48,87	2,1,1	92,85,95	5,2,0	148	74	0.450738123245	1.0	0.952,0.96,0.978	0.902,0.955,1.0	0.011
ENSG00000078747	ITCH	chr20	+	34397207	34397321	34393790	34393881	34408650	34408792	2852	1,4,2	63,43,78	0,2,1	71,69,73	148	74	0.62158516631	1.0	0.008,0.044,0.013	0.0,0.014,0.007	0.015
ENSG00000078747	ITCH	chr20	+	34408650	34408792	34393769	34393881	34412514	34412577	2853	100,59,103	0,0,0	97,101,106	1,0,0	148	74	1	1.0	1.0,1.0,1.0	0.98,1.0,1.0	0.007
ENSG00000078747	ITCH	chr20	+	34412514	34412639	34408650	34408792	34413741	34413879	2854	82,34,69	0,0,0	72,54,65	0,1,0	148	74	1	1.0	1.0,1.0,1.0	1.0,0.964,1.0	0.012
ENSG00000078747	ITCH	chr20	+	34417116	34417239	34413741	34413879	34424479	34424525	2855	0,0,0	50,31,41	1,2,1	42,58,57	148	74	1	1.0	0.0,0.0,0.0	0.012,0.017,0.009	-0.013
ENSG00000078747	ITCH	chr20	+	34424479	34424525	34413741	34413879	34438473	34438501	2856	77,55,85	0,0,1	106,100,110	0,3,0	120	74	1	1.0	1.0,1.0,0.981	1.0,0.954,1.0	0.009
ENSG00000101444	AHCY	chr20	-	34285439	34285634	34280267	34281165	34290331	34290449	2858	55,30,72	0,0,2	89,69,117	0,0,0	148	74	1	1.0	1.0,1.0,0.947	1.0,1.0,1.0	-0.018
ENSG00000125977	EIF2S2	chr20	-	34093674	34093731	34090516	34090602	34096656	34096805	2859	133,13,82	3,0,3	151,66,125	10,1,4	131	74	0.107207187853	1.0	0.962,1.0,0.939	0.895,0.974,0.946	0.029
ENSG00000125967	NECAB3	chr20	-	33659496	33659550	33658721	33658834	33659652	33659732	2863	3,8,11	0,0,0	4,8,3	0,1,0	128	74	1	1.0	1.0,1.0,1.0	1.0,0.822,1.0	0.059
ENSG00000078699	CBFA2T2	chr20	+	33573973	33574261	33490116	33490301	33606955	33607099	2865	1,0,3	12,37,16	1,0,0	29,46,43	148	74	0.475148374354	1.0	0.04,0.0,0.086	0.017,0.0,0.0	0.036
ENSG00000078699	CBFA2T2	chr20	+	33619516	33619606	33611093	33611335	33623114	33623296	2868	10,20,24	1,0,0	12,16,17	0,1,0	148	74	1	1.0	0.833,1.0,1.0	1.0,0.889,1.0	-0.019
ENSG00000078699	CBFA2T2	chr20	+	33623114	33623296	33611093	33611335	33624763	33625017	2869	9,1,18	0,0,0	6,14,12	0,0,1	148	74	1	1.0	1.0,1.0,1.0	1.0,1.0,0.857	0.048
ENSG00000078699	CBFA2T2	chr20	+	33623772	33623854	33623114	33623296	33624763	33625017	2870	3,0,0	8,1,18	0,1,0	6,13,12	148	74	0.826138911565	1.0	0.158,0.0,0.0	0.0,0.037,0.0	0.04
ENSG00000101391	CDK5RAP1	chr20	-	33372641	33372697	33370498	33370629	33374114	33374212	2871	10,7,20	0,0,0	29,14,18	1,1,0	130	74	1	1.0	1.0,1.0,1.0	0.943,0.889,1.0	0.056
ENSG00000101391	CDK5RAP1	chr20	-	33379460	33379691	33374114	33374212	33385649	33385770	2873	19,13,18	0,0,1	32,26,35	0,1,1	148	74	1	1.0	1.0,1.0,0.9	1.0,0.929,0.946	0.008
ENSG00000101391	CDK5RAP1	chr20	-	33385649	33385770	33379460	33379691	33392141	33392242	2875	15,8,12	0,0,0	12,11,15	2,2,0	148	74	0.137394007923	1.0	1.0,1.0,1.0	0.75,0.733,1.0	0.172
ENSG00000101391	CDK5RAP1	chr20	-	33387322	33387533	33385649	33385770	33392141	33392242	2877	13,18,27	5,1,3	36,27,42	0,2,0	148	74	0.00013312500052	0.020941586620261538	0.565,0.9,0.818	1.0,0.871,1.0	-0.196
ENSG00000101391	CDK5RAP1	chr20	-	33392141	33392242	33387322	33387533	33401427	33401452	2879	8,16,22	0,0,0	26,17,27	0,0,1	148	74	1	1.0	1.0,1.0,1.0	1.0,1.0,0.931	0.023
ENSG00000101391	CDK5RAP1	chr20	-	33394031	33394066	33392141	33392242	33401427	33401479	2880	0,1,0	0,0,0	1,1,1	1,0,1	109	74	1	1.0	NA,1.0,NA	0.404,1.0,0.404	0.397
ENSG00000101391	CDK5RAP1	chr20	-	33395012	33395116	33394031	33394066	33396760	33396936	2881	6,5,12	0,1,0	9,13,9	0,0,0	148	74	1	1.0	1.0,0.714,1.0	1.0,1.0,1.0	-0.095
ENSG00000101391	CDK5RAP1	chr20	-	33395012	33395116	33394031	33394066	33401427	33401505	2882	1,4,7	0,1,0	5,3,1	1,1,1	148	74	0.673165821683	1.0	1.0,0.667,1.0	0.714,0.6,0.333	0.34
ENSG00000101391	CDK5RAP1	chr20	-	33396760	33396936	33394031	33394066	33401427	33401517	2883	0,1,0	0,1,0	0,0,0	1,1,1	148	74	1	1.0	NA,0.333,NA	0.0,0.0,0.0	0.333
ENSG00000101391	CDK5RAP1	chr20	-	33396760	33396936	33395012	33395116	33401427	33401517	2884	6,1,6	1,0,1	4,10,8	0,0,0	148	74	1	1.0	0.75,1.0,0.75	1.0,1.0,1.0	-0.167
ENSG00000101391	CDK5RAP1	chr20	-	33396760	33397084	33394031	33394066	33401427	33401519	2885	3,2,4	0,1,0	8,8,1	1,1,1	148	74	0.819266910298	1.0	1.0,0.5,1.0	0.8,0.8,0.333	0.189
ENSG00000101391	CDK5RAP1	chr20	-	33396760	33397084	33395012	33395116	33401427	33401519	2886	9,2,10	1,0,1	12,18,9	0,0,0	148	74	1	1.0	0.818,1.0,0.833	1.0,1.0,1.0	-0.116
ENSG00000100029	PES1	chr22	-	30581011	30581101	30580570	30580701	30581333	30581408	2890	18,33,60	1,0,0	54,66,46	0,0,0	148	74	1	1.0	0.9,1.0,1.0	1.0,1.0,1.0	-0.033
ENSG00000100029	PES1	chr22	-	30588020	30588174	30586997	30587395	30589190	30589270	2891	112,21,123	0,0,2	168,30,101	1,0,0	148	74	1	1.0	1.0,1.0,0.969	0.988,1.0,1.0	-0.006
ENSG00000149600	COMMD7	chr20	-	32704813	32704904	32704439	32704489	32706582	32706620	2892	121,42,124	0,0,0	159,108,118	2,0,0	148	74	1	1.0	1.0,1.0,1.0	0.975,1.0,1.0	0.008
ENSG00000149600	COMMD7	chr20	-	32742475	32742565	32728088	32728142	32743307	32743445	2894	0,0,0	15,11,28	1,0,0	22,16,19	148	74	1	1.0	0.0,0.0,0.0	0.022,0.0,0.0	-0.007
ENSG00000197183	NOL4L	chr20	-	32486695	32486801	32474600	32474742	32511346	32511456	2897	0,1,0	15,7,20	0,1,0	8,9,28	148	74	1	1.0	0.0,0.067,0.0	0.0,0.053,0.0	0.005
ENSG00000126003	PLAGL2	chr20	-	32201918	32202292	32192503	32197682	32207640	32207743	2898	108,26,94	2,0,1	113,53,65	4,0,0	148	74	0.849201458416	1.0	0.964,1.0,0.979	0.934,1.0,1.0	0.003
ENSG00000284428	AC092329.4	chr19	-	23270217	23270292	23261619	23261744	23274075	23274196	2902	14,11,34	5,8,8	45,26,27	12,26,13	148	74	0.449825019013	1.0	0.583,0.407,0.68	0.652,0.333,0.509	0.059
ENSG00000171552	BCL2L1	chr20	-	31666990	31667147	31664574	31666086	31721654	31722330	2904	1,0,0	19,1,23	0,0,0	12,12,14	148	74	1	1.0	0.026,0.0,0.0	0.0,0.0,0.0	0.009
ENSG00000101294	HM13	chr20	+	31527921	31528050	31527483	31527582	31538178	31538261	2906	0,0,3	38,1,6	0,0,0	22,3,7	148	74	0.775445531349	1.0	0.0,0.0,0.2	0.0,0.0,0.0	0.067
ENSG00000101294	HM13	chr20	+	31549206	31549332	31547445	31549114	31550063	31550121	2912	26,3,24	0,0,0	21,3,13	0,1,0	148	74	1	1.0	1.0,1.0,1.0	1.0,0.6,1.0	0.133
ENSG00000101294	HM13	chr20	+	31554745	31554829	31550063	31550121	31559610	31559647	2913	28,9,24	1,0,0	31,13,28	0,0,0	148	74	1	1.0	0.933,1.0,1.0	1.0,1.0,1.0	-0.022
ENSG00000101294	HM13	chr20	+	31554759	31554829	31550063	31550121	31559610	31559647	2914	10,9,17	1,0,0	19,3,21	0,0,0	144	74	1	1.0	0.837,1.0,1.0	1.0,1.0,1.0	-0.054
ENSG00000101294	HM13	chr20	+	31566209	31566295	31561633	31561736	31568077	31568211	2916	18,1,20	2,0,0	15,4,7	0,1,0	148	74	1	1.0	0.818,1.0,1.0	1.0,0.667,1.0	0.05
ENSG00000101294	HM13	chr20	+	31566209	31566295	31561633	31561736	31569119	31569174	2917	71,13,60	5,1,6	77,23,35	4,1,2	148	74	0.231292198883	1.0	0.877,0.867,0.833	0.906,0.92,0.897	-0.049
ENSG00000101294	HM13	chr20	+	31567639	31567740	31566209	31566295	31569119	31569215	2918	0,0,0	54,14,47	0,2,0	64,23,31	148	74	1	1.0	0.0,0.0,0.0	0.0,0.042,0.0	-0.014
ENSG00000101294	HM13	chr20	+	31567639	31567806	31566153	31566295	31569119	31569567	2919	0,0,0	54,14,47	0,2,0	64,23,31	148	74	1	1.0	0.0,0.0,0.0	0.0,0.042,0.0	-0.014
ENSG00000101294	HM13	chr20	+	31568077	31568224	31561633	31561736	31569119	31569326	2920	3,0,1	5,1,6	1,3,1	4,1,2	148	74	0.359410437677	1.0	0.231,0.0,0.077	0.111,0.6,0.2	-0.201
ENSG00000101294	HM13	chr20	+	31568077	31568224	31566209	31566295	31569119	31569326	2921	2,1,6	54,14,47	3,5,3	64,23,31	148	74	0.641049415671	1.0	0.018,0.034,0.06	0.023,0.098,0.046	-0.018
ENSG00000101294	HM13	chr20	+	31568077	31568280	31561633	31561736	31569119	31569541	2922	2,0,1	5,1,6	1,1,0	4,1,2	148	74	0.642890414913	1.0	0.167,0.0,0.077	0.111,0.333,0.0	-0.067
ENSG00000101294	HM13	chr20	+	31568077	31568280	31566209	31566295	31569119	31569541	2923	1,1,6	54,14,47	3,3,2	64,23,31	148	74	0.931758539019	1.0	0.009,0.034,0.06	0.023,0.061,0.031	-0.004
ENSG00000161681	SHANK1	chr19	-	50663096	50663169	50662333	50662682	50666191	50666733	2927	0,1,0	0,3,0	0,0,0	8,1,1	147	74	1	1.0	NA,0.144,NA	0.0,0.0,0.0	0.144
ENSG00000161681	SHANK1	chr19	-	50687016	50687040	50686743	50686812	50687581	50687662	2928	1,4,4	3,5,0	6,1,2	2,3,1	98	74	0.941467011995	1.0	0.201,0.377,1.0	0.694,0.201,0.602	0.027
ENSG00000161681	SHANK1	chr19	-	50697095	50697122	50689196	50689279	50697588	50697664	2929	0,0,1	2,5,1	0,4,0	18,0,11	101	74	0.096765131676	1.0	0.0,0.0,0.423	0.0,1.0,0.0	-0.192
ENSG00000282826	FRG1CP	chr20	-	28583869	28583946	28583024	28583110	28586298	28586403	2930	51,7,42	5,0,13	56,26,28	9,4,6	148	74	0.752206290882	1.0	0.836,1.0,0.618	0.757,0.765,0.7	0.077
ENSG00000282826	FRG1CP	chr20	-	28588642	28588757	28586298	28586403	28600391	28600461	2931	16,3,18	0,0,0	9,11,11	0,0,1	148	74	1	1.0	1.0,1.0,1.0	1.0,1.0,0.846	0.051
ENSG00000282826	FRG1CP	chr20	-	28601602	28601756	28600391	28600461	28602608	28602773	2932	12,12,27	84,41,99	19,32,22	91,104,120	148	74	0.896949681807	1.0	0.067,0.128,0.12	0.095,0.133,0.084	0.001
ENSG00000282826	FRG1CP	chr20	-	28601656	28601756	28600391	28600461	28602608	28602761	2933	42,41,105	84,41,99	75,81,80	91,104,120	148	74	0.66984519685	1.0	0.2,0.333,0.347	0.292,0.28,0.25	0.019
ENSG00000130684	ZNF337	chr20	-	25685566	25685662	25673194	25677037	25685995	25686122	2938	7,11,33	0,1,1	22,24,20	0,1,1	148	74	1	1.0	1.0,0.846,0.943	1.0,0.923,0.909	-0.014
ENSG00000100997	ABHD12	chr20	-	25300698	25300884	25294741	25295030	25302218	25302346	2939	12,2,13	1,1,5	23,17,10	7,0,3	148	74	0.711769628891	1.0	0.857,0.5,0.565	0.622,1.0,0.625	-0.108
ENSG00000100997	ABHD12	chr20	-	25301248	25301294	25300216	25300884	25302218	25302346	2940	0,0,0	12,2,13	0,0,1	23,17,10	120	74	1	1.0	0.0,0.0,0.0	0.0,0.0,0.058	-0.019
ENSG00000100997	ABHD12	chr20	-	25301331	25301378	25300216	25300884	25302218	25302346	2941	0,0,0	12,2,13	0,0,1	23,17,10	121	74	1	1.0	0.0,0.0,0.0	0.0,0.0,0.058	-0.019
ENSG00000100997	ABHD12	chr20	-	25301718	25302034	25300212	25300884	25302218	25302346	2943	2,0,0	12,2,13	0,0,0	23,17,10	148	74	1	1.0	0.077,0.0,0.0	0.0,0.0,0.0	0.026
ENSG00000100997	ABHD12	chr20	-	25302218	25302276	25300216	25300884	25303549	25303628	2944	6,1,2	0,2,1	12,12,7	0,0,0	132	74	0.293448802151	1.0	1.0,0.219,0.529	1.0,1.0,1.0	-0.417
ENSG00000100997	ABHD12	chr20	-	25302218	25302346	25300213	25300884	25303549	25303628	2946	20,2,23	0,2,1	32,25,21	0,0,0	148	74	0.503218885763	1.0	1.0,0.333,0.92	1.0,1.0,1.0	-0.249
ENSG00000100997	ABHD12	chr20	-	25320198	25320318	25317047	25317078	25323324	25323430	2951	27,9,26	2,0,0	16,14,19	0,0,0	148	74	1	1.0	0.871,1.0,1.0	1.0,1.0,1.0	-0.043
ENSG00000100997	ABHD12	chr20	-	25339226	25339351	25323324	25323430	25389925	25389952	2953	17,5,14	0,0,0	32,13,18	0,0,1	148	74	1	1.0	1.0,1.0,1.0	1.0,1.0,0.9	0.033
ENSG00000101474	APMAP	chr20	-	24968891	24969084	24962924	24964022	24969525	24969660	2960	34,6,39	0,0,0	30,15,34	0,2,0	148	74	1	1.0	1.0,1.0,1.0	1.0,0.789,1.0	0.07
ENSG00000101463	SYNDIG1	chr20	+	24543019	24543577	24469628	24469753	24584855	24584993	2961	12,7,21	0,0,0	16,17,12	0,1,0	148	74	1	1.0	1.0,1.0,1.0	1.0,0.895,1.0	0.035
ENSG00000125812	GZF1	chr20	+	23367002	23367097	23364362	23365747	23368761	23368929	2963	22,7,22	0,2,3	24,11,18	3,2,3	148	74	0.384252028439	1.0	1.0,0.636,0.786	0.8,0.733,0.75	0.046
ENSG00000188559	RALGAPA2	chr20	-	20396694	20396734	20389529	20393253	20412026	20412113	2973	2,3,11	1,0,2	7,2,10	0,1,2	114	74	1	1.0	0.565,1.0,0.781	1.0,0.565,0.764	0.006
ENSG00000188559	RALGAPA2	chr20	-	20598678	20598819	20591176	20591314	20601681	20601846	2974	7,4,8	6,11,2	4,14,5	3,4,11	148	74	0.813703666403	1.0	0.368,0.154,0.667	0.4,0.636,0.185	-0.011
ENSG00000188559	RALGAPA2	chr20	-	20637362	20637501	20635350	20635617	20639784	20639900	2975	17,7,11	0,0,0	25,25,10	0,1,0	148	74	1	1.0	1.0,1.0,1.0	1.0,0.926,1.0	0.025
ENSG00000188559	RALGAPA2	chr20	-	20637362	20637501	20635350	20635617	20640700	20640806	2976	12,3,6	3,0,1	11,4,6	3,2,0	148	74	0.237220381777	1.0	0.667,1.0,0.75	0.647,0.5,1.0	0.09
ENSG00000188559	RALGAPA2	chr20	-	20639784	20639900	20635350	20635617	20640700	20640806	2977	6,11,15	3,0,1	13,17,22	3,2,0	148	74	0.93986784115	1.0	0.5,1.0,0.882	0.684,0.81,1.0	-0.037
ENSG00000188559	RALGAPA2	chr20	-	20639784	20639900	20637362	20637501	20640700	20640806	2978	14,15,20	3,0,0	27,39,27	0,2,1	148	74	0.229572895475	1.0	0.7,1.0,1.0	1.0,0.907,0.931	-0.046
ENSG00000188559	RALGAPA2	chr20	-	20653529	20653587	20643505	20643549	20712374	20712644	2979	1,0,4	0,0,1	5,2,3	0,0,1	132	74	1	1.0	1.0,NA,0.692	1.0,1.0,0.627	-0.03
ENSG00000173418	NAA20	chr20	+	20022455	20022480	20017309	20017449	20025668	20025767	2981	11,2,13	0,0,1	26,8,7	3,2,0	99	74	0.0402823220339	0.7328945601363479	1.0,1.0,0.907	0.866,0.749,1.0	0.097
ENSG00000173418	NAA20	chr20	+	20025668	20025767	20017358	20017449	20026783	20026919	2982	38,0,31	0,0,0	35,4,18	0,0,1	148	74	1	1.0	1.0,NA,1.0	1.0,1.0,0.9	0.033
ENSG00000173418	NAA20	chr20	+	20032507	20032653	20026783	20026919	20033101	20033629	2983	23,2,37	0,0,1	64,19,37	0,0,0	148	74	1	1.0	1.0,1.0,0.949	1.0,1.0,1.0	-0.017
ENSG00000132669	RIN2	chr20	+	19815222	19815298	19799621	19799747	19871081	19872284	2984	0,0,2	9,9,8	2,0,0	25,17,11	148	74	1	1.0	0.0,0.0,0.111	0.038,0.0,0.0	0.024
ENSG00000132669	RIN2	chr20	+	19815222	19815298	19799621	19799747	19889565	19890334	2985	2,0,0	2,1,0	1,0,0	1,2,2	148	74	1	1.0	0.333,0.0,NA	0.333,0.0,0.0	0.056
ENSG00000132669	RIN2	chr20	+	19870843	19870915	19799621	19799747	19871081	19872284	2986	0,0,0	9,9,8	0,1,0	25,17,11	146	74	1	1.0	0.0,0.0,0.0	0.0,0.029,0.0	-0.01
ENSG00000132669	RIN2	chr20	+	19871081	19871295	19799621	19799747	19889565	19890330	2987	10,9,9	2,1,0	25,17,11	1,2,2	148	74	0.312329713031	1.0	0.714,0.818,1.0	0.926,0.81,0.733	0.021
ENSG00000132669	RIN2	chr20	+	19935098	19935199	19889409	19889658	19956614	19956807	2988	30,25,81	0,0,2	72,41,72	0,0,0	148	74	1	1.0	1.0,1.0,0.953	1.0,1.0,1.0	-0.016
ENSG00000132669	RIN2	chr20	+	19935438	19935607	19935098	19935199	19956614	19956807	2989	5,2,1	7,6,17	5,1,2	9,9,10	148	74	0.94524116076	1.0	0.263,0.143,0.029	0.217,0.053,0.091	0.025
ENSG00000132669	RIN2	chr20	+	19964951	19965024	19960699	19960811	19970837	19970929	2990	16,3,16	0,0,1	31,13,15	1,1,0	147	74	1	1.0	1.0,1.0,0.89	0.94,0.867,1.0	0.028
ENSG00000132669	RIN2	chr20	+	19992167	19992299	19990005	19990311	19996678	19996842	2991	34,14,70	0,0,1	49,24,76	0,0,0	148	74	1	1.0	1.0,1.0,0.972	1.0,1.0,1.0	-0.009
ENSG00000101310	SEC23B	chr20	+	18527495	18527611	18526372	18526531	18530679	18530803	2994	23,2,18	0,0,2	26,11,18	0,0,0	148	74	1	1.0	1.0,1.0,0.818	1.0,1.0,1.0	-0.061
ENSG00000089050	RBBP9	chr20	-	18495837	18495880	18493957	18494063	18497068	18497225	2997	6,1,10	13,0,6	11,2,19	2,2,7	117	74	0.276159828769	1.0	0.226,1.0,0.513	0.777,0.387,0.632	-0.019
ENSG00000132664	POLR3F	chr20	+	18481618	18481810	18480401	18480509	18483480	18484643	2999	19,11,24	0,0,0	21,15,27	0,1,0	148	74	1	1.0	1.0,1.0,1.0	1.0,0.882,1.0	0.039
ENSG00000089091	DZANK1	chr20	-	18451853	18451962	18448983	18449069	18452614	18452682	3003	0,0,1	0,0,1	0,0,0	2,1,0	148	74	1	1.0	NA,NA,0.333	0.0,0.0,NA	0.333
ENSG00000125871	MGME1	chr20	+	17975683	17975903	17969800	17970130	17988165	17988298	3005	5,1,4	0,0,1	9,2,5	0,0,1	148	74	1	1.0	1.0,1.0,0.667	1.0,1.0,0.714	-0.016
ENSG00000125871	MGME1	chr20	+	17975683	17975903	17969800	17970370	17988165	17988298	3006	7,2,6	5,0,3	14,5,10	1,0,0	148	74	3.22764e+06	0.007984551958850504	0.412,1.0,0.5	0.875,1.0,1.0	-0.321
ENSG00000089048	ESF1	chr20	-	13769906	13770021	13766776	13766924	13771330	13771483	3014	8,14,35	0,1,0	41,29,32	0,2,0	148	74	1	1.0	1.0,0.875,1.0	1.0,0.879,1.0	-0.001
ENSG00000132640	BTBD3	chr20	+	11917777	11918011	11890816	11890954	11918333	11918463	3018	4,3,2	43,30,72	6,7,10	76,56,55	148	74	0.0418584479955	0.7500046099660996	0.044,0.048,0.014	0.038,0.059,0.083	-0.025
ENSG00000132623	ANKEF1	chr20	+	10035578	10035642	10034986	10035333	10038257	10038647	3032	0,0,0	1,0,6	0,1,0	4,6,2	138	74	1	1.0	0.0,NA,0.0	0.0,0.082,0.0	-0.027
ENSG00000125827	TMX4	chr20	-	7999731	7999860	7996025	7996071	8001495	8001541	3035	90,15,64	2,0,0	89,83,70	0,0,0	148	74	1	1.0	0.957,1.0,1.0	1.0,1.0,1.0	-0.014
ENSG00000125845	BMP2	chr20	+	6770119	6770472	6767685	6768875	6778244	6780246	3037	139,26,43	8,3,3	85,145,58	4,11,2	148	74	0.840904043071	1.0	0.897,0.812,0.878	0.914,0.868,0.935	-0.043
ENSG00000101311	FERMT1	chr20	-	6088964	6089089	6087776	6087883	6094938	6094988	3038	38,1,14	0,2,0	41,16,26	0,2,1	148	74	0.73001190024	1.0	1.0,0.2,1.0	1.0,0.8,0.929	-0.176
ENSG00000171984	SHLD1	chr20	+	5756711	5756848	5750452	5750479	5772861	5773043	3042	0,1,0	0,2,5	0,0,0	5,4,3	148	74	1	1.0	NA,0.2,0.0	0.0,0.0,0.0	0.1
ENSG00000125772	GPCPD1	chr20	-	5567796	5567842	5567482	5567560	5570146	5570239	3044	0,1,0	5,1,5	0,0,0	18,5,5	120	74	1	1.0	0.0,0.381,0.0	0.0,0.0,0.0	0.127
ENSG00000125772	GPCPD1	chr20	-	5580007	5580131	5578379	5578611	5584280	5584322	3045	13,14,11	0,1,0	9,11,17	0,0,0	148	74	1	1.0	1.0,0.875,1.0	1.0,1.0,1.0	-0.042
ENSG00000125772	GPCPD1	chr20	-	5586193	5586269	5584280	5584322	5593326	5593411	3046	18,2,13	2,0,0	13,0,8	2,1,4	148	74	0.000537523712259	0.050423669338057565	0.818,1.0,1.0	0.765,0.0,0.5	0.518
ENSG00000125772	GPCPD1	chr20	-	5604363	5604440	5598724	5598821	5610841	5610924	3047	15,4,27	0,0,0	19,5,16	1,0,1	148	74	1	1.0	1.0,1.0,1.0	0.905,1.0,0.889	0.069
ENSG00000104884	ERCC2	chr19	-	45357629	45357699	45357473	45357543	45361523	45361642	3052	27,6,36	4,0,0	24,15,26	0,0,2	144	74	0.354440030163	1.0	0.776,1.0,1.0	1.0,1.0,0.87	-0.031
ENSG00000104884	ERCC2	chr19	-	45364423	45364547	45364234	45364331	45368629	45368743	3054	27,6,17	1,2,0	18,14,19	1,1,0	148	74	1	1.0	0.931,0.6,1.0	0.9,0.875,1.0	-0.081
ENSG00000104884	ERCC2	chr19	-	45368629	45368743	45365041	45365158	45368929	45368992	3055	29,11,37	0,0,0	32,28,33	0,1,0	148	74	1	1.0	1.0,1.0,1.0	1.0,0.933,1.0	0.022
ENSG00000104884	ERCC2	chr19	-	45369069	45369147	45368929	45368992	45370132	45370232	3056	84,46,74	3,1,0	137,86,81	2,0,1	148	74	0.466479723632	1.0	0.933,0.958,1.0	0.972,1.0,0.976	-0.019
ENSG00000132646	PCNA	chr20	-	5118609	5118677	5117469	5117664	5118768	5118866	3058	131,4,120	0,0,0	279,33,132	1,0,0	142	74	1	1.0	1.0,1.0,1.0	0.993,1.0,1.0	0.002
ENSG00000089063	TMEM230	chr20	-	5109331	5109445	5106187	5106310	5112729	5113042	3059	182,11,117	0,0,0	197,28,109	0,0,1	148	74	1	1.0	1.0,1.0,1.0	1.0,1.0,0.982	0.006
ENSG00000089063	TMEM230	chr20	-	5109331	5109445	5106187	5106310	5112960	5113087	3060	201,16,133	0,0,2	210,33,114	1,0,0	148	74	1	1.0	1.0,1.0,0.971	0.991,1.0,1.0	-0.007
ENSG00000089063	TMEM230	chr20	-	5111056	5111174	5109331	5109445	5112960	5113103	3062	0,0,2	21,5,18	0,0,0	14,5,8	148	74	1	1.0	0.0,0.0,0.053	0.0,0.0,0.0	0.018
ENSG00000089063	TMEM230	chr20	-	5111499	5111605	5109331	5109445	5112960	5113076	3064	3,0,0	21,5,18	0,1,0	14,5,8	148	74	0.466440934138	1.0	0.067,0.0,0.0	0.0,0.091,0.0	-0.008
ENSG00000089063	TMEM230	chr20	-	5111763	5111808	5109331	5109445	5112960	5113103	3067	0,0,0	21,5,18	0,1,0	14,5,8	119	74	1	1.0	0.0,0.0,0.0	0.0,0.111,0.0	-0.037
ENSG00000101236	RNF24	chr20	-	3963874	3964024	3948236	3948279	3974331	3974387	3068	15,0,10	0,0,0	34,5,9	0,0,1	148	74	1	1.0	1.0,NA,1.0	1.0,1.0,0.818	0.061
ENSG00000101236	RNF24	chr20	-	3963874	3964024	3948236	3948279	4015436	4015558	3069	80,7,37	0,0,0	71,24,38	0,0,1	148	74	1	1.0	1.0,1.0,1.0	1.0,1.0,0.95	0.017
ENSG00000101236	RNF24	chr20	-	3974331	3974400	3948236	3948279	4015436	4015545	3070	16,4,4	0,0,0	13,6,9	0,0,1	143	74	1	1.0	1.0,1.0,1.0	1.0,1.0,0.823	0.059
ENSG00000101236	RNF24	chr20	-	3974331	3974400	3963874	3964024	4015436	4015545	3071	19,4,6	68,7,29	25,7,10	49,20,31	143	74	0.16891472525	1.0	0.126,0.228,0.097	0.209,0.153,0.143	-0.018
ENSG00000088812	ATRN	chr20	+	3540221	3540335	3535252	3535336	3545761	3545890	3073	21,2,18	0,0,1	18,12,26	0,0,0	148	74	1	1.0	1.0,1.0,0.9	1.0,1.0,1.0	-0.033
ENSG00000088812	ATRN	chr20	+	3545761	3545890	3540221	3540335	3547283	3547489	3074	80,14,70	1,0,0	46,17,72	2,0,3	148	74	0.191471316363	1.0	0.976,1.0,1.0	0.92,1.0,0.923	0.044
ENSG00000088812	ATRN	chr20	+	3596376	3596429	3594478	3594572	3597905	3598000	3075	136,10,113	0,1,0	139,37,129	0,0,0	127	74	1	1.0	1.0,0.854,1.0	1.0,1.0,1.0	-0.049
ENSG00000088899	LZTS3	chr20	-	3167737	3167961	3166704	3167181	3173454	3173546	3077	2,3,3	1,0,1	2,1,2	0,0,0	148	74	1	1.0	0.5,1.0,0.6	1.0,1.0,1.0	-0.3
ENSG00000088882	CPXM1	chr20	-	2797967	2798058	2797191	2797342	2798151	2798291	3078	49,13,46	0,0,0	87,26,87	0,1,0	148	74	1	1.0	1.0,1.0,1.0	1.0,0.929,1.0	0.024
ENSG00000088881	EBF4	chr20	+	2749400	2749518	2748548	2748630	2749619	2749753	3080	3,3,3	0,1,0	4,2,4	0,0,0	148	74	1	1.0	1.0,0.6,1.0	1.0,1.0,1.0	-0.133
ENSG00000101365	IDH3B	chr20	-	2658637	2658837	2658394	2658522	2659524	2659585	3081	14,8,18	0,0,0	30,13,21	0,1,1	148	74	1	1.0	1.0,1.0,1.0	1.0,0.867,0.913	0.073
ENSG00000101365	IDH3B	chr20	-	2658758	2658837	2658394	2658522	2659524	2659585	3082	18,8,18	0,0,0	30,13,21	0,1,1	148	74	1	1.0	1.0,1.0,1.0	1.0,0.867,0.913	0.073
ENSG00000101365	IDH3B	chr20	-	2660456	2660590	2660262	2660365	2660696	2660829	3083	20,6,40	0,0,0	29,19,23	1,0,0	148	74	1	1.0	1.0,1.0,1.0	0.935,1.0,1.0	0.022
ENSG00000125835	SNRPB	chr20	-	2467191	2467315	2465707	2465819	2467606	2467758	3084	14,3,10	215,47,293	15,7,5	561,118,259	148	74	0.0951737732967	1.0	0.032,0.031,0.017	0.013,0.029,0.01	0.009
ENSG00000105499	PLA2G4C	chr19	-	48085058	48085112	48077770	48077824	48090363	48090409	3086	1,0,0	0,0,0	0,0,2	1,0,0	128	74	1	1.0	1.0,NA,NA	0.0,NA,1.0	0.5
ENSG00000198053	SIRPA	chr20	+	1895438	1895526	1894166	1894517	1915098	1915455	3094	27,11,20	2,0,0	31,38,9	0,0,0	148	74	1	1.0	0.871,1.0,1.0	1.0,1.0,1.0	-0.043
ENSG00000198053	SIRPA	chr20	+	1924763	1924877	1922312	1922645	1927874	1927899	3095	166,60,207	3,0,0	218,172,110	0,0,0	148	74	1	1.0	0.965,1.0,1.0	1.0,1.0,1.0	-0.012
ENSG00000234684	SDCBP2-AS1	chr20	+	1350338	1350481	1325420	1325529	1359698	1359820	3102	0,0,1	0,0,0	0,0,0	1,0,0	148	74	1	1.0	NA,NA,1.0	0.0,NA,NA	1.0
ENSG00000234684	SDCBP2-AS1	chr20	+	1374483	1374698	1373077	1373178	1376797	1378723	3105	0,0,3	0,0,0	0,0,0	0,0,1	148	74	1	1.0	NA,NA,1.0	NA,NA,0.0	1.0
ENSG00000125818	PSMF1	chr20	+	1127425	1127508	1125497	1125650	1135120	1135306	3108	70,15,85	0,0,0	112,45,72	0,2,0	148	74	1	1.0	1.0,1.0,1.0	1.0,0.918,1.0	0.027
ENSG00000101266	CSNK2A1	chr20	-	489779	489881	487426	488778	492253	492364	3111	157,10,132	0,0,0	236,45,160	0,0,1	148	74	1	1.0	1.0,1.0,1.0	1.0,1.0,0.988	0.004
ENSG00000101266	CSNK2A1	chr20	-	499254	499305	497720	497780	499832	499934	3115	109,19,93	0,0,0	101,31,88	0,0,3	125	74	1	1.0	1.0,1.0,1.0	1.0,1.0,0.946	0.018
ENSG00000101266	CSNK2A1	chr20	-	499524	499573	499254	499305	499832	499934	3116	2,3,0	49,12,48	6,1,2	56,21,45	123	74	0.217323589782	1.0	0.024,0.131,0.0	0.061,0.028,0.026	0.013
ENSG00000101266	CSNK2A1	chr20	-	499524	499630	499254	499305	499832	499934	3117	2,3,0	49,12,48	7,1,2	56,21,45	148	74	0.144132661318	1.0	0.02,0.111,0.0	0.059,0.023,0.022	0.009
ENSG00000101266	CSNK2A1	chr20	-	500030	500115	499832	499934	505117	505229	3119	0,0,0	39,3,40	0,0,1	38,6,32	148	74	1	1.0	0.0,0.0,0.0	0.0,0.0,0.015	-0.005
ENSG00000101266	CSNK2A1	chr20	-	508450	508605	505117	505229	543671	543730	3120	24,4,40	7,0,3	28,16,27	4,2,2	148	74	0.83189542196	1.0	0.632,1.0,0.87	0.778,0.8,0.871	0.018
ENSG00000101266	CSNK2A1	chr20	-	508450	508621	505117	505229	543671	543727	3121	24,4,40	7,0,3	28,16,27	4,2,2	148	74	0.83189542196	1.0	0.632,1.0,0.87	0.778,0.8,0.871	0.018
ENSG00000101266	CSNK2A1	chr20	-	508450	508660	504165	505229	527932	528049	3122	40,6,62	0,0,0	39,22,40	0,0,1	148	74	1	1.0	1.0,1.0,1.0	1.0,1.0,0.952	0.016
ENSG00000101266	CSNK2A1	chr20	-	508450	508660	504165	505229	543671	543696	3123	295,76,224	7,0,3	344,219,207	4,2,2	148	74	0.354349223145	1.0	0.955,1.0,0.974	0.977,0.982,0.981	-0.004
ENSG00000101266	CSNK2A1	chr20	-	510167	510338	508450	508660	543671	543729	3124	2,3,2	271,72,186	1,5,1	316,203,180	148	74	1	1.0	0.004,0.02,0.005	0.002,0.012,0.003	0.004
ENSG00000101266	CSNK2A1	chr20	-	526695	526942	508450	508660	527932	528049	3125	0,0,0	16,2,24	0,0,1	11,6,13	148	74	1	1.0	0.0,0.0,0.0	0.0,0.0,0.037	-0.012
ENSG00000101266	CSNK2A1	chr20	-	526695	526942	508450	508660	543671	543712	3126	0,0,0	271,72,186	0,1,1	316,203,180	148	74	1	1.0	0.0,0.0,0.0	0.0,0.002,0.003	-0.002
ENSG00000101266	CSNK2A1	chr20	-	527932	528049	505117	505229	543671	543712	3127	6,6,5	7,0,3	15,0,10	4,2,2	148	74	0.81737011526	1.0	0.3,1.0,0.455	0.652,0.0,0.714	0.13
ENSG00000101266	CSNK2A1	chr20	-	527932	528049	508450	508660	543671	543712	3128	22,8,29	271,72,186	26,6,22	316,203,180	148	74	0.0860968561737	1.0	0.039,0.053,0.072	0.04,0.015,0.058	0.017
ENSG00000101266	CSNK2A1	chr20	-	527932	528049	526695	526942	543671	543712	3129	6,6,5	0,0,0	15,0,9	0,1,0	148	74	1	1.0	1.0,1.0,1.0	1.0,0.0,1.0	0.333
ENSG00000178184	PARD6G	chr18	-	80202709	80202932	80157231	80160606	80247276	80247348	3133	23,12,39	0,0,0	46,17,26	0,1,0	148	74	1	1.0	1.0,1.0,1.0	1.0,0.895,1.0	0.035
ENSG00000141759	TXNL4A	chr18	-	79976717	79976787	79973524	79973856	79977597	79977701	3137	1,0,0	92,9,60	4,0,0	73,26,66	144	74	1	1.0	0.006,0.0,0.0	0.027,0.0,0.0	-0.007
ENSG00000141759	TXNL4A	chr18	-	79977597	79977701	79970812	79973856	79986601	79986750	3138	92,9,60	0,1,1	80,27,67	0,0,2	148	74	1	1.0	1.0,0.818,0.968	1.0,1.0,0.944	-0.053
ENSG00000141759	TXNL4A	chr18	-	79977597	79977701	79970812	79973856	79988239	79988536	3139	109,13,68	6,2,4	84,31,79	6,0,2	148	74	0.285615691353	1.0	0.901,0.765,0.895	0.875,1.0,0.952	-0.089
ENSG00000141759	TXNL4A	chr18	-	79977597	79977701	79970812	79973856	80033850	80033949	3140	95,9,60	1,0,0	75,26,67	0,0,1	148	74	1	1.0	0.979,1.0,1.0	1.0,1.0,0.971	0.003
ENSG00000141759	TXNL4A	chr18	-	79986601	79986750	79977597	79977701	79988239	79988502	3143	1,1,1	17,4,8	14,2,4	11,5,13	148	74	0.000126931656114	0.0203111025744272	0.029,0.111,0.059	0.389,0.167,0.133	-0.163
ENSG00000141759	TXNL4A	chr18	-	80030520	80030577	79977597	79977701	80033850	80033891	3144	0,0,0	3,0,0	0,1,0	2,0,1	131	74	1	1.0	0.0,NA,NA	0.0,1.0,0.0	-0.333
ENSG00000141759	TXNL4A	chr18	-	80030520	80030577	79994942	79995433	80033850	80033891	3145	0,0,0	1,0,0	0,3,0	0,0,0	131	74	1	1.0	0.0,NA,NA	NA,1.0,NA	-1.0
ENSG00000130856	ZNF236	chr18	+	76871700	76871825	76868684	76868863	76875491	76875664	3155	24,27,30	0,0,0	18,25,26	0,0,1	148	74	1	1.0	1.0,1.0,1.0	1.0,1.0,0.929	0.024
ENSG00000130856	ZNF236	chr18	+	76931066	76931228	76927926	76928106	76937155	76937343	3156	0,0,3	20,4,17	0,0,0	23,5,14	148	74	0.780876490974	1.0	0.0,0.0,0.081	0.0,0.0,0.0	0.027
ENSG00000130856	ZNF236	chr18	+	76935979	76936061	76927926	76928106	76937155	76937343	3157	0,1,0	20,4,17	4,0,0	23,5,14	148	74	0.679686343482	1.0	0.0,0.111,0.0	0.08,0.0,0.0	0.01
ENSG00000166347	CYB5A	chr18	-	74260914	74260944	74255740	74255775	74263348	74263477	3171	23,2,40	0,0,0	43,28,35	1,0,0	104	74	1	1.0	1.0,1.0,1.0	0.968,1.0,1.0	0.011
ENSG00000263711	LINC02864	chr18	-	73200652	73200789	73158821	73161973	73255812	73255918	3172	11,1,3	0,0,0	25,10,10	1,1,0	148	74	1	1.0	1.0,1.0,1.0	0.926,0.833,1.0	0.08
ENSG00000166401	SERPINB8	chr18	+	63983578	63983721	63981720	63981838	63985092	63985245	3182	1,0,0	0,0,0	0,1,0	1,0,0	148	74	1	1.0	1.0,NA,NA	0.0,1.0,NA	0.5
ENSG00000119537	KDSR	chr18	-	63335256	63335358	63327725	63331901	63338799	63338883	3185	31,2,15	0,0,0	14,5,9	0,0,1	148	74	1	1.0	1.0,1.0,1.0	1.0,1.0,0.818	0.061
ENSG00000119537	KDSR	chr18	-	63366249	63366308	63362778	63362868	63367010	63367174	3189	0,1,0	39,4,22	0,0,0	24,9,9	133	74	1	1.0	0.0,0.122,0.0	0.0,0.0,0.0	0.041
ENSG00000081913	PHLPP1	chr18	+	62941717	62941918	62919958	62920114	62945108	62945271	3192	8,1,10	0,0,0	11,9,9	0,1,0	148	74	1	1.0	1.0,1.0,1.0	1.0,0.818,1.0	0.061
ENSG00000197483	ZNF628	chr19	+	55479833	55479917	55476616	55476807	55481200	55484487	3193	0,1,0	0,0,0	1,0,0	2,0,0	148	74	1	1.0	NA,1.0,NA	0.2,NA,NA	0.8
ENSG00000134444	RELCH	chr18	+	62264728	62264852	62263988	62264145	62266700	62266749	3194	18,3,32	0,2,1	45,15,17	0,0,0	148	74	0.65293696767	1.0	1.0,0.429,0.941	1.0,1.0,1.0	-0.21
ENSG00000134444	RELCH	chr18	+	62280359	62280442	62279773	62279856	62280645	62280709	3197	0,1,0	3,2,1	0,0,0	4,4,3	148	74	1	1.0	0.0,0.2,0.0	0.0,0.0,0.0	0.067
ENSG00000134444	RELCH	chr18	+	62298789	62298860	62291542	62291631	62305413	62307112	3199	22,4,18	0,0,0	23,7,13	0,1,0	145	74	1	1.0	1.0,1.0,1.0	1.0,0.781,1.0	0.073
ENSG00000074657	ZNF532	chr18	+	58865303	58865385	58863561	58863686	58865469	58865579	3206	2,1,8	1,1,1	2,5,2	0,0,1	148	74	0.697054857129	1.0	0.5,0.333,0.8	1.0,1.0,0.5	-0.289
ENSG00000074657	ZNF532	chr18	+	58865303	58865385	58863603	58863750	58865469	58865579	3207	3,1,11	2,0,4	3,5,5	1,0,0	148	74	0.000747038784336	0.064101553023128	0.429,1.0,0.579	0.6,1.0,1.0	-0.197
ENSG00000074657	ZNF532	chr18	+	58865303	58865385	58863603	58863750	58918270	58918661	3208	1,0,4	0,0,2	1,0,3	0,3,0	148	74	1	1.0	1.0,NA,0.5	1.0,0.0,1.0	0.083
ENSG00000074657	ZNF532	chr18	+	58865303	58865385	58864090	58864235	58865469	58865579	3209	2,1,7	1,0,0	2,7,2	0,0,0	148	74	1	1.0	0.5,1.0,1.0	1.0,1.0,1.0	-0.167
ENSG00000074657	ZNF532	chr18	+	58865303	58865385	58864408	58864529	58865469	58865579	3210	2,1,7	0,2,4	2,5,3	3,0,2	148	74	0.795210077034	1.0	1.0,0.2,0.467	0.25,1.0,0.429	-0.004
ENSG00000074657	ZNF532	chr18	+	58865303	58865385	58864876	58864986	58865469	58865579	3211	2,1,7	0,2,0	2,5,2	0,4,2	148	74	0.0148178701816	0.4072922650722043	1.0,0.2,1.0	1.0,0.385,0.333	0.161
ENSG00000074657	ZNF532	chr18	+	58865469	58865579	58863482	58863750	58918270	58918492	3213	12,3,24	0,0,2	19,20,24	0,3,0	148	74	0.723681691509	1.0	1.0,1.0,0.857	1.0,0.769,1.0	0.029
ENSG00000074657	ZNF532	chr18	+	58896424	58896622	58865553	58865579	58918270	58918608	3216	1,1,1	10,3,20	0,0,3	18,20,24	148	74	1	1.0	0.048,0.143,0.024	0.0,0.0,0.059	0.052
ENSG00000074657	ZNF532	chr18	+	58918270	58920633	58865469	58865579	58934432	58934614	3217	126,35,115	0,0,2	111,80,140	0,0,0	148	74	1	1.0	1.0,1.0,0.966	1.0,1.0,1.0	-0.011
ENSG00000074657	ZNF532	chr18	+	58931645	58931755	58920329	58920633	58934432	58934578	3218	3,2,4	117,32,95	1,0,2	93,60,116	148	74	0.917056601577	1.0	0.013,0.03,0.021	0.005,0.0,0.009	0.017
ENSG00000074657	ZNF532	chr18	+	58934432	58934614	58918270	58920633	58953517	58953799	3219	117,32,95	0,0,4	93,61,116	0,0,1	148	74	0.485688864991	1.0	1.0,1.0,0.922	1.0,1.0,0.983	-0.02
ENSG00000074657	ZNF532	chr18	+	58939444	58939621	58934231	58934614	58948066	58948081	3220	32,12,25	4,0,1	34,15,22	0,0,0	148	74	0.0478853931767	0.8057511989551687	0.8,1.0,0.926	1.0,1.0,1.0	-0.091
ENSG00000074657	ZNF532	chr18	+	58939444	58939621	58934231	58934614	58953517	58953799	3221	20,7,10	0,0,0	14,8,15	0,1,0	148	74	1	1.0	1.0,1.0,1.0	1.0,0.8,1.0	0.067
ENSG00000074657	ZNF532	chr18	+	58948066	58948229	58934432	58934614	58953517	58953799	3222	19,4,13	0,0,0	16,12,13	0,1,0	148	74	1	1.0	1.0,1.0,1.0	1.0,0.857,1.0	0.048
ENSG00000074657	ZNF532	chr18	+	58948066	58948229	58939444	58939621	58953517	58953799	3223	27,9,27	0,0,0	36,19,21	0,0,1	148	74	1	1.0	1.0,1.0,1.0	1.0,1.0,0.913	0.029
ENSG00000074657	ZNF532	chr18	+	58953517	58953799	58918270	58920633	58979054	58979167	3224	10,6,15	1,0,1	7,8,19	0,0,0	148	74	1	1.0	0.833,1.0,0.882	1.0,1.0,1.0	-0.095
ENSG00000074657	ZNF532	chr18	+	58953517	58953799	58939444	58939621	58979054	58979167	3225	10,6,11	0,0,0	7,8,19	0,2,0	148	74	1	1.0	1.0,1.0,1.0	1.0,0.667,1.0	0.111
ENSG00000074657	ZNF532	chr18	+	58954233	58954334	58953517	58953799	58979054	58979167	3226	0,0,0	10,6,11	0,3,6	8,8,18	148	74	0.000386466523918	0.04122374429846095	0.0,0.0,0.0	0.0,0.158,0.143	-0.1
ENSG00000074657	ZNF532	chr18	+	58981469	58981617	58979054	58979167	58983971	58984094	3227	39,33,98	5,1,3	78,71,75	2,0,2	148	74	0.0430060410399	0.7628381976092721	0.796,0.943,0.942	0.951,1.0,0.949	-0.073
ENSG00000198796	ALPK2	chr18	-	58514992	58515081	58503930	58504148	58516907	58517182	3228	139,62,249	0,1,1	116,136,75	4,0,0	148	74	0.502625955777	1.0	1.0,0.969,0.992	0.935,1.0,1.0	0.009
ENSG00000198796	ALPK2	chr18	-	58529090	58529238	58523934	58524062	58534833	58538224	3229	25,27,59	0,0,0	20,56,19	0,1,0	148	74	1	1.0	1.0,1.0,1.0	1.0,0.966,1.0	0.011
ENSG00000198796	ALPK2	chr18	-	58534833	58538224	58529090	58529238	58578813	58580548	3230	39,40,110	0,0,0	43,68,44	0,1,0	148	74	1	1.0	1.0,1.0,1.0	1.0,0.971,1.0	0.01
ENSG00000198796	ALPK2	chr18	-	58544605	58544675	58538139	58538224	58545013	58545218	3231	0,14,3	1,0,0	0,10,4	0,0,0	144	74	1	1.0	0.0,1.0,1.0	NA,1.0,1.0	-0.333
ENSG00000198796	ALPK2	chr18	-	58544605	58544675	58538139	58538224	58607321	58607439	3232	0,0,1	2,3,6	0,0,2	4,4,1	144	74	0.811303923232	1.0	0.0,0.0,0.079	0.0,0.0,0.507	-0.143
ENSG00000198796	ALPK2	chr18	-	58545013	58545218	58538139	58538224	58578813	58579024	3233	1,1,0	34,33,91	0,0,0	35,45,36	148	74	1	1.0	0.014,0.015,0.0	0.0,0.0,0.0	0.01
ENSG00000198796	ALPK2	chr18	-	58545013	58545218	58544605	58544675	58578813	58579024	3234	0,15,3	1,1,3	0,10,4	0,0,0	148	74	1	1.0	0.0,0.882,0.333	NA,1.0,1.0	-0.595
ENSG00000198796	ALPK2	chr18	-	58578813	58580548	58534833	58538224	58607321	58607439	3235	39,37,98	2,3,6	40,55,39	4,4,1	148	74	0.82828346264	1.0	0.907,0.86,0.891	0.833,0.873,0.951	0.0
ENSG00000091157	WDR7	chr18	+	56776781	56776880	56758864	56758953	56779430	56779549	3240	1,0,0	9,3,5	2,0,0	4,7,9	148	74	1	1.0	0.053,0.0,0.0	0.2,0.0,0.0	-0.049
ENSG00000196628	TCF4	chr18	-	55401688	55401777	55350873	55351003	55401857	55402039	3246	2,0,0	0,0,0	0,0,0	3,0,0	148	74	1	1.0	1.0,NA,NA	0.0,NA,NA	1.0
ENSG00000196628	TCF4	chr18	-	55403453	55403518	55350873	55351003	55461018	55461115	3250	46,42,78	0,0,0	64,29,56	0,0,1	139	74	1	1.0	1.0,1.0,1.0	1.0,1.0,0.968	0.011
ENSG00000196628	TCF4	chr18	-	55464075	55464137	55461018	55461115	55585279	55585352	3252	23,32,48	0,0,1	30,11,47	0,0,0	136	74	1	1.0	1.0,1.0,0.963	1.0,1.0,1.0	-0.012
ENSG00000196628	TCF4	chr18	-	55482149	55482256	55464075	55464137	55585279	55585352	3253	0,1,0	20,30,39	0,0,0	24,9,33	148	74	1	1.0	0.0,0.016,0.0	0.0,0.0,0.0	0.005
ENSG00000196628	TCF4	chr18	-	55586920	55587136	55585279	55585352	55589296	55589778	3255	12,12,12	0,1,0	23,16,8	0,0,0	148	74	1	1.0	1.0,0.857,1.0	1.0,1.0,1.0	-0.048
ENSG00000196628	TCF4	chr18	-	55587044	55587136	55585279	55585352	55588037	55588150	3256	24,40,106	0,0,0	85,44,71	1,1,0	148	74	1	1.0	1.0,1.0,1.0	0.977,0.957,1.0	0.022
ENSG00000196628	TCF4	chr18	-	55587044	55587136	55585279	55585352	55589296	55589746	3258	13,14,18	0,1,0	27,21,13	0,0,0	148	74	1	1.0	1.0,0.875,1.0	1.0,1.0,1.0	-0.042
ENSG00000141646	SMAD4	chr18	+	51077306	51077419	51076637	51076776	51078255	51079143	3278	2,0,0	4,1,6	2,0,1	11,2,1	148	74	1	1.0	0.2,0.0,0.0	0.083,0.0,0.333	-0.072
ENSG00000267699	AC091551.1	chr18	+	51052634	51052725	51049294	51049324	51054780	51054993	3281	0,0,1	20,1,17	1,0,0	28,9,16	148	74	1	1.0	0.0,0.0,0.029	0.018,0.0,0.0	0.004
ENSG00000141639	MAPK4	chr18	+	50663088	50664504	50560086	50560243	50715078	50715223	3282	5,2,9	0,0,0	5,9,1	0,0,1	148	74	1	1.0	1.0,1.0,1.0	1.0,1.0,0.333	0.222
ENSG00000141639	MAPK4	chr18	+	50721937	50722099	50715078	50715223	50729157	50730101	3283	3,2,7	0,0,1	6,3,2	0,0,0	148	74	1	1.0	1.0,1.0,0.778	1.0,1.0,1.0	-0.074
ENSG00000141639	MAPK4	chr18	+	50725961	50726175	50721937	50722099	50729157	50730101	3284	13,10,21	0,1,0	26,20,7	0,0,0	148	74	1	1.0	1.0,0.833,1.0	1.0,1.0,1.0	-0.056
ENSG00000141644	MBD1	chr18	-	50271468	50271540	50268840	50269818	50272676	50272738	3288	2,1,14	3,1,7	13,8,11	4,10,3	146	74	0.548949615984	1.0	0.253,0.336,0.503	0.622,0.288,0.65	-0.156
ENSG00000141644	MBD1	chr18	-	50271468	50271540	50269556	50269811	50272676	50272738	3289	2,0,8	0,4,0	12,4,3	4,4,5	146	74	0.0840487713339	1.0	1.0,0.0,1.0	0.603,0.336,0.233	0.276
ENSG00000141644	MBD1	chr18	-	50273333	50273426	50272823	50272955	50273563	50273863	3290	43,24,27	3,5,5	38,52,47	13,5,8	148	74	0.384976602212	1.0	0.878,0.706,0.73	0.594,0.839,0.746	0.045
ENSG00000141644	MBD1	chr18	-	50273333	50273471	50272823	50272955	50273563	50273863	3291	62,34,53	3,5,5	44,69,82	13,5,8	148	74	0.219270133076	1.0	0.912,0.773,0.841	0.629,0.873,0.837	0.062
ENSG00000141644	MBD1	chr18	-	50273563	50273863	50272823	50272955	50274976	50275045	3292	7,6,6	0,0,1	13,7,9	0,0,0	148	74	1	1.0	1.0,1.0,0.75	1.0,1.0,1.0	-0.083
ENSG00000141644	MBD1	chr18	-	50274185	50274350	50273563	50273863	50274976	50275045	3293	2,4,10	4,1,1	7,17,8	0,3,1	148	74	0.0721256846427	1.0	0.2,0.667,0.833	1.0,0.739,0.8	-0.28
ENSG00000141644	MBD1	chr18	-	50274185	50274353	50273563	50273863	50274976	50275045	3294	2,6,11	4,1,1	9,17,9	0,3,1	148	74	0.0893482190999	1.0	0.2,0.75,0.846	1.0,0.739,0.818	-0.254
ENSG00000141644	MBD1	chr18	-	50275369	50275444	50275128	50275245	50275599	50275728	3298	0,1,0	3,5,3	2,3,1	2,1,7	148	74	0.00275927365955	0.14643723098044334	0.0,0.091,0.0	0.333,0.6,0.067	-0.303
ENSG00000141644	MBD1	chr18	-	50275834	50275981	50275599	50275728	50276377	50276418	3299	11,14,29	0,0,1	25,36,19	0,0,0	148	74	1	1.0	1.0,1.0,0.935	1.0,1.0,1.0	-0.022
ENSG00000167306	MYO5B	chr18	-	49839143	49839294	49837516	49837802	49841364	49841454	3300	1,2,4	0,0,0	6,2,2	0,0,1	148	74	1	1.0	1.0,1.0,1.0	1.0,1.0,0.5	0.167
ENSG00000167306	MYO5B	chr18	-	49929511	49929598	49912061	49912173	49936251	49936349	3302	1,1,2	1,0,0	4,2,3	0,0,0	148	74	1	1.0	0.333,1.0,1.0	1.0,1.0,1.0	-0.222
ENSG00000167306	MYO5B	chr18	-	50001254	50001411	49992287	49992431	50036849	50036994	3303	3,7,0	0,0,0	0,4,1	1,0,0	148	74	1	1.0	1.0,1.0,NA	0.0,1.0,1.0	0.333
ENSG00000265681	RPL17	chr18	-	49491404	49491445	49490792	49490927	49491625	49491814	3308	804,26,609	1,0,0	890,79,609	0,0,0	115	74	1	1.0	0.998,1.0,1.0	1.0,1.0,1.0	-0.001
ENSG00000265681	RPL17	chr18	-	49491735	49491833	49491531	49491584	49492257	49492409	3309	22,5,15	11,3,10	16,5,13	19,4,6	148	74	0.327953879812	1.0	0.5,0.455,0.429	0.296,0.385,0.52	0.061
ENSG00000265681	RPL17	chr18	-	49491735	49491833	49491531	49491584	49492274	49492399	3310	22,5,16	12,4,20	17,6,12	31,3,13	148	74	0.359413882301	1.0	0.478,0.385,0.286	0.215,0.5,0.316	0.039
ENSG00000265681	RPL17	chr18	-	49491735	49491833	49491531	49491584	49492457	49492508	3311	38,6,31	47,1,42	42,24,31	57,9,45	148	74	0.892851291297	1.0	0.288,0.75,0.27	0.269,0.571,0.256	0.071
ENSG00000265681	RPL17	chr18	-	49491745	49491833	49491531	49491584	49492274	49492428	3312	8,2,6	12,4,20	6,2,5	31,3,13	148	74	0.306673875622	1.0	0.25,0.2,0.13	0.088,0.25,0.161	0.027
ENSG00000265681	RPL17	chr18	-	49491745	49491833	49491531	49491584	49492457	49492482	3313	24,3,21	47,1,42	31,20,24	57,9,45	148	74	0.595441995953	1.0	0.203,0.6,0.2	0.214,0.526,0.211	0.017
ENSG00000175387	SMAD2	chr18	-	47870474	47870564	47869242	47869436	47896520	47896809	3335	76,25,70	2,0,0	78,62,75	0,0,1	148	74	1	1.0	0.95,1.0,1.0	1.0,1.0,0.974	-0.008
ENSG00000175387	SMAD2	chr18	-	47896520	47896809	47870472	47870564	47930360	47930446	3336	51,10,62	0,0,0	74,38,69	2,0,0	148	74	1	1.0	1.0,1.0,1.0	0.949,1.0,1.0	0.017
ENSG00000175387	SMAD2	chr18	-	47920071	47920169	47896520	47896809	47930360	47930599	3337	1,1,2	5,1,11	3,5,5	25,14,16	148	74	0.248235464156	1.0	0.091,0.333,0.083	0.057,0.152,0.135	0.054
ENSG00000175387	SMAD2	chr18	-	47930360	47930446	47896520	47896809	47930799	47930837	3338	14,3,14	1,2,5	34,22,23	7,4,3	148	74	0.692926615107	1.0	0.875,0.429,0.583	0.708,0.733,0.793	-0.116
ENSG00000167220	HDHD2	chr18	-	47130243	47130328	47115130	47115348	47134495	47134677	3339	35,20,40	0,0,0	51,44,42	0,1,1	148	74	1	1.0	1.0,1.0,1.0	1.0,0.957,0.955	0.029
ENSG00000167220	HDHD2	chr18	-	47137234	47137296	47136301	47136449	47150377	47150476	3340	4,1,2	31,4,32	2,10,2	35,13,25	136	74	0.181197033857	1.0	0.066,0.12,0.033	0.03,0.295,0.042	-0.049
ENSG00000167220	HDHD2	chr18	-	47137234	47137338	47136338	47136449	47150377	47150459	3341	0,1,2	31,4,32	2,10,2	35,13,25	148	74	0.00180139854452	0.11133935626319215	0.0,0.111,0.03	0.028,0.278,0.038	-0.068
ENSG00000167220	HDHD2	chr18	-	47149048	47149108	47136338	47136449	47150377	47150479	3342	0,0,0	31,4,32	4,0,1	35,13,25	134	74	0.676709143561	1.0	0.0,0.0,0.0	0.059,0.0,0.022	-0.027
ENSG00000167216	KATNAL2	chr18	+	47052879	47053046	46946823	46946923	47054398	47054438	3345	0,0,1	0,0,0	0,0,0	0,1,0	148	74	1	1.0	NA,NA,1.0	NA,0.0,NA	1.0
ENSG00000167216	KATNAL2	chr18	+	47054398	47054438	46946796	46946923	47058234	47058352	3346	0,0,0	1,0,0	0,2,0	0,1,0	114	74	1	1.0	0.0,NA,NA	NA,0.565,NA	-0.565
ENSG00000167216	KATNAL2	chr18	+	47075276	47075368	47069481	47069600	47077350	47077461	3348	7,4,4	0,0,0	14,10,2	1,0,0	148	74	1	1.0	1.0,1.0,1.0	0.875,1.0,1.0	0.042
ENSG00000270112	AC090241.2	chr18	+	46759810	46760266	46756936	46757031	46782563	46782675	3350	3,0,1	0,0,1	0,0,1	0,0,0	148	74	1	1.0	1.0,NA,0.333	NA,NA,1.0	-0.334
ENSG00000141622	RNF165	chr18	+	46447562	46447692	46435288	46435396	46450295	46450349	3354	2,1,5	2,0,0	0,1,1	0,0,0	148	74	1	1.0	0.333,1.0,1.0	NA,1.0,1.0	-0.222
ENSG00000141622	RNF165	chr18	+	46450703	46450799	46450295	46450400	46455973	46456067	3355	3,0,3	1,0,0	5,7,4	0,0,0	148	74	1	1.0	0.6,NA,1.0	1.0,1.0,1.0	-0.2
ENSG00000152240	HAUS1	chr18	+	46109646	46109784	46105193	46105368	46118180	46118316	3357	0,0,1	8,2,8	0,1,0	15,1,9	148	74	1	1.0	0.0,0.0,0.059	0.0,0.333,0.0	-0.091
ENSG00000152240	HAUS1	chr18	+	46118180	46118316	46105193	46105368	46119925	46119961	3358	27,2,20	0,0,0	44,4,28	0,0,1	148	74	1	1.0	1.0,1.0,1.0	1.0,1.0,0.933	0.022
ENSG00000152240	HAUS1	chr18	+	46122466	46122590	46105193	46105368	46123298	46123364	3360	0,1,5	0,0,3	1,3,0	0,0,0	148	74	1	1.0	NA,1.0,0.455	1.0,1.0,NA	-0.272
ENSG00000152240	HAUS1	chr18	+	46123298	46123364	46105193	46105368	46124821	46124893	3362	37,4,69	1,0,0	65,26,61	0,0,0	140	74	1	1.0	0.951,1.0,1.0	1.0,1.0,1.0	-0.016
ENSG00000152240	HAUS1	chr18	+	46123298	46123364	46122466	46122590	46124821	46124893	3363	38,5,71	0,0,2	66,29,61	0,0,0	140	74	1	1.0	1.0,1.0,0.949	1.0,1.0,1.0	-0.017
ENSG00000152229	PSTPIP2	chr18	-	45993604	45993703	45992105	45992202	45997748	45997828	3366	3,4,8	1,0,0	3,5,6	0,0,0	148	74	1	1.0	0.6,1.0,1.0	1.0,1.0,1.0	-0.133
ENSG00000152229	PSTPIP2	chr18	-	46024608	46024686	46015902	46015937	46039946	46040047	3367	18,12,20	0,0,0	9,17,19	0,0,1	148	74	1	1.0	1.0,1.0,1.0	1.0,1.0,0.905	0.032
ENSG00000156261	CCT8	chr21	-	29062327	29062415	29062127	29062243	29062489	29062556	3396	55,14,77	0,0,4	101,43,68	0,0,0	148	74	0.837206924832	1.0	1.0,1.0,0.906	1.0,1.0,1.0	-0.031
ENSG00000156261	CCT8	chr21	-	29071951	29071988	29070246	29070337	29073530	29073797	3399	1,1,5	231,50,249	4,0,3	428,241,221	111	74	1	1.0	0.003,0.013,0.013	0.006,0.0,0.009	0.005
ENSG00000078142	PIK3C3	chr18	+	41984879	41985107	41970326	41970456	41987811	41987875	3401	0,2,0	12,5,11	0,0,1	7,12,5	148	74	1	1.0	0.0,0.167,0.0	0.0,0.0,0.091	0.025
ENSG00000078142	PIK3C3	chr18	+	42033825	42033957	42029324	42029441	42037691	42037817	3402	56,19,70	0,1,1	108,51,67	0,0,1	148	74	1	1.0	1.0,0.905,0.972	1.0,1.0,0.971	-0.031
ENSG00000078142	PIK3C3	chr18	+	42057882	42058051	42049530	42049605	42064739	42064830	3403	17,0,14	0,1,0	20,9,11	0,0,1	148	74	1	1.0	1.0,0.0,1.0	1.0,1.0,0.846	-0.282
ENSG00000150477	KIAA1328	chr18	+	36844207	36844302	36835233	36835376	36885556	36885672	3411	19,37,51	2,4,8	41,40,56	1,2,12	148	74	0.542317072604	1.0	0.826,0.822,0.761	0.953,0.909,0.7	-0.051
ENSG00000150477	KIAA1328	chr18	+	37084124	37084232	37066889	37067545	37160199	37160381	3413	3,0,1	0,0,2	0,1,0	0,0,3	148	74	1	1.0	1.0,NA,0.2	NA,1.0,0.0	0.1
ENSG00000150477	KIAA1328	chr18	+	37172972	37173081	37160199	37160381	37222016	37222117	3414	11,2,4	0,0,1	9,8,7	0,0,0	148	74	1	1.0	1.0,1.0,0.667	1.0,1.0,1.0	-0.111
ENSG00000134779	TPGS2	chr18	-	36800197	36800311	36798017	36798609	36805373	36805397	3418	102,14,48	0,0,1	139,39,96	0,0,0	148	74	1	1.0	1.0,1.0,0.96	1.0,1.0,1.0	-0.013
ENSG00000134779	TPGS2	chr18	-	36805373	36805397	36800197	36800311	36807846	36807934	3419	6,0,3	1,0,5	4,0,3	0,1,1	98	74	1	1.0	0.819,NA,0.312	1.0,0.0,0.694	0.001
ENSG00000134779	TPGS2	chr18	-	36805373	36805502	36786484	36787079	36807846	36807934	3420	10,1,2	2,0,0	7,2,9	0,0,0	148	74	1	1.0	0.714,1.0,1.0	1.0,1.0,1.0	-0.095
ENSG00000134779	TPGS2	chr18	-	36805373	36805502	36800197	36800311	36807846	36807934	3421	25,5,15	1,0,5	36,7,28	0,1,1	148	74	0.0100484442063	0.31945379413253105	0.926,1.0,0.6	1.0,0.778,0.933	-0.062
ENSG00000134779	TPGS2	chr18	-	36823802	36823871	36818893	36818973	36828682	36828773	3424	0,1,1	12,11,16	0,4,0	40,15,4	143	74	1	1.0	0.0,0.045,0.031	0.0,0.121,0.0	-0.015
ENSG00000100983	GSS	chr20	-	34929400	34929590	34928431	34928951	34931335	34931417	3425	17,8,16	1,0,0	26,22,22	0,0,0	148	74	1	1.0	0.895,1.0,1.0	1.0,1.0,1.0	-0.035
ENSG00000100983	GSS	chr20	-	34935575	34935642	34931938	34932133	34936762	34936840	3426	22,13,28	0,0,1	28,14,17	0,1,1	141	74	1	1.0	1.0,1.0,0.936	1.0,0.88,0.899	0.052
ENSG00000134759	ELP2	chr18	+	36133237	36133316	36129890	36130071	36136306	36136377	3436	126,24,112	2,1,0	126,49,91	4,0,3	148	74	0.0751859597548	1.0	0.969,0.923,1.0	0.94,1.0,0.938	0.005
ENSG00000134759	ELP2	chr18	+	36138794	36138872	36138094	36138426	36139418	36139613	3437	1,3,8	0,0,2	3,5,4	0,0,0	148	74	1	1.0	1.0,1.0,0.667	1.0,1.0,1.0	-0.111
ENSG00000134759	ELP2	chr18	+	36138794	36138872	36138094	36138426	36141136	36141191	3438	4,3,11	1,0,0	7,5,8	1,0,1	148	74	1	1.0	0.667,1.0,1.0	0.778,1.0,0.8	0.03
ENSG00000134759	ELP2	chr18	+	36139418	36139613	36138269	36138426	36141136	36141201	3439	2,0,2	1,0,0	1,0,2	1,0,1	148	74	1	1.0	0.5,NA,1.0	0.333,NA,0.5	0.334
ENSG00000134759	ELP2	chr18	+	36139418	36139613	36138794	36138872	36141136	36141201	3440	2,0,0	3,0,3	1,0,3	4,0,5	148	74	1	1.0	0.25,NA,0.0	0.111,NA,0.231	-0.046
ENSG00000134759	ELP2	chr18	+	36146249	36146381	36145947	36146048	36154849	36154999	3441	21,9,47	0,0,0	44,20,32	1,0,0	148	74	1	1.0	1.0,1.0,1.0	0.957,1.0,1.0	0.014
ENSG00000134759	ELP2	chr18	+	36170062	36170196	36166965	36167222	36171046	36171160	3443	31,10,40	0,1,0	25,13,38	0,0,0	148	74	1	1.0	1.0,0.833,1.0	1.0,1.0,1.0	-0.056
ENSG00000141424	SLC39A6	chr18	-	36126218	36127016	36124519	36124700	36129113	36129340	3444	61,47,65	7,0,4	69,24,65	7,3,5	148	74	0.307773535413	1.0	0.813,1.0,0.89	0.831,0.8,0.867	0.068
ENSG00000141425	RPRD1A	chr18	-	36033707	36033837	36030990	36031097	36067253	36067556	3446	216,101,272	0,6,4	300,151,220	9,6,9	148	74	0.0257854002495	0.5708182103896915	1.0,0.894,0.971	0.943,0.926,0.924	0.024
ENSG00000141425	RPRD1A	chr18	-	36040806	36040865	36033707	36033837	36062977	36063075	3447	10,3,6	0,1,0	13,3,5	0,0,0	133	74	1	1.0	1.0,0.625,1.0	1.0,1.0,1.0	-0.125
ENSG00000141425	RPRD1A	chr18	-	36040806	36040865	36033707	36033837	36067253	36067530	3448	12,8,7	135,71,159	20,7,6	194,95,111	133	74	0.715363964019	1.0	0.047,0.059,0.024	0.054,0.039,0.029	0.003
ENSG00000141425	RPRD1A	chr18	-	36062977	36063075	36033751	36033837	36067253	36067576	3449	0,1,0	135,71,159	0,0,0	194,95,111	148	74	1	1.0	0.0,0.007,0.0	0.0,0.0,0.0	0.002
ENSG00000186496	ZNF396	chr18	-	35374469	35374823	35374173	35374364	35377277	35377310	3452	0,0,0	0,1,0	1,0,0	11,0,1	148	74	1	1.0	NA,0.0,NA	0.043,NA,0.0	-0.021
ENSG00000134769	DTNA	chr18	+	34662853	34662980	34593334	34593538	34679467	34679592	3458	1,0,0	2,0,4	0,0,0	0,1,1	148	74	1	1.0	0.2,NA,0.0	NA,0.0,0.0	0.1
ENSG00000134769	DTNA	chr18	+	34679467	34679592	34493289	34493514	34755975	34756043	3459	22,1,8	1,0,0	17,21,7	0,0,0	148	74	1	1.0	0.917,1.0,1.0	1.0,1.0,1.0	-0.028
ENSG00000134769	DTNA	chr18	+	34679467	34679592	34493902	34494021	34755975	34756043	3460	19,1,8	0,0,0	17,19,5	1,0,0	148	74	1	1.0	1.0,1.0,1.0	0.895,1.0,1.0	0.035
ENSG00000134769	DTNA	chr18	+	34683481	34683694	34679467	34679592	34755975	34756032	3461	0,0,0	17,1,7	0,1,0	17,19,5	148	74	1	1.0	0.0,0.0,0.0	0.0,0.026,0.0	-0.009
ENSG00000134769	DTNA	chr18	+	34708173	34708226	34679467	34679592	34755975	34756043	3462	0,0,0	17,1,7	0,2,0	17,19,5	127	74	1	1.0	0.0,0.0,0.0	0.0,0.058,0.0	-0.019
ENSG00000134769	DTNA	chr18	+	34866110	34866131	34863965	34864062	34875238	34875398	3470	2,1,0	5,0,1	0,4,0	1,3,2	95	74	0.425703685019	1.0	0.238,1.0,0.0	0.0,0.509,0.0	0.243
ENSG00000134769	DTNA	chr18	+	34884727	34884776	34882068	34882201	34887765	34887838	3471	7,1,3	1,0,1	6,1,2	0,1,0	123	74	1	1.0	0.808,1.0,0.643	1.0,0.376,1.0	0.025
ENSG00000134769	DTNA	chr18	+	34884727	34884776	34882068	34882201	34890299	34890543	3472	0,0,1	16,0,1	2,0,0	4,1,4	123	74	1	1.0	0.0,NA,0.376	0.231,0.0,0.0	0.111
ENSG00000141431	ASXL3	chr18	+	33605434	33605505	33578770	33579107	33607593	33607676	3473	0,0,0	1,0,2	0,2,0	7,1,0	145	74	1	1.0	0.0,NA,0.0	0.0,0.505,NA	-0.253
ENSG00000141431	ASXL3	chr18	+	33605536	33605658	33578881	33578973	33607593	33607676	3474	9,2,3	11,2,0	10,10,3	3,0,5	148	74	0.449763827956	1.0	0.29,0.333,1.0	0.625,1.0,0.231	-0.078
ENSG00000141431	ASXL3	chr18	+	33605536	33605658	33578912	33579107	33607593	33607676	3475	9,2,3	1,0,2	10,8,3	7,1,0	148	74	0.17215277849	1.0	0.818,1.0,0.429	0.417,0.8,1.0	0.01
ENSG00000141431	ASXL3	chr18	+	33607593	33607676	33578218	33578685	33661615	33661658	3476	29,48,61	0,1,0	57,87,46	0,0,0	148	74	1	1.0	1.0,0.96,1.0	1.0,1.0,1.0	-0.013
ENSG00000141431	ASXL3	chr18	+	33626861	33627070	33607593	33607676	33641820	33641823	3479	7,2,3	1,0,1	3,5,2	4,5,2	148	74	8.14628e+06	0.014699242077744748	0.778,1.0,0.6	0.273,0.333,0.333	0.48
ENSG00000141431	ASXL3	chr18	+	33626861	33627070	33607593	33607676	33644893	33645002	3480	1,0,0	0,0,0	3,1,0	0,1,0	148	74	1	1.0	1.0,NA,NA	1.0,0.333,NA	0.334
ENSG00000141431	ASXL3	chr18	+	33626861	33627070	33607593	33607676	33661615	33661737	3481	1,0,0	0,0,0	2,1,0	0,1,0	148	74	1	1.0	1.0,NA,NA	1.0,0.333,NA	0.334
ENSG00000141431	ASXL3	chr18	+	33626872	33627070	33607593	33607676	33641820	33641823	3482	7,2,4	1,0,1	1,6,2	4,5,2	148	74	3.45716e+06	0.008285033270602442	0.778,1.0,0.667	0.111,0.375,0.333	0.542
ENSG00000141431	ASXL3	chr18	+	33626872	33627070	33607593	33607676	33644893	33645002	3483	1,0,1	0,0,0	1,2,0	0,1,0	148	74	1	1.0	1.0,NA,1.0	1.0,0.5,NA	0.25
ENSG00000141431	ASXL3	chr18	+	33641820	33641823	33607593	33607676	33644893	33645002	3485	1,0,1	0,0,0	4,4,2	0,1,0	77	74	1	1.0	1.0,NA,1.0	1.0,0.794,1.0	0.069
ENSG00000141431	ASXL3	chr18	+	33641820	33641823	33626861	33627070	33644893	33645002	3486	6,2,3	0,0,0	1,4,2	1,0,0	77	74	1	1.0	1.0,1.0,1.0	0.49,1.0,1.0	0.17
ENSG00000141431	ASXL3	chr18	+	33671746	33671866	33670672	33670790	33683404	33683568	3487	24,8,20	3,1,5	47,22,32	9,0,3	148	74	0.482855590226	1.0	0.8,0.8,0.667	0.723,1.0,0.842	-0.099
ENSG00000153339	TRAPPC8	chr18	-	31832083	31832173	31829196	31830989	31839311	31839457	3493	28,3,20	0,0,0	21,17,21	0,0,1	148	74	1	1.0	1.0,1.0,1.0	1.0,1.0,0.913	0.029
ENSG00000153339	TRAPPC8	chr18	-	31839311	31839457	31832083	31832173	31846715	31846817	3494	44,18,66	1,0,0	71,42,63	0,0,0	148	74	1	1.0	0.957,1.0,1.0	1.0,1.0,1.0	-0.014
ENSG00000153339	TRAPPC8	chr18	-	31846715	31846817	31839311	31839457	31852445	31852504	3495	25,18,54	0,0,0	56,39,51	1,0,0	148	74	1	1.0	1.0,1.0,1.0	0.966,1.0,1.0	0.011
ENSG00000153339	TRAPPC8	chr18	-	31849565	31849739	31846715	31846817	31852445	31852504	3496	21,9,26	0,0,0	36,21,22	0,1,0	148	74	1	1.0	1.0,1.0,1.0	1.0,0.913,1.0	0.029
ENSG00000153339	TRAPPC8	chr18	-	31855659	31855807	31853848	31853945	31857539	31857720	3497	49,7,34	0,0,0	32,20,41	0,0,2	148	74	1	1.0	1.0,1.0,1.0	1.0,1.0,0.911	0.03
ENSG00000153339	TRAPPC8	chr18	-	31913368	31913522	31909666	31909760	31916271	31916446	3498	11,7,8	0,1,0	18,12,8	0,0,0	148	74	1	1.0	1.0,0.778,1.0	1.0,1.0,1.0	-0.074
ENSG00000153339	TRAPPC8	chr18	-	31931328	31931523	31917577	31917667	31942607	31942893	3499	85,42,88	0,0,0	118,97,77	1,0,0	148	74	1	1.0	1.0,1.0,1.0	0.983,1.0,1.0	0.006
ENSG00000134755	DSC2	chr18	-	31068298	31068344	31058839	31068212	31068893	31069151	3500	33,4,34	51,38,68	17,6,20	106,28,69	120	74	0.0241621147471	0.5469910478725405	0.285,0.061,0.236	0.09,0.117,0.152	0.074
ENSG00000134755	DSC2	chr18	-	31071604	31071841	31070725	31070850	31074682	31074907	3501	41,22,39	0,0,0	63,17,53	0,1,0	148	74	1	1.0	1.0,1.0,1.0	1.0,0.895,1.0	0.035
ENSG00000134755	DSC2	chr18	-	31091530	31091567	31091027	31091147	31092100	31092300	3502	0,0,0	19,1,22	1,0,1	38,2,31	111	74	1	1.0	0.0,0.0,0.0	0.017,0.0,0.021	-0.013
ENSG00000134762	DSC3	chr18	-	30994453	30994496	30990085	30994372	30996790	30997048	3503	10,11,38	9,2,43	55,7,42	31,6,36	117	74	0.946360301875	1.0	0.413,0.777,0.359	0.529,0.425,0.425	0.057
ENSG00000134762	DSC3	chr18	-	31025759	31025915	31024348	31024493	31029508	31029628	3504	110,22,167	4,0,0	185,26,211	0,0,3	148	74	0.454141590401	1.0	0.932,1.0,1.0	1.0,1.0,0.972	-0.013
ENSG00000134762	DSC3	chr18	-	31029508	31029628	31025759	31025915	31030972	31031172	3505	159,44,247	0,0,0	240,66,234	0,0,1	148	74	1	1.0	1.0,1.0,1.0	1.0,1.0,0.992	0.003
ENSG00000134504	KCTD1	chr18	-	26459619	26459925	26454909	26455901	26476514	26476659	3518	44,1,25	0,0,1	43,18,20	0,0,0	148	74	1	1.0	1.0,1.0,0.926	1.0,1.0,1.0	-0.025
ENSG00000134504	KCTD1	chr18	-	26476514	26476659	26459619	26459925	26501071	26501250	3519	61,5,37	5,0,1	59,23,48	0,0,1	148	74	0.0130548804538	0.37635613054857037	0.859,1.0,0.949	1.0,1.0,0.96	-0.051
ENSG00000134504	KCTD1	chr18	-	26501071	26501250	26459788	26459925	26546727	26546999	3520	55,2,24	1,0,0	34,14,19	0,0,0	148	74	1	1.0	0.965,1.0,1.0	1.0,1.0,1.0	-0.012
ENSG00000134504	KCTD1	chr18	-	26501071	26501250	26476514	26476659	26548890	26549435	3521	37,5,20	0,0,1	29,22,37	2,0,0	148	74	1	1.0	1.0,1.0,0.909	0.879,1.0,1.0	0.01
ENSG00000088970	KIZ	chr20	+	21132096	21132159	21126006	21126204	21161870	21162507	3524	33,42,66	0,0,0	73,49,53	0,0,2	137	74	1	1.0	1.0,1.0,1.0	1.0,1.0,0.935	0.022
ENSG00000088970	KIZ	chr20	+	21136389	21136552	21132096	21132159	21145564	21145654	3525	9,3,9	1,0,1	8,11,17	0,0,0	148	74	1	1.0	0.818,1.0,0.818	1.0,1.0,1.0	-0.121
ENSG00000088970	KIZ	chr20	+	21145564	21145654	21125982	21126204	21161870	21162507	3527	6,13,12	0,0,0	5,10,18	0,0,2	148	74	1	1.0	1.0,1.0,1.0	1.0,1.0,0.818	0.061
ENSG00000088970	KIZ	chr20	+	21145564	21145654	21132096	21132159	21161870	21162507	3528	7,13,13	0,2,0	5,10,18	0,0,0	148	74	1	1.0	1.0,0.765,1.0	1.0,1.0,1.0	-0.078
ENSG00000088970	KIZ	chr20	+	21232733	21232830	21229010	21229115	21244244	21244288	3531	9,5,15	0,0,0	22,11,18	0,0,1	148	74	1	1.0	1.0,1.0,1.0	1.0,1.0,0.9	0.033
ENSG00000198795	ZNF521	chr18	-	25224035	25224115	25195159	25195244	25224344	25227697	3532	0,1,0	3,0,3	0,1,0	0,9,2	148	74	1	1.0	0.0,1.0,0.0	NA,0.053,0.0	0.307
ENSG00000198795	ZNF521	chr18	-	25327405	25327448	25322007	25322187	25350906	25350947	3533	0,2,0	99,49,137	3,1,3	158,138,157	117	74	1	1.0	0.0,0.025,0.0	0.012,0.005,0.012	-0.001
ENSG00000198795	ZNF521	chr18	-	25345251	25345347	25322007	25322187	25350906	25350947	3534	2,0,2	99,49,137	4,1,3	158,138,157	148	74	1	1.0	0.01,0.0,0.007	0.013,0.004,0.009	-0.003
ENSG00000198795	ZNF521	chr18	-	25350906	25350947	25322007	25322187	25351728	25351747	3535	63,28,90	0,0,0	99,92,93	1,0,0	115	74	1	1.0	1.0,1.0,1.0	0.985,1.0,1.0	0.005
ENSG00000198795	ZNF521	chr18	-	25350906	25350947	25322007	25322187	25352004	25352071	3536	123,43,157	13,4,15	178,140,146	17,9,15	115	74	0.726220076649	1.0	0.859,0.874,0.871	0.871,0.909,0.862	-0.013
ENSG00000198795	ZNF521	chr18	-	25350906	25350993	25322007	25322187	25352004	25352155	3537	76,37,105	13,4,15	117,113,117	17,9,15	148	74	0.444963939031	1.0	0.745,0.822,0.778	0.775,0.863,0.796	-0.03
ENSG00000168234	TTC39C	chr18	+	24118124	24118232	24114553	24114647	24123833	24123937	3557	5,2,2	0,1,0	4,4,3	0,0,0	148	74	1	1.0	1.0,0.5,1.0	1.0,1.0,1.0	-0.167
ENSG00000154065	ANKRD29	chr18	-	23612091	23612190	23598925	23601309	23617731	23617827	3559	0,0,0	0,0,2	0,0,2	0,0,1	148	74	1	1.0	NA,NA,0.0	NA,NA,0.5	-0.5
ENSG00000141452	RMC1	chr18	+	23506969	23507054	23504370	23504447	23507984	23508041	3561	62,10,32	0,0,2	81,26,38	1,0,0	148	74	1	1.0	1.0,1.0,0.889	0.976,1.0,1.0	-0.029
ENSG00000141452	RMC1	chr18	+	23507984	23508041	23504370	23504447	23509192	23509279	3562	16,5,10	0,0,0	21,7,5	0,1,0	131	74	1	1.0	1.0,1.0,1.0	1.0,0.798,1.0	0.067
ENSG00000101782	RIOK3	chr18	+	23467398	23467526	23466132	23466276	23473428	23473483	3564	50,7,58	1,3,0	77,11,41	1,8,5	148	74	0.0361831431558	0.6902474603881623	0.962,0.538,1.0	0.975,0.407,0.804	0.105
ENSG00000101782	RIOK3	chr18	+	23479316	23479424	23477005	23477268	23481171	23481365	3565	134,32,126	0,0,1	145,106,97	0,2,0	148	74	1	1.0	1.0,1.0,0.984	1.0,0.964,1.0	0.007
ENSG00000101782	RIOK3	chr18	+	23479325	23479424	23477178	23477268	23481171	23481500	3566	71,19,79	0,0,1	67,57,63	0,2,0	148	74	1	1.0	1.0,1.0,0.975	1.0,0.934,1.0	0.014
ENSG00000101773	RBBP8	chr18	+	22977789	22977887	22975180	22975219	22982217	22982393	3570	0,0,0	4,0,11	0,0,1	6,4,4	148	74	1	1.0	0.0,NA,0.0	0.0,0.0,0.111	-0.037
ENSG00000101773	RBBP8	chr18	+	22993720	22993847	22992747	22993639	22996373	22996462	3571	9,5,24	0,0,0	21,2,25	3,0,1	148	74	0.208194779439	1.0	1.0,1.0,1.0	0.778,1.0,0.926	0.099
ENSG00000101773	RBBP8	chr18	+	23006362	23006432	23001570	23001729	23016827	23016924	3572	14,6,22	0,0,1	21,14,17	0,0,1	144	74	1	1.0	1.0,1.0,0.919	1.0,1.0,0.897	0.007
ENSG00000101752	MIB1	chr18	+	21773623	21773728	21768622	21768752	21778102	21778169	3574	27,29,42	0,0,0	50,45,62	2,0,0	148	74	1	1.0	1.0,1.0,1.0	0.926,1.0,1.0	0.025
ENSG00000141446	ESCO1	chr18	-	21539919	21540009	21536041	21536185	21560858	21560990	3576	15,1,21	3,0,0	37,16,16	0,0,0	148	74	0.64080633199	1.0	0.714,1.0,1.0	1.0,1.0,1.0	-0.095
ENSG00000141446	ESCO1	chr18	-	21540576	21540700	21539919	21540009	21560858	21560981	3577	8,0,4	2,0,7	4,1,5	8,6,1	148	74	1	1.0	0.667,NA,0.222	0.2,0.077,0.714	0.114
ENSG00000067900	ROCK1	chr18	-	21070531	21070613	21049779	21049880	21110817	21111020	3579	45,18,54	0,0,1	73,28,51	0,0,0	148	74	1	1.0	1.0,1.0,0.964	1.0,1.0,1.0	-0.012
ENSG00000131351	HAUS8	chr19	-	17062697	17062779	17059996	17060092	17069030	17069086	3589	0,6,6	0,0,3	10,1,5	0,0,0	148	74	1	1.0	NA,1.0,0.5	1.0,1.0,1.0	-0.25
ENSG00000186481	ANKRD20A5P	chr18	+	14183651	14183766	14179096	14179597	14183928	14184102	3590	0,0,0	0,0,2	0,1,0	0,3,0	148	74	1	1.0	NA,NA,0.0	NA,0.143,NA	-0.143
ENSG00000186481	ANKRD20A5P	chr18	+	14211308	14211416	14208170	14208242	14214212	14214283	3591	0,9,6	0,2,2	0,16,1	0,2,0	148	74	1	1.0	NA,0.692,0.6	NA,0.8,1.0	-0.254
ENSG00000186481	ANKRD20A5P	chr18	+	14232524	14232637	14227610	14227760	14234686	14234815	3592	0,2,0	0,1,0	0,2,0	0,0,0	148	74	1	1.0	NA,0.5,NA	NA,1.0,NA	-0.5
ENSG00000101654	RNMT	chr18	+	13730626	13730755	13726672	13726729	13731475	13731821	3593	2,2,6	6,0,4	7,4,4	1,0,0	148	74	2.47253e+06	0.006681549223879803	0.143,1.0,0.429	0.778,1.0,1.0	-0.402
ENSG00000101654	RNMT	chr18	+	13730626	13730755	13726672	13726729	13734463	13734599	3594	2,1,6	0,1,2	7,3,1	2,0,1	148	74	0.960765023774	1.0	1.0,0.333,0.6	0.636,1.0,0.333	-0.012
ENSG00000101654	RNMT	chr18	+	13731475	13731934	13726659	13726729	13734463	13734599	3595	28,9,24	0,1,2	34,29,34	2,0,1	148	74	0.436637499176	1.0	1.0,0.818,0.857	0.895,1.0,0.944	-0.055
ENSG00000101654	RNMT	chr18	+	13731475	13731934	13730437	13730755	13734463	13734599	3596	22,10,21	0,0,1	33,30,37	0,0,0	148	74	1	1.0	1.0,1.0,0.913	1.0,1.0,1.0	-0.029
ENSG00000101654	RNMT	chr18	+	13759941	13760208	13754113	13754147	13762038	13762344	3597	4,2,15	5,0,5	23,11,27	1,0,2	148	74	0.00130732744744	0.09291358140976735	0.286,1.0,0.6	0.92,1.0,0.871	-0.302
ENSG00000177150	FAM210A	chr18	-	13670870	13670968	13666230	13666713	13671861	13671939	3598	0,1,3	5,0,8	0,1,2	5,1,3	148	74	0.592554394532	1.0	0.0,1.0,0.158	0.0,0.333,0.25	0.192
ENSG00000177150	FAM210A	chr18	-	13671861	13671973	13663346	13666713	13726328	13726558	3600	5,0,9	0,0,1	5,1,2	1,0,0	148	74	1	1.0	1.0,NA,0.818	0.714,1.0,1.0	0.004
ENSG00000177150	FAM210A	chr18	-	13681604	13682105	13666002	13666713	13726328	13726505	3601	10,2,19	0,0,1	20,11,9	1,0,0	148	74	1	1.0	1.0,1.0,0.905	0.909,1.0,1.0	-0.001
ENSG00000177150	FAM210A	chr18	-	13681604	13682105	13671861	13671973	13726328	13726505	3602	12,2,23	0,0,1	23,14,16	0,0,0	148	74	1	1.0	1.0,1.0,0.92	1.0,1.0,1.0	-0.027
ENSG00000177150	FAM210A	chr18	-	13687742	13687882	13681604	13682105	13726328	13726663	3603	1,0,5	10,2,19	11,1,4	20,11,9	148	74	0.0709038208226	0.9895244329996611	0.048,0.0,0.116	0.216,0.043,0.182	-0.092
ENSG00000085415	SEH1L	chr18	+	12964435	12964495	12963159	12963371	12971152	12971251	3607	0,0,0	15,6,18	0,2,0	28,5,25	134	74	1	1.0	0.0,0.0,0.0	0.0,0.181,0.0	-0.06
ENSG00000175354	PTPN2	chr18	-	12788064	12788150	12785505	12785844	12794383	12794485	3608	0,0,0	19,6,11	0,0,1	13,14,17	148	74	1	1.0	0.0,0.0,0.0	0.0,0.0,0.029	-0.01
ENSG00000175354	PTPN2	chr18	-	12793481	12793574	12785480	12785844	12794383	12794485	3609	0,0,0	19,6,11	0,0,2	13,14,17	148	74	1	1.0	0.0,0.0,0.0	0.0,0.0,0.056	-0.019
ENSG00000175354	PTPN2	chr18	-	12821335	12821425	12817155	12817365	12825809	12825944	3612	0,0,0	10,4,13	0,1,0	21,5,8	148	74	1	1.0	0.0,0.0,0.0	0.0,0.091,0.0	-0.03
ENSG00000175354	PTPN2	chr18	-	12840713	12840962	12836790	12836891	12859163	12859254	3614	0,1,3	11,2,13	0,3,3	20,19,9	148	74	0.674851931301	1.0	0.0,0.2,0.103	0.0,0.073,0.143	0.029
ENSG00000175354	PTPN2	chr18	-	12859163	12859254	12836790	12836891	12884072	12884214	3615	51,41,74	6,0,2	62,59,59	2,0,2	148	74	0.192975616347	1.0	0.81,1.0,0.949	0.939,1.0,0.937	-0.039
ENSG00000175354	PTPN2	chr18	-	12869024	12869122	12859163	12859254	12884072	12884338	3616	0,0,0	40,39,61	1,0,0	42,40,50	148	74	1	1.0	0.0,0.0,0.0	0.012,0.0,0.0	-0.004
ENSG00000258674	AC011448.1	chr19	+	19528006	19528116	19527700	19527770	19529363	19529517	3617	37,13,40	0,1,0	44,37,45	1,1,0	148	74	1	1.0	1.0,0.867,1.0	0.957,0.949,1.0	-0.013
ENSG00000258674	AC011448.1	chr19	+	19529363	19529517	19527700	19527770	19532631	19532740	3618	0,1,2	0,1,0	1,2,0	0,0,2	148	74	1	1.0	NA,0.333,1.0	1.0,1.0,0.0	-0.0
ENSG00000258674	AC011448.1	chr19	+	19532631	19532740	19527700	19527770	19535033	19535144	3619	0,2,7	0,0,0	1,3,2	0,1,2	148	74	1	1.0	NA,1.0,1.0	1.0,0.6,0.333	0.356
ENSG00000134278	SPIRE1	chr18	-	12459754	12459928	12454345	12454483	12463350	12463493	3620	0,0,2	4,1,8	3,0,1	10,9,8	148	74	0.713434497105	1.0	0.0,0.0,0.111	0.13,0.0,0.059	-0.026
ENSG00000134278	SPIRE1	chr18	-	12485958	12486000	12479698	12479871	12493071	12493201	3621	0,0,0	6,2,6	0,0,1	9,5,7	116	74	1	1.0	0.0,0.0,0.0	0.0,0.0,0.084	-0.028
ENSG00000134278	SPIRE1	chr18	-	12512453	12512531	12506476	12506641	12535475	12535601	3622	81,41,135	1,0,0	150,84,131	0,0,0	148	74	1	1.0	0.976,1.0,1.0	1.0,1.0,1.0	-0.008
ENSG00000134278	SPIRE1	chr18	-	12546673	12546904	12535475	12535601	12635061	12635096	3623	31,18,43	1,0,0	40,33,46	2,0,0	148	74	1	1.0	0.939,1.0,1.0	0.909,1.0,1.0	0.01
ENSG00000134278	SPIRE1	chr18	-	12635061	12635096	12546673	12546904	12657529	12658045	3625	26,16,22	0,2,0	30,25,34	0,0,0	109	74	1	1.0	1.0,0.845,1.0	1.0,1.0,1.0	-0.052
ENSG00000141385	AFG3L2	chr18	-	12337340	12337535	12328943	12329783	12340200	12340401	3627	100,7,125	0,0,0	110,39,92	0,1,1	148	74	1	1.0	1.0,1.0,1.0	1.0,0.951,0.979	0.023
ENSG00000141385	AFG3L2	chr18	-	12363781	12363856	12359926	12360051	12366964	12367117	3628	168,23,138	0,0,1	189,59,121	0,1,0	148	74	1	1.0	1.0,1.0,0.986	1.0,0.967,1.0	0.006
ENSG00000141385	AFG3L2	chr18	-	12366964	12367117	12359926	12360051	12376968	12377002	3629	0,0,1	0,0,0	0,1,0	1,0,0	148	74	1	1.0	NA,NA,1.0	0.0,1.0,NA	0.5
ENSG00000176014	TUBB6	chr18	+	12308686	12308795	12308231	12308349	12310942	12311053	3630	251,74,242	0,0,1	225,202,152	0,0,0	148	74	1	1.0	1.0,1.0,0.992	1.0,1.0,1.0	-0.003
ENSG00000176014	TUBB6	chr18	+	12308686	12308795	12308231	12308349	12325066	12325914	3631	175,67,183	3,0,0	201,188,112	0,0,0	148	74	1	1.0	0.967,1.0,1.0	1.0,1.0,1.0	-0.011
ENSG00000176014	TUBB6	chr18	+	12310942	12311053	12308240	12308795	12325066	12325100	3632	232,26,171	3,0,4	144,100,116	1,1,2	148	74	0.339356526171	1.0	0.975,1.0,0.955	0.986,0.98,0.967	-0.001
ENSG00000176014	TUBB6	chr18	+	12310942	12311053	12308240	12308795	12329145	12329826	3633	97,13,76	1,0,2	34,22,49	0,0,0	148	74	0.476994242355	1.0	0.98,1.0,0.95	1.0,1.0,1.0	-0.023
ENSG00000176014	TUBB6	chr18	+	12310942	12311053	12308262	12308349	12325066	12325100	3634	152,19,108	3,0,0	119,85,74	0,0,0	148	74	1	1.0	0.962,1.0,1.0	1.0,1.0,1.0	-0.013
ENSG00000104863	LIN7B	chr19	+	49115259	49115331	49114465	49114967	49116262	49116472	3637	7,6,10	0,0,0	10,6,8	0,0,1	146	74	1	1.0	1.0,1.0,1.0	1.0,1.0,0.802	0.066
ENSG00000104863	LIN7B	chr19	+	49115824	49116024	49115259	49115331	49116262	49116472	3638	0,1,0	1,1,3	0,0,0	4,0,0	148	74	1	1.0	0.0,0.333,0.0	0.0,NA,NA	0.111
ENSG00000154864	PIEZO2	chr18	-	10741030	10741102	10736603	10736710	10742493	10742615	3645	33,5,17	0,1,0	30,1,16	0,0,0	146	74	1	1.0	1.0,0.717,1.0	1.0,1.0,1.0	-0.094
ENSG00000154864	PIEZO2	chr18	-	10871252	10871415	10857000	10857211	10911185	10911228	3649	25,19,22	0,1,0	28,5,30	0,0,0	148	74	1	1.0	1.0,0.905,1.0	1.0,1.0,1.0	-0.032
ENSG00000125863	MKKS	chr20	-	10412529	10413931	10408627	10408803	10420527	10420758	3650	18,4,37	0,0,1	38,23,17	0,0,0	148	74	1	1.0	1.0,1.0,0.949	1.0,1.0,1.0	-0.017
ENSG00000125863	MKKS	chr20	-	10420527	10420758	10412529	10413931	10434107	10434198	3651	102,24,106	0,0,0	161,122,102	0,0,2	148	74	1	1.0	1.0,1.0,1.0	1.0,1.0,0.962	0.013
ENSG00000125863	MKKS	chr20	-	10428729	10428816	10420527	10420758	10434107	10434214	3652	0,0,1	85,20,76	0,0,3	127,100,87	148	74	1	1.0	0.0,0.0,0.007	0.0,0.0,0.017	-0.003
ENSG00000186814	ZSCAN30	chr18	-	35267475	35267679	35263944	35264455	35290130	35290229	3654	0,1,0	2,0,2	0,0,0	0,2,1	148	74	1	1.0	0.0,1.0,0.0	NA,0.0,0.0	0.333
ENSG00000186814	ZSCAN30	chr18	-	35267475	35267682	35264145	35264455	35290130	35290245	3655	0,0,0	2,0,2	1,0,0	0,2,1	148	74	1	1.0	0.0,NA,0.0	1.0,0.0,0.0	-0.333
ENSG00000154856	APCDD1	chr18	+	10468468	10468652	10454634	10455039	10471529	10471740	3656	10,1,16	6,0,1	0,5,5	0,0,1	148	74	1	1.0	0.455,1.0,0.889	NA,1.0,0.714	-0.076
ENSG00000128791	TWSG1	chr18	+	9359971	9360071	9337192	9337352	9396279	9396546	3659	32,1,31	0,0,0	35,15,21	0,0,1	148	74	1	1.0	1.0,1.0,1.0	1.0,1.0,0.913	0.029
ENSG00000283103	AC010642.2	chr19	-	58325274	58325361	58314670	58315036	58326822	58326859	3662	4,0,7	5,1,0	8,2,6	0,1,0	148	74	0.00488141145504	0.20883862814972384	0.286,0.0,1.0	1.0,0.5,1.0	-0.405
ENSG00000152234	ATP5F1A	chr18	-	46093179	46093362	46091681	46091851	46095052	46095131	3664	0,1,0	505,38,437	0,0,0	645,175,402	148	74	1	1.0	0.0,0.013,0.0	0.0,0.0,0.0	0.004
ENSG00000152234	ATP5F1A	chr18	-	46093179	46093365	46091681	46091851	46095052	46095131	3665	0,0,0	505,38,437	0,1,1	645,175,402	148	74	1	1.0	0.0,0.0,0.0	0.0,0.003,0.001	-0.001
ENSG00000152234	ATP5F1A	chr18	-	46094979	46095131	46091681	46091851	46098171	46098295	3666	510,112,486	0,1,2	639,456,377	4,0,1	148	74	1	1.0	1.0,0.982,0.992	0.988,1.0,0.995	-0.003
ENSG00000152234	ATP5F1A	chr18	-	46095052	46095123	46091681	46091851	46098171	46098296	3667	501,38,432	0,1,2	643,175,400	4,0,1	145	74	1	1.0	1.0,0.951,0.991	0.988,1.0,0.995	-0.014
ENSG00000152234	ATP5F1A	chr18	-	46095052	46095131	46091681	46091851	46098171	46098279	3668	1015,150,921	0,1,2	1283,631,779	4,0,1	148	74	1	1.0	1.0,0.987,0.996	0.994,1.0,0.997	-0.003
ENSG00000152234	ATP5F1A	chr18	-	46095052	46095147	46091681	46091851	46098171	46098296	3669	505,38,436	0,1,2	644,176,402	4,0,1	148	74	1	1.0	1.0,0.95,0.991	0.988,1.0,0.995	-0.014
ENSG00000173482	PTPRM	chr18	+	7774148	7774271	7566781	7567891	7888105	7888377	3672	22,13,23	0,0,2	12,29,16	0,1,0	148	74	1	1.0	1.0,1.0,0.852	1.0,0.935,1.0	-0.028
ENSG00000173482	PTPRM	chr18	+	8076454	8076564	8069685	8069994	8085670	8085872	3673	123,67,136	0,0,0	108,142,96	0,1,0	148	74	1	1.0	1.0,1.0,1.0	1.0,0.986,1.0	0.005
ENSG00000173482	PTPRM	chr18	+	8122241	8122316	8114790	8114827	8143646	8143778	3674	2,0,2	31,28,27	2,7,2	42,46,35	148	74	0.0808009814175	1.0	0.031,0.0,0.036	0.023,0.071,0.028	-0.018
ENSG00000173482	PTPRM	chr18	+	8248149	8248176	8247844	8247919	8252487	8252499	3675	9,0,1	0,0,1	4,0,0	0,0,0	101	74	1	1.0	1.0,NA,0.423	1.0,NA,NA	-0.288
ENSG00000173482	PTPRM	chr18	+	8248149	8248176	8247844	8247919	8253226	8253414	3676	4,0,1	21,8,15	3,0,0	24,13,20	101	74	0.221587051984	1.0	0.122,0.0,0.047	0.084,0.0,0.0	0.028
ENSG00000173482	PTPRM	chr18	+	8248149	8248176	8247844	8247919	8296367	8296455	3677	1,0,0	0,3,0	1,0,0	0,4,1	101	74	1	1.0	1.0,0.0,NA	1.0,0.0,0.0	0.167
ENSG00000173482	PTPRM	chr18	+	8252487	8252499	8247844	8247919	8253226	8253414	3678	5,0,1	21,8,15	0,0,1	24,13,20	86	74	0.0157240955578	0.42236132332356835	0.17,0.0,0.054	0.0,0.0,0.041	0.061
ENSG00000173482	PTPRM	chr18	+	8252487	8252499	8248149	8248176	8253226	8253414	3679	13,0,1	3,0,1	3,0,1	2,0,0	86	74	1	1.0	0.789,NA,0.462	0.563,NA,1.0	-0.156
ENSG00000173482	PTPRM	chr18	+	8253226	8253414	8247844	8247919	8296367	8296455	3680	65,30,66	0,3,0	68,118,70	0,4,1	148	74	0.612918718453	1.0	1.0,0.833,1.0	1.0,0.937,0.972	-0.025
ENSG00000173482	PTPRM	chr18	+	8296367	8296455	8253226	8253414	8314780	8314857	3682	95,54,118	0,1,0	109,173,121	0,0,0	148	74	1	1.0	1.0,0.964,1.0	1.0,1.0,1.0	-0.012
ENSG00000173482	PTPRM	chr18	+	8371759	8371810	8370932	8371006	8376045	8376200	3683	2,0,1	20,4,21	0,0,0	23,14,22	125	74	0.366561320255	1.0	0.056,0.0,0.027	0.0,0.0,0.0	0.028
ENSG00000154655	L3MBTL4	chr18	-	6263946	6264038	6244483	6244588	6301902	6301957	3685	4,1,5	0,0,1	4,3,4	1,0,0	148	74	1	1.0	1.0,1.0,0.714	0.667,1.0,1.0	0.016
ENSG00000263753	LINC00667	chr18	+	5240183	5240277	5238119	5239196	5240647	5243264	3687	0,0,0	0,0,1	0,0,1	1,0,0	148	74	1	1.0	NA,NA,0.0	0.0,NA,1.0	-0.5
ENSG00000263753	LINC00667	chr18	+	5240183	5240277	5238911	5239049	5240647	5243264	3688	0,0,0	0,1,2	2,0,0	3,1,0	148	74	1	1.0	NA,0.0,0.0	0.25,0.0,NA	-0.125
ENSG00000263753	LINC00667	chr18	+	5240186	5241812	5238083	5239049	5243593	5243936	3690	0,0,1	0,0,0	0,0,0	0,2,0	148	74	1	1.0	NA,NA,1.0	NA,0.0,NA	1.0
ENSG00000263753	LINC00667	chr18	+	5240647	5240708	5238073	5239049	5241698	5241889	3693	0,0,0	1,0,1	1,1,0	0,0,0	135	74	1	1.0	0.0,NA,0.0	1.0,1.0,NA	-1.0
ENSG00000263753	LINC00667	chr18	+	5240647	5240819	5238099	5239049	5241698	5241889	3694	0,1,2	1,0,1	3,1,0	0,0,0	148	74	1	1.0	0.0,1.0,0.5	1.0,1.0,NA	-0.5
ENSG00000263753	LINC00667	chr18	+	5240647	5240964	5238911	5239049	5241698	5241889	3696	0,1,2	1,0,1	3,1,0	0,0,0	148	74	1	1.0	0.0,1.0,0.5	1.0,1.0,NA	-0.5
ENSG00000263753	LINC00667	chr18	+	5240647	5241255	5238080	5239049	5241698	5241812	3697	1,1,2	1,0,1	3,1,1	0,0,0	148	74	1	1.0	0.333,1.0,0.5	1.0,1.0,1.0	-0.389
ENSG00000263753	LINC00667	chr18	+	5240647	5241255	5238080	5239049	5243593	5245190	3698	0,1,2	0,0,0	3,1,0	0,2,0	148	74	1	1.0	NA,1.0,1.0	1.0,0.2,NA	0.4
ENSG00000263753	LINC00667	chr18	+	5240647	5241255	5238119	5239196	5241698	5241812	3699	1,0,1	0,0,0	1,0,1	0,1,0	148	74	1	1.0	1.0,NA,1.0	1.0,0.0,1.0	0.333
ENSG00000263753	LINC00667	chr18	+	5240647	5241889	5238157	5239049	5243593	5246494	3702	1,1,2	0,0,0	5,2,0	0,2,0	148	74	1	1.0	1.0,1.0,1.0	1.0,0.333,NA	0.334
ENSG00000263753	LINC00667	chr18	+	5241698	5241812	5238061	5239049	5243593	5243784	3703	1,0,2	0,0,0	0,0,0	0,2,0	148	74	1	1.0	1.0,NA,1.0	NA,0.0,NA	1.0
ENSG00000263753	LINC00667	chr18	+	5241698	5241889	5238061	5239049	5243593	5243784	3706	2,0,1	0,0,0	2,1,0	0,2,0	148	74	1	1.0	1.0,NA,1.0	1.0,0.2,NA	0.4
ENSG00000177337	DLGAP1-AS1	chr18	+	3594419	3594484	3594102	3594240	3596578	3596675	3714	9,1,8	2,0,0	6,4,8	1,1,0	139	74	1	1.0	0.706,1.0,1.0	0.762,0.68,1.0	0.088
ENSG00000177426	TGIF1	chr18	+	3450321	3450505	3449881	3450070	3456353	3456580	3720	7,4,6	1,1,0	8,11,5	1,0,2	148	74	0.588071603547	1.0	0.778,0.667,1.0	0.8,1.0,0.556	0.03
ENSG00000177426	TGIF1	chr18	+	3450324	3450505	3450035	3450070	3456353	3456580	3721	7,3,6	1,1,0	8,11,5	1,0,2	148	74	0.846125118156	1.0	0.778,0.6,1.0	0.8,1.0,0.556	0.007
ENSG00000101608	MYL12A	chr18	+	3249360	3249443	3247812	3247909	3249561	3249723	3722	1,0,0	0,0,0	4,0,0	1,0,0	148	74	1	1.0	1.0,NA,NA	0.667,NA,NA	0.333
ENSG00000101608	MYL12A	chr18	+	3249360	3249443	3247812	3247909	3253232	3253428	3723	3,0,3	992,224,908	9,2,2	1242,815,768	148	74	1	1.0	0.002,0.0,0.002	0.004,0.001,0.001	-0.001
ENSG00000101608	MYL12A	chr18	+	3249561	3249723	3247872	3247909	3253232	3253284	3724	0,0,1	992,224,908	1,0,0	1242,815,768	148	74	1	1.0	0.0,0.0,0.001	0.0,0.0,0.0	0.0
ENSG00000101608	MYL12A	chr18	+	3249561	3249723	3249360	3249443	3253232	3253284	3725	0,0,1	2,0,3	0,0,0	5,2,2	148	74	1	1.0	0.0,NA,0.143	0.0,0.0,0.0	0.071
ENSG00000132205	EMILIN2	chr18	+	2847808	2847931	2847005	2847322	2884963	2885139	3726	94,83,128	0,1,0	111,158,67	0,1,0	148	74	1	1.0	1.0,0.976,1.0	1.0,0.987,1.0	-0.004
ENSG00000076944	STXBP2	chr19	+	7638725	7638775	7637104	7637186	7639018	7639100	3747	17,7,15	0,0,0	26,11,21	0,1,0	124	74	1	1.0	1.0,1.0,1.0	1.0,0.868,1.0	0.044
ENSG00000076944	STXBP2	chr19	+	7639018	7639100	7638725	7638775	7639730	7639807	3748	30,2,15	1,0,0	24,13,13	0,0,0	148	74	1	1.0	0.938,1.0,1.0	1.0,1.0,1.0	-0.021
ENSG00000076944	STXBP2	chr19	+	7643164	7643245	7642982	7643048	7644613	7644752	3750	28,3,19	0,0,0	21,15,16	1,1,0	148	74	1	1.0	1.0,1.0,1.0	0.913,0.882,1.0	0.068
ENSG00000263551	AP000829.1	chr18	+	1061462	1061535	976696	976895	1133842	1133894	3755	0,3,0	0,0,0	0,0,1	0,1,2	147	74	1	1.0	NA,1.0,NA	NA,0.0,0.201	0.899
ENSG00000263551	AP000829.1	chr18	+	1061462	1061535	976696	976895	1159178	1159311	3756	0,0,1	1,0,0	0,0,1	4,1,2	147	74	1	1.0	0.0,NA,1.0	0.0,0.0,0.201	0.433
ENSG00000263551	AP000829.1	chr18	+	1133842	1133894	976589	976895	1159178	1159335	3757	0,0,1	1,0,0	0,2,2	4,1,2	126	74	1	1.0	0.0,NA,1.0	0.0,0.54,0.37	0.197
ENSG00000263551	AP000829.1	chr18	+	1133842	1133894	1061462	1061535	1159178	1159335	3758	0,3,1	0,0,1	0,1,0	0,0,0	126	74	1	1.0	NA,1.0,0.37	NA,1.0,NA	-0.315
ENSG00000263551	AP000829.1	chr18	+	1133842	1133952	976588	976895	1159178	1159398	3760	3,0,1	1,0,0	0,1,2	4,1,2	148	74	1	1.0	0.6,NA,1.0	0.0,0.333,0.333	0.578
ENSG00000263551	AP000829.1	chr18	+	1165093	1165185	1162814	1162853	1183829	1184085	3764	0,0,1	0,1,1	0,0,0	0,6,0	148	74	1	1.0	NA,0.0,0.333	NA,0.0,NA	0.167
ENSG00000176105	YES1	chr18	-	732833	732965	721587	724632	736807	736961	3765	38,5,11	1,0,0	30,8,14	0,1,0	148	74	1	1.0	0.95,1.0,1.0	1.0,0.8,1.0	0.05
ENSG00000176105	YES1	chr18	-	775057	775112	756556	756835	812113	812266	3766	0,0,0	23,12,23	1,0,0	43,13,18	129	74	1	1.0	0.0,0.0,0.0	0.013,0.0,0.0	-0.004
ENSG00000132199	ENOSF1	chr18	-	675320	675402	670317	674406	677344	677444	3768	5,10,14	0,1,0	10,13,2	0,0,0	148	74	1	1.0	1.0,0.833,1.0	1.0,1.0,1.0	-0.056
ENSG00000132199	ENOSF1	chr18	-	675320	675402	670317	674406	683245	683380	3769	3,13,13	0,0,1	8,13,3	0,0,0	148	74	1	1.0	1.0,1.0,0.867	1.0,1.0,1.0	-0.044
ENSG00000132199	ENOSF1	chr18	-	678695	678737	677742	677872	683245	683380	3770	4,6,12	1,4,0	6,13,1	5,3,6	116	74	0.034791859392	0.6746145934573958	0.718,0.489,1.0	0.434,0.734,0.096	0.314
ENSG00000132199	ENOSF1	chr18	-	691067	691106	690548	690631	693881	693908	3771	1,0,4	0,0,1	0,3,0	0,0,0	113	74	1	1.0	1.0,NA,0.724	NA,1.0,NA	-0.138
ENSG00000132199	ENOSF1	chr18	-	691203	691276	691067	691106	693881	693908	3772	5,8,15	1,0,2	20,22,12	0,2,0	147	74	0.804075088899	1.0	0.716,1.0,0.791	1.0,0.847,1.0	-0.113
ENSG00000132199	ENOSF1	chr18	-	693881	693908	690548	690631	694247	694334	3773	0,1,1	0,0,0	1,3,0	0,1,0	101	74	1	1.0	NA,1.0,1.0	1.0,0.687,NA	0.156
ENSG00000079101	CLUL1	chr18	+	598499	598582	596987	597129	606977	607099	3776	0,0,0	0,0,1	0,0,1	0,3,0	148	74	1	1.0	NA,NA,0.0	NA,0.0,1.0	-0.5
ENSG00000079101	CLUL1	chr18	+	612764	612911	606977	607099	617987	618087	3779	0,0,0	0,0,3	3,0,1	0,0,0	148	74	1	1.0	NA,NA,0.0	1.0,NA,1.0	-1.0
ENSG00000079101	CLUL1	chr18	+	644909	645097	641326	641541	649897	650182	3781	8,2,2	0,0,1	3,4,2	0,0,0	148	74	1	1.0	1.0,1.0,0.5	1.0,1.0,1.0	-0.167
ENSG00000158270	COLEC12	chr18	-	321661	321807	316736	320064	331667	331777	3785	35,29,98	0,0,0	138,25,101	0,0,1	148	74	1	1.0	1.0,1.0,1.0	1.0,1.0,0.981	0.006
ENSG00000158270	COLEC12	chr18	-	348064	348163	346294	347341	357399	357522	3786	31,18,53	1,0,0	75,12,74	0,0,0	148	74	1	1.0	0.939,1.0,1.0	1.0,1.0,1.0	-0.02
ENSG00000158270	COLEC12	chr18	-	480706	480757	357399	357522	500507	500701	3787	120,110,210	1,1,5	385,55,255	4,2,9	125	74	0.256850921369	1.0	0.986,0.985,0.961	0.983,0.942,0.944	0.021
ENSG00000079134	THOC1	chr18	-	225088	225139	224923	224994	225336	225403	3788	15,3,6	0,0,0	22,8,10	0,0,2	125	74	1	1.0	1.0,1.0,1.0	1.0,1.0,0.747	0.084
ENSG00000079134	THOC1	chr18	-	254272	254355	252538	252612	259179	259275	3789	22,32,49	0,0,0	44,64,38	0,1,2	148	74	0.614457469414	1.0	1.0,1.0,1.0	1.0,0.97,0.905	0.042
ENSG00000079134	THOC1	chr18	-	260717	260759	260185	260304	264025	264092	3790	1,0,0	1,0,4	0,0,0	3,2,4	116	74	1	1.0	0.389,NA,0.0	0.0,0.0,0.0	0.195
ENSG00000079134	THOC1	chr18	-	264025	264092	260185	260304	265302	265363	3791	27,8,23	0,0,0	33,9,19	0,1,0	141	74	1	1.0	1.0,1.0,1.0	1.0,0.825,1.0	0.058
ENSG00000125534	PPDPF	chr20	+	63521283	63521363	63520764	63520894	63521511	63521589	3792	1488,213,1127	1,1,4	1437,332,973	6,4,3	148	74	1	1.0	0.999,0.991,0.993	0.992,0.976,0.994	0.007
ENSG00000141556	TBCD	chr17	+	82756164	82756215	82752064	82752377	82763964	82764062	3794	28,30,64	0,7,15	64,20,46	17,2,9	125	74	0.455892524726	1.0	1.0,0.717,0.716	0.69,0.855,0.752	0.045
ENSG00000141556	TBCD	chr17	+	82781588	82781721	82772451	82772507	82797756	82797802	3795	45,20,28	0,1,0	51,18,35	0,0,0	148	74	1	1.0	1.0,0.909,1.0	1.0,1.0,1.0	-0.03
ENSG00000141556	TBCD	chr17	+	82900650	82900731	82893546	82893632	82903404	82903478	3796	8,4,12	0,1,0	19,7,19	1,0,0	148	74	1	1.0	1.0,0.667,1.0	0.905,1.0,1.0	-0.079
ENSG00000141556	TBCD	chr17	+	82937845	82937959	82937270	82937360	82938048	82938136	3800	1,0,0	2,4,7	0,0,0	4,3,4	148	74	1	1.0	0.2,0.0,0.0	0.0,0.0,0.0	0.067
ENSG00000141556	TBCD	chr17	+	82938048	82938136	82937215	82937360	82939366	82939476	3801	5,19,21	0,0,1	14,23,18	0,0,0	148	74	1	1.0	1.0,1.0,0.913	1.0,1.0,1.0	-0.029
ENSG00000167363	FN3K	chr17	+	82738488	82738640	82735614	82735777	82740762	82740854	3802	75,40,146	0,0,0	154,100,120	0,0,2	148	74	1	1.0	1.0,1.0,1.0	1.0,1.0,0.968	0.011
ENSG00000125779	PANK2	chr20	+	3901547	3901617	3891243	3891411	3907925	3908135	3803	0,1,0	0,0,2	0,0,0	0,1,0	144	74	1	1.0	NA,1.0,0.0	NA,0.0,NA	0.5
ENSG00000125779	PANK2	chr20	+	3901551	3901617	3889669	3889728	3907925	3908278	3804	0,1,0	15,7,11	0,0,0	17,21,18	140	74	1	1.0	0.0,0.07,0.0	0.0,0.0,0.0	0.023
ENSG00000125779	PANK2	chr20	+	3912457	3912634	3910576	3910830	3916926	3917050	3805	15,9,9	0,0,0	14,23,13	0,1,0	148	74	1	1.0	1.0,1.0,1.0	1.0,0.92,1.0	0.027
ENSG00000141568	FOXK2	chr17	+	82568053	82568201	82563353	82563548	82571723	82571870	3806	23,5,24	4,0,1	33,8,32	0,0,0	148	74	0.0341131506823	0.6682125780201486	0.742,1.0,0.923	1.0,1.0,1.0	-0.112
ENSG00000169660	HEXD	chr17	+	82424393	82424503	82419748	82419883	82428557	82428645	3811	2,9,20	0,0,1	7,14,11	0,0,2	148	74	1	1.0	1.0,1.0,0.909	1.0,1.0,0.733	0.059
ENSG00000169660	HEXD	chr17	+	82424418	82424503	82419748	82419883	82428557	82428645	3812	2,7,19	0,0,1	7,13,8	0,0,2	148	74	1	1.0	1.0,1.0,0.905	1.0,1.0,0.667	0.079
ENSG00000169660	HEXD	chr17	+	82428029	82428127	82419748	82419883	82428557	82428645	3813	0,0,0	0,0,1	2,1,0	0,0,2	148	74	1	1.0	NA,NA,0.0	1.0,1.0,0.0	-0.667
ENSG00000169660	HEXD	chr17	+	82428029	82428127	82424393	82424503	82428557	82428645	3814	0,0,0	2,7,19	2,1,0	7,13,8	148	74	0.909165799183	1.0	0.0,0.0,0.0	0.125,0.037,0.0	-0.054
ENSG00000169660	HEXD	chr17	+	82433657	82433822	82428557	82428645	82435688	82435740	3815	0,2,10	0,0,2	4,5,7	0,0,0	148	74	1	1.0	NA,1.0,0.714	1.0,1.0,1.0	-0.143
ENSG00000169660	HEXD	chr17	+	82439630	82439713	82436666	82437363	82440996	82441070	3816	2,2,7	0,0,0	5,8,5	0,0,1	148	74	1	1.0	1.0,1.0,1.0	1.0,1.0,0.714	0.095
ENSG00000169660	HEXD	chr17	+	82439630	82440334	82437167	82437363	82440996	82441075	3817	0,1,1	0,0,0	1,1,0	0,0,1	148	74	1	1.0	NA,1.0,1.0	1.0,1.0,0.0	0.333
ENSG00000169660	HEXD	chr17	+	82440262	82440334	82439630	82439713	82440996	82441075	3818	0,1,0	2,2,6	0,1,1	4,8,5	146	74	1	1.0	0.0,0.202,0.0	0.0,0.06,0.092	0.017
ENSG00000169660	HEXD	chr17	+	82440472	82440613	82439630	82439713	82440996	82441075	3819	0,1,3	2,2,6	6,0,1	4,8,5	148	74	0.723612547704	1.0	0.0,0.2,0.2	0.429,0.0,0.091	-0.04
ENSG00000169660	HEXD	chr17	+	82440472	82440613	82439999	82440334	82440996	82441075	3820	0,1,3	0,1,0	6,0,1	0,1,0	148	74	1	1.0	NA,0.333,1.0	1.0,0.0,1.0	-0.0
ENSG00000169660	HEXD	chr17	+	82441799	82441889	82440996	82441266	82442176	82442352	3821	6,0,8	0,0,2	4,3,4	0,0,0	148	74	1	1.0	1.0,NA,0.667	1.0,1.0,1.0	-0.166
ENSG00000176155	CCDC57	chr17	-	82108767	82108954	82101751	82101866	82127691	82127818	3823	0,0,0	3,7,0	1,0,0	5,6,4	148	74	1	1.0	0.0,0.0,NA	0.091,0.0,0.0	-0.03
ENSG00000176155	CCDC57	chr17	-	82134072	82134194	82128492	82128597	82151559	82151773	3824	0,12,3	0,1,0	3,11,6	0,0,0	148	74	1	1.0	NA,0.857,1.0	1.0,1.0,1.0	-0.072
ENSG00000176155	CCDC57	chr17	-	82178473	82178605	82172637	82172860	82183773	82183932	3826	4,42,16	0,0,0	20,39,18	3,4,0	148	74	0.000908752192035	0.07240512594980161	1.0,1.0,1.0	0.769,0.83,1.0	0.134
ENSG00000176155	CCDC57	chr17	-	82179026	82179189	82178473	82178605	82183773	82183932	3827	2,12,5	0,22,2	3,7,10	2,17,8	148	74	0.377757831142	1.0	1.0,0.214,0.556	0.429,0.171,0.385	0.262
ENSG00000176155	CCDC57	chr17	-	82198313	82198422	82195262	82195364	82201537	82201952	3828	7,51,45	0,0,0	44,65,44	0,0,4	148	74	0.672355126984	1.0	1.0,1.0,1.0	1.0,1.0,0.846	0.051
ENSG00000176155	CCDC57	chr17	-	82207730	82208048	82201537	82201952	82212784	82212813	3829	0,0,0	11,8,10	0,0,2	31,25,22	148	74	1	1.0	0.0,0.0,0.0	0.0,0.0,0.043	-0.014
ENSG00000176155	CCDC57	chr17	-	82207846	82208048	82201537	82201952	82212784	82212819	3830	0,1,1	11,8,10	0,2,3	31,25,22	148	74	1	1.0	0.0,0.059,0.048	0.0,0.038,0.064	0.002
ENSG00000169710	FASN	chr17	-	82085034	82085156	82084798	82084953	82085237	82085402	3831	22,10,38	0,0,1	23,21,17	0,0,0	148	74	1	1.0	1.0,1.0,0.95	1.0,1.0,1.0	-0.017
ENSG00000149346	SLX4IP	chr20	+	10458175	10458231	10435304	10435453	10556230	10556320	3832	4,0,4	0,0,1	12,2,5	1,0,1	130	74	1	1.0	1.0,NA,0.695	0.872,1.0,0.74	-0.023
ENSG00000149346	SLX4IP	chr20	+	10621313	10621414	10601730	10601819	10622658	10628030	3833	8,8,10	0,0,1	7,9,6	0,0,0	148	74	1	1.0	1.0,1.0,0.833	1.0,1.0,1.0	-0.056
ENSG00000169718	DUS1L	chr17	-	82060700	82060783	82059947	82060093	82060864	82060961	3834	33,49,74	0,0,1	30,64,64	0,0,0	148	74	1	1.0	1.0,1.0,0.974	1.0,1.0,1.0	-0.009
ENSG00000169718	DUS1L	chr17	-	82063467	82063518	82062860	82062973	82064125	82064201	3835	10,14,15	0,0,2	17,21,17	0,2,0	125	74	1	1.0	1.0,1.0,0.816	1.0,0.861,1.0	-0.015
ENSG00000169689	CENPX	chr17	-	82019509	82019694	82019292	82019381	82019857	82019909	3836	2,0,2	23,20,45	5,3,4	55,45,25	148	74	0.0473001312038	0.7994113083617438	0.042,0.0,0.022	0.043,0.032,0.074	-0.028
ENSG00000169689	CENPX	chr17	-	82019640	82019694	82018837	82019381	82019857	82019909	3837	30,10,38	23,20,45	28,25,35	55,45,25	128	74	0.587769747272	1.0	0.43,0.224,0.328	0.227,0.243,0.447	0.022
ENSG00000101639	CEP192	chr18	+	12999420	12999588	12991361	12991437	13001456	13001582	3838	63,23,70	1,0,0	105,63,71	1,1,1	148	74	1	1.0	0.969,1.0,1.0	0.981,0.969,0.973	0.015
ENSG00000101639	CEP192	chr18	+	13000311	13000486	12999420	12999588	13001456	13001582	3839	0,0,0	51,23,64	0,1,0	95,59,68	148	74	1	1.0	0.0,0.0,0.0	0.0,0.008,0.0	-0.003
ENSG00000101639	CEP192	chr18	+	13029662	13030002	13019081	13019206	13048858	13049681	3840	5,0,6	1,0,1	5,4,5	1,0,0	148	74	1	1.0	0.714,NA,0.75	0.714,1.0,1.0	-0.173
ENSG00000101639	CEP192	chr18	+	13030464	13030608	13029662	13030002	13048858	13049681	3841	23,23,28	0,0,0	39,37,38	0,0,1	148	74	1	1.0	1.0,1.0,1.0	1.0,1.0,0.95	0.017
ENSG00000101639	CEP192	chr18	+	13037236	13037301	13030464	13030608	13040829	13040956	3842	58,9,52	0,0,0	46,26,43	0,1,0	139	74	1	1.0	1.0,1.0,1.0	1.0,0.933,1.0	0.022
ENSG00000101639	CEP192	chr18	+	13038369	13038579	13037236	13037301	13040829	13040956	3843	7,7,14	0,0,0	26,11,16	6,2,8	148	74	3309.45	3.62562e+10	1.0,1.0,1.0	0.684,0.733,0.5	0.361
ENSG00000101639	CEP192	chr18	+	13040829	13040956	13030464	13030608	13048858	13049681	3844	1,0,0	2,3,5	0,2,0	10,2,10	148	74	1	1.0	0.2,0.0,0.0	0.0,0.333,0.0	-0.044
ENSG00000101639	CEP192	chr18	+	13040829	13040956	13038369	13038579	13048858	13049681	3845	7,4,7	0,0,1	17,11,12	0,0,0	148	74	1	1.0	1.0,1.0,0.778	1.0,1.0,1.0	-0.074
ENSG00000101639	CEP192	chr18	+	13042203	13042334	13040829	13040956	13048858	13049681	3846	38,23,46	1,0,0	50,56,65	0,1,0	148	74	1	1.0	0.95,1.0,1.0	1.0,0.966,1.0	-0.005
ENSG00000101639	CEP192	chr18	+	13071038	13071212	13069737	13069856	13072754	13072845	3848	15,7,39	1,0,2	29,27,24	1,3,4	148	74	0.0547521802024	0.8635080348116299	0.882,1.0,0.907	0.935,0.818,0.75	0.095
ENSG00000101639	CEP192	chr18	+	13073008	13073185	13072754	13072845	13087016	13087277	3849	88,23,73	4,0,2	91,74,89	4,1,3	148	74	0.834061871991	1.0	0.917,1.0,0.948	0.919,0.974,0.937	0.012
ENSG00000101639	CEP192	chr18	+	13088753	13088904	13087530	13087646	13089455	13089565	3851	0,2,2	21,10,26	0,0,0	57,24,37	148	74	0.483969320504	1.0	0.0,0.091,0.037	0.0,0.0,0.0	0.043
ENSG00000101639	CEP192	chr18	+	13103874	13103967	13103508	13103588	13104983	13105079	3852	0,0,1	3,9,24	0,1,0	30,14,19	148	74	1	1.0	0.0,0.0,0.02	0.0,0.034,0.0	-0.005
ENSG00000101639	CEP192	chr18	+	13113585	13113705	13104983	13105079	13116376	13116503	3853	2,4,18	0,0,0	7,5,5	0,2,0	148	74	0.865545653764	1.0	1.0,1.0,1.0	1.0,0.556,1.0	0.148
ENSG00000101639	CEP192	chr18	+	13114129	13114251	13113585	13113705	13116376	13116503	3854	7,9,23	0,0,1	29,18,22	0,0,0	148	74	1	1.0	1.0,1.0,0.92	1.0,1.0,1.0	-0.027
ENSG00000101639	CEP192	chr18	+	13116373	13116503	13114129	13114251	13117584	13117643	3855	20,7,24	0,0,1	38,20,35	0,0,0	148	74	1	1.0	1.0,1.0,0.923	1.0,1.0,1.0	-0.026
ENSG00000101639	CEP192	chr18	+	13116376	13116503	13114129	13114251	13117584	13117612	3856	17,8,21	0,0,1	33,17,36	0,0,0	148	74	1	1.0	1.0,1.0,0.913	1.0,1.0,1.0	-0.029
ENSG00000197063	MAFG	chr17	-	81923352	81923416	81923149	81923214	81927527	81927708	3857	0,0,0	7,1,0	0,1,0	3,1,4	138	74	1	1.0	0.0,0.0,NA	0.0,0.349,0.0	-0.116
ENSG00000183684	ALYREF	chr17	-	81889782	81889969	81889300	81889329	81890688	81891005	3858	0,0,2	5,7,6	0,0,0	7,10,9	148	74	1	1.0	0.0,0.0,0.143	0.0,0.0,0.0	0.048
ENSG00000225663	MCRIP1	chr17	-	81823411	81823513	81822360	81823311	81824286	81824390	3859	43,12,44	1,0,1	57,28,52	2,0,0	148	74	1	1.0	0.956,1.0,0.957	0.934,1.0,1.0	-0.007
ENSG00000185504	FAAP100	chr17	-	81546400	81546540	81545745	81545882	81546908	81547203	3862	1,0,2	0,1,3	0,0,1	11,7,2	148	74	0.446467399017	1.0	1.0,0.0,0.25	0.0,0.0,0.2	0.35
ENSG00000185504	FAAP100	chr17	-	81551731	81552052	81550247	81551203	81552165	81552376	3863	5,2,6	0,0,0	6,4,4	0,0,4	148	74	0.0706869611981	0.9876930636808845	1.0,1.0,1.0	1.0,1.0,0.333	0.222
ENSG00000185504	FAAP100	chr17	-	81551927	81552052	81550247	81551203	81552165	81552353	3864	6,9,7	0,0,0	9,12,15	0,0,4	148	74	0.347819440769	1.0	1.0,1.0,1.0	1.0,1.0,0.652	0.116
ENSG00000157637	SLC38A10	chr17	-	81250069	81250093	81246884	81247058	81251492	81251612	3873	0,0,3	0,1,0	3,3,2	0,1,0	98	74	1	1.0	NA,0.0,1.0	1.0,0.694,1.0	-0.398
ENSG00000157637	SLC38A10	chr17	-	81250069	81250093	81246884	81247061	81251492	81251612	3874	0,2,9	8,46,15	3,5,7	9,28,17	98	74	0.236049709932	1.0	0.0,0.032,0.312	0.201,0.119,0.237	-0.071
ENSG00000157637	SLC38A10	chr17	-	81277030	81277133	81275968	81276151	81280608	81280733	3876	85,46,41	0,0,0	78,47,48	0,1,0	148	74	1	1.0	1.0,1.0,1.0	1.0,0.959,1.0	0.014
ENSG00000167302	TEPSIN	chr17	-	81232314	81232518	81231846	81232021	81233431	81233503	3877	1,0,0	0,1,0	1,0,1	0,0,0	148	74	1	1.0	1.0,0.0,NA	1.0,NA,1.0	-0.5
ENSG00000175866	BAIAP2	chr17	+	81036862	81036961	81035150	81035308	81053667	81053743	3879	6,1,1	29,13,34	11,0,2	46,7,31	148	74	0.294427501109	1.0	0.094,0.037,0.014	0.107,0.0,0.031	0.002
ENSG00000141564	RPTOR	chr17	+	80643727	80643810	80625690	80625793	80707840	80707999	3882	11,13,19	0,0,3	20,32,25	2,0,0	148	74	0.756358661701	1.0	1.0,1.0,0.76	0.833,1.0,1.0	-0.024
ENSG00000141564	RPTOR	chr17	+	80791449	80791509	80754009	80754185	80822200	80822301	3883	3,4,3	0,0,0	12,19,8	0,0,1	134	74	1	1.0	1.0,1.0,1.0	1.0,1.0,0.815	0.062
ENSG00000141564	RPTOR	chr17	+	80823078	80823223	80822200	80822301	80837921	80837997	3884	39,37,43	0,0,0	51,62,54	0,1,0	148	74	1	1.0	1.0,1.0,1.0	1.0,0.969,1.0	0.01
ENSG00000141564	RPTOR	chr17	+	80925369	80925480	80923489	80923673	80940495	80940601	3885	17,7,23	2,0,0	27,12,32	2,0,3	148	74	0.065069942943	0.9513920399316135	0.81,1.0,1.0	0.871,1.0,0.842	0.032
ENSG00000141564	RPTOR	chr17	+	80962460	80962577	80961393	80961480	80962927	80963057	3886	53,15,62	1,0,0	85,52,43	0,0,0	148	74	1	1.0	0.964,1.0,1.0	1.0,1.0,1.0	-0.012
ENSG00000173821	RNF213	chr17	+	80263573	80263778	80260865	80260902	80273240	80273404	3887	22,18,24	0,0,0	23,28,33	0,0,1	148	74	1	1.0	1.0,1.0,1.0	1.0,1.0,0.943	0.019
ENSG00000173821	RNF213	chr17	+	80278763	80278910	80273240	80273404	80287814	80288363	3888	10,4,9	32,42,52	10,11,7	51,60,54	148	74	0.8946472985	1.0	0.135,0.045,0.08	0.089,0.084,0.061	0.009
ENSG00000173821	RNF213	chr17	+	80307127	80307201	80306251	80306468	80309017	80309171	3889	31,9,11	0,1,0	12,12,13	0,0,0	148	74	1	1.0	1.0,0.818,1.0	1.0,1.0,1.0	-0.061
ENSG00000181045	SLC26A11	chr17	+	80222654	80222847	80221345	80221794	80223251	80223272	3893	12,0,2	0,0,1	3,4,2	0,1,0	148	74	1	1.0	1.0,NA,0.5	1.0,0.667,1.0	-0.139
ENSG00000181523	SGSH	chr17	-	80214614	80214679	80214171	80214328	80215032	80215138	3897	4,1,1	0,0,0	4,0,9	0,0,2	139	74	1	1.0	1.0,1.0,1.0	1.0,NA,0.706	0.147
ENSG00000181523	SGSH	chr17	-	80214614	80214765	80209281	80214328	80215032	80215138	3898	16,14,24	0,0,0	15,22,24	0,0,2	148	74	1	1.0	1.0,1.0,1.0	1.0,1.0,0.857	0.048
ENSG00000181523	SGSH	chr17	-	80214614	80214783	80214289	80214328	80215032	80215138	3900	4,1,1	0,0,0	3,0,9	0,0,2	148	74	1	1.0	1.0,1.0,1.0	1.0,NA,0.692	0.154
ENSG00000262580	AC087741.1	chr17	-	80204498	80204596	80203777	80203965	80205332	80205476	3903	2,0,1	1,1,0	1,1,0	4,2,1	148	74	0.357366880973	1.0	0.5,0.0,1.0	0.111,0.2,0.0	0.396
ENSG00000185433	LINC00158	chr21	-	25388913	25389082	25385387	25386338	25420707	25420800	3906	0,0,0	4,3,3	0,2,0	0,8,2	148	74	1	1.0	0.0,0.0,0.0	NA,0.111,0.0	-0.056
ENSG00000185433	LINC00158	chr21	-	25396448	25396684	25385401	25386338	25420707	25420800	3908	0,0,0	4,3,3	1,1,0	0,8,2	148	74	1	1.0	0.0,0.0,0.0	1.0,0.059,0.0	-0.353
ENSG00000173918	C1QTNF1	chr17	+	79043954	79044123	79024168	79024494	79046554	79046694	3924	3,0,5	0,0,1	10,6,2	0,0,1	148	74	1	1.0	1.0,NA,0.714	1.0,1.0,0.5	0.024
ENSG00000171302	CANT1	chr17	-	78997839	78997963	78996991	78997644	79009663	79009764	3925	27,22,26	0,0,2	33,17,27	0,0,0	148	74	1	1.0	1.0,1.0,0.867	1.0,1.0,1.0	-0.044
ENSG00000171302	CANT1	chr17	-	78998147	78998286	78997839	78997963	79000099	79000270	3926	0,0,0	0,0,1	0,0,1	0,0,0	148	74	1	1.0	NA,NA,0.0	NA,NA,1.0	-1.0
ENSG00000171302	CANT1	chr17	-	78998147	78998286	78997839	78997963	79009663	79009778	3927	0,0,0	16,16,18	1,0,1	16,9,14	148	74	1	1.0	0.0,0.0,0.0	0.03,0.0,0.034	-0.021
ENSG00000171302	CANT1	chr17	-	79000099	79000270	78997392	78997963	79009663	79009764	3929	2,0,3	16,16,18	0,0,1	16,9,14	148	74	0.194956359072	1.0	0.059,0.0,0.077	0.0,0.0,0.034	0.034
ENSG00000171302	CANT1	chr17	-	79000099	79000270	78998147	78998286	79009663	79009764	3930	2,0,2	0,0,0	0,0,1	1,0,0	148	74	1	1.0	1.0,NA,1.0	0.0,NA,1.0	0.5
ENSG00000171302	CANT1	chr17	-	79005371	79005481	78997576	78997963	79009663	79009765	3931	0,0,0	16,16,18	0,0,1	16,9,14	148	74	1	1.0	0.0,0.0,0.0	0.0,0.0,0.034	-0.011
ENSG00000171302	CANT1	chr17	-	79005371	79005481	79000099	79000270	79009663	79009765	3932	0,0,0	2,0,2	0,0,1	0,0,1	148	74	1	1.0	0.0,NA,0.0	NA,NA,0.333	-0.333
ENSG00000267787	AC027097.2	chr18	+	57735150	57735592	57641558	57642052	57737761	57738044	3934	1,0,1	0,0,1	1,1,1	0,0,0	148	74	1	1.0	1.0,NA,0.333	1.0,1.0,1.0	-0.334
ENSG00000108679	LGALS3BP	chr17	-	78975964	78976156	78974630	78974819	78977139	78977214	3938	137,175,252	0,0,0	230,205,344	0,1,0	148	74	1	1.0	1.0,1.0,1.0	1.0,0.99,1.0	0.003
ENSG00000108679	LGALS3BP	chr17	-	78979445	78979586	78977139	78977214	78979823	78979923	3941	0,0,0	12,10,17	0,1,0	19,7,21	148	74	1	1.0	0.0,0.0,0.0	0.0,0.067,0.0	-0.022
ENSG00000055483	USP36	chr17	-	78796316	78796494	78787465	78787658	78798399	78798455	3943	0,1,0	0,0,0	0,0,0	3,0,0	148	74	1	1.0	NA,1.0,NA	0.0,NA,NA	1.0
ENSG00000055483	USP36	chr17	-	78797785	78797879	78787380	78787658	78798399	78798551	3944	2,2,4	0,0,0	3,4,2	3,0,0	148	74	0.197172541641	1.0	1.0,1.0,1.0	0.333,1.0,1.0	0.222
ENSG00000055483	USP36	chr17	-	78820990	78821061	78819929	78820012	78821936	78822004	3946	15,15,18	3,0,3	25,12,18	2,0,0	145	74	0.00803868150645	0.2814915013816824	0.718,1.0,0.754	0.864,1.0,1.0	-0.131
ENSG00000055483	USP36	chr17	-	78823112	78823183	78821936	78822004	78827244	78827347	3947	0,0,0	5,9,9	0,0,2	8,7,4	145	74	1	1.0	0.0,0.0,0.0	0.0,0.0,0.203	-0.068
ENSG00000108669	CYTH1	chr17	-	78698819	78698968	78680970	78681042	78700330	78700443	3950	16,8,13	0,2,0	14,16,11	0,0,0	148	74	1	1.0	1.0,0.667,1.0	1.0,1.0,1.0	-0.111
ENSG00000089685	BIRC5	chr17	+	78215965	78216034	78214679	78214789	78216663	78216781	3970	0,1,0	2,2,3	3,0,2	10,1,4	143	74	0.0481897476847	0.8082124167458571	0.0,0.206,0.0	0.134,0.0,0.206	-0.045
ENSG00000089685	BIRC5	chr17	+	78215965	78216066	78214679	78214789	78216663	78216781	3971	0,1,0	2,2,3	3,0,2	10,1,4	148	74	0.0566137241685	0.8820447877315108	0.0,0.2,0.0	0.13,0.0,0.2	-0.043
ENSG00000089685	BIRC5	chr17	+	78216663	78216781	78214679	78214789	78223464	78225635	3974	17,23,31	1,1,1	36,15,20	1,1,0	148	74	1	1.0	0.895,0.92,0.939	0.947,0.882,1.0	-0.025
ENSG00000089685	BIRC5	chr17	+	78222827	78222992	78214679	78214789	78223464	78223554	3975	0,0,1	1,1,1	1,0,0	1,1,0	148	74	1	1.0	0.0,0.0,0.333	0.333,0.0,NA	-0.056
ENSG00000089685	BIRC5	chr17	+	78222827	78222992	78216663	78216781	78223464	78223554	3976	0,1,1	15,21,28	2,0,0	26,14,16	148	74	1	1.0	0.0,0.023,0.018	0.037,0.0,0.0	0.001
ENSG00000142227	EMP3	chr19	+	48325990	48326053	48321508	48321977	48326829	48326922	3979	0,0,1	0,0,0	0,0,0	0,2,0	137	74	1	1.0	NA,NA,1.0	NA,0.0,NA	1.0
ENSG00000142227	EMP3	chr19	+	48325990	48326053	48325580	48325610	48326829	48326922	3980	2,0,1	13,1,8	1,0,3	14,1,7	137	74	0.463896679718	1.0	0.077,0.0,0.063	0.037,0.0,0.188	-0.028
ENSG00000142227	EMP3	chr19	+	48326829	48326922	48325546	48325610	48327520	48327561	3981	43,5,33	1,0,0	38,6,33	1,0,1	148	74	1	1.0	0.956,1.0,1.0	0.95,1.0,0.943	0.021
ENSG00000142227	EMP3	chr19	+	48327520	48327561	48326829	48326922	48329351	48329492	3983	18,0,12	0,0,0	6,0,9	3,0,0	115	74	1	1.0	1.0,NA,1.0	0.563,NA,1.0	0.219
ENSG00000142227	EMP3	chr19	+	48327520	48327623	48326829	48326922	48329351	48329439	3985	37,5,39	0,0,0	43,9,30	3,0,0	148	74	0.729899879134	1.0	1.0,1.0,1.0	0.878,1.0,1.0	0.041
ENSG00000142227	EMP3	chr19	+	48327520	48327664	48326829	48326922	48329351	48329492	3986	32,4,25	0,0,0	24,5,25	3,0,0	148	74	0.769524401746	1.0	1.0,1.0,1.0	0.8,1.0,1.0	0.067
ENSG00000184640	SEPTIN9	chr17	+	77307140	77307197	77281498	77281554	77402058	77402200	4001	4,3,13	1,0,1	13,2,4	1,0,0	131	74	1	1.0	0.693,1.0,0.88	0.88,1.0,1.0	-0.102
ENSG00000184640	SEPTIN9	chr17	+	77402058	77402703	77307140	77307197	77482143	77482335	4003	46,13,57	1,0,0	65,15,45	0,0,0	148	74	1	1.0	0.958,1.0,1.0	1.0,1.0,1.0	-0.014
ENSG00000184640	SEPTIN9	chr17	+	77451366	77451528	77450575	77450786	77482143	77482335	4004	8,8,9	6,3,3	30,8,11	6,0,3	148	74	0.0584641675936	0.9007475343715118	0.4,0.571,0.6	0.714,1.0,0.647	-0.263
ENSG00000092931	MFSD11	chr17	+	76743397	76743456	76742176	76742273	76744321	76744466	4009	21,9,28	1,3,1	26,16,20	2,2,1	133	74	0.519805813377	1.0	0.921,0.625,0.94	0.879,0.817,0.918	-0.043
ENSG00000181038	METTL23	chr17	+	76726969	76727178	76726850	76726879	76732977	76733215	4011	1,0,0	1,0,0	1,5,5	2,0,1	148	74	1	1.0	0.333,NA,NA	0.2,1.0,0.714	-0.305
ENSG00000181038	METTL23	chr17	+	76729689	76729794	76726829	76726879	76732977	76733215	4013	1,1,3	1,0,0	5,4,5	2,0,1	148	74	0.628210706064	1.0	0.333,1.0,1.0	0.556,1.0,0.714	0.021
ENSG00000181038	METTL23	chr17	+	76729689	76729794	76726829	76727213	76732977	76733215	4014	1,1,3	0,1,1	5,4,5	5,4,2	148	74	0.00962907724855	0.31456011139432505	1.0,0.333,0.6	0.333,0.333,0.556	0.237
ENSG00000181038	METTL23	chr17	+	76729689	76729794	76726838	76727178	76732977	76733215	4015	1,1,4	1,0,0	6,4,5	1,5,5	148	74	0.000129545233779	0.020483505392633116	0.333,1.0,1.0	0.75,0.286,0.333	0.321
ENSG00000182534	MXRA7	chr17	-	76683846	76683927	76679568	76680879	76685071	76685165	4017	74,22,77	175,44,155	98,80,77	131,131,115	148	74	0.0107287663272	0.3329735776990902	0.175,0.2,0.199	0.272,0.234,0.251	-0.061
ENSG00000187266	EPOR	chr19	-	11383430	11383535	11383096	11383232	11384092	11384284	4032	1,0,0	4,8,7	0,0,0	11,1,5	148	74	1	1.0	0.111,0.0,0.0	0.0,0.0,0.0	0.037
ENSG00000129646	QRICH2	chr17	-	76277162	76277310	76276679	76276767	76277988	76278189	4033	2,2,6	0,0,0	3,6,4	0,0,1	148	74	1	1.0	1.0,1.0,1.0	1.0,1.0,0.667	0.111
ENSG00000267128	RNF157-AS1	chr17	+	76145421	76145564	76144921	76145086	76147293	76147599	4034	1,0,0	0,0,0	0,0,0	0,1,0	148	74	1	1.0	1.0,NA,NA	NA,0.0,NA	1.0
ENSG00000257949	TEN1	chr17	+	75984891	75985012	75979270	75979511	75986186	75986284	4037	0,0,1	5,8,6	0,0,0	10,4,4	148	74	1	1.0	0.0,0.0,0.077	0.0,0.0,0.0	0.026
ENSG00000161533	ACOX1	chr17	-	75960214	75960375	75957420	75957566	75973624	75973785	4039	14,5,15	7,0,4	21,15,9	7,1,2	148	74	0.702533225139	1.0	0.5,1.0,0.652	0.6,0.882,0.692	-0.007
ENSG00000161533	ACOX1	chr17	-	75960214	75960375	75957420	75957566	75978533	75978693	4040	15,5,18	0,1,0	30,17,11	0,0,3	148	74	0.541918678901	1.0	1.0,0.714,1.0	1.0,1.0,0.647	0.022
ENSG00000161533	ACOX1	chr17	-	75973624	75973785	75957458	75957566	75978533	75978693	4041	9,0,5	0,1,0	8,1,4	0,0,3	148	74	0.477441299959	1.0	1.0,0.0,1.0	1.0,1.0,0.4	-0.133
ENSG00000161533	ACOX1	chr17	-	75973624	75973785	75960214	75960375	75978533	75978693	4042	2,0,1	1,0,3	1,0,2	9,2,2	148	74	1	1.0	0.5,NA,0.143	0.053,0.0,0.333	0.193
ENSG00000197857	ZNF44	chr19	-	12272486	12274063	12250241	12250368	12274972	12275033	4043	3,7,8	1,0,0	7,9,11	0,2,0	148	74	1	1.0	0.6,1.0,1.0	1.0,0.692,1.0	-0.031
ENSG00000197857	ZNF44	chr19	-	12293231	12293375	12291027	12291250	12294691	12294794	4047	0,1,0	0,0,0	0,0,0	0,2,0	148	74	1	1.0	NA,1.0,NA	NA,0.0,NA	1.0
ENSG00000138867	GUCD1	chr22	-	24543841	24544083	24540422	24543100	24546913	24547005	4054	11,7,7	0,0,0	12,7,10	0,0,1	148	74	1	1.0	1.0,1.0,1.0	1.0,1.0,0.833	0.056
ENSG00000138867	GUCD1	chr22	-	24543841	24544083	24540437	24543097	24546913	24547005	4055	63,13,55	0,0,0	48,16,65	1,0,0	148	74	1	1.0	1.0,1.0,1.0	0.96,1.0,1.0	0.013
ENSG00000138867	GUCD1	chr22	-	24548916	24549001	24547715	24548073	24555614	24555935	4056	31,12,41	1,0,0	23,25,14	0,1,0	148	74	1	1.0	0.939,1.0,1.0	1.0,0.926,1.0	0.004
ENSG00000138867	GUCD1	chr22	-	24554948	24555136	24548916	24549001	24555614	24555859	4057	6,6,12	1,1,6	24,18,11	0,1,1	148	74	1	1.0	0.75,0.75,0.5	1.0,0.9,0.846	-0.249
ENSG00000177728	TMEM94	chr17	+	75457293	75457477	75456649	75456751	75471799	75471929	4058	0,1,0	6,0,7	2,1,1	5,2,3	148	74	0.109518910462	1.0	0.0,1.0,0.0	0.167,0.2,0.143	0.163
ENSG00000177728	TMEM94	chr17	+	75487277	75487380	75486289	75486426	75487931	75487955	4059	0,0,1	24,17,31	0,0,0	43,53,40	148	74	1	1.0	0.0,0.0,0.016	0.0,0.0,0.0	0.005
ENSG00000177728	TMEM94	chr17	+	75491690	75491852	75491376	75491455	75492473	75492789	4061	31,9,42	0,0,1	42,20,41	0,2,0	148	74	1	1.0	1.0,1.0,0.955	1.0,0.833,1.0	0.041
ENSG00000177728	TMEM94	chr17	+	75491690	75491900	75491302	75491455	75492473	75492762	4062	75,19,47	0,0,1	67,34,52	0,2,0	148	74	1	1.0	1.0,1.0,0.959	1.0,0.895,1.0	0.021
ENSG00000177728	TMEM94	chr17	+	75492238	75492337	75491690	75491852	75492473	75492742	4063	3,3,6	8,0,14	2,2,1	13,3,13	148	74	0.0391177572641	0.7223165383447883	0.158,1.0,0.176	0.071,0.25,0.037	0.325
[truncated: 28,677 more rows]

## Sheet: WTvsP633Lnuc_RI
#These data are generated using rMATS turbo [31] package (v4.1.1) with default statistics and column naming.
GeneID	geneSymbol	chr	strand	riExonStart_0base	riExonEnd	upstreamES	upstreamEE	downstreamES	downstreamEE	ID	IJC_SAMPLE_1	SJC_SAMPLE_1	IJC_SAMPLE_2	SJC_SAMPLE_2	IncFormLen	SkipFormLen	PValue	FDR	IncLevel1	IncLevel2	IncLevelDifference
ENSG00000160310	PRMT2	chr21	+	46660832	46661936	46660832	46660962	46661799	46661936	2	8,2,1	7,1,16	12,9,6	4,3,13	148	74	0.061029273062	0.4803168733960648	0.364,0.5,0.03	0.6,0.6,0.188	-0.165
ENSG00000160294	MCM3AP	chr21	-	46246306	46246886	46246306	46246404	46246627	46246886	3	4,23,5	2,2,1	4,25,12	6,7,1	148	74	0.173902570617	0.8203093179860217	0.5,0.852,0.714	0.25,0.641,0.857	0.106
ENSG00000197381	ADARB1	chr21	+	45222017	45226560	45222017	45222107	45225546	45226560	4	19,17,20	2,1,2	25,57,14	7,5,4	148	74	0.0810612091763	0.5603219170750408	0.826,0.895,0.833	0.641,0.851,0.636	0.142
ENSG00000197381	ADARB1	chr21	+	45222017	45226560	45222017	45223577	45225546	45226560	5	18,39,29	0,1,1	37,92,33	1,3,1	148	74	1	1.0	1.0,0.951,0.935	0.949,0.939,0.943	0.018
ENSG00000160226	CFAP410	chr21	-	44330462	44332014	44330462	44330916	44331842	44332014	7	5,13,20	0,1,0	9,19,12	0,2,1	148	74	0.618990088615	1.0	1.0,0.867,1.0	1.0,0.826,0.857	0.061
ENSG00000160221	GATD3A	chr21	+	44144820	44145723	44144820	44144916	44145570	44145723	11	0,1,0	0,0,0	0,0,1	0,1,0	148	74	1	1.0	NA,1.0,NA	NA,0.0,1.0	0.5
ENSG00000182093	GET1	chr21	+	39405913	39406731	39405913	39406058	39406561	39406731	21	6,1,5	0,0,1	4,7,4	0,0,0	148	74	1	1.0	1.0,1.0,0.714	1.0,1.0,1.0	-0.095
ENSG00000205581	HMGN1	chr21	-	39345145	39348339	39345145	39345274	39348291	39348339	25	29,26,69	251,77,368	46,97,50	684,218,342	148	74	0.712018816589	1.0	0.055,0.144,0.086	0.033,0.182,0.068	0.001
ENSG00000205581	HMGN1	chr21	-	39348421	39348577	39348421	39348451	39348544	39348577	26	4,9,15	78,43,88	20,32,32	97,58,54	148	74	86525.2	0.0023621392533921003	0.025,0.095,0.079	0.093,0.216,0.229	-0.113
ENSG00000205726	ITSN1	chr21	+	33829005	33829745	33829005	33829050	33829623	33829745	29	0,5,2	1,0,0	4,12,4	0,0,1	148	74	1	1.0	0.0,1.0,1.0	1.0,1.0,0.667	-0.222
ENSG00000156256	USP16	chr21	+	29042471	29043599	29042471	29042528	29043422	29043599	31	6,4,15	2,7,16	10,7,16	14,14,19	148	74	0.441771832059	1.0	0.6,0.222,0.319	0.263,0.2,0.296	0.127
ENSG00000100288	CHKB	chr22	-	50580189	50580416	50580189	50580271	50580357	50580416	35	16,28,30	2,9,8	34,45,37	5,11,9	148	74	0.728165264406	1.0	0.8,0.609,0.652	0.773,0.672,0.673	-0.019
ENSG00000100288	CHKB	chr22	-	50581748	50582357	50581748	50581862	50582248	50582357	36	3,24,13	8,3,0	6,20,3	2,7,2	148	74	0.500900600127	1.0	0.158,0.8,1.0	0.6,0.588,0.429	0.114
ENSG00000205560	CPT1B	chr22	-	50571157	50571539	50571157	50571292	50571374	50571539	37	3,0,2	4,6,0	0,5,3	4,11,2	148	74	0.818623313337	1.0	0.273,0.0,1.0	0.0,0.185,0.429	0.22
ENSG00000128159	TUBGCP6	chr22	-	50217917	50218402	50217917	50218117	50218188	50218402	38	2,7,6	2,12,4	1,10,4	9,5,9	145	74	0.530835927097	1.0	0.338,0.229,0.434	0.054,0.505,0.185	0.086
ENSG00000128159	TUBGCP6	chr22	-	50219287	50219791	50219287	50219456	50219643	50219791	39	0,4,1	0,0,1	2,2,1	0,1,3	148	74	1	1.0	NA,1.0,0.333	1.0,0.5,0.143	0.119
ENSG00000128159	TUBGCP6	chr22	-	50219956	50221874	50219956	50220015	50220250	50221874	41	1,6,14	0,2,3	5,11,9	4,4,5	148	74	0.126205289896	0.711309298407391	1.0,0.6,0.7	0.385,0.579,0.474	0.287
ENSG00000170638	TRABD	chr22	+	50197822	50198186	50197822	50197995	50198074	50198186	43	2,14,23	6,7,26	14,8,15	22,17,13	148	74	0.502644498047	1.0	0.143,0.5,0.307	0.241,0.19,0.366	0.051
ENSG00000100412	ACO2	chr22	+	41517596	41518572	41517596	41517631	41518480	41518572	52	5,6,11	43,2,37	2,18,7	36,25,39	148	74	0.55556552263	1.0	0.055,0.6,0.129	0.027,0.265,0.082	0.137
ENSG00000100412	ACO2	chr22	+	41522829	41523278	41522829	41522987	41523204	41523278	53	8,6,6	49,20,39	8,5,9	58,67,33	148	74	0.472878152821	1.0	0.075,0.13,0.071	0.065,0.036,0.12	0.018
ENSG00000100412	ACO2	chr22	+	41525192	41526453	41525192	41525348	41526261	41526453	54	2,2,9	31,5,36	5,6,8	44,37,18	148	74	0.71113468412	1.0	0.031,0.167,0.111	0.054,0.075,0.182	-0.001
ENSG00000100412	ACO2	chr22	+	41527287	41528022	41527287	41527420	41527900	41528022	55	8,9,7	146,38,123	10,12,4	120,100,109	148	74	0.987454323515	1.0	0.027,0.106,0.028	0.04,0.057,0.018	0.015
ENSG00000100359	SGSM3	chr22	+	40407016	40407328	40407016	40407071	40407200	40407328	56	4,19,19	141,68,142	7,20,18	94,86,93	148	74	0.237925809227	0.9471258106215519	0.014,0.123,0.063	0.036,0.104,0.088	-0.009
ENSG00000100359	SGSM3	chr22	+	40407016	40407568	40407016	40407328	40407412	40407568	57	4,6,10	16,10,10	3,9,9	30,22,10	148	74	0.340119253301	1.0	0.111,0.231,0.333	0.048,0.17,0.31	0.049
ENSG00000100359	SGSM3	chr22	+	40408793	40409372	40408793	40408842	40408932	40409372	58	4,3,7	3,7,11	9,6,2	12,7,9	148	74	0.891935453008	1.0	0.4,0.176,0.241	0.273,0.3,0.1	0.048
ENSG00000100359	SGSM3	chr22	+	40408932	40409372	40408932	40409018	40409249	40409372	59	2,18,6	2,4,16	11,16,11	6,14,4	148	74	0.538031557703	1.0	0.333,0.692,0.158	0.478,0.364,0.579	-0.079
ENSG00000100359	SGSM3	chr22	+	40408932	40409372	40408932	40409018	40409339	40409372	60	17,31,19	0,0,1	28,40,29	0,0,0	148	74	1	1.0	1.0,1.0,0.905	1.0,1.0,1.0	-0.032
ENSG00000239900	ADSL	chr22	+	40349831	40353117	40349831	40350035	40353072	40353117	61	2,3,4	8,0,7	7,2,3	7,3,8	148	74	0.771500452667	1.0	0.111,1.0,0.222	0.333,0.25,0.158	0.197
ENSG00000100353	EIF3D	chr22	-	36525663	36526131	36525663	36525709	36525998	36526131	64	1,7,5	92,53,152	4,6,6	239,147,154	148	74	0.452374767253	1.0	0.005,0.062,0.016	0.008,0.02,0.019	0.012
ENSG00000241878	PISD	chr22	-	31620995	31621472	31620995	31621142	31621333	31621472	68	0,3,3	5,1,5	3,2,1	2,2,3	148	74	0.642939946186	1.0	0.0,0.6,0.231	0.429,0.333,0.143	-0.025
ENSG00000241878	PISD	chr22	-	31620995	31621885	31620995	31621472	31621648	31621885	69	3,5,4	7,6,12	2,9,9	4,9,10	148	74	0.177346624664	0.8338536668808956	0.176,0.294,0.143	0.2,0.333,0.31	-0.077
ENSG00000198089	SFI1	chr22	+	31604868	31606430	31604868	31604945	31606327	31606430	70	0,3,1	3,3,6	1,12,2	1,3,3	148	74	0.00592287692888	0.14005083084956108	0.0,0.333,0.077	0.333,0.667,0.25	-0.28
ENSG00000198089	SFI1	chr22	+	31618114	31618547	31618114	31618226	31618313	31618547	71	7,1,1	0,2,2	2,1,0	1,2,0	148	74	1	1.0	1.0,0.2,0.2	0.5,0.2,NA	0.117
ENSG00000183963	SMTN	chr22	+	31096997	31097338	31096997	31097060	31097268	31097338	74	0,6,16	4,10,14	5,9,3	9,4,15	148	74	0.974692298953	1.0	0.0,0.231,0.364	0.217,0.529,0.091	-0.081
ENSG00000183963	SMTN	chr22	+	31099061	31099896	31099061	31099179	31099744	31099896	75	0,0,3	5,6,13	2,2,2	5,3,8	148	74	0.0444331779276	0.4010002503879273	0.0,0.0,0.103	0.167,0.25,0.111	-0.142
ENSG00000167065	DUSP18	chr22	-	30661444	30664080	30661444	30663728	30663838	30664080	76	2,0,5	0,0,0	0,1,1	0,1,0	148	74	1	1.0	1.0,NA,1.0	NA,0.333,1.0	0.334
ENSG00000100003	SEC14L2	chr22	+	30415758	30416087	30415758	30415865	30415947	30416087	77	4,2,4	1,0,3	3,5,8	0,0,2	148	74	0.0425977182356	0.3955402407148433	0.667,1.0,0.4	1.0,1.0,0.667	-0.2
ENSG00000187860	CCDC157	chr22	+	30370325	30371727	30370325	30370950	30371649	30371727	78	0,2,0	0,0,0	1,1,1	1,1,0	148	74	1	1.0	NA,1.0,NA	0.333,0.333,1.0	0.445
ENSG00000100325	ASCC2	chr22	-	29793359	29793676	29793359	29793490	29793576	29793676	79	0,4,0	7,2,7	0,7,0	11,5,10	148	74	0.33757398173	1.0	0.0,0.5,0.0	0.0,0.412,0.0	0.029
ENSG00000099958	DERL3	chr22	-	23834502	23837154	23834502	23834932	23837063	23837154	86	3,1,3	0,0,0	1,1,1	0,1,3	148	74	0.000272706251081	0.02018950685969166	1.0,1.0,1.0	1.0,0.333,0.143	0.508
ENSG00000099958	DERL3	chr22	-	23834502	23837154	23834502	23836962	23837063	23837154	87	0,1,1	0,0,0	0,0,0	0,2,0	148	74	1	1.0	NA,1.0,1.0	NA,0.0,NA	1.0
ENSG00000099956	SMARCB1	chr22	+	23791755	23793688	23791755	23791867	23793558	23793688	88	9,6,13	9,0,8	12,6,15	8,5,3	148	74	0.831691464047	1.0	0.333,1.0,0.448	0.429,0.375,0.714	0.088
ENSG00000099956	SMARCB1	chr22	+	23791755	23793688	23791755	23791894	23793558	23793688	89	0,6,4	3,1,0	3,3,2	2,0,1	148	74	0.562829028998	1.0	0.0,0.75,1.0	0.429,1.0,0.5	-0.06
ENSG00000099956	SMARCB1	chr22	+	23800943	23803422	23800943	23801081	23803294	23803422	90	5,9,16	33,6,37	6,16,0	24,20,39	148	74	0.228227962012	0.9316819981947814	0.07,0.429,0.178	0.111,0.286,0.0	0.093
ENSG00000099956	SMARCB1	chr22	+	23800943	23803422	23800943	23801135	23803294	23803422	91	5,11,22	0,0,0	18,35,7	0,0,3	148	74	0.396840027259	1.0	1.0,1.0,1.0	1.0,1.0,0.538	0.154
ENSG00000099956	SMARCB1	chr22	+	23800943	23803422	23800943	23801964	23803294	23803422	92	16,14,18	0,1,0	7,35,8	0,0,0	148	74	1	1.0	1.0,0.875,1.0	1.0,1.0,1.0	-0.042
ENSG00000100023	PPIL2	chr22	+	21694936	21695496	21694936	21695070	21695393	21695496	95	1,3,2	22,19,28	1,7,3	26,21,33	148	74	0.307700733616	1.0	0.022,0.073,0.034	0.019,0.143,0.043	-0.025
ENSG00000100023	PPIL2	chr22	+	21694936	21695496	21694936	21695070	21695397	21695496	96	1,3,2	0,1,1	1,5,3	1,1,2	148	74	0.0113020569197	0.20054300749356777	1.0,0.6,0.5	0.333,0.714,0.429	0.208
ENSG00000184436	THAP7	chr22	-	21000646	21001411	21000646	21000787	21001255	21001411	97	3,5,9	8,2,5	8,6,7	8,5,11	148	74	0.693725232136	1.0	0.158,0.556,0.474	0.333,0.375,0.241	0.08
ENSG00000241973	PI4KA	chr22	-	20712692	20713390	20712692	20712797	20713280	20713390	98	5,12,9	17,11,23	7,12,10	27,37,21	148	74	0.326100669837	1.0	0.128,0.353,0.164	0.115,0.14,0.192	0.066
ENSG00000241973	PI4KA	chr22	-	20733735	20734194	20733735	20733843	20734042	20734194	99	1,1,1	2,4,3	3,2,4	2,3,2	148	74	0.0167801714381	0.24146122719953686	0.2,0.111,0.143	0.429,0.25,0.5	-0.242
ENSG00000070371	CLTCL1	chr22	-	19196265	19196656	19196265	19196415	19196488	19196656	100	1,0,0	3,0,2	0,0,1	2,0,2	147	74	1	1.0	0.144,NA,0.0	0.0,NA,0.201	-0.029
ENSG00000093072	ADA2	chr22	-	17189941	17191810	17189941	17190032	17191682	17191810	102	0,0,0	1,0,0	1,0,2	2,0,0	148	74	1	1.0	0.0,NA,NA	0.2,NA,1.0	-0.6
ENSG00000131002	TXLNGY	chrY	+	19593398	19597665	19593398	19593593	19597590	19597665	104	17,15,36	0,1,0	28,37,35	1,0,0	148	74	1	1.0	1.0,0.882,1.0	0.933,1.0,1.0	-0.017
ENSG00000067048	DDX3Y	chrY	+	12914883	12915227	12914883	12914982	12915066	12915227	105	2,0,10	20,3,27	6,12,6	8,2,12	148	74	0.00565307122134	0.13734925619299734	0.048,0.0,0.156	0.273,0.75,0.2	-0.34
ENSG00000179954	SSC5D	chr19	+	55489005	55489662	55489005	55489032	55489353	55489662	111	0,0,3	0,0,1	2,0,1	0,0,1	148	74	1	1.0	NA,NA,0.6	1.0,NA,0.333	-0.067
ENSG00000131037	EPS8L1	chr19	+	55083377	55083644	55083377	55083519	55083615	55083644	113	0,5,1	0,0,0	1,0,0	0,1,1	148	74	1	1.0	NA,1.0,1.0	1.0,0.0,0.0	0.667
ENSG00000170889	RPS9	chr19	+	54206275	54206724	54206275	54206462	54206552	54206724	117	0,8,10	12,0,7	3,7,9	6,1,10	148	74	0.845044428316	1.0	0.0,1.0,0.417	0.2,0.778,0.31	0.043
ENSG00000170889	RPS9	chr19	+	54206552	54207647	54206552	54206724	54207397	54207647	118	1,6,5	4,2,8	2,5,2	8,0,7	148	74	0.974412394202	1.0	0.111,0.6,0.238	0.111,1.0,0.125	-0.096
ENSG00000105618	PRPF31	chr19	+	54128072	54128377	54128072	54128200	54128304	54128377	119	2,1,2	35,33,95	4,2,1	145,84,104	148	74	1	1.0	0.028,0.015,0.01	0.014,0.012,0.005	0.007
ENSG00000105618	PRPF31	chr19	+	54129056	54129370	54129056	54129185	54129271	54129370	120	1,5,3	16,7,21	7,10,2	17,17,11	148	74	0.0967907857264	0.6199151789632188	0.03,0.263,0.067	0.171,0.227,0.083	-0.04
ENSG00000182310	SPACA6	chr19	+	51704029	51704480	51704029	51704186	51704269	51704480	122	3,0,3	0,3,1	1,2,2	2,0,2	148	74	0.851940477805	1.0	1.0,0.0,0.6	0.2,1.0,0.333	0.022
ENSG00000062822	POLD1	chr19	+	50401998	50402373	50401998	50402124	50402204	50402373	126	0,3,1	3,1,0	2,1,0	0,5,1	148	74	0.760441353429	1.0	0.0,0.6,1.0	1.0,0.091,0.0	0.17
ENSG00000062822	POLD1	chr19	+	50415723	50416528	50415723	50415826	50416395	50416528	127	3,2,5	8,2,16	0,0,2	9,1,11	148	74	0.00125086892043	0.05576796229743031	0.158,0.333,0.135	0.0,0.0,0.083	0.181
ENSG00000105357	MYH14	chr19	+	50286481	50286694	50286481	50286535	50286536	50286694	131	2,0,4	0,0,0	4,0,0	1,0,0	75	74	1	1.0	1.0,NA,1.0	0.798,NA,NA	0.202
ENSG00000039650	PNKP	chr19	-	49861448	49861881	49861448	49861510	49861607	49861881	132	0,2,10	12,4,8	2,0,0	15,15,7	148	74	0.000254998237029	0.019889862488261998	0.0,0.2,0.385	0.062,0.0,0.0	0.174
ENSG00000039650	PNKP	chr19	-	49861607	49861881	49861607	49861695	49861771	49861881	133	1,6,1	3,0,4	0,4,0	3,2,1	148	74	0.143062511294	0.7510781842934999	0.143,1.0,0.111	0.0,0.5,0.0	0.251
ENSG00000039650	PNKP	chr19	-	49864178	49864403	49864178	49864236	49864323	49864403	134	2,8,4	3,4,5	2,13,4	14,3,2	148	74	0.992225232072	1.0	0.25,0.5,0.286	0.067,0.684,0.5	-0.072
ENSG00000104973	MED25	chr19	+	49831935	49832157	49831935	49832021	49832099	49832157	135	2,0,0	8,1,7	0,2,0	21,18,7	148	74	1	1.0	0.111,0.0,0.0	0.0,0.053,0.0	0.019
ENSG00000104973	MED25	chr19	+	49836225	49836979	49836225	49836406	49836846	49836979	136	0,3,0	17,2,5	6,8,4	9,8,6	148	74	0.000660607566658	0.03847378468216192	0.0,0.429,0.0	0.25,0.333,0.25	-0.135
ENSG00000104872	PIH1D1	chr19	-	49447826	49448010	49447826	49447908	49448000	49448010	138	2,2,11	17,7,27	3,4,6	33,24,30	148	74	0.154135934478	0.7719990594792577	0.056,0.125,0.169	0.043,0.077,0.091	0.046
ENSG00000130529	TRPM4	chr19	+	49188640	49189091	49188640	49188770	49188945	49189091	139	1,5,3	4,0,0	6,1,0	4,6,6	148	74	0.0036264279489	0.10353096261957648	0.111,1.0,1.0	0.429,0.077,0.0	0.535
ENSG00000130529	TRPM4	chr19	+	49211163	49211834	49211163	49211269	49211493	49211834	140	6,2,4	4,6,2	0,11,1	3,11,5	148	74	0.275864453189	1.0	0.429,0.143,0.5	0.0,0.333,0.091	0.216
ENSG00000183207	RUVBL2	chr19	+	49009972	49010611	49009972	49010066	49010487	49010611	141	11,1,24	32,14,38	28,6,21	41,14,34	148	74	0.131384484096	0.7245941999270328	0.147,0.034,0.24	0.255,0.176,0.236	-0.082
ENSG00000063177	RPL18	chr19	-	48615330	48615946	48615330	48615447	48615876	48615946	142	9,5,7	262,51,312	6,6,10	418,96,248	148	74	0.702225923532	1.0	0.017,0.047,0.011	0.007,0.03,0.02	0.006
ENSG00000105443	CYTH2	chr19	+	48474837	48478145	48474837	48474949	48478068	48478145	144	1,2,4	3,6,16	5,8,5	17,2,7	148	74	0.0554951726892	0.45213688423898585	0.143,0.143,0.111	0.128,0.667,0.263	-0.22
ENSG00000105483	CARD8	chr19	-	48232452	48234543	48232452	48232493	48234402	48234543	147	10,11,34	8,1,2	27,23,26	11,3,5	148	74	0.618622343187	1.0	0.385,0.846,0.895	0.551,0.793,0.722	0.02
ENSG00000105373	NOP53	chr19	+	47755755	47756604	47755755	47755822	47756527	47756604	150	3,5,16	65,93,155	8,7,9	126,102,147	148	74	0.640360315936	1.0	0.023,0.026,0.049	0.031,0.033,0.03	0.001
ENSG00000160007	ARHGAP35	chr19	+	46987988	46989675	46987988	46988066	46989543	46989675	151	5,13,6	30,11,35	7,14,7	37,40,28	148	74	0.669870236525	1.0	0.077,0.371,0.079	0.086,0.149,0.111	0.06
ENSG00000160014	CALM3	chr19	+	46605826	46608340	46605826	46605857	46608196	46608340	153	17,25,15	146,63,221	15,33,7	218,100,136	148	74	0.551524390404	1.0	0.055,0.166,0.033	0.033,0.142,0.025	0.018
ENSG00000160014	CALM3	chr19	+	46605826	46608340	46605826	46605857	46608198	46608340	154	17,24,15	1,0,2	18,33,11	1,0,0	148	74	0.815666348801	1.0	0.895,1.0,0.789	0.9,1.0,1.0	-0.072
ENSG00000160014	CALM3	chr19	+	46605826	46608340	46605826	46605857	46608204	46608340	155	43,43,50	0,0,0	56,60,35	1,0,0	148	74	1	1.0	1.0,1.0,1.0	0.966,1.0,1.0	0.011
ENSG00000160014	CALM3	chr19	+	46608481	46608981	46608481	46608588	46608845	46608981	156	1,8,6	43,47,113	7,13,6	88,70,59	148	74	0.123525194228	0.7037056125644999	0.011,0.078,0.026	0.038,0.085,0.048	-0.019
ENSG00000104856	RELB	chr19	+	45034243	45034528	45034243	45034312	45034450	45034528	159	0,0,0	1,2,5	0,0,1	3,0,4	148	74	1	1.0	0.0,0.0,0.0	0.0,NA,0.111	-0.056
ENSG00000069399	BCL3	chr19	+	44758245	44758841	44758245	44758413	44758723	44758841	160	3,0,0	12,2,14	1,1,1	13,1,19	148	74	0.843623313936	1.0	0.111,0.0,0.0	0.037,0.333,0.026	-0.095
ENSG00000069399	BCL3	chr19	+	44758245	44758841	44758245	44758473	44758723	44758841	161	3,0,2	0,0,0	0,2,2	0,0,1	148	74	1	1.0	1.0,NA,1.0	NA,1.0,0.5	0.25
ENSG00000186567	CEACAM19	chr19	+	44682566	44684359	44682566	44682620	44683433	44684359	162	0,2,2	0,0,0	0,1,1	0,0,1	148	74	1	1.0	NA,1.0,1.0	NA,1.0,0.333	0.334
ENSG00000073050	XRCC1	chr19	-	43552796	43553091	43552796	43552908	43552981	43553091	163	0,3,7	30,7,28	1,5,5	53,17,41	147	74	0.516104512017	1.0	0.0,0.177,0.112	0.009,0.129,0.058	0.031
ENSG00000105755	ETHE1	chr19	-	43526200	43526659	43526200	43526349	43526514	43526659	165	0,3,1	12,0,18	0,2,0	21,3,16	148	74	0.201253714193	0.8888536133417836	0.0,1.0,0.027	0.0,0.25,0.0	0.259
ENSG00000076928	ARHGEF1	chr19	+	41892024	41892373	41892024	41892123	41892330	41892373	168	4,8,3	1,5,1	2,2,5	1,3,2	148	74	0.48410114481	1.0	0.667,0.444,0.6	0.5,0.25,0.556	0.135
ENSG00000123815	COQ8B	chr19	-	40700309	40702693	40700309	40700451	40702599	40702693	176	0,1,0	4,2,7	0,3,0	8,9,6	148	74	0.792251728656	1.0	0.0,0.2,0.0	0.0,0.143,0.0	0.019
ENSG00000123815	COQ8B	chr19	-	40703540	40703855	40703540	40703622	40703714	40703855	177	0,1,1	16,19,22	7,2,1	22,20,15	148	74	0.00306881509137	0.09784368116134423	0.0,0.026,0.022	0.137,0.048,0.032	-0.056
ENSG00000123815	COQ8B	chr19	-	40705095	40705447	40705095	40705174	40705324	40705447	178	19,15,15	0,0,0	21,18,10	2,0,0	148	74	1	1.0	1.0,1.0,1.0	0.84,1.0,1.0	0.053
ENSG00000123815	COQ8B	chr19	-	40705095	40705447	40705095	40705181	40705324	40705447	179	18,15,11	0,0,5	20,14,10	1,1,3	148	74	0.785504660427	1.0	1.0,1.0,0.524	0.909,0.875,0.625	0.038
ENSG00000105202	FBL	chr19	-	39834457	39834813	39834457	39834562	39834667	39834813	185	3,4,3	94,55,166	0,5,4	200,87,140	148	74	0.665546230772	1.0	0.016,0.035,0.009	0.0,0.028,0.014	0.006
ENSG00000182472	CAPN12	chr19	-	38734318	38734870	38734318	38734389	38734812	38734870	190	0,4,1	0,0,2	5,11,1	0,2,1	148	74	1	1.0	NA,1.0,0.2	1.0,0.733,0.333	-0.089
ENSG00000130244	FAM98C	chr19	+	38403337	38403694	38403337	38403486	38403559	38403694	192	0,0,1	0,1,1	0,0,0	3,0,1	147	74	1	1.0	NA,0.0,0.335	0.0,NA,0.0	0.168
ENSG00000130244	FAM98C	chr19	+	38405518	38407077	38405518	38405635	38406909	38407077	193	2,0,0	2,2,5	4,5,2	0,0,2	148	74	21487.9	0.0003970405680294144	0.333,0.0,0.0	1.0,1.0,0.333	-0.667
ENSG00000099341	PSMD8	chr19	+	38376159	38376454	38376159	38376232	38376351	38376454	194	3,1,4	222,5,161	6,0,4	225,33,124	148	74	0.834472592367	1.0	0.007,0.091,0.012	0.013,0.0,0.016	0.027
ENSG00000167645	YIF1B	chr19	-	38307427	38307752	38307427	38307521	38307596	38307752	196	3,1,4	32,4,19	2,3,1	37,7,26	148	74	0.395526920876	1.0	0.045,0.111,0.095	0.026,0.176,0.019	0.01
ENSG00000167645	YIF1B	chr19	-	38309223	38309643	38309223	38309328	38309404	38309643	197	3,2,0	20,7,27	2,0,0	34,15,20	148	74	0.496838005218	1.0	0.07,0.125,0.0	0.029,0.0,0.0	0.055
ENSG00000011332	DPF1	chr19	-	38217459	38217876	38217459	38217591	38217797	38217876	198	0,1,0	2,0,3	1,0,0	1,2,1	148	74	1	1.0	0.0,1.0,0.0	0.333,0.0,0.0	0.222
ENSG00000188283	ZNF383	chr19	+	37235548	37236074	37235548	37235675	37235978	37236074	200	0,6,11	2,0,3	5,2,2	0,2,2	148	74	0.976375872224	1.0	0.0,1.0,0.647	1.0,0.333,0.333	-0.006
ENSG00000188283	ZNF383	chr19	+	37235548	37236074	37235548	37235758	37235978	37236074	201	0,3,6	0,0,0	2,2,2	0,1,0	148	74	1	1.0	NA,1.0,1.0	1.0,0.5,1.0	0.167
ENSG00000167604	NFKBID	chr19	-	35896725	35897058	35896725	35896831	35896912	35897058	206	0,4,1	0,2,0	0,1,0	0,3,1	148	74	1	1.0	NA,0.5,1.0	NA,0.143,0.0	0.678
ENSG00000161265	U2AF1L4	chr19	-	35742528	35743904	35742528	35742803	35743808	35743904	213	0,1,0	6,2,5	0,0,1	3,1,2	148	74	1	1.0	0.0,0.2,0.0	0.0,0.0,0.2	0.0
ENSG00000161265	U2AF1L4	chr19	-	35744069	35744421	35744069	35744145	35744322	35744421	214	1,2,2	5,5,6	5,2,0	10,6,14	148	74	0.363309919748	1.0	0.091,0.167,0.143	0.2,0.143,0.0	0.019
ENSG00000161265	U2AF1L4	chr19	-	35744322	35744738	35744322	35744421	35744625	35744738	215	3,9,4	9,3,17	5,17,5	19,8,12	148	74	0.818087297211	1.0	0.143,0.6,0.105	0.116,0.515,0.172	0.015
ENSG00000161265	U2AF1L4	chr19	-	35744322	35745187	35744322	35744421	35745124	35745187	216	10,9,5	3,3,15	10,16,6	16,10,3	148	74	0.772713427043	1.0	0.625,0.6,0.143	0.238,0.444,0.5	0.062
ENSG00000161265	U2AF1L4	chr19	-	35744322	35745187	35744322	35744738	35745124	35745187	217	9,1,10	5,1,3	11,5,4	0,2,2	148	74	0.159804963717	0.7816663846762105	0.474,0.333,0.625	1.0,0.556,0.5	-0.208
ENSG00000161249	DMKN	chr19	-	35498715	35499282	35498715	35498763	35498873	35499282	218	0,3,1	0,10,9	0,2,1	9,10,11	148	74	1	1.0	NA,0.13,0.053	0.0,0.091,0.043	0.047
ENSG00000161249	DMKN	chr19	-	35499957	35500580	35499957	35500029	35500532	35500580	219	1,3,8	4,0,2	12,5,1	5,1,4	148	74	0.642304688319	1.0	0.111,1.0,0.667	0.545,0.714,0.111	0.136
ENSG00000161249	DMKN	chr19	-	35500377	35500580	35500377	35500419	35500532	35500580	220	1,4,10	0,1,5	13,15,3	8,4,3	148	74	0.482646698941	1.0	1.0,0.667,0.5	0.448,0.652,0.333	0.245
ENSG00000161249	DMKN	chr19	-	35510183	35510427	35510183	35510252	35510370	35510427	221	0,2,1	1,2,2	2,0,0	4,0,2	148	74	1	1.0	0.0,0.333,0.2	0.2,NA,0.0	0.078
ENSG00000161249	DMKN	chr19	-	35510183	35510510	35510183	35510252	35510378	35510510	222	0,2,1	0,2,4	2,0,0	2,1,1	148	74	1	1.0	NA,0.333,0.111	0.333,0.0,0.0	0.111
ENSG00000089327	FXYD5	chr19	+	35166141	35166325	35166141	35166171	35166250	35166325	223	0,0,0	18,4,13	0,0,1	14,4,14	148	74	1	1.0	0.0,0.0,0.0	0.0,0.0,0.034	-0.011
ENSG00000197841	ZNF181	chr19	+	34739147	34739621	34739147	34739268	34739522	34739621	226	0,0,3	14,2,6	1,7,9	9,5,8	148	74	0.000592734106496	0.03595920246075733	0.0,0.0,0.2	0.053,0.412,0.36	-0.208
ENSG00000197841	ZNF181	chr19	+	34739147	34739621	34739147	34739268	34739525	34739621	227	0,0,3	5,3,3	1,6,7	10,7,15	148	74	0.0242972713643	0.2989591023077814	0.0,0.0,0.333	0.048,0.3,0.189	-0.068
ENSG00000178904	DPY19L3	chr19	+	32467473	32468813	32467473	32467626	32468730	32468813	228	1,6,12	0,2,0	7,5,11	0,0,0	148	74	1	1.0	1.0,0.6,1.0	1.0,1.0,1.0	-0.133
ENSG00000160352	ZNF714	chr19	+	21116806	21125094	21116806	21118885	21124960	21125094	241	9,8,10	0,0,0	7,8,11	1,0,0	148	74	1	1.0	1.0,1.0,1.0	0.778,1.0,1.0	0.074
ENSG00000064545	TMEM161A	chr19	-	19121307	19121668	19121307	19121421	19121524	19121668	243	0,1,1	3,1,4	3,1,0	10,3,5	148	74	0.477164576629	1.0	0.0,0.333,0.111	0.13,0.143,0.0	0.057
ENSG00000064545	TMEM161A	chr19	-	19132351	19132754	19132351	19132508	19132656	19132754	245	0,3,4	7,2,7	0,3,6	1,4,2	148	74	0.29893550409	1.0	0.0,0.429,0.222	0.0,0.273,0.6	-0.074
ENSG00000006015	REX1BD	chr19	+	18588994	18589683	18588994	18589077	18589412	18589683	246	1,8,14	3,3,7	5,4,3	5,3,1	148	74	0.801835113602	1.0	0.143,0.571,0.5	0.333,0.4,0.6	-0.04
ENSG00000006015	REX1BD	chr19	+	18588994	18589683	18588994	18589077	18589478	18589683	247	4,14,27	2,0,0	7,6,9	6,5,1	148	74	0.000109386088884	0.012251241955008	0.5,1.0,1.0	0.368,0.375,0.818	0.313
ENSG00000006015	REX1BD	chr19	+	18590853	18592336	18590853	18590933	18592088	18592336	248	1,5,2	0,0,1	1,2,1	0,0,0	148	74	1	1.0	1.0,1.0,0.5	1.0,1.0,1.0	-0.167
ENSG00000006015	REX1BD	chr19	+	18590853	18592336	18590853	18590933	18592107	18592336	249	1,5,2	10,11,15	1,2,1	4,9,14	148	74	0.401838077115	1.0	0.048,0.185,0.062	0.111,0.1,0.034	0.017
ENSG00000105640	RPL18A	chr19	+	17861292	17861472	17861292	17861307	17861424	17861472	250	253,21,232	0,0,0	399,58,212	1,0,1	148	74	1	1.0	1.0,1.0,1.0	0.995,1.0,0.991	0.005
ENSG00000130299	GTPBP3	chr19	+	17338007	17338451	17338007	17338255	17338364	17338451	252	1,6,5	1,1,4	3,5,7	7,5,2	148	74	0.414777940103	1.0	0.333,0.75,0.385	0.176,0.333,0.636	0.108
ENSG00000130299	GTPBP3	chr19	+	17338953	17339266	17338953	17339026	17339122	17339266	253	0,3,4	0,0,3	0,3,4	5,0,6	148	74	1	1.0	NA,1.0,0.4	0.0,1.0,0.25	0.283
ENSG00000160117	ANKLE1	chr19	+	17282655	17283002	17282655	17282761	17282863	17283002	254	0,3,0	0,0,1	0,0,0	0,1,0	148	74	1	1.0	NA,1.0,0.0	NA,0.0,NA	0.5
ENSG00000099330	OCEL1	chr19	+	17226692	17227199	17226692	17226869	17226974	17227199	256	5,0,6	1,1,0	2,9,0	0,0,0	148	74	1	1.0	0.714,0.0,1.0	1.0,1.0,NA	-0.429
ENSG00000099330	OCEL1	chr19	+	17226692	17227199	17226692	17226869	17226993	17227199	257	5,0,4	7,0,7	1,7,0	0,1,2	148	74	1	1.0	0.263,NA,0.222	1.0,0.778,0.0	-0.35
ENSG00000099331	MYO9B	chr19	+	17202841	17203258	17202841	17202883	17203146	17203258	260	0,5,7	17,5,12	0,4,3	11,11,21	148	74	0.123622010552	0.7037056125644999	0.0,0.333,0.226	0.0,0.154,0.067	0.113
ENSG00000099331	MYO9B	chr19	+	17211650	17213284	17211650	17211774	17211894	17213284	261	5,1,7	0,0,1	7,8,10	0,0,1	148	74	1	1.0	1.0,1.0,0.778	1.0,1.0,0.833	-0.018
ENSG00000123136	DDX39A	chr19	-	14409302	14409645	14409302	14409447	14409535	14409645	272	2,6,3	28,20,29	2,5,4	28,19,22	148	74	0.865247901667	1.0	0.034,0.13,0.049	0.034,0.116,0.083	-0.007
ENSG00000123136	DDX39A	chr19	-	14409741	14410334	14409741	14409873	14410215	14410334	273	0,14,4	5,11,27	3,7,4	27,18,14	148	74	0.52686341838	1.0	0.0,0.389,0.069	0.053,0.163,0.125	0.039
ENSG00000123136	DDX39A	chr19	-	14409741	14410334	14409741	14409981	14410215	14410334	274	3,15,5	0,0,3	5,10,5	0,0,0	148	74	0.301993744346	1.0	1.0,1.0,0.455	1.0,1.0,1.0	-0.182
ENSG00000123136	DDX39A	chr19	-	14412550	14413224	14412550	14412678	14413012	14413224	275	1,4,2	2,0,9	0,5,2	6,10,4	148	74	0.327877583455	1.0	0.2,1.0,0.1	0.0,0.2,0.2	0.3
ENSG00000104907	TRMT1	chr19	-	13105266	13105606	13105266	13105396	13105486	13105606	278	3,2,4	4,1,14	6,9,2	15,11,9	148	74	0.888766814733	1.0	0.273,0.5,0.125	0.167,0.29,0.1	0.114
ENSG00000104907	TRMT1	chr19	-	13115996	13116431	13115996	13116052	13116145	13116431	279	1,3,1	4,10,13	4,3,6	8,4,10	148	74	0.0140887600162	0.22538795588874783	0.111,0.13,0.037	0.2,0.273,0.231	-0.142
ENSG00000104907	TRMT1	chr19	-	13115996	13116431	13115996	13116052	13116186	13116431	281	3,4,3	0,1,0	5,4,8	0,0,0	148	74	1	1.0	1.0,0.667,1.0	1.0,1.0,1.0	-0.111
ENSG00000179262	RAD23A	chr19	+	12948685	12949159	12948685	12948813	12949080	12949159	282	2,3,9	45,12,32	2,11,7	51,31,26	148	74	0.60593629917	1.0	0.022,0.111,0.123	0.019,0.151,0.119	-0.011
ENSG00000179115	FARSA	chr19	-	12924638	12925003	12924638	12924807	12924903	12925003	283	0,0,1	5,5,8	0,0,0	12,5,12	148	74	1	1.0	0.0,0.0,0.059	0.0,0.0,0.0	0.02
ENSG00000179115	FARSA	chr19	-	12930428	12930749	12930428	12930527	12930611	12930749	284	0,0,0	5,4,5	1,2,0	2,3,14	148	74	0.781476945115	1.0	0.0,0.0,0.0	0.2,0.25,0.0	-0.15
ENSG00000105607	GCDH	chr19	+	12891486	12891974	12891486	12891522	12891830	12891974	286	5,1,1	10,7,18	1,3,4	22,16,8	148	74	0.967414145403	1.0	0.2,0.067,0.027	0.022,0.086,0.2	-0.005
ENSG00000105607	GCDH	chr19	+	12897302	12897863	12897302	12897428	12897702	12897863	288	0,2,1	1,1,3	0,4,0	6,2,6	148	74	0.594570626193	1.0	0.0,0.5,0.143	0.0,0.5,0.0	0.048
ENSG00000104889	RNASEH2A	chr19	+	12807205	12807506	12807205	12807329	12807418	12807506	289	0,1,2	0,0,2	1,0,0	9,0,2	148	74	1	1.0	NA,1.0,0.333	0.053,NA,0.0	0.64
ENSG00000095059	DHPS	chr19	-	12679456	12679719	12679456	12679543	12679622	12679719	290	0,2,3	18,11,40	2,8,6	53,33,33	148	74	0.0694343481953	0.5123128934409973	0.0,0.083,0.036	0.019,0.108,0.083	-0.03
ENSG00000130159	ECSIT	chr19	-	11507701	11508048	11507701	11507850	11507990	11508048	292	1,4,4	9,2,3	1,4,5	3,3,1	148	74	0.398781697273	1.0	0.053,0.5,0.4	0.143,0.4,0.714	-0.101
ENSG00000130175	PRKCSH	chr19	+	11436040	11436505	11436040	11436196	11436388	11436505	295	4,0,1	107,18,96	1,0,2	124,37,87	148	74	1	1.0	0.018,0.0,0.005	0.004,0.0,0.011	0.003
ENSG00000130175	PRKCSH	chr19	+	11448913	11449175	11448913	11448988	11449075	11449175	296	0,2,4	26,6,36	0,2,0	42,21,25	148	74	0.252128583259	0.9653922702403638	0.0,0.143,0.053	0.0,0.045,0.0	0.05
ENSG00000205517	RGL3	chr19	-	11416613	11417059	11416613	11416667	11416835	11417059	298	0,0,1	1,0,1	8,9,2	3,2,1	148	74	1	1.0	0.0,NA,0.333	0.571,0.692,0.5	-0.421
ENSG00000105518	TMEM205	chr19	-	11345519	11346268	11345519	11345628	11346207	11346268	300	14,7,18	0,0,1	38,19,16	0,1,0	148	74	1	1.0	1.0,1.0,0.9	1.0,0.905,1.0	-0.002
ENSG00000142453	CARM1	chr19	+	10920833	10921127	10920833	10920946	10921049	10921127	301	4,7,9	23,5,31	13,7,5	13,13,29	148	74	0.621429748665	1.0	0.08,0.412,0.127	0.333,0.212,0.079	-0.002
ENSG00000129351	ILF3	chr19	+	10681218	10682192	10681218	10681329	10681992	10682192	302	12,31,22	27,14,49	21,35,33	69,47,45	148	74	0.44403270879	1.0	0.182,0.525,0.183	0.132,0.271,0.268	0.073
ENSG00000129351	ILF3	chr19	+	10683916	10685765	10683916	10683970	10684415	10685765	303	12,6,10	33,9,20	26,21,19	47,15,27	148	74	0.0733106022916	0.5285190717222258	0.154,0.25,0.2	0.217,0.412,0.26	-0.095
ENSG00000129351	ILF3	chr19	+	10683916	10685765	10683916	10683970	10684858	10685765	304	11,9,18	0,0,0	19,16,17	0,0,1	148	74	1	1.0	1.0,1.0,1.0	1.0,1.0,0.895	0.035
ENSG00000129353	SLC44A2	chr19	+	10634755	10635073	10634755	10634887	10634973	10635073	305	1,4,9	75,3,34	5,4,7	56,20,36	148	74	0.719528912289	1.0	0.007,0.4,0.117	0.043,0.091,0.089	0.1
ENSG00000129353	SLC44A2	chr19	+	10635162	10635515	10635162	10635255	10635430	10635515	306	0,5,3	41,1,10	2,2,4	23,7,13	148	74	0.743331083694	1.0	0.0,0.714,0.13	0.042,0.125,0.133	0.181
ENSG00000130734	ATG4D	chr19	+	10544782	10545130	10544782	10544866	10544956	10545130	308	3,4,3	0,1,2	3,0,3	7,7,4	148	74	0.000821375410093	0.04429342952205215	1.0,0.667,0.429	0.176,0.0,0.273	0.549
ENSG00000130734	ATG4D	chr19	+	10546838	10547253	10546838	10547071	10547188	10547253	309	8,7,10	0,0,0	13,32,6	0,0,2	148	74	1	1.0	1.0,1.0,1.0	1.0,1.0,0.6	0.133
ENSG00000130734	ATG4D	chr19	+	10546838	10547253	10546838	10547075	10547188	10547253	310	6,4,4	0,1,0	11,18,5	0,0,0	148	74	1	1.0	1.0,0.667,1.0	1.0,1.0,1.0	-0.111
ENSG00000130734	ATG4D	chr19	+	10546838	10547253	10546838	10547115	10547188	10547253	312	5,3,0	0,2,2	7,15,4	7,6,2	147	74	0.841303886722	1.0	1.0,0.43,0.0	0.335,0.557,0.502	0.012
ENSG00000130734	ATG4D	chr19	+	10551896	10552121	10551896	10551975	10552044	10552121	313	0,0,0	9,2,6	0,3,0	11,5,4	143	74	0.725417626881	1.0	0.0,0.0,0.0	0.0,0.237,0.0	-0.079
ENSG00000161847	RAVER1	chr19	-	10320654	10320951	10320654	10320782	10320857	10320951	315	16,3,18	0,0,2	10,12,11	1,2,1	148	74	0.118661054719	0.691081982683456	1.0,1.0,0.818	0.833,0.75,0.846	0.13
ENSG00000130816	DNMT1	chr19	-	10139675	10140328	10139675	10139817	10140045	10140328	316	0,9,7	8,2,6	7,6,3	6,6,11	148	74	0.886638319852	1.0	0.0,0.692,0.368	0.368,0.333,0.12	0.08
ENSG00000130816	DNMT1	chr19	-	10141104	10142220	10141104	10141189	10142027	10142220	318	3,14,16	5,4,9	9,12,9	13,19,14	148	74	0.0446752634017	0.40235371245077445	0.231,0.636,0.471	0.257,0.24,0.243	0.199
ENSG00000130816	DNMT1	chr19	-	10141104	10142220	10141104	10141189	10142079	10142220	319	3,10,11	0,0,0	8,11,10	0,0,1	148	74	1	1.0	1.0,1.0,1.0	1.0,1.0,0.833	0.056
ENSG00000130816	DNMT1	chr19	-	10160017	10160418	10160017	10160063	10160383	10160418	320	0,2,0	1,5,6	2,5,1	11,4,3	148	74	0.0026812238771	0.0936926871613824	0.0,0.167,0.0	0.083,0.385,0.143	-0.148
ENSG00000130813	SHFL	chr19	+	10089110	10089378	10089110	10089208	10089306	10089378	321	0,2,2	1,0,2	0,1,1	0,0,0	148	74	1	1.0	0.0,1.0,0.333	NA,1.0,1.0	-0.556
ENSG00000130813	SHFL	chr19	+	10091249	10091630	10091249	10091353	10091583	10091630	324	7,1,11	0,0,0	0,1,8	0,0,1	148	74	1	1.0	1.0,1.0,1.0	NA,1.0,0.8	0.1
ENSG00000127445	PIN1	chr19	+	9849089	9849682	9849089	9849201	9849532	9849682	325	28,16,25	0,0,0	25,42,22	1,0,0	148	74	1	1.0	1.0,1.0,1.0	0.926,1.0,1.0	0.025
ENSG00000130803	ZNF317	chr19	+	9156611	9157394	9156611	9156748	9157267	9157394	328	2,3,2	1,2,3	4,1,2	7,3,4	148	74	0.344823645472	1.0	0.5,0.429,0.25	0.222,0.143,0.2	0.205
ENSG00000142303	ADAMTS10	chr19	-	8585131	8585660	8585131	8585308	8585455	8585660	329	4,1,1	0,0,2	4,1,5	4,0,3	148	74	0.0140059672243	0.22538795588874783	1.0,1.0,0.2	0.333,1.0,0.455	0.137
ENSG00000142303	ADAMTS10	chr19	-	8596072	8596412	8596072	8596219	8596306	8596412	330	4,20,9	3,8,2	3,14,15	2,5,2	148	74	0.544580837679	1.0	0.4,0.556,0.692	0.429,0.583,0.789	-0.051
ENSG00000133246	PRAM1	chr19	-	8490055	8490372	8490055	8490226	8490337	8490372	334	0,3,0	0,0,0	0,0,0	0,1,0	148	74	1	1.0	NA,1.0,NA	NA,0.0,NA	1.0
ENSG00000090674	MCOLN1	chr19	+	7527519	7527960	7527519	7527628	7527863	7527960	338	7,4,1	8,1,4	0,2,2	5,0,1	148	74	0.490907597201	1.0	0.304,0.667,0.111	0.0,1.0,0.5	-0.139
ENSG00000104880	ARHGEF18	chr19	+	7470125	7472477	7470125	7470315	7470536	7472477	339	15,6,7	2,1,0	14,8,17	1,0,3	148	74	0.553787807537	1.0	0.789,0.75,1.0	0.875,1.0,0.739	-0.025
ENSG00000174886	NDUFA11	chr19	-	5894674	5896575	5894674	5894854	5896452	5896575	344	10,19,15	51,7,41	14,43,11	54,20,40	148	74	0.976649944508	1.0	0.089,0.576,0.155	0.115,0.518,0.121	0.022
ENSG00000160633	SAFB	chr19	+	5667352	5667886	5667352	5667450	5667819	5667886	345	0,12,14	14,18,45	2,21,7	48,53,23	148	74	0.474657419179	1.0	0.0,0.25,0.135	0.02,0.165,0.132	0.023
ENSG00000105426	PTPRS	chr19	-	5218419	5219467	5218419	5218532	5219309	5219467	346	16,15,14	5,1,3	20,30,15	5,0,2	148	74	0.300121778961	1.0	0.615,0.882,0.7	0.667,1.0,0.789	-0.086
ENSG00000099326	MZF1	chr19	-	58570343	58571429	58570343	58570527	58570993	58571429	347	0,5,4	0,1,0	6,15,5	6,1,0	148	74	1	1.0	NA,0.714,1.0	0.333,0.882,1.0	0.119
ENSG00000167671	UBXN6	chr19	-	4446048	4446413	4446048	4446197	4446282	4446413	352	1,1,1	9,2,7	1,4,1	15,5,7	148	74	0.23648418625	0.9462808667172383	0.053,0.2,0.067	0.032,0.286,0.067	-0.022
ENSG00000167671	UBXN6	chr19	-	4446499	4446920	4446499	4446719	4446835	4446920	353	2,6,4	21,5,37	1,2,5	23,15,18	148	74	0.417641981153	1.0	0.045,0.375,0.051	0.021,0.062,0.122	0.089
ENSG00000126934	MAP2K2	chr19	-	4094452	4095449	4094452	4094498	4095387	4095449	354	2,8,9	139,15,57	4,17,9	96,26,67	148	74	0.183776938781	0.8470656274309653	0.007,0.211,0.073	0.02,0.246,0.063	-0.013
ENSG00000105325	FZR1	chr19	+	3526119	3526386	3526119	3526183	3526258	3526386	356	0,0,1	4,1,1	1,3,1	0,1,2	148	74	0.00928581950233	0.18119206936427998	0.0,0.0,0.333	1.0,0.6,0.2	-0.489
ENSG00000065717	TLE2	chr19	-	3019282	3019773	3019282	3019463	3019698	3019773	358	1,9,14	2,0,2	18,26,6	1,0,3	148	74	0.562222062731	1.0	0.2,1.0,0.778	0.9,1.0,0.5	-0.141
ENSG00000065717	TLE2	chr19	-	3019282	3019773	3019282	3019466	3019698	3019773	359	1,9,14	2,1,4	18,26,6	3,2,4	148	74	0.557568422931	1.0	0.2,0.818,0.636	0.75,0.867,0.429	-0.131
ENSG00000099840	IZUMO4	chr19	+	2097251	2097495	2097251	2097332	2097423	2097495	360	0,1,0	0,2,0	0,1,0	0,0,0	148	74	1	1.0	NA,0.2,NA	NA,1.0,NA	-0.8
ENSG00000099840	IZUMO4	chr19	+	2097928	2098127	2097928	2097955	2098051	2098127	361	0,0,0	0,1,1	1,3,0	0,3,1	148	74	1	1.0	NA,0.0,0.0	1.0,0.333,0.0	-0.444
ENSG00000099840	IZUMO4	chr19	+	2097928	2098334	2097928	2098127	2098286	2098334	363	1,1,2	0,1,0	1,3,2	0,1,0	148	74	1	1.0	1.0,0.333,1.0	1.0,0.6,1.0	-0.089
ENSG00000071564	TCF3	chr19	-	1609289	1611849	1609289	1611369	1611703	1611849	366	83,33,55	16,12,25	67,36,80	38,9,18	148	74	0.847366843168	1.0	0.722,0.579,0.524	0.469,0.667,0.69	-0.0
ENSG00000071564	TCF3	chr19	-	1615284	1615821	1615284	1615520	1615685	1615821	368	2,2,5	20,14,23	5,1,2	46,39,30	148	74	0.163967954657	0.7925941158630265	0.048,0.067,0.098	0.052,0.013,0.032	0.039
ENSG00000071564	TCF3	chr19	-	1619110	1619474	1619110	1619234	1619315	1619474	369	3,3,3	18,3,21	3,2,1	23,10,10	148	74	0.531784835895	1.0	0.077,0.333,0.067	0.061,0.091,0.048	0.092
ENSG00000115268	RPS15	chr19	+	1438806	1440253	1438806	1438892	1439967	1440253	371	0,1,1	0,0,1	0,4,4	0,0,0	148	74	1	1.0	NA,1.0,0.333	NA,1.0,1.0	-0.334
ENSG00000115268	RPS15	chr19	+	1438806	1440253	1438806	1438892	1440018	1440253	372	0,1,3	90,11,104	0,3,3	167,43,90	148	74	1	1.0	0.0,0.043,0.014	0.0,0.034,0.016	0.002
ENSG00000115268	RPS15	chr19	+	1440018	1440494	1440018	1440253	1440348	1440494	374	0,5,1	533,165,825	1,0,1	885,248,652	148	74	1	1.0	0.0,0.015,0.001	0.001,0.0,0.001	0.005
ENSG00000099622	CIRBP	chr19	+	1270927	1271467	1270927	1271036	1271139	1271467	375	1,0,1	130,95,256	4,5,7	289,148,268	148	74	0.910239166222	1.0	0.004,0.0,0.002	0.007,0.017,0.013	-0.01
ENSG00000099622	CIRBP	chr19	+	1271139	1271365	1271139	1271246	1271328	1271365	376	3,4,5	90,101,254	11,3,10	233,171,244	148	74	0.273803106772	1.0	0.016,0.019,0.01	0.023,0.009,0.02	-0.002
ENSG00000099622	CIRBP	chr19	+	1270927	1271467	1270927	1271036	1271328	1271467	377	3,2,5	2,1,2	9,5,8	11,0,6	148	74	0.960987947216	1.0	0.429,0.5,0.556	0.29,1.0,0.4	-0.068
ENSG00000099622	CIRBP	chr19	+	1271139	1271632	1271139	1271467	1271550	1271632	379	4,1,3	2,3,8	1,3,6	9,9,14	148	74	0.43696354839	1.0	0.5,0.143,0.158	0.053,0.143,0.176	0.143
ENSG00000099622	CIRBP	chr19	+	1271980	1273172	1271980	1272051	1272426	1273172	380	64,212,152	58,13,120	157,314,165	104,26,105	148	74	0.880271410506	1.0	0.356,0.891,0.388	0.43,0.858,0.44	-0.031
ENSG00000099622	CIRBP	chr19	+	1271980	1274810	1271980	1274440	1274648	1274810	382	9,13,6	2,1,4	9,35,11	0,2,1	148	74	0.00524567240338	0.13168446585036692	0.692,0.867,0.429	1.0,0.897,0.846	-0.252
ENSG00000118046	STK11	chr19	+	1220372	1220717	1220372	1220505	1220580	1220717	384	0,2,1	6,6,9	4,6,1	10,17,10	148	74	0.0211976460804	0.2704202336070857	0.0,0.143,0.053	0.167,0.15,0.048	-0.056
ENSG00000118046	STK11	chr19	+	1221212	1222006	1221212	1221340	1221948	1222006	385	2,0,1	25,12,30	4,0,0	37,32,30	148	74	1	1.0	0.038,0.0,0.016	0.051,0.0,0.0	0.001
ENSG00000099817	POLR2E	chr19	-	1093903	1095375	1093903	1094078	1095258	1095375	387	3,1,1	126,54,206	6,3,0	310,144,212	148	74	1	1.0	0.012,0.009,0.002	0.01,0.01,0.0	0.001
ENSG00000099949	LZTR1	chr22	+	20994103	20994727	20994103	20994269	20994557	20994727	388	0,2,2	2,0,0	1,6,2	4,2,3	148	74	0.0291482182336	0.3249806330687391	0.0,1.0,1.0	0.111,0.6,0.25	0.346
ENSG00000099949	LZTR1	chr22	+	20994869	20995872	20994869	20995026	20995745	20995872	389	4,12,7	4,13,20	5,7,6	9,14,14	148	74	0.544001642263	1.0	0.333,0.316,0.149	0.217,0.2,0.176	0.068
ENSG00000099949	LZTR1	chr22	+	20995962	20996801	20995962	20996112	20996695	20996801	390	7,8,11	5,2,8	3,7,7	2,1,5	148	74	0.718765785198	1.0	0.412,0.667,0.407	0.429,0.778,0.412	-0.044
ENSG00000099949	LZTR1	chr22	+	20996695	20996966	20996695	20996801	20996885	20996966	391	0,4,3	4,3,4	4,9,6	5,9,1	148	74	0.126831628313	0.7139182377205978	0.0,0.4,0.273	0.286,0.333,0.75	-0.232
ENSG00000180448	ARHGAP45	chr19	+	1080254	1080547	1080254	1080379	1080463	1080547	392	1,2,0	10,9,8	0,0,0	2,9,4	148	74	0.474451918436	1.0	0.048,0.1,0.0	0.0,0.0,0.0	0.049
ENSG00000064687	ABCA7	chr19	+	1056906	1057429	1056906	1057084	1057313	1057429	393	2,3,0	9,0,2	3,4,1	1,1,7	148	74	0.303275785065	1.0	0.1,1.0,0.0	0.6,0.667,0.067	-0.078
ENSG00000064687	ABCA7	chr19	+	1063759	1064253	1063759	1063863	1064160	1064253	394	0,1,1	0,0,1	0,2,0	0,4,2	148	74	1	1.0	NA,1.0,0.333	NA,0.2,0.0	0.567
ENSG00000129951	PLPPR3	chr19	-	814433	814749	814433	814607	814691	814749	396	0,2,0	28,3,8	0,1,1	15,0,14	148	74	1	1.0	0.0,0.25,0.0	0.0,1.0,0.034	-0.261
ENSG00000129951	PLPPR3	chr19	-	821484	821955	821484	821585	821914	821955	397	26,7,7	5,3,3	26,6,14	14,8,15	148	74	0.0126448303131	0.2156677569351222	0.722,0.538,0.538	0.481,0.273,0.318	0.242
ENSG00000070404	FSTL3	chr19	+	681332	681771	681332	681560	681649	681771	398	0,6,6	85,51,89	4,1,7	52,36,68	148	74	0.484360734499	1.0	0.0,0.056,0.033	0.037,0.014,0.049	-0.004
ENSG00000026036	RTEL1-TNFRSF6B	chr20	+	63688527	63689132	63688527	63688605	63689054	63689132	399	2,3,1	2,4,6	2,4,0	10,4,3	148	74	0.68961409314	1.0	0.333,0.273,0.077	0.091,0.333,0.0	0.086
ENSG00000026036	RTEL1-TNFRSF6B	chr20	+	63689749	63690210	63689749	63689865	63690086	63690210	400	0,6,0	0,4,2	1,7,2	0,1,0	148	74	1	1.0	NA,0.429,0.0	1.0,0.778,1.0	-0.712
ENSG00000026036	RTEL1-TNFRSF6B	chr20	+	63691741	63693003	63691741	63691837	63692804	63693003	401	1,3,3	0,12,1	0,7,1	1,11,1	148	74	0.581761127517	1.0	1.0,0.111,0.6	0.0,0.241,0.333	0.379
ENSG00000101199	ARFGAP1	chr20	+	63287563	63289788	63287563	63289496	63289677	63289788	403	16,36,18	1,0,0	22,20,31	2,2,1	148	74	0.0556502346727	0.45213688423898585	0.889,1.0,1.0	0.846,0.833,0.939	0.09
ENSG00000124224	PPP4R1L	chr20	-	58245782	58247506	58245782	58246252	58247321	58247506	408	0,1,1	0,0,0	0,3,1	2,1,0	148	74	1	1.0	NA,1.0,1.0	0.0,0.6,1.0	0.467
ENSG00000064607	SUGP2	chr19	-	18994365	18995280	18994365	18994486	18995143	18995280	409	7,19,5	8,62,23	6,34,9	28,84,25	148	74	0.919857884546	1.0	0.304,0.133,0.098	0.097,0.168,0.153	0.039
ENSG00000064607	SUGP2	chr19	-	19004167	19004646	19004167	19004273	19004429	19004646	410	68,183,141	0,1,0	102,198,112	0,0,0	148	74	1	1.0	1.0,0.989,1.0	1.0,1.0,1.0	-0.004
ENSG00000124228	DDX27	chr20	+	49243628	49244077	49243628	49243703	49243815	49244077	412	2,4,4	10,6,16	2,5,6	22,11,13	148	74	0.927374698416	1.0	0.091,0.25,0.111	0.043,0.185,0.188	0.012
ENSG00000062598	ELMO2	chr20	-	46368890	46370525	46368890	46368968	46370442	46370525	413	9,8,9	9,7,18	12,11,4	21,14,13	148	74	0.407782260244	1.0	0.333,0.364,0.2	0.222,0.282,0.133	0.087
ENSG00000064601	CTSA	chr20	+	45891568	45892027	45891568	45891762	45891915	45892027	414	0,4,2	6,2,3	1,8,6	13,5,3	148	74	0.363639851761	1.0	0.0,0.5,0.25	0.037,0.444,0.5	-0.077
ENSG00000064601	CTSA	chr20	+	45892272	45892484	45892272	45892323	45892397	45892484	415	2,4,7	17,4,6	6,6,7	10,10,7	148	74	0.489141240389	1.0	0.056,0.333,0.368	0.231,0.231,0.333	-0.013
ENSG00000064601	CTSA	chr20	+	45892724	45893311	45892724	45892880	45893219	45893311	416	4,6,4	15,3,12	3,13,10	29,13,15	148	74	0.957227283823	1.0	0.118,0.5,0.143	0.049,0.333,0.25	0.043
ENSG00000064601	CTSA	chr20	+	45892724	45893311	45892724	45892887	45893219	45893311	417	4,6,4	0,0,0	3,13,11	0,1,0	148	74	1	1.0	1.0,1.0,1.0	1.0,0.867,1.0	0.044
ENSG00000064601	CTSA	chr20	+	45892724	45894072	45892724	45893311	45893987	45894072	419	5,16,21	120,17,75	17,11,17	103,35,61	148	74	0.872668838197	1.0	0.02,0.32,0.123	0.076,0.136,0.122	0.043
ENSG00000064601	CTSA	chr20	+	45892724	45894741	45892724	45894072	45894649	45894741	420	0,8,5	22,10,18	6,6,4	20,6,21	148	74	0.496705024212	1.0	0.0,0.286,0.122	0.13,0.333,0.087	-0.047
ENSG00000064601	CTSA	chr20	+	45894993	45897040	45894993	45895133	45896964	45897040	422	15,24,31	26,0,8	26,33,14	25,0,11	148	74	0.846926930017	1.0	0.224,1.0,0.66	0.342,1.0,0.389	0.051
ENSG00000064601	CTSA	chr20	+	45894993	45897806	45894993	45897040	45897716	45897806	423	13,22,29	221,9,93	21,52,27	232,39,129	148	74	0.849835606718	1.0	0.029,0.55,0.135	0.043,0.4,0.095	0.059
ENSG00000064601	CTSA	chr20	+	45894993	45898109	45894993	45897806	45898004	45898109	426	22,33,21	21,2,10	31,19,17	19,10,14	148	74	0.22952113909	0.934341412437204	0.344,0.892,0.512	0.449,0.487,0.378	0.145
ENSG00000124155	PIGT	chr20	+	45416516	45418979	45416516	45416694	45418771	45418979	430	3,0,1	0,0,0	3,6,5	0,1,0	148	74	1	1.0	1.0,NA,1.0	1.0,0.75,1.0	0.083
ENSG00000124155	PIGT	chr20	+	45416516	45418979	45416516	45416694	45418851	45418979	433	2,0,1	9,2,8	0,3,0	13,3,2	148	74	0.200721712804	0.8883003460262129	0.1,0.0,0.059	0.0,0.333,0.0	-0.058
ENSG00000124155	PIGT	chr20	+	45418771	45419395	45418771	45418979	45419294	45419395	434	6,1,9	20,6,23	3,3,3	19,13,12	148	74	0.23998742954	0.9504701040933913	0.13,0.077,0.164	0.073,0.103,0.111	0.028
ENSG00000124155	PIGT	chr20	+	45420527	45421583	45420527	45420693	45421382	45421583	435	1,6,2	9,3,4	4,4,1	9,8,9	148	74	0.577841347793	1.0	0.053,0.5,0.2	0.182,0.2,0.053	0.106
ENSG00000174365	SNHG11	chr20	+	38447465	38448730	38447465	38447623	38448661	38448730	438	0,1,2	0,2,2	2,5,0	2,0,1	148	74	1	1.0	NA,0.2,0.333	0.333,1.0,0.0	-0.178
ENSG00000174365	SNHG11	chr20	+	38448661	38450447	38448661	38448730	38450261	38450447	440	1,0,0	1,1,1	1,4,1	0,1,1	148	74	1.23153e+06	0.0029885038791850668	0.333,0.0,0.0	1.0,0.667,0.333	-0.556
ENSG00000174365	SNHG11	chr20	+	38447465	38450447	38447465	38448730	38450335	38450447	441	0,0,1	4,0,2	1,0,2	2,2,2	148	74	1	1.0	0.0,NA,0.2	0.2,0.0,0.333	-0.078
ENSG00000174365	SNHG11	chr20	+	38450335	38450920	38450335	38450447	38450532	38450920	442	3,1,1	0,3,0	1,2,2	4,2,1	148	74	0.0255619953509	0.31023683689974363	1.0,0.143,1.0	0.111,0.333,0.5	0.4
ENSG00000267454	ZNF582-AS1	chr19	+	56398276	56399168	56398276	56398383	56398893	56399168	443	0,1,1	0,2,5	0,0,1	2,2,0	148	74	1	1.0	NA,0.2,0.091	0.0,0.0,1.0	-0.188
ENSG00000196756	SNHG17	chr20	-	38420591	38421098	38420591	38420900	38421005	38421098	444	2,8,4	2,12,6	4,8,3	14,16,6	148	74	0.318274405481	1.0	0.333,0.25,0.25	0.125,0.2,0.2	0.103
ENSG00000196756	SNHG17	chr20	-	38421005	38422241	38421005	38421098	38422086	38422241	445	0,4,5	0,1,2	7,3,1	0,1,0	148	74	1	1.0	NA,0.667,0.556	1.0,0.6,1.0	-0.255
ENSG00000196756	SNHG17	chr20	-	38421005	38422241	38421005	38421098	38422091	38422241	446	0,8,5	0,0,2	7,3,2	0,1,0	148	74	1	1.0	NA,1.0,0.556	1.0,0.6,1.0	-0.089
ENSG00000196756	SNHG17	chr20	-	38421005	38422241	38421005	38421098	38422095	38422241	447	0,8,8	0,1,0	7,8,3	0,1,1	148	74	1	1.0	NA,0.8,1.0	1.0,0.8,0.6	0.1
ENSG00000196756	SNHG17	chr20	-	38421005	38422368	38421005	38421098	38422290	38422368	448	0,3,8	0,0,0	3,10,2	1,0,0	148	74	1	1.0	NA,1.0,1.0	0.6,1.0,1.0	0.133
ENSG00000196756	SNHG17	chr20	-	38425934	38426503	38425934	38426048	38426418	38426503	449	0,5,3	0,1,1	0,2,0	0,1,3	148	74	1	1.0	NA,0.714,0.6	NA,0.5,0.0	0.407
ENSG00000149636	DSN1	chr20	-	36770872	36771473	36770872	36771193	36771424	36771473	454	0,3,2	0,2,6	3,1,4	3,3,1	148	74	1	1.0	NA,0.429,0.143	0.333,0.143,0.667	-0.095
ENSG00000061656	SPAG4	chr20	+	35617519	35617840	35617519	35617586	35617778	35617840	456	5,6,4	0,0,0	7,21,5	3,0,0	148	74	0.396828136295	1.0	1.0,1.0,1.0	0.538,1.0,1.0	0.154
ENSG00000061656	SPAG4	chr20	+	35618449	35618720	35618449	35618475	35618611	35618720	457	5,6,5	0,0,1	9,12,6	2,2,1	148	74	0.00259061762761	0.09200551013154967	1.0,1.0,0.714	0.692,0.75,0.75	0.174
ENSG00000088340	FER1L4	chr20	-	35559155	35559627	35559155	35559256	35559340	35559627	458	0,2,3	1,7,3	1,1,0	1,6,3	148	74	0.0520264508965	0.43779574619760003	0.0,0.125,0.333	0.333,0.077,0.0	0.016
ENSG00000088340	FER1L4	chr20	-	35559340	35560638	35559340	35559627	35560122	35560638	459	0,3,0	0,9,1	1,3,0	2,5,2	148	74	1	1.0	NA,0.143,0.0	0.2,0.231,0.0	-0.072
ENSG00000088340	FER1L4	chr20	-	35560122	35560638	35560122	35560364	35560539	35560638	460	0,1,2	0,10,8	5,8,4	7,14,12	148	74	1	1.0	NA,0.048,0.111	0.263,0.222,0.143	-0.13
ENSG00000242372	EIF6	chr20	-	35284175	35284492	35284175	35284261	35284380	35284492	462	1,1,0	7,5,8	0,3,5	21,7,7	148	74	1	1.0	0.067,0.091,0.0	0.0,0.176,0.263	-0.094
ENSG00000101444	AHCY	chr20	-	34290331	34290638	34290331	34290449	34290550	34290638	463	3,4,3	63,10,99	2,5,4	118,44,93	148	74	0.690755371535	1.0	0.023,0.167,0.015	0.008,0.054,0.021	0.041
ENSG00000125967	NECAB3	chr20	-	33657086	33657857	33657086	33657146	33657789	33657857	464	17,5,6	0,0,0	24,22,11	0,1,0	148	74	1	1.0	1.0,1.0,1.0	1.0,0.917,1.0	0.028
ENSG00000125967	NECAB3	chr20	-	33659496	33659732	33659496	33659550	33659652	33659732	465	1,3,2	1,0,3	1,5,1	1,5,1	148	74	0.713312380272	1.0	0.333,1.0,0.25	0.333,0.333,0.333	0.195
ENSG00000125967	NECAB3	chr20	-	33659884	33660395	33659884	33659998	33660258	33660395	466	5,6,5	0,0,0	5,8,8	0,0,1	148	74	1	1.0	1.0,1.0,1.0	1.0,1.0,0.8	0.067
ENSG00000125967	NECAB3	chr20	-	33659884	33660395	33659884	33660003	33660258	33660395	467	5,7,6	5,5,16	11,9,7	19,9,10	148	74	0.961934307795	1.0	0.333,0.412,0.158	0.224,0.333,0.259	0.029
ENSG00000125967	NECAB3	chr20	-	33659884	33660395	33659884	33660034	33660258	33660395	468	6,7,6	0,1,0	11,9,7	1,0,0	148	74	1	1.0	1.0,0.778,1.0	0.846,1.0,1.0	-0.023
ENSG00000125967	NECAB3	chr20	-	33669374	33669712	33669374	33669472	33669686	33669712	470	1,0,0	2,2,7	0,6,1	2,2,3	148	74	0.00593164004285	0.14005083084956108	0.2,0.0,0.0	0.0,0.6,0.143	-0.181
ENSG00000149600	COMMD7	chr20	-	32702702	32704071	32702702	32703458	32704022	32704071	472	2,2,3	9,1,3	4,10,4	1,0,4	148	74	0.00681369362452	0.15494469922110185	0.1,0.5,0.333	0.667,1.0,0.333	-0.356
ENSG00000132640	BTBD3	chr20	+	11917777	11918601	11917777	11918011	11918333	11918601	479	10,20,19	4,2,2	19,58,30	6,7,8	148	74	0.490248979997	1.0	0.556,0.833,0.826	0.613,0.806,0.652	0.048
ENSG00000104884	ERCC2	chr19	-	45368929	45369147	45368929	45368992	45369069	45369147	481	0,0,5	72,44,61	3,3,1	126,71,66	148	74	1	1.0	0.0,0.0,0.039	0.012,0.021,0.008	-0.001
ENSG00000088899	LZTS3	chr20	-	3165496	3166360	3165496	3165628	3165766	3166360	486	14,27,35	0,1,0	32,53,18	0,0,0	148	74	1	1.0	1.0,0.931,1.0	1.0,1.0,1.0	-0.023
ENSG00000101365	IDH3B	chr20	-	2658394	2658837	2658394	2658522	2658758	2658837	488	21,10,8	4,0,0	29,25,23	0,0,0	148	74	0.479037966514	1.0	0.724,1.0,1.0	1.0,1.0,1.0	-0.092
ENSG00000101365	IDH3B	chr20	-	2659698	2660176	2659698	2659793	2660029	2660176	489	0,2,0	3,0,0	2,3,6	6,0,0	148	74	1	1.0	0.0,1.0,NA	0.143,1.0,1.0	-0.214
ENSG00000101365	IDH3B	chr20	-	2659698	2660176	2659698	2659793	2660067	2660176	490	12,2,11	0,0,0	12,8,13	0,1,0	148	74	1	1.0	1.0,1.0,1.0	1.0,0.8,1.0	0.067
ENSG00000101365	IDH3B	chr20	-	2660456	2660829	2660456	2660590	2660696	2660829	491	6,16,20	16,4,20	10,26,17	11,13,16	148	74	0.734958044595	1.0	0.158,0.667,0.333	0.312,0.5,0.347	-0.0
ENSG00000101266	CSNK2A1	chr20	-	486375	487575	486375	486462	487426	487575	494	1,6,3	47,5,44	5,9,1	34,7,37	148	74	0.352805840943	1.0	0.011,0.375,0.033	0.068,0.391,0.013	-0.018
ENSG00000101266	CSNK2A1	chr20	-	487426	488778	487426	487575	488677	488778	495	3,1,3	7,2,16	6,1,0	11,5,2	148	74	0.749480834025	1.0	0.176,0.2,0.086	0.214,0.091,0.0	0.052
ENSG00000101266	CSNK2A1	chr20	-	499254	499934	499254	499305	499832	499934	496	4,6,3	49,12,48	8,18,7	56,21,45	148	74	0.0319606697114	0.334617912459801	0.039,0.2,0.03	0.067,0.3,0.072	-0.057
ENSG00000101384	JAG1	chr20	-	10648548	10649107	10648548	10648676	10649060	10649107	497	21,12,11	2,0,0	18,45,6	0,0,0	148	74	1	1.0	0.84,1.0,1.0	1.0,1.0,1.0	-0.053
ENSG00000101384	JAG1	chr20	-	10648548	10649107	10648548	10648722	10649060	10649107	498	9,5,4	72,7,39	4,9,0	94,64,66	148	74	0.016090587635	0.23882727141	0.059,0.263,0.049	0.021,0.066,0.0	0.095
ENSG00000101384	JAG1	chr20	-	10650246	10651694	10650246	10650360	10651580	10651694	499	5,9,4	27,1,21	5,33,5	16,12,10	148	74	0.581642022425	1.0	0.085,0.818,0.087	0.135,0.579,0.2	0.025
ENSG00000166347	CYB5A	chr18	-	74255740	74260944	74255740	74255775	74260914	74260944	500	9,2,6	1,0,1	10,1,4	5,0,6	148	74	0.000626518428952	0.03698152023868022	0.818,1.0,0.75	0.5,1.0,0.25	0.273
ENSG00000196628	TCF4	chr18	-	55227848	55228361	55227848	55228030	55228220	55228361	504	2,7,13	20,33,86	8,6,12	44,32,53	148	74	0.438421794692	1.0	0.048,0.096,0.07	0.083,0.086,0.102	-0.019
ENSG00000196628	TCF4	chr18	-	55228846	55232671	55228846	55229076	55232508	55232671	505	1,23,26	34,10,99	20,13,32	78,17,65	148	74	0.653462802112	1.0	0.014,0.535,0.116	0.114,0.277,0.198	0.025
ENSG00000196628	TCF4	chr18	-	55228846	55232671	55228846	55229076	55232520	55232671	506	12,41,53	24,9,40	44,22,61	41,7,49	148	74	0.974328444686	1.0	0.2,0.695,0.398	0.349,0.611,0.384	-0.017
ENSG00000141644	MBD1	chr18	-	50276661	50276998	50276661	50276744	50276831	50276998	508	1,9,5	3,9,4	1,7,6	16,19,9	148	74	0.0586901526251	0.46952122100079996	0.143,0.333,0.385	0.03,0.156,0.25	0.142
ENSG00000265681	RPL17	chr18	-	49491531	49491833	49491531	49491584	49491735	49491833	509	34,17,47	22,5,14	50,26,61	17,5,10	148	74	0.0887958357187	0.593058425717556	0.436,0.63,0.627	0.595,0.722,0.753	-0.126
ENSG00000265681	RPL17	chr18	-	49491531	49491833	49491531	49491584	49491745	49491833	510	34,16,46	8,2,4	48,30,61	5,1,3	148	74	0.0646256790348	0.49350518535665455	0.68,0.8,0.852	0.828,0.938,0.91	-0.115
ENSG00000156261	CCT8	chr21	-	29066715	29067071	29066715	29066777	29066890	29067071	511	0,3,8	20,2,22	2,7,12	20,2,26	148	74	0.240013362029	0.9504701040933913	0.0,0.429,0.154	0.048,0.636,0.188	-0.096
ENSG00000100983	GSS	chr20	-	34942487	34943006	34942487	34942627	34942930	34943006	512	68,23,61	15,0,0	100,88,71	15,0,5	148	74	0.86136109229	1.0	0.694,1.0,1.0	0.769,1.0,0.877	0.016
ENSG00000141425	RPRD1A	chr18	-	36025598	36027075	36025598	36025678	36026899	36027075	514	11,5,5	0,0,0	4,5,3	0,0,1	148	74	1	1.0	1.0,1.0,1.0	1.0,1.0,0.6	0.133
ENSG00000141994	DUS3L	chr19	-	5786748	5787171	5786748	5786845	5787060	5787171	515	2,2,2	0,0,0	11,0,3	2,0,1	148	74	1	1.0	1.0,1.0,1.0	0.733,NA,0.6	0.334
ENSG00000231742	LINC01273	chr20	+	50172922	50173592	50172922	50173017	50173201	50173592	518	0,0,1	1,0,0	0,2,0	1,0,0	148	74	1	1.0	0.0,NA,1.0	0.0,1.0,NA	0.0
ENSG00000088970	KIZ	chr20	+	21244244	21246622	21244244	21244288	21246478	21246622	520	0,2,1	2,1,6	4,5,5	0,0,2	148	74	45448.8	0.0003970405680294144	0.0,0.5,0.077	1.0,1.0,0.556	-0.66
ENSG00000184208	C22orf46	chr22	+	41693462	41698136	41693462	41693851	41693937	41698136	524	0,1,1	0,0,3	4,3,3	0,2,1	148	74	1	1.0	NA,1.0,0.143	1.0,0.429,0.6	-0.105
ENSG00000141452	RMC1	chr18	+	23530228	23530612	23530228	23530297	23530386	23530612	525	5,2,6	7,0,9	12,19,8	9,4,7	148	74	0.522871685199	1.0	0.263,1.0,0.25	0.4,0.704,0.364	0.015
ENSG00000141452	RMC1	chr18	+	23530228	23530612	23530228	23530297	23530510	23530612	526	18,1,23	1,0,0	13,31,13	0,2,2	148	74	0.245160367885	0.9594534523829974	0.9,1.0,1.0	1.0,0.886,0.765	0.083
ENSG00000101782	RIOK3	chr18	+	23477005	23477268	23477005	23477086	23477178	23477268	527	1,1,10	18,3,15	1,16,2	18,9,15	148	74	0.787671699589	1.0	0.027,0.143,0.25	0.027,0.471,0.062	-0.047
ENSG00000099624	ATP5F1D	chr19	+	1244314	1244825	1244314	1244440	1244736	1244825	529	20,4,28	20,1,17	33,22,20	21,15,19	148	74	0.88214967481	1.0	0.333,0.667,0.452	0.44,0.423,0.345	0.081
ENSG00000176014	TUBB6	chr18	+	12308240	12308795	12308240	12308349	12308686	12308795	530	77,14,55	174,67,179	62,57,38	200,187,110	148	74	0.681052397944	1.0	0.181,0.095,0.133	0.134,0.132,0.147	-0.001
ENSG00000173482	PTPRM	chr18	+	8376461	8378414	8376461	8376597	8378264	8378414	532	1,5,14	4,4,10	5,6,13	5,11,6	148	74	0.854253094857	1.0	0.111,0.385,0.412	0.333,0.214,0.52	-0.053
ENSG00000263753	LINC00667	chr18	+	5238080	5241889	5238080	5239196	5241698	5241889	534	22,1,9	0,0,0	14,4,13	0,1,0	148	74	1	1.0	1.0,1.0,1.0	1.0,0.667,1.0	0.111
ENSG00000263753	LINC00667	chr18	+	5240647	5241889	5240647	5241255	5241698	5241889	538	24,2,8	1,0,0	7,11,12	0,0,1	148	74	1	1.0	0.923,1.0,1.0	1.0,1.0,0.857	0.022
ENSG00000076944	STXBP2	chr19	+	7642428	7642823	7642428	7642536	7642765	7642823	539	1,1,0	7,13,13	0,1,1	16,15,19	148	74	1	1.0	0.067,0.037,0.0	0.0,0.032,0.026	0.015
ENSG00000076944	STXBP2	chr19	+	7647161	7647511	7647161	7647247	7647353	7647511	540	2,0,1	7,1,1	0,1,0	1,0,1	148	74	1	1.0	0.125,0.0,0.333	0.0,1.0,0.0	-0.181
ENSG00000158270	COLEC12	chr18	-	333006	335230	333006	333143	334741	335230	544	1,3,4	38,30,72	3,3,4	91,23,52	148	74	0.801651257547	1.0	0.013,0.048,0.027	0.016,0.061,0.037	-0.009
ENSG00000079134	THOC1	chr18	-	224923	225403	224923	224994	225088	225403	545	0,6,7	5,3,5	2,7,6	10,7,8	148	74	0.669572102014	1.0	0.0,0.5,0.412	0.091,0.333,0.273	0.072
ENSG00000079134	THOC1	chr18	-	224923	225403	224923	224994	225336	225403	546	4,9,6	0,0,0	6,16,8	0,0,2	148	74	1	1.0	1.0,1.0,1.0	1.0,1.0,0.667	0.111
ENSG00000079134	THOC1	chr18	-	225088	225403	225088	225139	225336	225403	547	7,6,8	11,0,4	9,16,5	14,3,5	148	74	0.55660921569	1.0	0.241,1.0,0.5	0.243,0.727,0.333	0.146
ENSG00000169660	HEXD	chr17	+	82436666	82437363	82436666	82436738	82437167	82437363	548	3,13,1	0,1,0	2,9,6	1,3,1	148	74	0.00097424925634	0.048914031628656554	1.0,0.867,1.0	0.5,0.6,0.75	0.339
ENSG00000169660	HEXD	chr17	+	82439630	82440334	82439630	82439713	82440262	82440334	549	2,4,8	0,0,0	12,7,16	0,0,1	148	74	1	1.0	1.0,1.0,1.0	1.0,1.0,0.889	0.037
ENSG00000169660	HEXD	chr17	+	82440996	82441266	82440996	82441075	82441164	82441266	552	1,8,4	1,0,2	2,6,0	3,1,6	148	74	0.0151930350498	0.23359260957608333	0.333,1.0,0.5	0.25,0.75,0.0	0.278
ENSG00000176155	CCDC57	chr17	-	82193755	82194139	82193755	82193830	82193981	82194139	553	14,64,61	1,9,8	76,99,93	29,44,25	148	74	0.000130979436665	0.013179349219962548	0.875,0.78,0.792	0.567,0.529,0.65	0.234
ENSG00000169718	DUS1L	chr17	-	82058340	82058818	82058340	82058408	82058780	82058818	554	4,6,4	3,0,1	2,18,1	0,0,0	148	74	0.0320215859451	0.334617912459801	0.4,1.0,0.667	1.0,1.0,1.0	-0.311
ENSG00000169718	DUS1L	chr17	-	82058340	82058818	82058340	82058416	82058780	82058818	555	5,11,4	15,3,9	1,16,2	2,3,5	148	74	0.635738554838	1.0	0.143,0.647,0.182	0.2,0.727,0.167	-0.041
ENSG00000169718	DUS1L	chr17	-	82061208	82061721	82061208	82061353	82061617	82061721	557	0,4,1	2,11,22	0,4,0	11,28,12	148	74	0.528109803338	1.0	0.0,0.154,0.022	0.0,0.067,0.0	0.036
ENSG00000169689	CENPX	chr17	-	82019292	82019909	82019292	82019381	82019857	82019909	558	0,4,2	23,20,45	0,2,0	55,45,25	148	74	0.50011667052	1.0	0.0,0.091,0.022	0.0,0.022,0.0	0.03
ENSG00000101639	CEP192	chr18	+	13057584	13059312	13057584	13057733	13059081	13059312	560	6,3,10	18,9,24	14,12,9	29,19,19	148	74	0.252616897956	0.9653922702403638	0.143,0.143,0.172	0.194,0.24,0.191	-0.056
ENSG00000225663	MCRIP1	chr17	-	81822360	81823311	81822360	81822907	81823208	81823311	561	18,19,31	0,3,5	21,37,26	4,6,1	148	74	0.677104873738	1.0	1.0,0.76,0.756	0.724,0.755,0.929	0.036
ENSG00000167302	TEPSIN	chr17	-	81236979	81237459	81236979	81237071	81237386	81237459	564	1,10,6	1,4,4	0,3,1	9,5,5	148	74	9.0426e+06	0.011285161796338561	0.333,0.556,0.429	0.0,0.231,0.091	0.332
ENSG00000173821	RNF213	chr17	+	80381546	80383070	80381546	80381727	80382978	80383070	565	1,8,15	22,4,11	10,12,9	4,6,13	148	74	0.152994015711	0.7719990594792577	0.022,0.5,0.405	0.556,0.5,0.257	-0.129
ENSG00000173821	RNF213	chr17	+	80388611	80389367	80388611	80388689	80389172	80389367	566	3,13,2	6,3,4	11,9,4	4,4,1	148	74	0.140254058241	0.7461994231384751	0.2,0.684,0.2	0.579,0.529,0.667	-0.23
ENSG00000171302	CANT1	chr17	-	78996991	78997963	78996991	78997644	78997839	78997963	567	70,25,68	12,6,8	89,46,69	17,9,13	148	74	0.503242641677	1.0	0.745,0.676,0.81	0.724,0.719,0.726	0.021
ENSG00000161618	ALDH16A1	chr19	+	49461618	49462036	49461618	49461800	49461883	49462036	573	0,5,0	0,0,1	0,0,1	4,2,1	148	74	1	1.0	NA,1.0,0.0	0.0,0.0,0.333	0.389
ENSG00000181038	METTL23	chr17	+	76732977	76733377	76732977	76733215	76733292	76733377	574	8,4,1	21,2,7	0,8,10	17,13,17	148	74	0.822024981927	1.0	0.16,0.5,0.067	0.0,0.235,0.227	0.088
ENSG00000129667	RHBDF2	chr17	-	76472685	76473105	76472685	76472839	76473004	76473105	575	0,1,1	0,0,1	1,0,0	1,0,1	148	74	1	1.0	NA,1.0,0.333	0.333,NA,0.0	0.5
ENSG00000261408	TEN1-CDK3	chr17	+	76000140	76001541	76000140	76000389	76001411	76001541	584	0,9,21	0,0,1	2,5,15	0,1,0	148	74	1	1.0	NA,1.0,0.913	1.0,0.714,1.0	0.052
ENSG00000261408	TEN1-CDK3	chr17	+	76002510	76003398	76002510	76002612	76003194	76003398	585	0,2,0	0,5,5	5,1,0	1,5,0	148	74	1	1.0	NA,0.167,0.0	0.714,0.091,NA	-0.319
ENSG00000132475	H3-3B	chr17	-	75778809	75779184	75778809	75778963	75779046	75779184	586	3,9,5	79,38,170	16,11,8	188,57,142	148	74	0.1382355575	0.7408747425276073	0.019,0.106,0.014	0.041,0.088,0.027	-0.006
ENSG00000177728	TMEM94	chr17	+	75485870	75486426	75485870	75485998	75486289	75486426	587	2,4,1	3,0,2	8,2,7	7,2,4	148	74	0.884908931651	1.0	0.25,1.0,0.2	0.364,0.333,0.467	0.095
[truncated: 4,042 more rows]

## Sheet: WTvsP633Lnuc_A3SS
#These data are generated using rMATS turbo [31] package (v4.1.1) with default statistics and column naming.
[truncated: 5,078 more rows]

## Sheet: WTvsP633Lnuc_A5SS
#These data are generated using rMATS turbo [31] package (v4.1.1) with default statistics and column naming.
[truncated: 3,486 more rows]

[truncated: 12 more sheets: WTvsP633Lnuc_MXE, WTvsP633Lcyt_SE, WTvsP633Lcyt_RI, WTvsP633Lcyt_A3SS, WTvsP633Lcyt_A5SS, WTvsP633Lcyt_MXE, WTvsR634Q_SE, WTvsR634Q_RI, WTvsR634Q_A3SS, WTvsR634Q_A5SS, WTvsR634Q_MXE, Unique to P633Lnuc ]
