# Supplementary material for: Mislocalization of pathogenic RBM20 variants in dilated cardiomyopathy is caused by loss-of-interaction with Transportin-3
Source: Nat Commun. 2023 Jul 18;14:4312. doi: 10.1038/s41467-023-39965-6 (PMC10353998; doi:10.1038/s41467-023-39965-6)
Supplement: Supplementary file 8 — Supplementary Data 5 [file 41467_2023_39965_MOESM8_ESM.xlsx]

## Sheet: P633Lnuc
#These data is a subset of data generated using rMATS turbo [31] package (v4.1.1) with default statistics and column naming. Event coordinates column displays the start and end coordinates of an alternative event. For MXE, coordinates of the first of mutually exclusive exons are used.
#Analysis of alternative splicing from Briganti et al., 2020 identified with rMATS: AS events (FDR < 0.01, and |dPSI| > 0.1) from Briganti et al. overlapping with those identified in the current studyt: WTvsP633L (Briganti et al.) and WTvsP633Lcyt (this study)
GeneID	geneSymbol	chr	strand	IJC_SAMPLE_1	SJC_SAMPLE_1	IJC_SAMPLE_2	SJC_SAMPLE_2	PValue	FDR	IncLevel1	IncLevel2	IncLevelDifference	EventType	Event_Coordinates
ENSG00000197619	ZNF615	chr19	-	37,77,51	3,5,1	31,86,40	3,23,10	8.28116e-05	0.00433776	0,895,0,914,0,972	0,877,0,721,0,734	0.15	SE	52000345;52000378
ENSG00000101247	NDUFAF5	chr20	+	36,43,32	1,0,0	39,39,18	3,0,7	0.000116944	0.00554894	0,949,1,0,1,0	0,871,1,0,0,573	0.168	SE	13793159;13793227
ENSG00000101247	NDUFAF5	chr20	+	95,113,112	118,191,194	60,61,33	147,175,148	1.42764e-06	0.000219413	0,287,0,228,0,224	0,169,0,148,0,1	0.107	SE	13814417;13814515
ENSG00000049759	NEDD4L	chr18	+	4,9,2	13,23,22	13,29,8	10,28,12	8.80383e-05	0.00450606	0,133,0,164,0,043	0,394,0,341,0,25	-0.215	SE	58341677;58341797
ENSG00000081177	EXD2	chr14	+	19,11,13	2,0,0	10,7,22	6,10,1	4.67889e-05	0.00287323	0,826,1,0,1,0	0,455,0,259,0,917	0.398	SE	69203916;69204000
ENSG00000100320	RBFOX2	chr22	-	295,342,311	20,7,10	249,375,406	40,67,18	8.71687e-07	0.000154809	0,903,0,969,0,952	0,797,0,78,0,934	0.104	SE	35752612;35752655
ENSG00000129187	DCTD	chr4	-	1,13,2	2,3,3	4,2,3	0,0,0	2.85764e-08	1.03809e-05	0,2,0,684,0,25	1,0,1,0,1,0	-0.622	SE	182916672;182916857
ENSG00000145362	ANK2	chr4	+	0,0,0	33,52,19	0,4,12	14,43,24	2.65327e-06	0.000343592	0,0,0,0,0,0	0,0,0,066,0,274	-0.113	SE	113237598;113237622
ENSG00000122008	POLK	chr5	+	2,9,3	0,0,0	3,4,3	0,2,8	3.67598e-06	0.000435133	1,0,1,0,1,0	1,0,0,5,0,158	0.447	SE	75534827;75534964
ENSG00000122008	POLK	chr5	+	74,187,152	4,6,0	72,259,164	6,28,17	1.6313e-06	0.000245322	0,902,0,94,1,0	0,857,0,822,0,828	0.112	SE	75593877;75594049
ENSG00000155657	TTN	chr2	-	289,438,208	30,47,39	311,466,322	0,18,12	5.44009e-13	6.763e-10	0,828,0,823,0,727	1,0,0,928,0,931	-0.16	SE	178624464;178624731
ENSG00000155657	TTN	chr2	-	2,3,3	9,11,1	9,20,6	0,1,1	6.01125e-09	2.87425e-06	0,103,0,124,0,608	1,0,0,912,0,756	-0.611	SE	178644547;178644616
ENSG00000155657	TTN	chr2	-	31,89,76	6,2,4	111,120,130	0,0,0	5.74398e-06	0.000597596	0,728,0,958,0,908	1,0,1,0,1,0	-0.135	SE	178644547;178644616
ENSG00000155657	TTN	chr2	-	31,91,78	57,59,53	111,120,130	4,13,22	1.91847e-13	2.55535e-10	0,22,0,444,0,432	0,935,0,827,0,754	-0.473	SE	178644547;178644616
ENSG00000155657	TTN	chr2	-	9,9,1	57,59,53	8,22,15	4,13,22	1.71203e-10	1.29427e-07	0,073,0,071,0,009	0,5,0,458,0,254	-0.353	SE	178645919;178646030
ENSG00000155657	TTN	chr2	-	203,345,242	61,130,50	330,515,377	34,50,59	2.8325e-08	1.03568e-05	0,633,0,579,0,715	0,834,0,842,0,768	-0.172	SE	178672634;178672703
ENSG00000155657	TTN	chr2	-	23,66,40	479,669,462	241,269,161	327,606,585	0	0	0,023,0,047,0,041	0,269,0,182,0,121	-0.154	SE	178681375;178681450
ENSG00000155657	TTN	chr2	-	2,6,6	3,2,2	6,22,5	0,1,0	1.66968e-06	0.000249751	0,25,0,6,0,6	1,0,0,917,1,0	-0.489	SE	178681375;178681450
ENSG00000155657	TTN	chr2	-	319,571,416	50,85,62	485,832,697	16,41,38	5.44009e-15	1.01445e-11	0,761,0,771,0,77	0,938,0,91,0,902	-0.149	SE	178683210;178683291
ENSG00000155657	TTN	chr2	-	287,458,314	96,81,62	446,743,610	9,24,33	0	0	0,599,0,739,0,717	0,961,0,939,0,902	-0.249	SE	178683210;178683291
ENSG00000155657	TTN	chr2	-	335,511,356	101,71,39	445,745,620	3,10,7	0	0	0,624,0,783,0,82	0,987,0,974,0,978	-0.237	SE	178683210;178683291
ENSG00000155657	TTN	chr2	-	4,9,12	0,0,0	6,8,7	0,4,3	1.56096e-05	0.00127855	1,0,1,0,1,0	1,0,0,5,0,538	0.321	SE	178683998;178684082
ENSG00000155657	TTN	chr2	-	45,94,91	50,85,62	90,217,133	16,41,38	1.5199e-13	2.12569e-10	0,31,0,356,0,423	0,738,0,726,0,636	-0.337	SE	178683998;178684082
ENSG00000155657	TTN	chr2	-	33,46,44	101,71,39	10,38,24	3,10,7	1.02657e-08	4.41765e-06	0,14,0,245,0,361	0,625,0,655,0,632	-0.389	SE	178683998;178684082
ENSG00000155657	TTN	chr2	-	154,316,243	55,121,109	421,742,513	47,99,93	3.44169e-15	6.87638e-12	0,583,0,566,0,527	0,817,0,789,0,734	-0.221	SE	178683998;178684082
ENSG00000155657	TTN	chr2	-	143,267,190	65,60,47	335,552,398	1,8,14	0	0	0,524,0,69,0,669	0,994,0,972,0,934	-0.339	SE	178683998;178684082
ENSG00000155657	TTN	chr2	-	5,51,17	42,107,94	137,147,115	94,243,146	6.07048e-07	0.000116701	0,056,0,192,0,083	0,422,0,232,0,283	-0.202	SE	178684665;178684749
ENSG00000155657	TTN	chr2	-	15,90,55	50,85,62	270,231,156	16,41,38	1.11022e-15	2.30034e-12	0,13,0,346,0,307	0,894,0,738,0,672	-0.507	SE	178684905;178684989
ENSG00000155657	TTN	chr2	-	0,2,0	101,71,39	1,4,3	3,10,7	6.73092e-05	0.00376925	0,0,0,014,0,0	0,143,0,167,0,176	-0.157	SE	178684905;178684989
ENSG00000155657	TTN	chr2	-	15,95,58	55,121,109	270,227,153	47,99,93	6.94806e-09	3.23913e-06	0,12,0,282,0,21	0,742,0,534,0,451	-0.372	SE	178684905;178684989
ENSG00000155657	TTN	chr2	-	0,6,3	15,3,2	0,0,0	2,5,2	0.000147534	0.00658171	0,0,0,5,0,429	0,0,0,0,0,0	0.31	SE	178684905;178684989
ENSG00000155657	TTN	chr2	-	270,614,497	96,81,62	574,902,702	9,24,33	1.27676e-14	2.23205e-11	0,584,0,791,0,8	0,97,0,949,0,914	-0.219	SE	178685252;178685330
ENSG00000155657	TTN	chr2	-	95,180,82	101,71,39	40,79,85	3,10,7	7.0207e-10	4.41302e-07	0,32,0,559,0,512	0,87,0,798,0,859	-0.379	SE	178688110;178688224
ENSG00000155657	TTN	chr2	-	12,13,10	7,9,2	23,40,24	0,4,0	2.3055e-06	0.000310786	0,462,0,419,0,714	1,0,0,833,1,0	-0.413	SE	178688110;178688224
ENSG00000155657	TTN	chr2	-	90,166,76	65,60,47	40,75,84	1,8,14	6.15256e-08	1.88084e-05	0,409,0,58,0,447	0,952,0,824,0,75	-0.363	SE	178688110;178688224
ENSG00000155657	TTN	chr2	-	228,510,417	126,223,134	718,1012,732	103,254,196	2.76186e-05	0.00200398	0,475,0,533,0,609	0,777,0,666,0,651	-0.159	SE	178688110;178688224
ENSG00000155657	TTN	chr2	-	306,663,483	60,62,19	735,1047,792	3,17,4	0	0	0,718,0,842,0,927	0,992,0,969,0,99	-0.155	SE	178688110;178688224
ENSG00000155657	TTN	chr2	-	72,223,147	126,223,134	342,456,332	103,254,196	3.6085e-06	0.000429353	0,222,0,333,0,354	0,624,0,473,0,459	-0.216	SE	178688676;178688778
ENSG00000155657	TTN	chr2	-	106,332,211	90,165,76	490,715,512	40,75,84	8.78186e-14	1.2597e-10	0,371,0,502,0,581	0,86,0,827,0,753	-0.329	SE	178688676;178688778
ENSG00000155657	TTN	chr2	-	16,12,0	32,54,45	4,29,29	7,38,20	9.0075e-06	0.000830159	0,2,0,1,0,0	0,222,0,276,0,42	-0.206	SE	178689289;178689373
ENSG00000155657	TTN	chr2	-	227,415,297	32,54,45	447,674,550	7,38,20	4.996e-14	8.22034e-11	0,78,0,793,0,767	0,97,0,899,0,932	-0.154	SE	178689514;178689595
ENSG00000155657	TTN	chr2	-	388,702,433	72,48,36	446,820,558	1,9,6	0	0	0,729,0,88,0,857	0,996,0,979,0,979	-0.163	SE	178692015;178692099
ENSG00000155657	TTN	chr2	-	520,793,520	72,48,36	448,1000,734	1,9,6	0	0	0,783,0,892,0,878	0,996,0,982,0,984	-0.136	SE	178693921;178694008
ENSG00000155657	TTN	chr2	-	108,110,55	6,7,12	77,129,110	2,0,0	2.98846e-08	1.07169e-05	0,9,0,887,0,696	0,951,1,0,1,0	-0.156	SE	178693921;178694008
ENSG00000155657	TTN	chr2	-	97,152,82	36,18,2	74,278,117	0,6,0	5.37371e-08	1.69479e-05	0,574,0,809,0,953	1,0,0,959,1,0	-0.208	SE	178717094;178717382
ENSG00000155657	TTN	chr2	-	26,87,58	36,18,2	53,160,45	0,6,0	4.09736e-05	0.00262564	0,265,0,707,0,935	1,0,0,93,1,0	-0.341	SE	178719163;178719451
ENSG00000155657	TTN	chr2	-	33,82,58	6,5,2	53,160,45	0,1,0	5.05049e-06	0.00054442	0,733,0,891,0,935	1,0,0,988,1,0	-0.143	SE	178719163;178719451
ENSG00000155657	TTN	chr2	-	25,85,58	7,12,6	54,161,45	2,0,0	6.70049e-10	4.25961e-07	0,641,0,78,0,829	0,931,1,0,1,0	-0.227	SE	178719163;178719451
ENSG00000155657	TTN	chr2	-	54,119,75	7,3,14	50,190,96	0,1,0	2.89786e-09	1.56097e-06	0,794,0,952,0,728	1,0,0,99,1,0	-0.172	SE	178735510;178736074
ENSG00000155657	TTN	chr2	-	56,127,80	9,9,9	50,190,99	1,0,4	5.32033e-07	0.000106444	0,757,0,876,0,816	0,962,1,0,0,925	-0.146	SE	178735510;178736074
ENSG00000163939	PBRM1	chr3	-	6,7,8	10,4,6	3,5,6	13,57,23	2.01059e-05	0.00157093	0,231,0,467,0,4	0,103,0,042,0,115	0.279	SE	52558248;52558413
ENSG00000115827	DCAF17	chr2	+	10,14,9	0,0,1	13,19,46	3,6,1	0.000192059	0.00796535	1,0,1,0,0,818	0,684,0,613,0,958	0.188	SE	171473865;171473975
ENSG00000115827	DCAF17	chr2	+	10,21,22	0,0,1	15,26,22	3,6,1	4.16039e-05	0.00266298	1,0,1,0,0,917	0,714,0,684,0,917	0.201	SE	171476859;171476950
ENSG00000223546	LINC00630	chrX	+	2,10,6	0,4,2	5,17,16	0,0,0	0.000194598	0.00801647	1,0,0,564,0,608	1,0,1,0,1,0	-0.276	SE	102770351;102770420
ENSG00000247828	TMEM161B-AS1	chr5	+	51,39,28	0,0,2	37,13,34	13,2,0	8.62625e-05	0.00444773	1,0,1,0,0,875	0,587,0,765,1,0	0.174	SE	88282714;88282866
ENSG00000124588	NQO2	chr6	+	27,60,16	15,35,21	8,6,2	15,24,21	1.89567e-06	0.000268872	0,474,0,462,0,276	0,211,0,111,0,045	0.282	SE	3002049;3002286
ENSG00000124588	NQO2	chr6	+	46,24,46	17,12,12	13,15,9	25,19,14	3.93336e-07	8.37023e-05	0,575,0,5,0,657	0,206,0,283,0,243	0.333	SE	3003668;3003789
ENSG00000116675	DNAJC6	chr1	+	21,12,7	2,0,0	10,14,11	5,26,6	7.15333e-09	3.30726e-06	0,84,1,0,1,0	0,5,0,212,0,478	0.55	SE	65345610;65345723
ENSG00000059588	TARBP1	chr1	-	9,8,2	4,2,2	1,20,3	0,0,0	4.19764e-08	1.42567e-05	0,529,0,667,0,333	1,0,1,0,1,0	-0.49	SE	234437274;234437372
ENSG00000089123	TASP1	chr20	-	6,2,3	3,0,4	6,5,9	0,0,0	5.59514e-06	0.000586159	0,5,1,0,0,273	1,0,1,0,1,0	-0.409	SE	13569506;13569586
ENSG00000251474	RPL32P3	chr3	-	53,64,64	0,0,0	50,38,54	1,10,2	4.84142e-06	0.00052796	1,0,1,0,1,0	0,962,0,655,0,931	0.151	SE	129397039;129397140
ENSG00000128656	CHN1	chr2	-	5,5,10	12,13,17	31,9,12	5,5,8	8.42065e-05	0.00439027	0,172,0,161,0,227	0,756,0,474,0,429	-0.366	SE	174875787;174875865
ENSG00000146872	TLK2	chr17	+	11,14,12	6,4,0	11,12,12	0,0,0	4.05253e-06	0.000462675	0,535,0,687,1,0	1,0,1,0,1,0	-0.259	SE	62523133;62523177
ENSG00000179818	PCBP1-AS1	chr2	-	10,30,31	4,6,1	16,12,36	0,0,0	1.8873e-06	0.000268872	0,556,0,714,0,939	1,0,1,0,1,0	-0.264	SE	70085815;70085903
ENSG00000179818	PCBP1-AS1	chr2	-	11,30,30	4,6,1	15,11,36	0,0,0	1.77318e-06	0.000260359	0,579,0,714,0,938	1,0,1,0,1,0	-0.256	SE	70085815;70085930
ENSG00000104164	BLOC1S6	chr15	+	63,114,70	4,1,0	74,141,55	4,25,3	2.27272e-05	0.00172514	0,887,0,983,1,0	0,902,0,738,0,902	0.109	SE	45592134;45592276
ENSG00000249859	PVT1	chr8	+	2,2,1	0,0,0	2,10,6	2,12,0	3.98194e-06	0.000455704	1,0,1,0,1,0	0,333,0,294,1,0	0.458	SE	127939507;127939676
ENSG00000148950	IMMP1L	chr11	-	71,98,118	20,24,16	46,83,54	2,6,4	0.000101267	0.00500457	0,64,0,671,0,787	0,92,0,874,0,871	-0.189	SE	31463171;31463305
ENSG00000166900	STX3	chr11	+	8,11,19	0,0,0	15,13,30	1,10,6	1.65191e-07	4.33863e-05	1,0,1,0,1,0	0,882,0,394,0,714	0.337	SE	59788872;59788947
ENSG00000188234	AGAP4	chr10	-	8,23,11	0,3,1	6,3,5	4,3,3	0.000207477	0.00838647	1,0,0,798,0,85	0,435,0,339,0,461	0.471	SE	45848842;45848912
ENSG00000139323	POC1B	chr12	-	9,14,4	27,54,27	5,0,3	59,66,46	6.98901e-06	0.000692011	0,203,0,165,0,102	0,061,0,0,0,047	0.121	SE	89460015;89460038
ENSG00000139323	POC1B	chr12	-	55,123,73	3,11,7	69,135,80	2,0,0	1.89707e-07	4.71678e-05	0,902,0,848,0,839	0,945,1,0,1,0	-0.119	SE	89470360;89470494
ENSG00000139323	POC1B	chr12	-	46,87,80	3,11,7	56,92,68	2,0,0	3.35874e-07	7.48619e-05	0,885,0,798,0,851	0,933,1,0,1,0	-0.133	SE	89472167;89472275
ENSG00000247828	TMEM161B-AS1	chr5	+	46,54,60	6,2,10	41,21,62	0,0,3	0.000198977	0.00953408	0,793,0,931,0,75	1,0,1,0,0,912	-0.146	RI	88269467;88270585
ENSG00000157193	LRP8	chr1	-	2,7,0	6,8,2	0,0,0	4,15,10	3.25957e-05	0.00245999	0,143,0,304,0,0	0,0,0,0,0,0	0.149	RI	53255116;53257464
ENSG00000112855	HARS2	chr5	+	24,15,9	4,9,10	31,68,44	3,1,2	1.47675e-06	0.000294227	0,75,0,455,0,31	0,838,0,971,0,917	-0.404	RI	140693490;140693665
ENSG00000133619	KRBA1	chr7	+	1,2,3	0,0,0	1,1,1	0,3,2	0.000109353	0.00710776	1,0,1,0,1,0	1,0,0,221,0,298	0.494	A3SS	149719532;149719672
ENSG00000112855	HARS2	chr5	+	32,21,17	107,179,134	35,73,45	89,100,131	1.03449e-07	6.03795e-05	0,13,0,055,0,06	0,164,0,267,0,147	-0.111	A3SS	140693490;140693665
ENSG00000163006	CCDC138	chr2	+	34,55,58	10,7,10	28,38,30	1,0,0	8.07815e-08	5.30541e-05	0,766,0,883,0,848	0,964,1,0,1,0	-0.156	A3SS	108804888;108805008
ENSG00000155657	TTN	chr2	-	18,55,32	132,148,65	235,247,152	45,106,100	2.66454e-15	3.58513e-12	0,12,0,271,0,33	0,839,0,7,0,603	-0.474	MXE	178681375;178681450
ENSG00000155657	TTN	chr2	-	12,65,43	272,460,315	238,255,144	444,738,608	9.21074e-12	9.29479e-09	0,042,0,124,0,12	0,349,0,257,0,191	-0.17	MXE	178684665;178684749
ENSG00000155657	TTN	chr2	-	15,90,55	319,571,416	270,231,156	485,832,697	1.16292e-08	5.52249e-06	0,045,0,136,0,117	0,358,0,217,0,183	-0.153	MXE	178684905;178684989
ENSG00000155657	TTN	chr2	-	12,64,43	113,229,158	238,245,144	331,520,381	1.45562e-05	0.00150117	0,096,0,218,0,214	0,418,0,32,0,274	-0.161	MXE	178684665;178684749
ENSG00000155657	TTN	chr2	-	385,721,435	113,224,152	410,769,544	328,517,378	4.10783e-15	4.7375e-12	0,773,0,763,0,741	0,556,0,598,0,59	0.178	MXE	178689812;178689896
ENSG00000155657	TTN	chr2	-	223,535,440	16,70,41	560,863,672	247,283,169	0	0	0,933,0,884,0,915	0,694,0,753,0,799	0.162	MXE	178685252;178685330
ENSG00000179818	PCBP1-AS1	chr2	-	32,20,39	2,0,2	19,19,50	6,3,10	0.000169263	0.00944067	0,941,1,0,0,951	0,76,0,864,0,833	0.145	MXE	70051202;70051305
ENSG00000179818	PCBP1-AS1	chr2	-	2,0,6	0,7,1	0,0,0	1,7,2	9.25302e-05	0.00588186	1,0,0,0,0,846	0,0,0,0,0,0	0.615	MXE	70077300;70077381
ENSG00000179818	PCBP1-AS1	chr2	-	2,0,6	2,2,1	0,0,0	2,8,2	4.41486e-05	0.00324011	0,5,0,0,0,857	0,0,0,0,0,0	0.452	MXE	70077300;70077381
ENSG00000141376	BCAS3	chr17	+	17,18,24	6,6,4	7,12,7	6,21,11	1.48759e-05	0.00150117	0,75,0,76,0,864	0,552,0,377,0,402	0.348	MXE	61380505;61380571

## Sheet: P633Lcyt
#These data is a subset of data generated using rMATS turbo [31] package (v4.1.1) with default statistics and column naming. Event coordinates column displays the start and end coordinates of an alternative event. For MXE, coordinates of the first of mutually exclusive exons are used.
#Analysis of alternative splicing from Briganti et al., 2020 identified with rMATS: AS events (FDR < 0.01, and |dPSI| > 0.1) from Briganti et al. overlapping with those identified in the current studyt: WTvsP633L (Briganti et al.) and WTvsP633Lcyt (this study)
GeneID	geneSymbol	chr	strand	IJC_SAMPLE_1	SJC_SAMPLE_1	IJC_SAMPLE_2	SJC_SAMPLE_2	PValue	FDR	IncLevel1	IncLevel2	IncLevelDifference	EventType	Event_Coordinates
ENSG00000100325	ASCC2	chr22	-	1,7,2	2,6,0	21,4,17	0,1,0	7.96604e-05	0.00422812	0,2,0,368,1,0	1,0,0,667,1,0	-0.366	SE	29833540;29833614
ENSG00000100325	ASCC2	chr22	-	3,11,5	13,21,27	25,11,26	15,8,11	1.68063e-07	4.37301e-05	0,103,0,208,0,085	0,455,0,407,0,542	-0.336	SE	29833540;29833614
ENSG00000243156	MICAL3	chr22	-	6,8,8	4,13,2	1,6,0	8,14,19	0.000151247	0.00669501	0,47,0,267,0,703	0,069,0,202,0,0	0.39	SE	17812506;17812557
ENSG00000031823	RANBP3	chr19	-	17,19,8	23,29,23	7,16,3	39,41,58	0.000261029	0.00993382	0,27,0,247,0,148	0,082,0,163,0,025	0.132	SE	5951392;5951596
ENSG00000031823	RANBP3	chr19	-	13,7,4	2,2,4	6,9,1	0,0,0	2.27729e-07	5.50794e-05	0,765,0,636,0,333	1,0,1,0,1,0	-0.422	SE	5951392;5951596
ENSG00000031823	RANBP3	chr19	-	14,6,4	2,2,4	7,7,13	0,0,0	2.28419e-07	5.50794e-05	0,786,0,612,0,344	1,0,1,0,1,0	-0.419	SE	5957906;5957973
ENSG00000031823	RANBP3	chr19	-	1,7,10	2,2,4	9,9,13	0,0,0	1.82045e-06	0.000265073	0,287,0,738,0,668	1,0,1,0,1,0	-0.436	SE	5957917;5957935
ENSG00000031823	RANBP3	chr19	-	14,9,19	2,2,4	23,27,36	0,0,0	8.47395e-06	0.000798077	0,806,0,727,0,738	1,0,1,0,1,0	-0.243	SE	5957917;5957968
ENSG00000031823	RANBP3	chr19	-	33,29,25	2,2,4	46,47,63	0,0,0	0.000180027	0.00761244	0,904,0,892,0,781	1,0,1,0,1,0	-0.141	SE	5957917;5957973
ENSG00000049759	NEDD4L	chr18	+	4,9,2	13,23,22	13,29,8	10,28,12	8.80383e-05	0.00450606	0,133,0,164,0,043	0,394,0,341,0,25	-0.215	SE	58341677;58341797
ENSG00000141644	MBD1	chr18	-	35,40,47	5,8,18	50,77,47	2,4,5	0.000255272	0.00977378	0,778,0,714,0,566	0,926,0,906,0,825	-0.2	SE	50274185;50274353
ENSG00000173818	ENDOV	chr17	+	2,21,5	0,1,0	0,4,1	2,5,0	4.69634e-06	0.000519224	1,0,0,913,1,0	0,0,0,286,1,0	0.542	SE	80421827;80421962
ENSG00000267060	PTGES3L	chr17	-	34,16,12	0,8,4	19,10,21	0,0,0	2.89549e-06	0.000362713	1,0,0,512,0,612	1,0,1,0,1,0	-0.292	SE	42979377;42979444
ENSG00000196535	MYO18A	chr17	-	3,16,17	44,31,32	3,3,3	30,37,51	0.000252319	0.00970135	0,055,0,308,0,314	0,079,0,065,0,048	0.162	SE	29116443;29116455
ENSG00000130402	ACTN4	chr19	+	84,61,32	83,28,11	59,67,57	118,402,50	3.96897e-05	0.00256393	0,336,0,521,0,593	0,2,0,077,0,363	0.27	SE	38711275;38711361
ENSG00000185324	CDK10	chr16	+	3,2,4	17,25,54	5,16,14	14,24,24	7.36013e-07	0.000137708	0,081,0,038,0,036	0,152,0,25,0,226	-0.158	SE	89687588;89687815
ENSG00000131149	GSE1	chr16	+	0,1,6	15,7,11	10,16,20	14,12,12	3.20638e-05	0.00220362	0,0,0,067,0,214	0,263,0,4,0,455	-0.279	SE	85665014;85665128
ENSG00000131149	GSE1	chr16	+	36,20,24	2,4,7	33,53,50	0,1,0	4.73506e-07	9.66765e-05	0,9,0,714,0,632	1,0,0,964,1,0	-0.239	SE	85665975;85666347
ENSG00000132613	MTSS2	chr16	-	49,17,33	0,0,0	28,19,70	9,6,6	2.77442e-08	1.02111e-05	1,0,1,0,1,0	0,735,0,738,0,912	0.205	SE	70679314;70679323
ENSG00000082397	EPB41L3	chr18	-	32,51,52	223,203,154	106,78,78	128,93,121	8.88178e-16	1.91105e-12	0,067,0,112,0,144	0,293,0,295,0,244	-0.17	SE	5398020;5398143
ENSG00000082397	EPB41L3	chr18	-	24,42,28	223,203,154	69,52,51	128,93,121	4.35785e-12	4.78022e-09	0,051,0,094,0,083	0,212,0,218,0,174	-0.125	SE	5398020;5401043
ENSG00000100320	RBFOX2	chr22	-	295,342,311	20,7,10	249,375,406	40,67,18	8.71687e-07	0.000154809	0,903,0,969,0,952	0,797,0,78,0,934	0.104	SE	35752612;35752655
ENSG00000150712	MTMR12	chr5	-	32,43,29	2,3,5	15,46,11	1,0,0	0.000250517	0.00965198	0,898,0,887,0,761	0,892,1,0,1,0	-0.115	SE	32276681;32276742
ENSG00000129116	PALLD	chr4	+	24,28,17	0,1,0	24,57,41	1,20,9	3.80853e-07	8.22628e-05	1,0,0,943,1,0	0,934,0,628,0,73	0.217	SE	168896548;168896599
ENSG00000138443	ABI2	chr2	+	135,149,160	158,192,142	117,114,104	161,318,272	5.16975e-05	0.00310312	0,407,0,384,0,475	0,369,0,224,0,235	0.146	SE	203382188;203382206
ENSG00000138443	ABI2	chr2	+	490,607,578	29,21,25	454,695,511	43,82,73	3.71442e-10	2.47376e-07	0,894,0,935,0,92	0,841,0,809,0,778	0.107	SE	203396784;203396967
ENSG00000138443	ABI2	chr2	+	215,264,266	29,21,25	201,284,223	43,82,73	1.31736e-09	7.6768e-07	0,788,0,863,0,842	0,7,0,634,0,604	0.185	SE	203396883;203396967
ENSG00000145362	ANK2	chr4	+	0,0,0	33,52,19	0,4,12	14,43,24	2.65327e-06	0.000343592	0,0,0,0,0,0	0,0,0,066,0,274	-0.113	SE	113237598;113237622
ENSG00000154556	SORBS2	chr4	-	67,60,44	32,17,21	93,230,102	11,53,8	0.00010182	0.00502304	0,555,0,678,0,556	0,835,0,721,0,884	-0.217	SE	185690561;185690611
ENSG00000188313	PLSCR1	chr3	-	3,22,13	0,4,7	4,16,9	0,0,0	2.87121e-06	0.000361766	1,0,0,777,0,54	1,0,1,0,1,0	-0.228	SE	146525604;146525647
ENSG00000082805	ERC1	chr12	+	86,96,51	13,6,4	56,136,79	1,3,0	3.81089e-06	0.000442308	0,768,0,889,0,864	0,966,0,958,1,0	-0.134	SE	1112214;1112298
ENSG00000082805	ERC1	chr12	+	55,43,24	13,6,4	21,72,48	1,3,0	4.80469e-06	0.000524978	0,679,0,782,0,75	0,913,0,923,1,0	-0.208	SE	1112214;1112307
ENSG00000155657	TTN	chr2	-	289,438,208	30,47,39	311,466,322	0,18,12	5.44009e-13	6.763e-10	0,828,0,823,0,727	1,0,0,928,0,931	-0.16	SE	178624464;178624731
ENSG00000155657	TTN	chr2	-	2,3,3	9,11,1	9,20,6	0,1,1	6.01125e-09	2.87425e-06	0,103,0,124,0,608	1,0,0,912,0,756	-0.611	SE	178644547;178644616
ENSG00000155657	TTN	chr2	-	31,89,76	6,2,4	111,120,130	0,0,0	5.74398e-06	0.000597596	0,728,0,958,0,908	1,0,1,0,1,0	-0.135	SE	178644547;178644616
ENSG00000155657	TTN	chr2	-	31,91,78	57,59,53	111,120,130	4,13,22	1.91847e-13	2.55535e-10	0,22,0,444,0,432	0,935,0,827,0,754	-0.473	SE	178644547;178644616
ENSG00000155657	TTN	chr2	-	9,9,1	57,59,53	8,22,15	4,13,22	1.71203e-10	1.29427e-07	0,073,0,071,0,009	0,5,0,458,0,254	-0.353	SE	178645919;178646030
ENSG00000155657	TTN	chr2	-	203,345,242	61,130,50	330,515,377	34,50,59	2.8325e-08	1.03568e-05	0,633,0,579,0,715	0,834,0,842,0,768	-0.172	SE	178672634;178672703
ENSG00000155657	TTN	chr2	-	23,66,40	479,669,462	241,269,161	327,606,585	0	0	0,023,0,047,0,041	0,269,0,182,0,121	-0.154	SE	178681375;178681450
ENSG00000155657	TTN	chr2	-	2,6,6	3,2,2	6,22,5	0,1,0	1.66968e-06	0.000249751	0,25,0,6,0,6	1,0,0,917,1,0	-0.489	SE	178681375;178681450
ENSG00000155657	TTN	chr2	-	319,571,416	50,85,62	485,832,697	16,41,38	5.44009e-15	1.01445e-11	0,761,0,771,0,77	0,938,0,91,0,902	-0.149	SE	178683210;178683291
ENSG00000155657	TTN	chr2	-	287,458,314	96,81,62	446,743,610	9,24,33	0	0	0,599,0,739,0,717	0,961,0,939,0,902	-0.249	SE	178683210;178683291
ENSG00000155657	TTN	chr2	-	335,511,356	101,71,39	445,745,620	3,10,7	0	0	0,624,0,783,0,82	0,987,0,974,0,978	-0.237	SE	178683210;178683291
ENSG00000155657	TTN	chr2	-	4,9,12	0,0,0	6,8,7	0,4,3	1.56096e-05	0.00127855	1,0,1,0,1,0	1,0,0,5,0,538	0.321	SE	178683998;178684082
ENSG00000155657	TTN	chr2	-	45,94,91	50,85,62	90,217,133	16,41,38	1.5199e-13	2.12569e-10	0,31,0,356,0,423	0,738,0,726,0,636	-0.337	SE	178683998;178684082
ENSG00000155657	TTN	chr2	-	33,46,44	101,71,39	10,38,24	3,10,7	1.02657e-08	4.41765e-06	0,14,0,245,0,361	0,625,0,655,0,632	-0.389	SE	178683998;178684082
ENSG00000155657	TTN	chr2	-	154,316,243	55,121,109	421,742,513	47,99,93	3.44169e-15	6.87638e-12	0,583,0,566,0,527	0,817,0,789,0,734	-0.221	SE	178683998;178684082
ENSG00000155657	TTN	chr2	-	143,267,190	65,60,47	335,552,398	1,8,14	0	0	0,524,0,69,0,669	0,994,0,972,0,934	-0.339	SE	178683998;178684082
ENSG00000155657	TTN	chr2	-	5,51,17	42,107,94	137,147,115	94,243,146	6.07048e-07	0.000116701	0,056,0,192,0,083	0,422,0,232,0,283	-0.202	SE	178684665;178684749
ENSG00000155657	TTN	chr2	-	15,90,55	50,85,62	270,231,156	16,41,38	1.11022e-15	2.30034e-12	0,13,0,346,0,307	0,894,0,738,0,672	-0.507	SE	178684905;178684989
ENSG00000155657	TTN	chr2	-	0,2,0	101,71,39	1,4,3	3,10,7	6.73092e-05	0.00376925	0,0,0,014,0,0	0,143,0,167,0,176	-0.157	SE	178684905;178684989
ENSG00000155657	TTN	chr2	-	15,95,58	55,121,109	270,227,153	47,99,93	6.94806e-09	3.23913e-06	0,12,0,282,0,21	0,742,0,534,0,451	-0.372	SE	178684905;178684989
ENSG00000155657	TTN	chr2	-	0,6,3	15,3,2	0,0,0	2,5,2	0.000147534	0.00658171	0,0,0,5,0,429	0,0,0,0,0,0	0.31	SE	178684905;178684989
ENSG00000155657	TTN	chr2	-	270,614,497	96,81,62	574,902,702	9,24,33	1.27676e-14	2.23205e-11	0,584,0,791,0,8	0,97,0,949,0,914	-0.219	SE	178685252;178685330
ENSG00000155657	TTN	chr2	-	95,180,82	101,71,39	40,79,85	3,10,7	7.0207e-10	4.41302e-07	0,32,0,559,0,512	0,87,0,798,0,859	-0.379	SE	178688110;178688224
ENSG00000155657	TTN	chr2	-	12,13,10	7,9,2	23,40,24	0,4,0	2.3055e-06	0.000310786	0,462,0,419,0,714	1,0,0,833,1,0	-0.413	SE	178688110;178688224
ENSG00000155657	TTN	chr2	-	90,166,76	65,60,47	40,75,84	1,8,14	6.15256e-08	1.88084e-05	0,409,0,58,0,447	0,952,0,824,0,75	-0.363	SE	178688110;178688224
ENSG00000155657	TTN	chr2	-	228,510,417	126,223,134	718,1012,732	103,254,196	2.76186e-05	0.00200398	0,475,0,533,0,609	0,777,0,666,0,651	-0.159	SE	178688110;178688224
ENSG00000155657	TTN	chr2	-	306,663,483	60,62,19	735,1047,792	3,17,4	0	0	0,718,0,842,0,927	0,992,0,969,0,99	-0.155	SE	178688110;178688224
ENSG00000155657	TTN	chr2	-	72,223,147	126,223,134	342,456,332	103,254,196	3.6085e-06	0.000429353	0,222,0,333,0,354	0,624,0,473,0,459	-0.216	SE	178688676;178688778
ENSG00000155657	TTN	chr2	-	106,332,211	90,165,76	490,715,512	40,75,84	8.78186e-14	1.2597e-10	0,371,0,502,0,581	0,86,0,827,0,753	-0.329	SE	178688676;178688778
ENSG00000155657	TTN	chr2	-	16,12,0	32,54,45	4,29,29	7,38,20	9.0075e-06	0.000830159	0,2,0,1,0,0	0,222,0,276,0,42	-0.206	SE	178689289;178689373
ENSG00000155657	TTN	chr2	-	227,415,297	32,54,45	447,674,550	7,38,20	4.996e-14	8.22034e-11	0,78,0,793,0,767	0,97,0,899,0,932	-0.154	SE	178689514;178689595
ENSG00000155657	TTN	chr2	-	388,702,433	72,48,36	446,820,558	1,9,6	0	0	0,729,0,88,0,857	0,996,0,979,0,979	-0.163	SE	178692015;178692099
ENSG00000155657	TTN	chr2	-	520,793,520	72,48,36	448,1000,734	1,9,6	0	0	0,783,0,892,0,878	0,996,0,982,0,984	-0.136	SE	178693921;178694008
ENSG00000155657	TTN	chr2	-	108,110,55	6,7,12	77,129,110	2,0,0	2.98846e-08	1.07169e-05	0,9,0,887,0,696	0,951,1,0,1,0	-0.156	SE	178693921;178694008
ENSG00000155657	TTN	chr2	-	97,152,82	36,18,2	74,278,117	0,6,0	5.37371e-08	1.69479e-05	0,574,0,809,0,953	1,0,0,959,1,0	-0.208	SE	178717094;178717382
ENSG00000155657	TTN	chr2	-	26,87,58	36,18,2	53,160,45	0,6,0	4.09736e-05	0.00262564	0,265,0,707,0,935	1,0,0,93,1,0	-0.341	SE	178719163;178719451
ENSG00000155657	TTN	chr2	-	33,82,58	6,5,2	53,160,45	0,1,0	5.05049e-06	0.00054442	0,733,0,891,0,935	1,0,0,988,1,0	-0.143	SE	178719163;178719451
ENSG00000155657	TTN	chr2	-	25,85,58	7,12,6	54,161,45	2,0,0	6.70049e-10	4.25961e-07	0,641,0,78,0,829	0,931,1,0,1,0	-0.227	SE	178719163;178719451
ENSG00000155657	TTN	chr2	-	54,119,75	7,3,14	50,190,96	0,1,0	2.89786e-09	1.56097e-06	0,794,0,952,0,728	1,0,0,99,1,0	-0.172	SE	178735510;178736074
ENSG00000155657	TTN	chr2	-	56,127,80	9,9,9	50,190,99	1,0,4	5.32033e-07	0.000106444	0,757,0,876,0,816	0,962,1,0,0,925	-0.146	SE	178735510;178736074
ENSG00000142798	HSPG2	chr1	-	1,2,0	5,2,11	5,18,15	1,18,4	7.70997e-06	0.000743654	0,091,0,333,0,0	0,714,0,333,0,652	-0.425	SE	21868884;21868968
ENSG00000163681	SLMAP	chr3	+	243,410,283	132,182,146	188,1381,611	150,1041,600	7.66253e-07	0.000140982	0,479,0,53,0,492	0,385,0,399,0,337	0.127	SE	57925844;57925934
ENSG00000163939	PBRM1	chr3	-	6,7,8	10,4,6	3,5,6	13,57,23	2.01059e-05	0.00157093	0,231,0,467,0,4	0,103,0,042,0,115	0.279	SE	52558248;52558413
ENSG00000115827	DCAF17	chr2	+	10,14,9	0,0,1	13,19,46	3,6,1	0.000192059	0.00796535	1,0,1,0,0,818	0,684,0,613,0,958	0.188	SE	171473865;171473975
ENSG00000115827	DCAF17	chr2	+	10,21,22	0,0,1	15,26,22	3,6,1	4.16039e-05	0.00266298	1,0,1,0,0,917	0,714,0,684,0,917	0.201	SE	171476859;171476950
ENSG00000223546	LINC00630	chrX	+	2,10,6	0,4,2	5,17,16	0,0,0	0.000194598	0.00801647	1,0,0,564,0,608	1,0,1,0,1,0	-0.276	SE	102770351;102770420
ENSG00000138279	ANXA7	chr10	-	750,1232,1064	90,62,85	834,1010,1172	157,284,144	6.21674e-08	1.89013e-05	0,815,0,913,0,869	0,737,0,653,0,811	0.132	SE	73396043;73396109
ENSG00000169231	THBS3	chr1	-	11,2,14	0,0,0	11,66,27	0,11,1	3.38143e-05	0.00227365	1,0,1,0,1,0	1,0,0,75,0,931	0.106	SE	155201093;155201204
ENSG00000084636	COL16A1	chr1	-	2,12,8	13,40,58	24,77,52	61,104,107	3.95629e-05	0.00256165	0,087,0,157,0,079	0,197,0,315,0,232	-0.14	SE	31670601;31670646
ENSG00000163875	MEAF6	chr1	-	315,393,340	230,228,188	228,147,158	228,175,222	9.25326e-09	4.14124e-06	0,494,0,551,0,563	0,416,0,374,0,336	0.161	SE	37496706;37496736
ENSG00000130338	TULP4	chr6	+	4,1,0	0,2,6	2,15,2	0,0,0	7.30682e-07	0.00013717	1,0,0,2,0,0	1,0,1,0,1,0	-0.6	SE	158501677;158504178
ENSG00000138768	USO1	chr4	+	39,78,66	66,137,63	36,73,41	82,296,104	0.000131203	0.00602123	0,337,0,329,0,474	0,274,0,175,0,253	0.146	SE	75760593;75760605
ENSG00000189229	AC069277,1	chr3	+	0,1,0	1,3,5	4,2,4	2,8,4	0.000114252	0.00544896	0,0,0,143,0,0	0,5,0,111,0,333	-0.267	SE	6697395;6697511
ENSG00000140307	GTF2A2	chr15	-	16,6,14	2,0,0	18,8,15	5,1,5	0.000193839	0.00800045	0,8,1,0,1,0	0,643,0,8,0,6	0.252	SE	59650668;59650773
ENSG00000140416	TPM1	chr15	+	270,79,83	14,5,11	418,1291,180	3,6,4	1.28509e-11	1.35645e-08	0,906,0,888,0,79	0,986,0,991,0,957	-0.117	SE	63061197;63061273
ENSG00000140416	TPM1	chr15	+	16,5,12	0,0,1	7,16,5	6,7,0	1.77643e-05	0.00141698	1,0,1,0,0,857	0,368,0,533,1,0	0.319	SE	63065895;63066085
ENSG00000140416	TPM1	chr15	+	1216,500,436	2232,347,174	1180,1238,766	2641,5166,1328	2.86399e-05	0.00205411	0,214,0,419,0,556	0,183,0,107,0,224	0.225	SE	63065895;63066085
ENSG00000058272	PPP1R12A	chr12	-	518,581,504	281,233,252	384,478,459	395,433,442	3.26084e-12	3.72288e-09	0,48,0,555,0,5	0,327,0,356,0,342	0.17	SE	79810394;79810511
ENSG00000021574	SPAST	chr2	+	15,31,31	0,0,0	20,11,20	5,2,0	0.000254806	0.00977378	1,0,1,0,1,0	0,671,0,737,1,0	0.197	SE	32144936;32145007
ENSG00000145349	CAMK2D	chr4	-	36,70,34	130,136,88	85,219,110	56,211,131	1.48125e-08	5.96157e-06	0,15,0,247,0,198	0,492,0,398,0,349	-0.215	SE	113502935;113502977
ENSG00000145349	CAMK2D	chr4	-	118,197,113	147,157,127	263,677,326	83,173,85	0	0	0,339,0,445,0,362	0,669,0,714,0,71	-0.316	SE	113502935;113502977
ENSG00000145349	CAMK2D	chr4	-	53,43,35	89,142,83	22,92,41	192,484,228	1.54039e-07	4.10351e-05	0,292,0,173,0,226	0,073,0,116,0,111	0.13	SE	113508235;113508268
ENSG00000204843	DCTN1	chr2	-	356,551,479	40,13,11	360,562,529	58,154,44	5.61916e-10	3.61325e-07	0,874,0,971,0,971	0,829,0,74,0,904	0.114	SE	74372927;74372948
ENSG00000204843	DCTN1	chr2	-	5,5,2	0,0,0	3,14,11	0,3,10	5.25264e-06	0.000558647	1,0,1,0,1,0	1,0,0,79,0,469	0.247	SE	74374322;74374340
ENSG00000224078	SNHG14	chr15	+	1,0,0	3,4,11	7,7,5	0,3,6	1.33946e-07	3.67319e-05	0,143,0,0,0,0	1,0,0,538,0,294	-0.563	SE	25089613;25089866
ENSG00000224078	SNHG14	chr15	+	1,0,0	5,5,7	0,26,6	4,41,11	1.49455e-05	0.001235	0,111,0,0,0,0	0,0,0,283,0,253	-0.142	SE	25227431;25227476
ENSG00000124920	MYRF	chr11	+	7,2,6	0,0,0	15,23,22	0,7,2	3.8746e-05	0.00252377	1,0,1,0,1,0	1,0,0,622,0,846	0.177	SE	61780711;61780792
ENSG00000128656	CHN1	chr2	-	5,5,10	12,13,17	31,9,12	5,5,8	8.42065e-05	0.00439027	0,172,0,161,0,227	0,756,0,474,0,429	-0.366	SE	174875787;174875865
ENSG00000124831	LRRFIP1	chr2	+	534,593,473	61,60,65	498,555,533	101,178,97	3.98333e-06	0.000455704	0,814,0,832,0,784	0,711,0,609,0,733	0.126	SE	237757455;237757548
ENSG00000124831	LRRFIP1	chr2	+	500,591,536	61,60,65	542,590,533	101,178,97	5.5064e-06	0.000579031	0,804,0,831,0,805	0,728,0,624,0,733	0.118	SE	237758728;237758821
ENSG00000152894	PTPRK	chr6	-	2,1,0	18,42,10	0,11,11	6,35,36	3.41843e-05	0.00229302	0,087,0,02,0,0	0,0,0,213,0,208	-0.105	SE	128001195;128001207
ENSG00000146872	TLK2	chr17	+	11,14,12	6,4,0	11,12,12	0,0,0	4.05253e-06	0.000462675	0,535,0,687,1,0	1,0,1,0,1,0	-0.259	SE	62523133;62523177
ENSG00000268750	AC010522,1	chr19	+	10,27,8	0,0,0	15,12,58	5,10,1	8.71141e-07	0.000154809	1,0,1,0,1,0	0,6,0,375,0,967	0.353	SE	57839022;57839149
ENSG00000087274	ADD1	chr4	+	119,97,84	154,156,140	86,79,44	220,250,169	1.27553e-07	3.51513e-05	0,346,0,299,0,291	0,211,0,178,0,151	0.132	SE	2926641;2926675
ENSG00000179818	PCBP1-AS1	chr2	-	10,30,31	4,6,1	16,12,36	0,0,0	1.8873e-06	0.000268872	0,556,0,714,0,939	1,0,1,0,1,0	-0.264	SE	70085815;70085903
ENSG00000179818	PCBP1-AS1	chr2	-	11,30,30	4,6,1	15,11,36	0,0,0	1.77318e-06	0.000260359	0,579,0,714,0,938	1,0,1,0,1,0	-0.256	SE	70085815;70085930
ENSG00000145725	PPIP5K2	chr5	+	40,41,18	9,17,5	4,40,15	8,28,21	0.000240348	0.00938952	0,69,0,547,0,643	0,2,0,417,0,263	0.333	SE	103186319;103186439
ENSG00000075624	ACTB	chr7	-	3533,4575,4158	11630,3087,2479	3745,2937,4363	13426,25961,8699	6.41966e-05	0.00363865	0,164,0,488,0,519	0,152,0,068,0,244	0.236	SE	5529018;5529059
ENSG00000197467	COL13A1	chr10	+	0,1,0	1,8,3	4,3,1	6,0,1	4.68632e-05	0.00287463	0,0,0,072,0,0	0,293,1,0,0,383	-0.535	SE	69932559;69932604
ENSG00000249859	PVT1	chr8	+	2,2,1	0,0,0	2,10,6	2,12,0	3.98194e-06	0.000455704	1,0,1,0,1,0	0,333,0,294,1,0	0.458	SE	127939507;127939676
ENSG00000153317	ASAP1	chr8	-	7,0,4	31,39,27	9,11,14	13,47,11	0.000250115	0.00964943	0,168,0,0,0,117	0,382,0,173,0,532	-0.267	SE	130160784;130160793
ENSG00000198467	TPM2	chr9	-	2195,1491,1619	1220,179,165	1995,2429,2530	1422,2539,1059	0.000211757	0.00851694	0,474,0,806,0,831	0,412,0,324,0,544	0.277	SE	35684731;35684807
ENSG00000198467	TPM2	chr9	-	1454,406,432	2289,1705,1922	1716,2924,1970	2159,2402,2317	2.47358e-13	3.1591e-10	0,241,0,106,0,101	0,284,0,378,0,298	-0.171	SE	35685063;35685139
ENSG00000060237	WNK1	chr12	+	122,102,136	5,2,0	84,167,259	8,24,22	8.49473e-08	2.43703e-05	0,924,0,962,1,0	0,84,0,777,0,855	0.138	SE	879572;880031
ENSG00000060237	WNK1	chr12	+	50,40,56	11,0,6	39,78,104	18,32,35	0.000145002	0.00648431	0,694,1,0,0,824	0,52,0,549,0,598	0.284	SE	879572;880031
ENSG00000149294	NCAM1	chr11	+	87,159,121	7,10,9	97,204,168	18,63,30	1.83604e-07	4.60598e-05	0,912,0,93,0,918	0,818,0,729,0,823	0.13	SE	113236300;113236315
ENSG00000133816	MICAL2	chr11	+	212,329,208	1,1,0	260,474,203	8,70,8	6.89448e-14	1.04243e-10	0,991,0,994,1,0	0,942,0,772,0,927	0.115	SE	12255642;12255750
ENSG00000133884	DPF2	chr11	+	548,817,631	85,93,60	428,617,749	121,182,192	7.00773e-13	8.34113e-10	0,804,0,849,0,87	0,693,0,684,0,713	0.144	SE	65344579;65344621
ENSG00000148950	IMMP1L	chr11	-	71,98,118	20,24,16	46,83,54	2,6,4	0.000101267	0.00500457	0,64,0,671,0,787	0,92,0,874,0,871	-0.189	SE	31463171;31463305
ENSG00000025434	NR1H3	chr11	+	6,5,20	1,2,4	17,18,18	0,1,0	7.30963e-05	0.0039685	0,75,0,556,0,714	1,0,0,9,1,0	-0.293	SE	47259790;47259979
ENSG00000110514	MADD	chr11	+	123,221,123	0,2,0	118,218,147	8,17,6	4.25331e-09	2.16312e-06	1,0,0,983,1,0	0,883,0,868,0,926	0.102	SE	47326737;47326807
ENSG00000166900	STX3	chr11	+	8,11,19	0,0,0	15,13,30	1,10,6	1.65191e-07	4.33863e-05	1,0,1,0,1,0	0,882,0,394,0,714	0.337	SE	59788872;59788947
ENSG00000113163	CERT1	chr5	-	183,253,230	5,1,7	140,312,258	15,51,18	5.08459e-11	4.58786e-08	0,948,0,992,0,943	0,824,0,754,0,878	0.142	SE	75399309;75399387
ENSG00000095637	SORBS1	chr10	-	0,0,0	2,10,8	0,0,11	4,7,11	0.000249062	0.00962243	0,0,0,0,0,0	0,0,0,0,0,333	-0.111	SE	95386990;95387119
ENSG00000095637	SORBS1	chr10	-	10,26,47	0,0,0	31,46,41	0,3,9	1.58635e-05	0.00129366	1,0,1,0,1,0	1,0,0,885,0,695	0.14	SE	95395000;95395075
ENSG00000139624	CERS5	chr12	-	151,311,227	25,11,1	205,182,275	46,125,41	2.73763e-06	0.000351228	0,751,0,934,0,991	0,69,0,421,0,77	0.265	SE	50132961;50133064
ENSG00000139624	CERS5	chr12	-	180,361,276	25,11,1	215,230,301	46,125,41	1.13335e-07	3.13876e-05	0,783,0,943,0,993	0,7,0,479,0,786	0.251	SE	50132961;50134068
ENSG00000040531	CTNS	chr17	+	55,87,70	0,0,0	44,57,49	10,1,1	1.29658e-05	0.00110068	1,0,1,0,1,0	0,688,0,966,0,961	0.128	SE	3640187;3640267
ENSG00000040531	CTNS	chr17	+	42,26,12	0,0,0	21,28,9	10,1,1	2.11816e-06	0.000291862	1,0,1,0,1,0	0,512,0,933,0,818	0.246	SE	3647443;3647522
ENSG00000139350	NEDD1	chr12	+	27,33,30	2,2,4	29,27,17	0,0,0	0.000202614	0.00823754	0,871,0,892,0,789	1,0,1,0,1,0	-0.149	SE	96907603;96907856
ENSG00000135124	P2RX4	chr12	+	3,1,7	7,2,0	2,7,2	0,0,1	0.000193588	0.00800045	0,261,0,291,1,0	1,0,1,0,0,622	-0.357	SE	121222946;121222962
ENSG00000213983	AP1G2	chr14	-	49,60,61	0,2,0	44,41,61	2,7,4	4.0597e-05	0.00284808	1,0,0,938,1,0	0,917,0,745,0,884	0.131	RI	23563583;23563856
ENSG00000137221	TJAP1	chr6	+	7,3,15	25,31,15	1,3,1	15,47,27	4.61756e-05	0.00314111	0,123,0,046,0,333	0,032,0,031,0,018	0.14	RI	43500743;43501687
ENSG00000140416	TPM1	chr15	+	2961,3444,3085	332,86,87	3353,3555,3414	501,1551,219	1.68335e-05	0.00166747	0,817,0,952,0,947	0,77,0,534,0,886	0.175	RI	63060868;63061273
ENSG00000140416	TPM1	chr15	+	3403,5172,4637	249,69,50	4004,5798,5499	425,1401,178	3.38642e-09	3.40577e-06	0,872,0,974,0,979	0,825,0,674,0,939	0.129	RI	63061197;63062277
ENSG00000075624	ACTB	chr7	-	3726,3756,3696	11630,3087,2479	3959,4418,4392	13426,25961,8699	2.77552e-05	0.00220125	0,138,0,378,0,427	0,128,0,078,0,202	0.178	RI	5528280;5529400
ENSG00000215301	DDX3X	chrX	+	28,45,15	0,2,0	45,75,30	4,6,13	1.62971e-05	0.00165665	1,0,0,918,1,0	0,849,0,862,0,536	0.224	RI	41337407;41339083
ENSG00000196569	LAMA2	chr6	+	3,0,0	0,5,2	1,3,2	0,1,0	7.91219e-06	0.00131945	1,0,0,0,0,0	1,0,0,742,1,0	-0.581	A3SS	129445663;129445821
ENSG00000268750	AC010522,1	chr19	+	3,6,2	0,0,0	3,6,2	5,10,1	5.72755e-10	1.33719e-06	1,0,1,0,1,0	0,366,0,366,0,658	0.537	A3SS	57856103;57856233
ENSG00000215301	DDX3X	chrX	+	20,35,13	0,2,0	30,61,23	4,6,13	1.57828e-05	0.00204709	1,0,0,897,1,0	0,789,0,836,0,469	0.268	A3SS	41337690;41339083
ENSG00000149294	NCAM1	chr11	+	31,72,59	7,10,9	32,144,100	18,63,30	0.000166422	0.00987814	0,81,0,874,0,863	0,631,0,687,0,762	0.156	A3SS	113255873;113256001
ENSG00000213983	AP1G2	chr14	-	4,10,5	17,12,21	0,0,0	12,9,20	3.73096e-07	0.000183488	0,105,0,294,0,106	0,0,0,0,0,0	0.168	A5SS	23567596;23567783
ENSG00000151612	ZNF827	chr4	-	1,4,2	1,0,1	0,0,0	1,3,3	2.20981e-10	6.26953e-07	0,487,1,0,0,655	0,0,0,0,0,0	0.714	A5SS	145764974;145765165
ENSG00000169398	PTK2	chr8	-	5,12,3	0,0,1	9,13,1	2,8,0	0.000119708	0.00726822	1,0,1,0,0,6	0,692,0,448,1,0	0.153	A5SS	140925561;140925749
ENSG00000089060	SLC8B1	chr12	-	15,22,30	1,0,2	5,27,27	3,3,11	0.000106867	0.00673812	0,917,1,0,0,917	0,552,0,869,0,645	0.256	A5SS	113332722;113332960
ENSG00000196935	SRGAP1	chr12	+	0,0,0	11,16,29	9,4,0	13,14,25	8.40179e-06	0.000955319	0,0,0,0,0,0	0,336,0,173,0,0	-0.17	MXE	64091275;64091378
ENSG00000155657	TTN	chr2	-	18,55,32	132,148,65	235,247,152	45,106,100	2.66454e-15	3.58513e-12	0,12,0,271,0,33	0,839,0,7,0,603	-0.474	MXE	178681375;178681450
ENSG00000155657	TTN	chr2	-	12,65,43	272,460,315	238,255,144	444,738,608	9.21074e-12	9.29479e-09	0,042,0,124,0,12	0,349,0,257,0,191	-0.17	MXE	178684665;178684749
ENSG00000155657	TTN	chr2	-	15,90,55	319,571,416	270,231,156	485,832,697	1.16292e-08	5.52249e-06	0,045,0,136,0,117	0,358,0,217,0,183	-0.153	MXE	178684905;178684989
ENSG00000155657	TTN	chr2	-	12,64,43	113,229,158	238,245,144	331,520,381	1.45562e-05	0.00150117	0,096,0,218,0,214	0,418,0,32,0,274	-0.161	MXE	178684665;178684749
ENSG00000155657	TTN	chr2	-	385,721,435	113,224,152	410,769,544	328,517,378	4.10783e-15	4.7375e-12	0,773,0,763,0,741	0,556,0,598,0,59	0.178	MXE	178689812;178689896
ENSG00000155657	TTN	chr2	-	223,535,440	16,70,41	560,863,672	247,283,169	0	0	0,933,0,884,0,915	0,694,0,753,0,799	0.162	MXE	178685252;178685330
ENSG00000145349	CAMK2D	chr4	-	170,168,114	118,197,113	72,273,158	263,677,326	1.15836e-10	7.7929e-08	0,61,0,48,0,522	0,229,0,304,0,344	0.245	MXE	113508235;113508268
ENSG00000204843	DCTN1	chr2	-	0,0,0	8,5,2	0,3,10	6,17,11	1.65209e-05	0.00158778	0,0,0,0,0,0	0,0,0,146,0,468	-0.205	MXE	74376741;74376762
ENSG00000179818	PCBP1-AS1	chr2	-	32,20,39	2,0,2	19,19,50	6,3,10	0.000169263	0.00944067	0,941,1,0,0,951	0,76,0,864,0,833	0.145	MXE	70051202;70051305
ENSG00000179818	PCBP1-AS1	chr2	-	2,0,6	0,7,1	0,0,0	1,7,2	9.25302e-05	0.00588186	1,0,0,0,0,846	0,0,0,0,0,0	0.615	MXE	70077300;70077381
ENSG00000179818	PCBP1-AS1	chr2	-	2,0,6	2,2,1	0,0,0	2,8,2	4.41486e-05	0.00324011	0,5,0,0,0,857	0,0,0,0,0,0	0.452	MXE	70077300;70077381
ENSG00000198467	TPM2	chr9	-	2466,472,435	4155,2988,3252	2903,4951,2462	3863,4307,4183	6.16115e-07	0.000160448	0,372,0,136,0,118	0,429,0,535,0,371	-0.236	MXE	35685063;35685139
ENSG00000095637	SORBS1	chr10	-	1,7,7	0,0,0	4,6,10	0,3,18	1.96397e-06	0.000368724	1,0,1,0,1,0	1,0,0,684,0,375	0.314	MXE	95394610;95394673

## Sheet: R634Q
#These data is a subset of data generated using rMATS turbo [31] package (v4.1.1) with default statistics and column naming. Event coordinates column displays the start and end coordinates of an alternative event. For MXE, coordinates of the first of mutually exclusive exons are used.
#Analysis of alternative splicing from Briganti et al., 2020 identified with rMATS: AS events (FDR < 0.01, and |dPSI| > 0.1) from Briganti et al. overlapping with those identified in the current studyt: WTvsR634Q (Briganti et al.) and WTvsR634Q (this study)
GeneID	geneSymbol	chr	strand	IJC_SAMPLE_1	SJC_SAMPLE_1	IJC_SAMPLE_2	SJC_SAMPLE_2	PValue	FDR	IncLevel1	IncLevel2	IncLevelDifference	EventType	Event_Coordinates
ENSG00000100150	DEPDC5	chr22	+	24,49,39	0,0,0	32,36,30	1,10,4	2.29688e-07	5.61422e-05	1,0,1,0,1,0	0,944,0,656,0,799	0.2	SE	31861367;31861433
ENSG00000100325	ASCC2	chr22	-	3,11,5	13,21,27	11,34,18	8,14,5	8.76239e-08	2.64456e-05	0,103,0,208,0,085	0,407,0,548,0,643	-0.401	SE	29833540;29833614
ENSG00000100325	ASCC2	chr22	-	2,6,3	0,1,0	8,9,8	1,2,4	2.54108e-05	0.00202288	1,0,0,766,1,0	0,813,0,71,0,521	0.241	SE	29834488;29834550
ENSG00000239382	ALKBH6	chr19	-	63,61,55	5,6,1	59,62,72	0,0,0	1.22601e-05	0.00117714	0,874,0,848,0,968	1,0,1,0,1,0	-0.103	SE	36011403;36011464
ENSG00000196535	MYO18A	chr17	-	17,20,38	0,0,0	10,33,23	1,6,3	1.47921e-06	0.000256313	1,0,1,0,1,0	0,833,0,733,0,793	0.214	SE	29127851;29128544
ENSG00000131149	GSE1	chr16	+	0,1,6	15,7,11	14,66,93	1,3,20	3.33067e-16	3.51828e-13	0,0,0,067,0,214	0,875,0,917,0,699	-0.737	SE	85665014;85665128
ENSG00000131149	GSE1	chr16	+	36,20,24	2,4,7	14,32,79	0,0,0	7.3426e-08	2.2916e-05	0,9,0,714,0,632	1,0,1,0,1,0	-0.251	SE	85665975;85666347
ENSG00000132613	MTSS2	chr16	-	49,17,33	0,0,0	14,30,46	3,0,8	3.29436e-05	0.00246252	1,0,1,0,1,0	0,806,1,0,0,837	0.119	SE	70679314;70679323
ENSG00000197119	SLC25A29	chr14	-	15,11,19	6,5,0	5,1,3	8,9,7	1.27598e-05	0.00119746	0,559,0,527,1,0	0,241,0,053,0,178	0.538	SE	100295625;100295697
ENSG00000197119	SLC25A29	chr14	-	15,11,14	6,5,0	3,1,3	8,9,7	3.85801e-06	0.000511877	0,556,0,524,1,0	0,158,0,053,0,176	0.564	SE	100295625;100295993
ENSG00000100503	NIN	chr14	-	20,24,16	0,1,0	15,28,25	3,1,4	0.00020864	0.00939165	1,0,0,923,1,0	0,714,0,933,0,758	0.173	SE	50821873;50822000
ENSG00000155657	TTN	chr2	-	289,438,208	30,47,39	225,548,435	0,0,0	0	0	0,828,0,823,0,727	1,0,1,0,1,0	-0.207	SE	178624464;178624731
ENSG00000155657	TTN	chr2	-	2,3,3	9,11,1	14,17,11	0,0,0	1.09801e-13	1.00521e-10	0,103,0,124,0,608	1,0,1,0,1,0	-0.722	SE	178644547;178644616
ENSG00000155657	TTN	chr2	-	31,89,76	6,2,4	146,191,178	0,0,0	3.84891e-06	0.000511877	0,728,0,958,0,908	1,0,1,0,1,0	-0.135	SE	178644547;178644616
ENSG00000155657	TTN	chr2	-	31,91,78	57,59,53	146,191,178	0,2,1	0	0	0,22,0,444,0,432	1,0,0,98,0,989	-0.624	SE	178644547;178644616
ENSG00000155657	TTN	chr2	-	9,9,1	57,59,53	9,13,19	0,2,1	0	0	0,073,0,071,0,009	1,0,0,765,0,905	-0.839	SE	178645919;178646030
ENSG00000155657	TTN	chr2	-	2,12,6	95,180,129	80,189,57	188,324,306	0	0	0,01,0,032,0,023	0,175,0,226,0,085	-0.14	SE	178671089;178671170
ENSG00000155657	TTN	chr2	-	2,9,11	61,130,50	78,189,57	6,0,7	0	0	0,016,0,033,0,099	0,867,1,0,0,803	-0.841	SE	178671089;178671170
ENSG00000155657	TTN	chr2	-	203,345,242	61,130,50	467,854,645	6,0,7	0	0	0,633,0,579,0,715	0,976,1,0,0,979	-0.343	SE	178672634;178672703
ENSG00000155657	TTN	chr2	-	269,626,404	142,163,70	564,1085,998	6,11,19	0	0	0,486,0,658,0,743	0,979,0,98,0,963	-0.345	SE	178675038;178675113
ENSG00000155657	TTN	chr2	-	5,0,0	120,347,228	99,264,45	229,340,430	0	0	0,02,0,0,0,0	0,178,0,28,0,05	-0.163	SE	178675920;178675995
ENSG00000155657	TTN	chr2	-	5,5,17	479,669,462	63,78,60	88,98,273	0	0	0,005,0,004,0,018	0,264,0,285,0,099	-0.207	SE	178679598;178679682
ENSG00000155657	TTN	chr2	-	23,66,40	479,669,462	654,1346,842	88,98,273	0	0	0,023,0,047,0,041	0,788,0,873,0,607	-0.719	SE	178681375;178681450
ENSG00000155657	TTN	chr2	-	319,571,416	50,85,62	684,1267,1036	2,0,1	0	0	0,761,0,771,0,77	0,994,1,0,0,998	-0.23	SE	178683210;178683291
ENSG00000155657	TTN	chr2	-	287,458,314	96,81,62	671,1267,1019	0,0,0	0	0	0,599,0,739,0,717	1,0,1,0,1,0	-0.315	SE	178683210;178683291
ENSG00000155657	TTN	chr2	-	335,511,356	101,71,39	673,1264,1026	0,0,0	0	0	0,624,0,783,0,82	1,0,1,0,1,0	-0.258	SE	178683210;178683291
ENSG00000155657	TTN	chr2	-	45,94,91	50,85,62	27,48,84	2,0,1	0	0	0,31,0,356,0,423	0,871,1,0,0,977	-0.586	SE	178683998;178684082
ENSG00000155657	TTN	chr2	-	154,316,243	55,121,109	615,1181,902	15,3,17	0	0	0,583,0,566,0,527	0,953,0,995,0,964	-0.412	SE	178683998;178684082
ENSG00000155657	TTN	chr2	-	143,267,190	65,60,47	593,1135,817	2,0,7	0	0	0,524,0,69,0,669	0,993,1,0,0,983	-0.364	SE	178683998;178684082
ENSG00000155657	TTN	chr2	-	5,51,17	42,107,94	391,583,553	34,47,89	0	0	0,056,0,192,0,083	0,852,0,861,0,756	-0.713	SE	178684665;178684749
ENSG00000155657	TTN	chr2	-	15,95,58	55,121,109	580,1005,707	15,3,17	0	0	0,12,0,282,0,21	0,951,0,994,0,954	-0.762	SE	178684905;178684989
ENSG00000155657	TTN	chr2	-	15,95,61	42,107,94	582,1005,712	34,47,89	0	0	0,152,0,307,0,245	0,895,0,914,0,8	-0.635	SE	178684905;178684989
ENSG00000155657	TTN	chr2	-	0,6,6	13,11,2	2,2,5	1,0,0	1.9229e-06	0.000309315	0,0,0,214,0,6	0,5,1,0,1,0	-0.562	SE	178684905;178684989
ENSG00000155657	TTN	chr2	-	270,614,497	96,81,62	865,1658,1333	0,0,0	0	0	0,584,0,791,0,8	1,0,1,0,1,0	-0.275	SE	178685252;178685330
ENSG00000155657	TTN	chr2	-	66,62,17	32,54,45	1,0,0	6,1,1	3.95967e-06	0.000520643	0,508,0,365,0,159	0,077,0,0,0,0	0.318	SE	178685517;178685598
ENSG00000155657	TTN	chr2	-	228,510,417	126,223,134	1008,2150,1721	19,6,35	0	0	0,475,0,533,0,609	0,964,0,994,0,961	-0.434	SE	178688110;178688224
ENSG00000155657	TTN	chr2	-	306,663,483	60,62,19	1006,2160,1730	0,0,0	0	0	0,718,0,842,0,927	1,0,1,0,1,0	-0.171	SE	178688110;178688224
ENSG00000155657	TTN	chr2	-	106,332,211	90,165,76	871,1817,1382	0,10,9	0	0	0,371,0,502,0,581	1,0,0,989,0,987	-0.507	SE	178688676;178688778
ENSG00000155657	TTN	chr2	-	388,702,433	72,48,36	528,973,783	0,0,0	0	0	0,729,0,88,0,857	1,0,1,0,1,0	-0.178	SE	178692015;178692099
ENSG00000155657	TTN	chr2	-	31,23,18	19,16,8	4,4,8	0,1,0	1.9327e-06	0.000309509	0,449,0,418,0,529	1,0,0,667,1,0	-0.424	SE	178692496;178692580
ENSG00000155657	TTN	chr2	-	520,793,520	72,48,36	650,1181,960	0,0,0	0	0	0,783,0,892,0,878	1,0,1,0,1,0	-0.149	SE	178693921;178694008
ENSG00000155657	TTN	chr2	-	108,110,55	6,7,12	87,160,130	0,0,0	2.12267e-10	1.26735e-07	0,9,0,887,0,696	1,0,1,0,1,0	-0.172	SE	178693921;178694008
ENSG00000155657	TTN	chr2	-	97,152,82	36,18,2	54,245,118	0,0,0	5.71676e-12	4.48594e-09	0,574,0,809,0,953	1,0,1,0,1,0	-0.221	SE	178717094;178717382
ENSG00000155657	TTN	chr2	-	26,87,58	36,18,2	38,79,52	0,0,0	1.34835e-08	5.03832e-06	0,265,0,707,0,935	1,0,1,0,1,0	-0.364	SE	178719163;178719451
ENSG00000155657	TTN	chr2	-	33,82,58	6,5,2	38,79,52	0,0,0	4.33644e-06	0.000555237	0,733,0,891,0,935	1,0,1,0,1,0	-0.147	SE	178719163;178719451
ENSG00000155657	TTN	chr2	-	25,85,58	7,12,6	38,79,52	0,0,0	3.02891e-10	1.73307e-07	0,641,0,78,0,829	1,0,1,0,1,0	-0.25	SE	178719163;178719451
ENSG00000155657	TTN	chr2	-	39,101,57	3,7,3	69,135,108	0,0,0	1.84977e-06	0.000301192	0,867,0,878,0,905	1,0,1,0,1,0	-0.117	SE	178734706;178734988
ENSG00000155657	TTN	chr2	-	32,101,57	12,1,0	73,135,108	0,0,0	0.000200433	0.00911391	0,571,0,981,1,0	1,0,1,0,1,0	-0.149	SE	178734706;178734988
ENSG00000155657	TTN	chr2	-	54,119,75	7,3,14	40,153,140	0,0,0	5.62806e-10	3.03082e-07	0,794,0,952,0,728	1,0,1,0,1,0	-0.175	SE	178735510;178736074
ENSG00000155657	TTN	chr2	-	57,125,78	18,9,3	40,153,140	0,0,0	4.35949e-10	2.41881e-07	0,613,0,874,0,929	1,0,1,0,1,0	-0.195	SE	178735510;178736074
ENSG00000155657	TTN	chr2	-	56,127,80	9,9,9	40,153,140	0,0,0	1.76409e-11	1.292e-08	0,757,0,876,0,816	1,0,1,0,1,0	-0.184	SE	178735510;178736074
ENSG00000163681	SLMAP	chr3	+	243,410,283	132,182,146	164,403,721	114,263,685	0.000163135	0.00783968	0,479,0,53,0,492	0,418,0,434,0,345	0.101	SE	57925844;57925934
ENSG00000173402	DAG1	chr3	+	11,8,3	8,1,0	13,8,7	0,0,0	3.74787e-05	0.00268328	0,407,0,8,1,0	1,0,1,0,1,0	-0.264	SE	49488625;49488745
ENSG00000084636	COL16A1	chr1	-	2,5,5	13,40,58	87,66,108	14,12,11	0	0	0,071,0,059,0,041	0,757,0,733,0,831	-0.717	SE	31670555;31670646
ENSG00000084636	COL16A1	chr1	-	2,12,8	13,40,58	105,99,172	14,12,11	0	0	0,087,0,157,0,079	0,823,0,837,0,907	-0.748	SE	31670601;31670646
ENSG00000100578	KIAA0586	chr14	+	21,27,32	3,0,0	10,20,9	7,6,2	5.43503e-06	0.00065903	0,787,1,0,1,0	0,43,0,638,0,704	0.338	SE	58540070;58540136
ENSG00000163617	CCDC191	chr3	-	0,5,12	6,13,9	10,9,19	2,4,5	0.000202657	0.00918461	0,0,0,161,0,4	0,714,0,529,0,655	-0.446	SE	114046590;114046732
ENSG00000163617	CCDC191	chr3	-	2,7,1	0,0,4	2,0,0	3,3,6	1.10469e-05	0.00109332	1,0,1,0,0,141	0,304,0,0,0,0	0.612	SE	114053596;114053635
ENSG00000140416	TPM1	chr15	+	16,5,12	0,0,1	8,13,13	4,6,1	9.7124e-06	0.00101232	1,0,1,0,0,857	0,5,0,52,0,867	0.323	SE	63065895;63066085
ENSG00000145349	CAMK2D	chr4	-	36,70,34	130,136,88	138,155,186	24,16,17	0	0	0,15,0,247,0,198	0,786,0,861,0,875	-0.642	SE	113502935;113502977
ENSG00000145349	CAMK2D	chr4	-	118,197,113	147,157,127	343,443,503	60,94,75	0	0	0,339,0,445,0,362	0,785,0,75,0,811	-0.4	SE	113502935;113502977
ENSG00000145349	CAMK2D	chr4	-	170,168,114	147,157,127	34,20,41	60,94,75	1.81462e-06	0.00029843	0,444,0,425,0,383	0,282,0,128,0,274	0.189	SE	113508235;113508268
ENSG00000145349	CAMK2D	chr4	-	53,43,35	89,142,83	10,8,38	223,305,345	0	0	0,292,0,173,0,226	0,03,0,018,0,071	0.191	SE	113508235;113508268
ENSG00000131437	KIF3A	chr5	-	30,50,62	14,12,18	41,71,96	5,4,11	0.00010052	0.00555457	0,521,0,679,0,636	0,806,0,9,0,816	-0.229	SE	132708906;132708978
ENSG00000196295	GARS1-DT	chr7	-	0,0,1	6,9,7	11,0,13	1,1,0	1.7957e-08	6.53218e-06	0,0,0,0,0,091	0,886,0,0,1,0	-0.598	SE	30584422;30584453
ENSG00000177728	TMEM94	chr17	+	0,3,15	13,10,10	0,2,0	4,20,12	0.000164542	0.00787879	0,0,0,13,0,429	0,0,0,048,0,0	0.17	SE	75457293;75457477
ENSG00000106603	COA1	chr7	-	60,70,49	2,3,8	63,79,78	0,0,0	3.69476e-06	0.000496208	0,941,0,925,0,765	1,0,1,0,1,0	-0.123	SE	43665657;43665722
ENSG00000157764	BRAF	chr7	-	26,39,21	3,5,2	15,32,40	0,0,1	4.91622e-05	0.00327722	0,812,0,796,0,84	1,0,1,0,0,952	-0.168	SE	140734616;140734770
ENSG00000165259	HDX	chrX	-	7,19,25	1,0,0	13,20,55	2,4,17	6.21292e-07	0.000128781	0,802,1,0,1,0	0,79,0,743,0,652	0.206	SE	84440531;84440585
ENSG00000166169	POLL	chr10	-	17,55,35	0,1,1	30,40,47	3,5,4	0.000167985	0.00800282	1,0,0,965,0,946	0,833,0,8,0,855	0.141	SE	101585861;101586156
ENSG00000153317	ASAP1	chr8	-	1,0,0	4,9,13	4,7,10	9,19,15	2.22754e-06	0.000339502	0,111,0,0,0,0	0,182,0,156,0,25	-0.159	SE	130361669;130361771
ENSG00000198467	TPM2	chr9	-	1454,406,432	2289,1705,1922	963,802,2901	1721,1750,2446	0.000170667	0.0080955	0,241,0,106,0,101	0,219,0,186,0,372	-0.11	SE	35685063;35685139
ENSG00000255248	MIR100HG	chr11	-	108,53,57	43,18,43	66,117,145	3,19,28	2.63108e-05	0.00206461	0,557,0,596,0,399	0,917,0,755,0,721	-0.28	SE	122033313;122033462
ENSG00000255248	MIR100HG	chr11	-	2,3,0	43,18,43	5,7,27	3,19,28	1.64066e-09	7.83651e-07	0,023,0,077,0,0	0,455,0,156,0,325	-0.279	SE	122038026;122038243
ENSG00000255248	MIR100HG	chr11	-	6,6,3	49,18,25	9,13,57	19,36,48	3.42992e-05	0.00253911	0,058,0,143,0,057	0,191,0,153,0,373	-0.153	SE	122038026;122038243
ENSG00000255248	MIR100HG	chr11	-	10,8,13	68,82,50	8,44,38	11,105,106	9.67763e-05	0.00539131	0,092,0,063,0,152	0,335,0,225,0,199	-0.151	SE	122100373;122100406
ENSG00000157654	PALM2AKAP2	chr9	+	22,32,25	58,89,86	52,128,90	62,152,92	1.48401e-08	5.47081e-06	0,159,0,152,0,127	0,295,0,296,0,328	-0.16	SE	109942685;109943381
ENSG00000139350	NEDD1	chr12	+	75,107,77	8,16,11	45,94,82	0,4,2	4.29352e-06	0.000553612	0,824,0,77,0,778	1,0,0,922,0,953	-0.168	SE	96907701;96907856
ENSG00000224078	SNHG14	chr15	+	26,23,37	36,40,32	22,52,41	13,21,12	3.62615e-05	0.00348434	0,265,0,223,0,366	0,458,0,553,0,631	-0.263	RI	25108997;25109403
ENSG00000082898	XPO1	chr2	-	10,14,22	0,0,0	5,17,27	1,5,1	0.000143452	0.00820977	1,0,1,0,1,0	0,714,0,63,0,931	0.242	RI	61537561;61538231
ENSG00000239382	ALKBH6	chr19	-	5,9,3	5,6,1	1,2,9	0,0,0	2.33966e-09	2.72142e-06	0,411,0,512,0,677	1,0,1,0,1,0	-0.467	A3SS	36010737;36011077
ENSG00000131591	C1orf159	chr1	-	3,5,2	14,16,19	0,0,1	19,33,18	0.000175679	0.00863424	0,118,0,164,0,062	0,0,0,0,0,034	0.103	A3SS	1091471;1091609
ENSG00000111325	OGFOD2	chr12	+	6,7,15	0,0,0	8,22,24	0,7,4	2.90741e-06	0.000446864	1,0,1,0,1,0	1,0,0,618,0,755	0.209	A3SS	122976583;122976767
ENSG00000204054	LINC00963	chr9	+	0,0,0	4,1,3	0,6,4	3,13,31	8.03194e-05	0.0050049	0,0,0,0,0,0	0,0,0,307,0,11	-0.139	A3SS	129493415;129493595
ENSG00000224078	SNHG14	chr15	+	4,4,9	6,2,1	0,2,1	2,4,8	0.000136032	0.00709885	0,391,0,658,0,896	0,0,0,325,0,107	0.504	A3SS	25067408;25067531
ENSG00000170919	TPT1-AS1	chr13	+	26,21,22	1,0,0	12,21,29	6,1,2	7.77357e-05	0.0048903	0,929,1,0,1,0	0,5,0,913,0,879	0.212	A3SS	45344304;45344446
ENSG00000170919	TPT1-AS1	chr13	+	42,20,39	1,0,0	22,25,29	6,1,2	8.45508e-05	0.00504342	0,962,1,0,1,0	0,686,0,937,0,896	0.148	A3SS	45344328;45344446
ENSG00000139546	TARBP2	chr12	+	26,19,24	7,6,0	33,28,28	1,0,0	7.87737e-06	0.000964494	0,751,0,72,1,0	0,964,1,0,1,0	-0.164	A3SS	53503712;53503808
ENSG00000203780	FANK1	chr10	+	8,27,19	0,0,0	34,20,18	3,4,6	2.06058e-07	7.98932e-05	1,0,1,0,1,0	0,85,0,714,0,6	0.279	A3SS	126009053;126009592
ENSG00000239382	ALKBH6	chr19	-	3,1,1	5,6,1	1,2,2	0,0,0	2.0618e-12	5.04109e-09	0,321,0,116,0,44	1,0,1,0,1,0	-0.708	A5SS	36013000;36013089
ENSG00000105053	VRK3	chr19	-	9,6,9	50,69,44	14,25,15	33,49,26	6.9375e-06	0.00109433	0,083,0,042,0,093	0,175,0,203,0,224	-0.128	A5SS	50025266;50025372
ENSG00000132002	DNAJB1	chr19	-	3,2,3	2,12,2	13,2,8	1,0,0	2.25651e-09	2.81506e-06	0,429,0,077,0,429	0,867,1,0,1,0	-0.644	A5SS	14527357;14527810
ENSG00000140157	NIPA2	chr15	+	11,1,2	6,12,11	0,0,0	13,22,26	3.12757e-06	0.000510445	0,647,0,077,0,154	0,0,0,0,0,0	0.293	MXE	22845145;22845267
ENSG00000155657	TTN	chr2	-	0,2,0	2,9,5	118,233,99	81,189,57	8.8866e-08	3.02685e-05	0,0,0,182,0,0	0,593,0,552,0,635	-0.533	MXE	178671970;178672267
ENSG00000155657	TTN	chr2	-	203,345,242	2,9,11	467,854,645	78,189,57	0	0	0,991,0,975,0,958	0,861,0,824,0,921	0.106	MXE	178672634;178672703
ENSG00000155657	TTN	chr2	-	482,664,543	130,151,65	671,1572,1310	4,10,15	0	0	0,788,0,815,0,893	0,994,0,994,0,989	-0.16	MXE	178681660;178681738
ENSG00000155657	TTN	chr2	-	5,24,8	314,440,361	420,629,405	391,628,494	0	0	0,016,0,052,0,022	0,518,0,5,0,451	-0.46	MXE	178679598;178679682
ENSG00000155657	TTN	chr2	-	11,30,26	461,608,430	600,1233,881	476,701,672	0	0	0,023,0,047,0,057	0,558,0,638,0,567	-0.545	MXE	178679893;178680055
ENSG00000155657	TTN	chr2	-	12,65,43	272,460,315	579,1087,656	671,1266,1019	0	0	0,042,0,124,0,12	0,463,0,462,0,392	-0.344	MXE	178684665;178684749
ENSG00000155657	TTN	chr2	-	12,64,43	113,229,158	579,1087,656	589,1136,821	0	0	0,096,0,218,0,214	0,496,0,489,0,444	-0.3	MXE	178684665;178684749
ENSG00000155657	TTN	chr2	-	15,95,58	154,316,243	580,1005,707	615,1181,902	0	0	0,089,0,231,0,193	0,485,0,46,0,439	-0.29	MXE	178684905;178684989
ENSG00000155657	TTN	chr2	-	276,644,541	125,235,154	877,1661,1347	588,1134,816	1.20885e-08	4.98427e-06	0,688,0,733,0,778	0,599,0,594,0,623	0.128	MXE	178685252;178685330
ENSG00000155657	TTN	chr2	-	223,535,440	16,70,41	864,1658,1335	633,1177,733	0	0	0,933,0,884,0,915	0,577,0,585,0,646	0.308	MXE	178685252;178685330
ENSG00000155657	TTN	chr2	-	263,528,364	218,498,410	598,1031,847	1006,2150,1721	4.61409e-13	2.78052e-10	0,547,0,515,0,47	0,373,0,324,0,33	0.168	MXE	178689052;178689136
ENSG00000173402	DAG1	chr3	+	10,6,0	18,5,10	0,0,0	14,12,27	6.62449e-07	0.000148275	0,357,0,545,0,0	0,0,0,0,0,0	0.301	MXE	49470964;49471049
ENSG00000132549	VPS13B	chr8	+	30,62,35	2,1,0	28,63,37	10,12,5	2.1307e-07	6.18219e-05	0,935,0,983,1,0	0,727,0,833,0,876	0.161	MXE	99502835;99502950
ENSG00000145349	CAMK2D	chr4	-	170,168,114	118,197,113	34,20,41	343,443,503	0	0	0,61,0,48,0,522	0,097,0,047,0,081	0.462	MXE	113508235;113508268
ENSG00000131437	KIF3A	chr5	-	15,22,28	13,12,27	23,50,57	8,3,11	2.3369e-05	0.00250784	0,396,0,51,0,371	0,62,0,905,0,747	-0.332	MXE	132708906;132708978
ENSG00000164074	ABHD18	chr4	+	8,20,18	119,178,232	28,17,37	65,169,116	5.04798e-05	0.00425225	0,063,0,101,0,072	0,301,0,091,0,242	-0.133	MXE	128008919;128008998
ENSG00000216937	CCDC7	chr10	+	1,1,5	0,0,0	1,0,0	1,6,3	1.05471e-14	7.51147e-12	1,0,1,0,1,0	0,5,0,0,0,0	0.833	MXE	32685969;32686080
