# Supplementary material for: Mislocalization of pathogenic RBM20 variants in dilated cardiomyopathy is caused by loss-of-interaction with Transportin-3
Source: Nat Commun. 2023 Jul 18;14:4312. doi: 10.1038/s41467-023-39965-6 (PMC10353998; doi:10.1038/s41467-023-39965-6)
Supplement: Supplementary file 9 — Supplementary Data 6 [file 41467_2023_39965_MOESM9_ESM.xlsx]

## Sheet: Column description
#gene name - name of the gene encoding the detected protein
#logFC - log of fold change between the sample and the corresponding negative control
#fdr - false discovery rate (Limma) for the identified protein in the sample versus the correspinding negative control
#Enriched only in = WT if this protein is only enriched with WT (loss of interaction with mutants, Supplementary Fig.3d), or = Mut if this protein is enriched with both mutants but not WT (gain of interaction with mutants on Supplementary Fig. 3d); or blank if enriched with all or some samples.
#In_Maatz_et_all - whether this protein also detected by Maatz et al., 2014
#Enriched_in_Maatz_et_al - whether the protein is identified by Maatz et al., 2014 to be enriched with WT, S635A (mut) or neither.

## Sheet: WT_nuc_enriched
gene_name	logFC	fdr	Enriched only in	In_Maatz_et_al	Enriched_in_Maatz_et_al
P2147_GFPflagRBM20WT	3.14006	5.4657e-06		FALSE
SAFB2	2.48931	6.10744e-06		TRUE	WT
SLTM	2.41848	1.06993e-05		TRUE	WT
BAG2	1.3333	1.06993e-05		FALSE
HSPA8	1.69407	1.11158e-05		TRUE	WT
SAFB	2.28292	1.13516e-05		TRUE	WT
PLK1	1.80559	1.5924e-05		FALSE
UBAP2L	1.38282	2.04637e-05		TRUE
HSPA9	1.25121	2.09085e-05		TRUE	WT
GRB2	1.1609	7.54361e-05		FALSE
TIMM8A	2.57054	0.000124289		TRUE	WT
PKP2	0.892224	0.000131551		FALSE
HSPA1B|HSPA1A	1.45077	0.000208027		FALSE
DNAJC7	1.1132	0.000243779		FALSE
NCOA5	1.33687	0.000248384		FALSE
NONO	1.22563	0.000248881		TRUE	Mut
ACTL6A	1.00204	0.000288878		FALSE
PSPC1	1.19759	0.000296519		TRUE
USP9X	0.764641	0.000354898		FALSE
SFPQ	1.08749	0.000402793		TRUE
U2SURP	1.01677	0.000518914		FALSE
ZNF326	1.28875	0.000522104		FALSE
MAP4	0.770757	0.000522104		FALSE
RUVBL2	0.976941	0.000522104		TRUE
TRRAP	2.05838	0.000525319		FALSE
RBMXL1	1.31295	0.000553656		TRUE	WT
TIMM13	2.67286	0.000553656		TRUE	WT
IPO7	0.895489	0.000563716		TRUE	WT
RBM6	0.907186	0.000588685		TRUE
RBM12B	1.24396	0.00060531		FALSE
FLNA	1.07681	0.00060531		TRUE	Mut
RUVBL1	1.10904	0.000628544		TRUE
SMC3	0.595648	0.000644475		TRUE
RBM4	0.711721	0.000677021		TRUE	WT
PPHLN1	0.797473	0.000762332		FALSE
CHERP	0.974002	0.000762332	WT	FALSE
CTTN	0.795424	0.000782514		TRUE	WT
FMR1	0.902108	0.000794219		FALSE
WDR26	1.05016	0.00079811		FALSE
WDR5	0.680733	0.000984818		FALSE
OGT	0.836169	0.00125381		FALSE
CALD1	1.11708	0.00125381		FALSE
RBM5	0.563818	0.00143007		FALSE
FAM98A	0.732311	0.00167997		FALSE
AKAP8L	0.73881	0.00183735		FALSE
DROSHA	0.566348	0.00195229	WT	FALSE
OASL	0.963189	0.00210399	WT	FALSE
DNAJA2	0.896086	0.00261346		TRUE	Mut
BAG3	0.928345	0.00286309		FALSE
TIMM8B	2.19565	0.00394187		TRUE	WT
FAM83A	0.585304	0.005424		FALSE
PPIA	1.14343	0.00566435		TRUE
MPHOSPH8	0.756803	0.00570063		FALSE
EEF1A1|EEF1A1P5	0.748719	0.00570063		FALSE
SND1	0.996993	0.00570063		TRUE	WT
FAM208A	0.814851	0.00585695		FALSE
DDX1	0.628516	0.00727132		TRUE
VPS35	0.642554	0.00727132		FALSE
ZNF638	0.912495	0.00734246		FALSE
HSPA5	0.794939	0.00746479		TRUE	WT
DNAJA1	0.71517	0.00875033		TRUE
RBM15	0.686303	0.00875033	WT	TRUE	WT
KPNA2	0.630939	0.00875033		TRUE
RTCB	0.608097	0.00912079		FALSE
PSMC5	0.686864	0.00964901		TRUE
IQGAP1	0.61039	0.0101309		FALSE
PFKP	0.655931	0.0106308		FALSE
PCNP	0.675328	0.0106308		FALSE
RBM15B	0.569362	0.0106308	WT	FALSE
IFI16	0.732007	0.0118935		FALSE
SRSF9	0.790151	0.0125373	WT	FALSE
RBM14	0.556988	0.014958	WT	TRUE	WT
LMNA	0.678217	0.0198847	WT	FALSE
PSMC2	0.504204	0.0198847	WT	TRUE
DDX3X	0.577898	0.0205595		TRUE
RBM17	0.513834	0.0214876	WT	FALSE
NUMA1	0.807459	0.0214876		FALSE
EIF4B	0.539488	0.023702	WT	TRUE
PUM2	0.510305	0.023702		FALSE
C14orf166	0.698596	0.023702		TRUE
SPTBN1	0.675205	0.024568		FALSE
PSMD3	0.636549	0.0251015	WT	TRUE
PICALM	1.18333	0.0290355		FALSE
FXR1	0.536198	0.029243		FALSE
MLF2	1.0873	0.029243		FALSE
RBMX	1.018	0.029243	WT	TRUE	WT
KPNB1	0.540927	0.0298262		TRUE
CCT4	0.578245	0.0304415		TRUE
ABCF2	0.583635	0.030832		FALSE
PSMC6	0.778197	0.0321144		TRUE
YTHDC1	0.602617	0.0376289	WT	FALSE
BASP1	0.674523	0.0385074	WT	FALSE
SRP14	0.732707	0.0386297	WT	TRUE	WT
CCT6A	0.701808	0.0399123		TRUE
MTHFD1	0.713613	0.0401355		TRUE
GIGYF2	0.54423	0.0415278		FALSE
CLIC1	0.666036	0.04556	WT	FALSE
MRTO4	1.65874	0.0499971		FALSE

## Sheet: P633L_nuc_enriched
gene_name	logFC	fdr	Enriched only in	In_Maatz_et_al
HSPA9	1.83016	1.28024e-06		TRUE
PUM1	1.34446	4.87288e-06	Mut	FALSE
P2147_GFPflagRBM20WT	3.0661	5.05806e-06		FALSE
PLK1	2.03196	5.24781e-06		FALSE
BAG2	1.38604	5.28687e-06		FALSE
HSPA8	1.72116	7.70661e-06		TRUE
SAFB2	2.23013	1.00908e-05		TRUE
SLTM	2.21122	1.64159e-05		TRUE
TUBA4A	1.26171	1.64159e-05	Mut	FALSE
USP9X	1.08978	1.64159e-05		FALSE
UBAP2L	1.38149	1.64159e-05		TRUE
SAFB	2.10468	1.65042e-05		TRUE
GRB2	1.24585	2.80674e-05		FALSE
TUBB	1.16228	2.80674e-05	Mut	TRUE
YTHDF2	0.881842	2.80674e-05	Mut	FALSE
PKP2	0.976138	3.17442e-05		FALSE
TIMM8A	2.77565	3.17442e-05		TRUE
HSPA1B|HSPA1A	1.61248	3.70498e-05		FALSE
RBMXL1	1.73437	3.89277e-05		TRUE
DNAJA3	0.782486	4.45464e-05	Mut	FALSE
DNAJC7	1.20732	4.6317e-05		FALSE
ATXN2	1.41129	4.96668e-05	Mut	FALSE
MAP4	0.952387	5.39137e-05		FALSE
ACTL6A	1.12445	5.79771e-05		FALSE
CALD1	1.47423	9.166e-05		FALSE
SMC3	0.709528	0.000103981		TRUE
PUM2	1.0241	0.000103981		FALSE
BAG3	1.31185	0.000120541		FALSE
WDR5	0.837816	0.000130145		FALSE
FMR1	1.04327	0.000169561		FALSE
TRRAP	2.2312	0.000169561		FALSE
PABPC1	0.592969	0.000178394	Mut	TRUE
RUVBL2	1.04501	0.000180456		TRUE
DNAJA2	1.18368	0.000185016		TRUE
RUVBL1	1.16743	0.000290427		TRUE
CTTN	0.852452	0.000321292		TRUE
NONO	1.05619	0.000346932		TRUE
DDB1	0.616222	0.00039094	Mut	TRUE
DNAJA1	0.976483	0.000691837		TRUE
OGT	0.874603	0.000699691		FALSE
TIMM13	2.45515	0.000824889		TRUE
FAM83A	0.69628	0.00112968		FALSE
RBM12B	1.11733	0.00113498		FALSE
WDR26	0.972608	0.00120838		FALSE
RBM5	0.557917	0.00125646		FALSE
RBM6	0.797618	0.00126833		TRUE
HSPA5	0.975714	0.00131658		TRUE
IPO7	0.773504	0.00137992		TRUE
UBR5	0.8445	0.00172102		FALSE
SFPQ	0.867028	0.00176378		TRUE
PHGDH	1.2146	0.00188068	Mut	TRUE
PCNP	0.83859	0.00198973		FALSE
RBM4	0.602502	0.00204434		TRUE
FUBP3	0.610058	0.0023677	Mut	FALSE
PFKP	0.777394	0.0027742		FALSE
TXN	1.20464	0.00277654	Mut	TRUE
RARS	0.743264	0.00287318	Mut	FALSE
KPNA2	0.718684	0.00291315		TRUE
AKAP8L	0.671074	0.00304638		FALSE
PSPC1	0.848215	0.00304638		TRUE
AGO2	0.605078	0.00312956	Mut	FALSE
TIMM8B	2.18093	0.00317073		TRUE
PABPC4	0.501959	0.0033575	Mut	FALSE
NCOA5	0.864442	0.00348993		FALSE
ZNF326	0.961951	0.0035202		FALSE
ZNF638	0.978193	0.00353212		FALSE
SND1	1.02668	0.00355088		TRUE
KPNB1	0.739432	0.0036951		TRUE
PSMC6	1.06671	0.00401329		TRUE
GTF2I	0.870328	0.00401329	Mut	TRUE
U2SURP	0.729394	0.00442347		FALSE
FXR1	0.696308	0.00488691		FALSE
CCT4	0.753986	0.00519507		TRUE
DDX1	0.627995	0.00543648		TRUE
RPL27A	0.510432	0.00572897		FALSE
DYNC1H1	0.659025	0.00574564	Mut	FALSE
VPS35	0.622469	0.00684609		FALSE
HSPH1	1.10176	0.00722083	Mut	TRUE
GANAB	1.12817	0.00748755	Mut	TRUE
PPIA	1.04012	0.00795318		TRUE
MLF2	1.29493	0.00896428		FALSE
MPHOSPH8	0.676914	0.00913278		FALSE
FLNA	0.71581	0.00960553		TRUE
HSPB1	1.341	0.0104005	Mut	FALSE
MTHFD1	0.879918	0.0108259		TRUE
CDKN2AIP	0.589322	0.0108259		FALSE
NUMA1	0.873796	0.0111109		FALSE
PPHLN1	0.529406	0.0113764		FALSE
RTCB	0.563562	0.0116084		FALSE
DDX3X	0.61381	0.0118116		TRUE
FAM98A	0.531958	0.0119975		FALSE
FAM208A	0.689491	0.0127542		FALSE
CCT5	0.578411	0.0139986	Mut	TRUE
PSMC5	0.61856	0.0140392		TRUE
CCT6A	0.795889	0.0168932		TRUE
PSMA2	0.663105	0.0169982		TRUE
TCP1	0.703403	0.0183638	Mut	TRUE
MRTO4	1.93436	0.0191789		FALSE
EEF1A1|EEF1A1P5	0.581726	0.0199669		FALSE
CCAR2	0.869662	0.0233994		FALSE
RPL5	0.619545	0.0258781	Mut	TRUE
YWHAQ	0.570003	0.0287203	Mut	TRUE
DDX50	0.581925	0.028816		FALSE
GIGYF2	0.561522	0.0294687		FALSE
HCFC1	0.829	0.0295588		FALSE
NUDC	0.712427	0.0304423	Mut	TRUE
NUP155	0.689564	0.0312356		FALSE
PSMC3	0.756517	0.0324193	Mut	TRUE
PSMB2	0.568671	0.033163		TRUE
SMC1A	0.593694	0.0337729	Mut	FALSE
PICALM	1.08917	0.0346236		FALSE
STAT3	0.588614	0.036065	Mut	FALSE
PSMA5	0.876305	0.0364875	Mut	TRUE
IFI16	0.561869	0.0388809		FALSE
NIP7	0.591174	0.0404388		FALSE
FASN	0.603233	0.0428449	Mut	TRUE

## Sheet: R634Q_nuc_enriched
gene_name	logFC	fdr	Enriched only in	In_Maatz_et_al
PUM1	1.72301	2.90757e-07	Mut	FALSE
HSPA9	1.89693	3.84001e-07		TRUE
P2147_GFPflagRBM20WT	3.14619	2.3466e-06		FALSE
UBAP2L	1.71135	2.3466e-06		TRUE
HSPA8	1.84112	3.61561e-06		TRUE
PKP2	1.19066	7.84289e-06		FALSE
USP9X	1.19306	7.84289e-06		FALSE
BAG2	1.29089	9.15003e-06		FALSE
GRB2	1.3975	9.55876e-06		FALSE
PABPC1	0.869419	1.02021e-05	Mut	TRUE
PLK1	1.81105	1.02021e-05		FALSE
PUM2	1.38029	1.16391e-05		FALSE
YTHDF2	0.959967	1.3477e-05	Mut	FALSE
AGO2	1.14355	1.76477e-05	Mut	FALSE
ATXN2	1.53719	2.34088e-05		FALSE
DNAJA3	0.811185	2.55614e-05	Mut	FALSE
RARS	1.27188	2.59037e-05	Mut	FALSE
TIMM8A	2.68982	2.65135e-05		TRUE
HSPA1B|HSPA1A	1.47548	5.77778e-05		FALSE
SAFB2	1.6652	6.01518e-05		TRUE
ACTL6A	1.10517	6.09335e-05		FALSE
SMC3	0.739237	6.61331e-05		TRUE
SAFB	1.64143	8.34581e-05		TRUE
HSPA5	1.32002	8.94304e-05		TRUE
DDX6	0.678394	9.77455e-05		FALSE
MOV10	0.991246	0.000110867		FALSE
SND1	1.53003	0.000122322		TRUE
PABPC4	0.726714	0.000147137	Mut	FALSE
SLTM	1.57542	0.000147137		TRUE
TRRAP	2.23443	0.000159962		FALSE
FLNA	1.19716	0.000164253		TRUE
DYNC1H1	1.01681	0.000169479	Mut	FALSE
RUVBL2	1.02652	0.000201034		TRUE
RUVBL1	1.20367	0.00020368		TRUE
PHGDH	1.54321	0.000219368	Mut	TRUE
DNAJC7	0.989266	0.00022007		FALSE
RBM5	0.662541	0.000258016		FALSE
MAP4	0.756295	0.000369016		FALSE
KPNB1	0.968886	0.000403803		TRUE
PFKP	0.969877	0.00042005		FALSE
TIMM13	2.62207	0.000421735		TRUE
MTHFD1	1.32915	0.000478568		TRUE
EDC4	0.818133	0.000564011		FALSE
CTTN	0.784952	0.000596053		TRUE
DNAJA2	1.02708	0.000596053		TRUE
DARS	1.19278	0.000651394		FALSE
VPS35	0.837388	0.000653743		FALSE
TXN	1.40593	0.000697359	Mut	TRUE
CLTC	0.949281	0.000765666		TRUE
KPNA2	0.830602	0.000806012		TRUE
BAG3	1.03955	0.000806012		FALSE
RTCB	0.794213	0.0009034		FALSE
EEF1A1|EEF1A1P5	0.896043	0.000980849		FALSE
PSMC6	1.25033	0.00105025		TRUE
RBMXL1	1.14359	0.00105515		TRUE
DDX1	0.766997	0.00108519		TRUE
PPIA	1.3378	0.00112611		TRUE
GANAB	1.43428	0.00114433	Mut	TRUE
NONO	0.896265	0.00119195		TRUE
DDB1	0.527454	0.00121527	Mut	TRUE
EPRS	1.00982	0.00122336		TRUE
CCT4	0.87966	0.00143854		TRUE
CALD1	1.03733	0.00150576		FALSE
ATXN2L	0.507502	0.00155594	Mut	FALSE
GTF2I	0.933622	0.00207638	Mut	TRUE
TUBB	0.643005	0.00216988	Mut	TRUE
OGT	0.723499	0.00268044		FALSE
FAM98A	0.654657	0.00271675		FALSE
HSPB1	1.59998	0.00280617	Mut	FALSE
TCP1	0.920732	0.00302098	Mut	TRUE
IPO7	0.681596	0.00309794		TRUE
WDR5	0.548518	0.00372682		FALSE
CCT5	0.701582	0.0037564	Mut	TRUE
PSPC1	0.803508	0.00389362		TRUE
COPA	0.662068	0.00419855		TRUE
FXR1	0.693896	0.00449228		FALSE
DNAJA1	0.745412	0.00467231		TRUE
FMR1	0.677118	0.00484131		FALSE
QARS	0.643773	0.00513272		TRUE
STAT3	0.813928	0.00517052	Mut	FALSE
IQGAP1	0.640513	0.00517052		FALSE
CCT6A	0.942723	0.00533767		TRUE
FUBP3	0.52931	0.00544171	Mut	FALSE
FASN	0.858274	0.00559987	Mut	TRUE
SFPQ	0.711657	0.0061204		TRUE
SPTBN1	0.778557	0.00792087		FALSE
TIMM8B	1.85952	0.00835652		TRUE
TUBA4A	0.534969	0.00910651	Mut	FALSE
RBM12B	0.807629	0.0100331		FALSE
YWHAQ	0.671906	0.0110216	Mut	TRUE
GIGYF2	0.657345	0.0119574		FALSE
WDR26	0.686924	0.0124288		FALSE
ABCF2	0.644982	0.0141846		FALSE
ANXA1	2.38258	0.0146802		FALSE
NCOA5	0.682488	0.0146802		FALSE
NUDC	0.803053	0.0154522	Mut	TRUE
RPL5	0.675434	0.0154522	Mut	TRUE
PSMA5	1.02119	0.0160108	Mut	TRUE
EEF1G	1.06856	0.0166785		TRUE
RRM1	0.751727	0.0175028		FALSE
NUP93	0.984806	0.0179056		FALSE
COPB2	0.515351	0.0182721		TRUE
BTF3	0.74736	0.0185677		FALSE
CNOT1	1.12301	0.0185677		FALSE
HSPH1	0.909268	0.0206273	Mut	TRUE
MCM7	0.516908	0.0206273		TRUE
NUP88	1.11183	0.0212442		FALSE
RPL23	0.518631	0.0212442		FALSE
FUBP1	0.513348	0.0215703		TRUE
FABP5	2.10345	0.0215703		FALSE
RBM6	0.508479	0.0220919		TRUE
IARS	1.13112	0.0226636		FALSE
C14orf166	0.666165	0.0226636		TRUE
PCNP	0.559399	0.0228716		FALSE
CCT7	0.61747	0.0238554		TRUE
PSMC3	0.777324	0.0259615	Mut	TRUE
MRTO4	1.75397	0.0288591		FALSE
MPHOSPH8	0.533789	0.0299084		FALSE
RAE1	0.52162	0.0302344		FALSE
SPTAN1	0.60215	0.0306657		FALSE
GCN1	0.602077	0.0309904		FALSE
PFKM	0.578903	0.0318684		FALSE
CCT8	0.68277	0.0329413		TRUE
YWHAE	0.678987	0.0332616		TRUE
ZNF638	0.652324	0.0332616		FALSE
MCM3	0.710504	0.0335376		TRUE
CAPZA1	0.534196	0.0343623		TRUE
MCM4	0.534458	0.0350944		TRUE
DDX20	0.688503	0.0350944		FALSE
TRIP13	0.701996	0.0355796		FALSE
ZNF326	0.626974	0.0363647		FALSE
SMC1A	0.562015	0.0386953	Mut	FALSE
MLF2	0.940087	0.0422028		FALSE
HSPD1	0.813839	0.0440226		TRUE
RPL36	1.17133	0.0457435		FALSE
EEF1D	0.659996	0.0457435		TRUE
EEF1B2	1.10029	0.0463985		TRUE
HDGF	0.589545	0.0480845		FALSE
CCT2	0.675604	0.0492529		FALSE

## Sheet: WT_cyt_enriched
gene_name	logFC	fdr	Enriched only in	In_Maatz_et_al
P2147_GFPflagRBM20WT	2.92812	5.69996e-06		FALSE
HSPA1B|HSPA1A	1.42096	0.000126721		FALSE
HSPA8	1.33352	0.000348608		TRUE
SLTM	1.04488	0.000659942		TRUE
TIMM8B	2.78352	0.000659942		TRUE
SAFB2	1.17267	0.000908306		TRUE
BAG2	1.10871	0.0013599		FALSE
TIMM8A	2.87357	0.00165146		TRUE
WDR26	1.01136	0.00174737		FALSE
TIMM13	2.60214	0.00177471		TRUE
USP9X	1.47909	0.00216244		FALSE
SAFB	1.5284	0.00348905		TRUE
PCNP	0.595939	0.0084174		FALSE
RBMX	1.45382	0.0112322		TRUE
CHERP	0.806236	0.0112322		FALSE
RBM17	0.598835	0.0132082		FALSE
RALY	0.53559	0.0133097		FALSE
BUB3	0.649295	0.0135602		TRUE
SAP18	0.861098	0.0177313		FALSE
ERH	1.07699	0.0183663		TRUE
PHF5A	0.662008	0.0202692		FALSE
SF3A3	0.504433	0.0211345		TRUE
HSPH1	0.850337	0.0211345		TRUE
HSPA9	1.00734	0.0211345		TRUE
ZNF207	0.631763	0.0215458		TRUE
PABPN1|BCL2L2	1.1398	0.0265		FALSE
TRRAP	0.511567	0.0282576		FALSE
TNPO3	1.7829	0.0282576	WT	FALSE
SF3A2	0.743252	0.0282576		TRUE
U2SURP	0.745328	0.0305592		FALSE
CHD1	0.697279	0.0321539	WT	FALSE
HSPA5	0.684886	0.0360626		TRUE
PSMC6	0.531948	0.0400369		TRUE
PLK1	0.657075	0.0400369		FALSE
POLR2B	0.516651	0.046147		FALSE
TRA2A	0.853626	0.0464494		FALSE
HNRNPA1	0.691082	0.0487695		TRUE

## Sheet: P633L_cyt_enriched
gene_name	logFC	fdr	Enriched only in	In_Maatz_et_al
BAG2	1.98431	8.14277e-06		FALSE
P2147_GFPflagRBM20WT	2.66505	9.99486e-06		FALSE
SLTM	1.48157	1.0568e-05		TRUE
HSPA1B|HSPA1A	1.64352	1.0568e-05		FALSE
HSPA8	1.4586	4.26308e-05		TRUE
BAG3	1.4079	4.6022e-05	Mut	FALSE
SAFB2	1.3534	8.78379e-05		TRUE
PKP2	0.934609	9.55721e-05	Mut	FALSE
WDR26	1.18942	0.000118208		FALSE
USP9X	1.77932	0.000118208		FALSE
CAD	1.2452	0.000120662	Mut	TRUE
PUM2	1.34946	0.000120662	Mut	FALSE
DNAJA3	0.940194	0.000131315	Mut	FALSE
DNAJA2	0.919211	0.000136723	Mut	TRUE
GANAB	1.75442	0.000172652	Mut	TRUE
DNAJA1	0.862428	0.000172652	Mut	TRUE
TIMM8B	2.60884	0.000201698		TRUE
HSPH1	1.41957	0.000217502		TRUE
SAFB	1.78152	0.000230051		TRUE
TIMM8A	2.93477	0.000247629		TRUE
HSPA9	1.61162	0.000289553		TRUE
GEMIN5	0.752297	0.000383176	Mut	FALSE
TUBA4A	1.30865	0.000430793	Mut	FALSE
RALY	0.701561	0.000511706		FALSE
RBMX	1.82014	0.00052855		TRUE
TIMM13	2.40487	0.00052855		TRUE
PCNP	0.708001	0.000551705		FALSE
ZNF638	0.551377	0.000600957	Mut	FALSE
APOL2	0.862189	0.000806414	Mut	FALSE
TAF15	1.21891	0.00109402	Mut	TRUE
HNRNPA3	0.871002	0.00111485	Mut	TRUE
RBMXL1	1.38948	0.00111485	Mut	TRUE
FUBP3	1.22006	0.0012341	Mut	FALSE
PSMD3	0.808943	0.00136627	Mut	TRUE
HNRNPAB	1.22175	0.00147921	Mut	TRUE
MOV10	1.12126	0.00147921	Mut	FALSE
SRSF10	0.957569	0.00163751	Mut	FALSE
DDX20	0.566017	0.00163751	Mut	FALSE
DNAJC7	0.673497	0.00177063	Mut	FALSE
CTTN	1.34645	0.00182053	Mut	TRUE
RBM22	0.606497	0.0018813	Mut	FALSE
RAB3GAP2	0.689492	0.00189962	Mut	FALSE
RBM8A	0.548936	0.00200407	Mut	FALSE
MYO1C	2.66664	0.00217823		FALSE
HNRNPDL	0.870873	0.00217966	Mut	FALSE
TRA2B	1.10009	0.00233258	Mut	FALSE
PUM1	1.12075	0.00250301	Mut	FALSE
NAP1L1	0.674161	0.00268588		TRUE
HNRNPC	0.827475	0.00268588	Mut	TRUE
POLR2B	0.718312	0.0029565		FALSE
HNRNPA2B1	0.706382	0.00340976	Mut	TRUE
TUBB	0.963135	0.00355358	Mut	TRUE
OGT	0.515347	0.00357443	Mut	FALSE
PSMC6	0.686735	0.00368065		TRUE
THOC3	0.602116	0.00428666		FALSE
BUB3	0.634712	0.00430166		TRUE
GEMIN4	0.646431	0.00432418	Mut	FALSE
TRA2A	1.12709	0.00432418		FALSE
NCOA5	0.58209	0.00438499	Mut	FALSE
HSPB1	1.60414	0.00442478	Mut	FALSE
SF3A2	0.847196	0.00461323		TRUE
PLK1	0.813926	0.00491368		FALSE
HSPA5	0.820917	0.00492049		TRUE
DYNC1H1	0.926521	0.00534363	Mut	FALSE
HNRNPH3	0.714446	0.00541206	Mut	FALSE
STAT3	0.940948	0.00596643	Mut	FALSE
MSN	1.75568	0.00603084		FALSE
RAE1	0.59244	0.00603084	Mut	FALSE
CCAR2	0.733821	0.00604043	Mut	FALSE
HNRNPA1	0.857436	0.00684143		TRUE
ZNF207	0.637596	0.00698168		TRUE
SRSF9	0.848004	0.00698229	Mut	FALSE
NCBP3	0.552906	0.00729861		FALSE
CSTF2	1.38457	0.00760367	Mut	FALSE
FLII	1.62179	0.00779375		FALSE
CLIC1	1.35411	0.00788157	Mut	FALSE
TRRAP	0.523654	0.00892459		FALSE
DARS	1.01041	0.00923832	Mut	FALSE
CSTF1	0.731077	0.00958823	Mut	TRUE
RBM17	0.503257	0.0104129		FALSE
FAM83A	0.581391	0.0106483		FALSE
HNRNPA0	0.565202	0.0116273	Mut	FALSE
RARS	0.841441	0.0134971	Mut	FALSE
PHGDH	1.10962	0.0134971	Mut	TRUE
FAM208A	1.17954	0.0134971		FALSE
GRB2	0.714996	0.0135681	Mut	FALSE
IPO7	0.721931	0.0137637	Mut	TRUE
SOD1	1.15936	0.0141531		TRUE
TUFM	0.807419	0.0148701	Mut	TRUE
FUBP1	0.61288	0.0150826	Mut	TRUE
EDC4	0.598221	0.0158357	Mut	FALSE
YWHAQ	0.941299	0.0181074		TRUE
TNPO1	0.519727	0.0191052	Mut	FALSE
SF3B6	0.810534	0.0194292	Mut	FALSE
PSMC2	0.798133	0.0199357	Mut	TRUE
EPRS	0.840026	0.0199357	Mut	TRUE
HNRNPD	0.650435	0.0207745	Mut	TRUE
SYNCRIP	0.559499	0.0209413		TRUE
HSPA4	1.04404	0.0214203	Mut	TRUE
EIF4A3	0.57957	0.027036	Mut	FALSE
HNRNPL	0.503139	0.0277106	Mut	TRUE
ERH	0.792179	0.0301883		TRUE
GTF2I	0.589929	0.0315031	Mut	TRUE
BSG	2.43204	0.0320338		TRUE
ZNF326	0.58357	0.0324888	Mut	FALSE
CAPZA1	2.03736	0.0333009		TRUE
ESRP2	0.544306	0.0356492	Mut	FALSE
PABPN1|BCL2L2	0.886944	0.036754		FALSE
PFKP	0.601839	0.0390857	Mut	FALSE
MYO1B	2.40491	0.0394473		FALSE
QARS	0.816551	0.0394473	Mut	TRUE
CLTC	1.2773	0.0401783		TRUE
CBX3	0.592895	0.0414395	Mut	FALSE
U2SURP	0.583502	0.0426252		FALSE
SUB1	0.636194	0.0454847		TRUE
FABP5	0.857401	0.0498254		FALSE

## Sheet: R634Q_cyt_enriched
gene_name	logFC	fdr	Enriched only in	In_Maatz_et_al	Enriched_in_Maatz_et_al
P2147_GFPflagRBM20WT	4.05275	6.44278e-08		FALSE
WDR26	2.5321	8.37043e-08		FALSE
BAG2	2.55159	8.72791e-08		FALSE
HSPA1B|HSPA1A	2.26111	1.50831e-07		FALSE
HSPA8	2.37892	1.50831e-07		TRUE	WT
SLTM	1.70152	1.0118e-06		TRUE	WT
USP9X	2.65134	3.1969e-06		FALSE
BAG3	1.71725	4.45912e-06	Mut	FALSE
HSPA9	2.54656	5.88397e-06		TRUE	WT
HSPA5	1.84506	9.52842e-06		TRUE	WT
PUM2	1.73953	1.08166e-05	Mut	FALSE
SAFB2	1.51307	1.38194e-05		TRUE	WT
PKP2	1.01425	2.20258e-05	Mut	FALSE
HSPH1	1.76892	2.39128e-05		TRUE	WT
HNRNPUL2-BSCL2|HNRNPUL2	0.888302	2.77156e-05		FALSE
BUB3	1.18527	2.96399e-05		TRUE	Mut
TIMM8A	3.59848	3.19206e-05		TRUE	WT
TIMM8B	3.02951	3.48914e-05		TRUE	WT
DNAJA2	1.01143	3.5553e-05	Mut	TRUE	Both
SAFB	2.02563	4.63307e-05		TRUE	WT
SF3A3	0.907238	5.86344e-05		TRUE	Both
OGT	0.836529	5.91865e-05	Mut	FALSE
RUVBL1	0.998221	5.91865e-05		TRUE
TRRAP	0.974767	6.29574e-05		FALSE	Both
TIMM13	2.9696	6.48665e-05		TRUE	WT
PLK1	1.34355	7.66754e-05		FALSE
RUVBL2	0.873521	7.66754e-05		TRUE	Both
CAD	1.19478	7.66754e-05	Mut	TRUE	Both
POLR2B	1.09276	7.73216e-05		FALSE
ZNF207	1.10825	7.73216e-05		TRUE	WT
PSMC6	1.07589	7.77729e-05		TRUE	Both
DNAJA1	0.855052	8.74369e-05	Mut	TRUE	Both
RAB3GAP2	0.961584	9.69233e-05	Mut	FALSE
THOC1	0.759657	0.000124394		FALSE
CDC27	0.633311	0.000131145		FALSE
TAF15	1.49935	0.000141316	Mut	TRUE	Both
GANAB	1.60681	0.000160524	Mut	TRUE	Both
DNAJA3	0.82606	0.000171486	Mut	FALSE
GEMIN5	0.771622	0.000181589	Mut	FALSE
RBMX	1.92696	0.000219475		TRUE	WT
RBM8A	0.687751	0.000246983	Mut	FALSE
STAT3	1.37431	0.000262838	Mut	FALSE
HNRNPAB	1.44068	0.000285642	Mut	TRUE	WT
RBM17	0.792223	0.000289528		FALSE
MOV10	1.31459	0.000294712	Mut	FALSE
DDX20	0.664172	0.00033628	Mut	FALSE
DDB1	0.747236	0.000366524		TRUE	Both
SF3B2	0.612524	0.000380111		TRUE	Both
DNAJC7	0.78398	0.000382231	Mut	FALSE
SF3A1	0.517798	0.00039919		TRUE	Both
RALY	0.680143	0.000413489		FALSE
THOC6	0.619805	0.000436879		FALSE
SF3A2	1.10331	0.000466483		TRUE	Mut
RBM7	0.899173	0.000478702		FALSE
APOL2	0.844212	0.000634291	Mut	FALSE
ZNF638	0.514383	0.000729191	Mut	FALSE
STRAP	0.623497	0.000739628		TRUE	Both
GRB2	1.04912	0.000743659	Mut	FALSE
RBMXL1	1.38198	0.000839636	Mut	TRUE	WT
HNRNPA3	0.857623	0.000883702	Mut	TRUE	WT
TIAL1	0.582772	0.000883702		FALSE
HNRNPC	0.914092	0.000944803	Mut	TRUE	WT
PUM1	1.18244	0.00126774	Mut	FALSE
TNPO1	0.757381	0.00127657	Mut	FALSE
FUBP3	1.16223	0.00128424	Mut	FALSE
PSMD3	0.780752	0.00128424	Mut	TRUE	Both
PPIH	0.555498	0.0013081		FALSE
NCOA5	0.659426	0.00135319	Mut	FALSE
PCNP	0.601	0.00135319		FALSE
HNRNPH3	0.820151	0.00161387	Mut	FALSE
PHF5A	0.764689	0.00180545		FALSE
GEMIN4	0.698156	0.00191985	Mut	FALSE
TRA2A	1.21646	0.00192544		FALSE
CTTN	1.27534	0.00206379	Mut	TRUE	WT
HNRNPDL	0.840384	0.00213879	Mut	FALSE
DARS	1.2034	0.00230685	Mut	FALSE
RBM22	0.568134	0.00231307	Mut	FALSE
UBR5	0.538626	0.00231307		FALSE
PHGDH	1.35246	0.00309969	Mut	TRUE	Both
HNRNPA2B1	0.690935	0.00309969	Mut	TRUE	WT
CCAR2	0.78337	0.00320552	Mut	FALSE
CHERP	0.763282	0.00320632		FALSE
SAP18	0.883453	0.00324247		FALSE
HNRNPL	0.697336	0.00325952	Mut	TRUE	Both
DYNC1H1	0.963227	0.00331436	Mut	FALSE
THOC2	0.543177	0.00337379		FALSE
HNRNPA1	0.91082	0.00378534		TRUE	Both
RARS	0.993508	0.00381419	Mut	FALSE
U2SURP	0.844224	0.00458882		FALSE
ZNF326	0.780272	0.0053455	Mut	FALSE
PABPN1|BCL2L2	1.21455	0.0053455		FALSE
RAE1	0.588175	0.0053455	Mut	FALSE
IPO7	0.8181	0.0053455	Mut	TRUE	WT
SF3B3	0.502851	0.00596274		TRUE	Both
TRA2B	0.92356	0.00630346	Mut	FALSE
EDC4	0.671892	0.00673875	Mut	FALSE
SNRPD2	0.587508	0.00689139		TRUE	Both
SRSF9	0.824888	0.00713822	Mut	FALSE
HNRNPA0	0.592931	0.00730348	Mut	FALSE
HNRNPD	0.749103	0.00796385	Mut	TRUE	Both
HNRNPU	0.623843	0.00807566		TRUE	WT
SRSF10	0.727567	0.00881118	Mut	FALSE
TUBB	0.808248	0.00912613	Mut	TRUE	Both
HSPB1	1.3891	0.00947731	Mut	FALSE
FUBP1	0.644388	0.0096832	Mut	TRUE	Both
SF3B6	0.891036	0.0097642	Mut	FALSE
2,00 MLF	1.0358	0.010115		FALSE
ACTL6A	0.605991	0.010115		FALSE
HSPA4	1.15736	0.0105572	Mut	TRUE	WT
SNX9	0.718496	0.0115308		FALSE
TUBA4A	0.765575	0.013619	Mut	FALSE
EPRS	0.878633	0.0136436	Mut	TRUE	Mut
EWSR1	0.746138	0.0136436		TRUE	Both
KPNA2	0.512791	0.0138874		TRUE	Both
FUS	0.554174	0.0139998		TRUE	Both
CBX3	0.713752	0.0140503	Mut	FALSE
PFKP	0.712673	0.0141721	Mut	FALSE
CSTF1	0.666706	0.0142935	Mut	TRUE	WT
TXN	1.19801	0.0147988		TRUE	WT
RBM14	0.591374	0.0151016		TRUE	WT
EIF4A3	0.626948	0.0156609	Mut	FALSE
GTF2I	0.653134	0.0162516	Mut	TRUE
NUP160	1.02694	0.0184398		FALSE
PSMC2	0.750731	0.0247966	Mut	TRUE	Both
GCN1	0.579083	0.0267872		FALSE
ZC3H13	0.553849	0.0280295		FALSE
ESRP2	0.559362	0.028242	Mut	FALSE
ERH	0.76463	0.0329345		TRUE	Both
PSMC3	0.952735	0.0336422		TRUE	Both
AKAP8L	0.577788	0.0336601		FALSE
TUFM	0.674576	0.0338802	Mut	TRUE	Both
TFG	0.885855	0.0339173		TRUE	Both
CSTF2	1.03552	0.034006	Mut	FALSE
QARS	0.817665	0.0351418	Mut	TRUE	Mut
CDC40	0.605425	0.035621		FALSE
AGO2	0.527674	0.036601		FALSE
MFAP1	0.791678	0.0379054		TRUE	Both
MCM3	0.519509	0.0419801		TRUE	Both
USP7	0.658502	0.0435742		TRUE	Both
CLIC1	0.94866	0.0462659	Mut	FALSE
PSMA5	0.956416	0.0467046		TRUE	Both
