# Supplementary material for: Mislocalization of pathogenic RBM20 variants in dilated cardiomyopathy is caused by loss-of-interaction with Transportin-3
Source: Nat Commun. 2023 Jul 18;14:4312. doi: 10.1038/s41467-023-39965-6 (PMC10353998; doi:10.1038/s41467-023-39965-6)
Supplement: Supplementary file 10 — Supplementary Data 7 [file 41467_2023_39965_MOESM10_ESM.xlsx]

## Sheet: WTvsR634Q
#Data are generated using DeSeq2[58] package (v. 1.36.0) with default statistics and column naming. Pairwise comparisons between genotypes were performed (expression ~ genotype). Adjusted p values were calculated using the Benjamin & Hochberg method.
Gene_id	baseMean	log2FoldChange	lfcSE	stat	pvalue	padj
ENSG00000026508	10631.5	-3.20539	0.177807	-18.0273	1.18905e-72	3.4536e-68
ENSG00000188517	1660.03	2.53207	0.204855	12.3603	4.28504e-35	6.22295e-31
ENSG00000115602	189.706	4.46396	0.366932	12.1656	4.73731e-34	4.58651e-30
ENSG00000255443	782.966	-3.2293	0.273579	-11.8039	3.72523e-32	2.70498e-28
ENSG00000249096	345.808	4.13743	0.363468	11.3832	5.06991e-30	2.94511e-26
ENSG00000185942	1395.84	-2.20321	0.202125	-10.9003	1.14929e-27	5.56352e-24
ENSG00000162998	16100.2	-2.27512	0.209268	-10.8718	1.57083e-27	6.51784e-24
ENSG00000163217	1085.25	2.37926	0.220442	10.7931	3.71005e-27	1.34698e-23
ENSG00000102359	1162.57	1.94907	0.182979	10.6519	1.70807e-26	5.51231e-23
ENSG00000118503	5780.03	-1.78501	0.190634	-9.36353	7.71158e-21	2.23983e-17
ENSG00000139132	6244.22	-1.3103	0.148245	-8.83873	9.6815e-19	2.55636e-15
ENSG00000156475	875.322	-1.90259	0.218436	-8.71006	3.03707e-18	7.35097e-15
ENSG00000156687	1078.91	-1.97602	0.227561	-8.68344	3.83963e-18	8.57862e-15
ENSG00000206538	3462.05	-1.96187	0.226607	-8.65759	4.81857e-18	9.99681e-15
ENSG00000278621	673.254	2.16558	0.25257	8.57419	9.9789e-18	1.93225e-14
ENSG00000146250	9731.23	-1.38279	0.162353	-8.51719	1.63465e-17	2.96741e-14
ENSG00000164118	2041.39	-1.72661	0.203149	-8.49922	1.90861e-17	3.26091e-14
ENSG00000163453	3170.71	1.53826	0.182527	8.4276	3.52816e-17	5.69307e-14
ENSG00000011465	15646.8	-1.43765	0.172574	-8.33064	8.04087e-17	1.2292e-13
ENSG00000135919	5315.01	2.29109	0.276264	8.29311	1.10327e-16	1.60222e-13
ENSG00000103460	570.917	-2.60291	0.317257	-8.20441	2.31724e-16	3.20496e-13
ENSG00000185559	6809.68	2.09712	0.263679	7.95332	1.81586e-15	2.39734e-12
ENSG00000151012	1176.89	-1.72412	0.218051	-7.90697	2.63732e-15	3.33048e-12
ENSG00000187210	2592.06	-2.31908	0.294059	-7.88645	3.10903e-15	3.70453e-12
ENSG00000149972	1679.29	-1.95253	0.247679	-7.88329	3.18861e-15	3.70453e-12
ENSG00000171951	4006.52	2.713	0.345231	7.85851	3.88721e-15	4.34246e-12
ENSG00000139329	18008	-1.30776	0.167229	-7.82018	5.27466e-15	5.67416e-12
ENSG00000138449	15597.9	-2.45152	0.314687	-7.79034	6.68284e-15	6.93225e-12
ENSG00000164761	625.139	1.58241	0.203714	7.76781	7.98557e-15	7.99796e-12
ENSG00000171812	734.418	-1.64535	0.216196	-7.61043	2.73187e-14	2.6449e-11
ENSG00000125430	1819.15	1.80141	0.236931	7.60311	2.89095e-14	2.70863e-11
ENSG00000232295	914.28	-1.61266	0.213845	-7.54128	4.65385e-14	4.22409e-11
ENSG00000224957	529.544	-3.13437	0.423843	-7.39512	1.41286e-13	1.24353e-10
ENSG00000245067	714.699	1.77011	0.240385	7.36362	1.78982e-13	1.52898e-10
ENSG00000122176	2748.71	1.6089	0.218657	7.35809	1.86567e-13	1.54824e-10
ENSG00000168743	16129.4	-1.48976	0.202833	-7.34477	2.06106e-13	1.66287e-10
ENSG00000150667	923.082	1.69259	0.232467	7.28096	3.31464e-13	2.60199e-10
ENSG00000141449	6583.59	-1.82412	0.251063	-7.26557	3.71476e-13	2.83935e-10
ENSG00000196549	12186.3	-1.74454	0.241288	-7.23009	4.8268e-13	3.59473e-10
ENSG00000164330	426.28	-1.56577	0.21777	-7.19001	6.47875e-13	4.70438e-10
ENSG00000250740	1019.73	-1.66111	0.233285	-7.12051	1.07531e-12	7.61765e-10
ENSG00000144810	866.383	1.65447	0.23379	7.07675	1.47577e-12	1.02057e-09
ENSG00000173898	21617.7	-2.06879	0.29255	-7.07158	1.53175e-12	1.03464e-09
ENSG00000163359	25054.9	1.91544	0.271334	7.05932	1.67316e-12	1.10448e-09
ENSG00000153976	455.657	1.67985	0.23915	7.02424	2.15234e-12	1.38922e-09
ENSG00000100784	1308.66	-1.53826	0.221357	-6.94922	3.67318e-12	2.31929e-09
ENSG00000145721	201.112	1.72965	0.249981	6.9191	4.54522e-12	2.80885e-09
ENSG00000160712	2738.79	-1.09845	0.159733	-6.87678	6.12208e-12	3.68317e-09
ENSG00000116983	2367	-1.8781	0.273191	-6.87466	6.21365e-12	3.68317e-09
ENSG00000159251	7368.36	3.72883	0.544563	6.84738	7.52132e-12	4.36913e-09
ENSG00000197565	8486.3	1.1283	0.165906	6.80085	1.04001e-11	5.92297e-09
ENSG00000258033	84.0045	2.49863	0.368398	6.78242	1.18177e-11	6.60084e-09
ENSG00000254656	87.5019	2.24566	0.332726	6.74926	1.48599e-11	8.14353e-09
ENSG00000188783	445.08	1.55172	0.230625	6.72829	1.71664e-11	9.23329e-09
ENSG00000163638	14047.6	-0.955006	0.142629	-6.69575	2.14561e-11	1.13308e-08
ENSG00000261116	777.557	-1.78444	0.268522	-6.64541	3.02373e-11	1.56829e-08
ENSG00000250007	2470.23	3.89843	0.587682	6.63357	3.27656e-11	1.66961e-08
ENSG00000248329	448.576	-1.47241	0.222201	-6.62648	3.43786e-11	1.7216e-08
ENSG00000163840	1141.33	-1.33333	0.201648	-6.61216	3.78744e-11	1.86451e-08
ENSG00000114948	544.151	1.40753	0.213388	6.59611	4.22073e-11	2.04319e-08
ENSG00000137801	12519.6	1.87469	0.285218	6.57282	4.93715e-11	2.35081e-08
ENSG00000240666	573.399	-1.88609	0.287873	-6.55179	5.68509e-11	2.62794e-08
ENSG00000232192	535.614	1.35686	0.20711	6.5514	5.70012e-11	2.62794e-08
ENSG00000118507	985.908	-1.23633	0.189208	-6.5342	6.39493e-11	2.9022e-08
ENSG00000069702	6536.25	-1.64399	0.252444	-6.5123	7.40071e-11	3.30698e-08
ENSG00000171522	425.321	-1.69277	0.261128	-6.48253	9.01994e-11	3.96946e-08
ENSG00000133392	1996.33	3.21429	0.498504	6.44786	1.13438e-10	4.9176e-08
ENSG00000173391	2689.3	-1.72185	0.268184	-6.42038	1.35931e-10	5.80606e-08
ENSG00000136869	236.965	2.64866	0.415628	6.37268	1.85752e-10	7.8191e-08
ENSG00000182492	961.655	2.25618	0.354173	6.37027	1.88692e-10	7.82936e-08
ENSG00000120156	5442.14	-0.990128	0.155626	-6.36225	1.9882e-10	8.07822e-08
ENSG00000112079	3667.21	-1.32183	0.207797	-6.36115	2.00252e-10	8.07822e-08
ENSG00000262966	99.4538	2.39805	0.381608	6.28407	3.2983e-10	1.31232e-07
ENSG00000145681	897.798	2.32901	0.372349	6.25492	3.97727e-10	1.5479e-07
ENSG00000231728	217.415	1.7566	0.28087	6.25415	3.99698e-10	1.5479e-07
ENSG00000100095	83.7374	3.09188	0.495407	6.24108	4.34572e-10	1.66081e-07
ENSG00000126882	759.343	1.52095	0.244223	6.22772	4.73265e-10	1.78519e-07
ENSG00000119900	6612.68	-1.50705	0.242461	-6.21565	5.11128e-10	1.9033e-07
ENSG00000182742	1288.74	-1.13052	0.181996	-6.21178	5.2387e-10	1.92605e-07
ENSG00000124749	3721.76	-1.31	0.210984	-6.20901	5.33183e-10	1.93579e-07
ENSG00000163590	4136.35	-0.99915	0.161185	-6.19878	5.69042e-10	2.04047e-07
ENSG00000179954	567.958	1.141	0.185131	6.16321	7.12867e-10	2.52503e-07
ENSG00000173193	2062.26	-1.19018	0.194761	-6.11101	9.90033e-10	3.46452e-07
ENSG00000214193	1237.98	1.18926	0.195014	6.09832	1.0719e-09	3.66854e-07
ENSG00000167549	523.959	1.50363	0.246574	6.09807	1.0736e-09	3.66854e-07
ENSG00000050438	3729.08	-1.79486	0.294599	-6.09256	1.11119e-09	3.75284e-07
ENSG00000012504	320.421	2.78259	0.458971	6.06267	1.33884e-09	4.46972e-07
ENSG00000130234	248.807	2.81386	0.465624	6.0432	1.51087e-09	4.98673e-07
ENSG00000157680	4060.56	1.9241	0.319479	6.02259	1.71644e-09	5.60157e-07
ENSG00000198455	1243.29	-0.991773	0.16619	-5.9677	2.40624e-09	7.76548e-07
ENSG00000198353	336.889	-2.0269	0.340961	-5.94467	2.77011e-09	8.84153e-07
ENSG00000286318	544.236	1.65145	0.278186	5.9365	2.91172e-09	9.19248e-07
ENSG00000145147	12956.5	-1.77115	0.298698	-5.92957	3.03723e-09	9.35363e-07
ENSG00000133059	3608.31	-0.882938	0.148906	-5.92951	3.03831e-09	9.35363e-07
ENSG00000120068	153.92	-3.07433	0.518578	-5.92838	3.05937e-09	9.35363e-07
ENSG00000226688	767.562	1.11749	0.1887	5.92205	3.17956e-09	9.61983e-07
ENSG00000181722	6130.04	-1.0021	0.169434	-5.91439	3.33114e-09	9.97455e-07
ENSG00000235927	760.897	1.69932	0.288375	5.89274	3.79836e-09	1.12575e-06
ENSG00000133110	5501.44	-1.69721	0.288471	-5.88347	4.01747e-09	1.17866e-06
ENSG00000165806	556.849	-1.05606	0.181531	-5.81755	5.97168e-09	1.73447e-06
ENSG00000183036	213.577	-1.74167	0.300534	-5.79527	6.82116e-09	1.96159e-06
ENSG00000137275	1607.61	-0.966371	0.167046	-5.78507	7.24822e-09	2.06397e-06
ENSG00000148677	15453.6	1.43259	0.249349	5.74534	9.1736e-09	2.5642e-06
ENSG00000112218	524.451	-2.24873	0.391411	-5.7452	9.18151e-09	2.5642e-06
ENSG00000128052	9915.81	-1.06761	0.186068	-5.73775	9.59406e-09	2.6539e-06
ENSG00000180139	10668.5	1.41754	0.247203	5.73432	9.79071e-09	2.68275e-06
ENSG00000173705	722.162	-2.35795	0.411627	-5.72837	1.014e-08	2.7525e-06
ENSG00000269966	421.319	-1.41231	0.247723	-5.70116	1.18992e-08	3.20011e-06
ENSG00000104290	2301.65	-0.965401	0.169878	-5.6829	1.32431e-08	3.50656e-06
ENSG00000112964	1906.05	-1.27988	0.225262	-5.68175	1.33322e-08	3.50656e-06
ENSG00000139112	5705.77	-1.13411	0.199636	-5.68087	1.34008e-08	3.50656e-06
ENSG00000271447	277.268	-2.06761	0.364187	-5.67734	1.36802e-08	3.5477e-06
ENSG00000230630	1402.08	1.47887	0.261787	5.64913	1.61266e-08	4.14511e-06
ENSG00000107864	973.773	-1.54933	0.275743	-5.61876	1.92338e-08	4.9004e-06
ENSG00000169994	130.24	1.98026	0.353721	5.59837	2.16382e-08	5.46506e-06
ENSG00000138496	748.802	-0.944573	0.168998	-5.58925	2.2805e-08	5.71009e-06
ENSG00000144891	223.437	-4.20712	0.754791	-5.57388	2.49125e-08	6.18448e-06
ENSG00000102362	264.668	1.17176	0.210571	5.56469	2.62624e-08	6.46433e-06
ENSG00000008735	206.341	-1.43982	0.259194	-5.55498	2.77649e-08	6.74714e-06
ENSG00000157765	2486.83	1.27068	0.228774	5.55428	2.7876e-08	6.74714e-06
ENSG00000197580	1488.73	-1.55154	0.279621	-5.54872	2.87775e-08	6.90779e-06
ENSG00000212499	66.0639	3.7957	0.685618	5.53618	3.09148e-08	7.32733e-06
ENSG00000162614	5309.01	1.59088	0.287395	5.53552	3.10298e-08	7.32733e-06
ENSG00000113196	5677.29	-2.14383	0.38788	-5.52705	3.2566e-08	7.62807e-06
ENSG00000279161	120.856	2.22254	0.402965	5.51547	3.47852e-08	8.05251e-06
ENSG00000078018	286.197	1.69844	0.307982	5.51473	3.49326e-08	8.05251e-06
ENSG00000072422	5471.92	0.925093	0.167861	5.51108	3.56648e-08	8.15657e-06
ENSG00000139220	630.972	1.10961	0.20229	5.48527	4.12836e-08	9.36782e-06
ENSG00000176692	217.424	3.02723	0.552148	5.48264	4.19034e-08	9.43476e-06
ENSG00000078401	852.353	1.34555	0.245626	5.47806	4.30006e-08	9.60733e-06
ENSG00000168542	319601	-0.751402	0.137233	-5.47539	4.36553e-08	9.67914e-06
ENSG00000107796	25605.8	1.35031	0.247227	5.46182	4.7129e-08	1.03702e-05
ENSG00000100628	164.886	3.31285	0.606902	5.45862	4.7984e-08	1.04789e-05
ENSG00000182224	3314.35	-1.07522	0.197163	-5.45346	4.93979e-08	1.07072e-05
ENSG00000060718	15684.3	-1.42514	0.26189	-5.44177	5.27537e-08	1.13499e-05
ENSG00000126016	8237.41	-1.43785	0.264887	-5.42816	5.69367e-08	1.21597e-05
ENSG00000170915	597.632	-0.983204	0.181707	-5.41093	6.26978e-08	1.32924e-05
ENSG00000156103	4618.67	-1.03375	0.191635	-5.39437	6.87636e-08	1.44728e-05
ENSG00000116661	1187.82	-1.87787	0.348399	-5.39	7.04591e-08	1.47229e-05
ENSG00000176928	1614.52	-1.09895	0.2041	-5.38437	7.26995e-08	1.50826e-05
ENSG00000280046	2794.42	-0.985389	0.18309	-5.382	7.36608e-08	1.51736e-05
ENSG00000173068	7573.99	-0.769387	0.143083	-5.37719	7.56553e-08	1.54747e-05
ENSG00000148942	1127.28	-3.45068	0.642315	-5.37226	7.77577e-08	1.57935e-05
ENSG00000127241	2359.74	1.27771	0.238579	5.35552	8.5313e-08	1.72077e-05
ENSG00000249859	2438.94	0.900795	0.168451	5.3475	8.91758e-08	1.78628e-05
ENSG00000117394	16782.7	-1.49271	0.279285	-5.34476	9.05354e-08	1.8011e-05
ENSG00000138448	10861.9	0.839817	0.157259	5.34035	9.27679e-08	1.83295e-05
ENSG00000106991	310.329	1.37899	0.258675	5.33096	9.76937e-08	1.91724e-05
ENSG00000285612	1447.51	-0.987895	0.186543	-5.29579	1.18503e-07	2.31002e-05
ENSG00000044524	1685.38	-1.84656	0.349087	-5.28968	1.22528e-07	2.37256e-05
ENSG00000010379	220.837	3.06794	0.580218	5.28755	1.23964e-07	2.38446e-05
ENSG00000154162	561.631	-1.81886	0.344744	-5.27598	1.32051e-07	2.52331e-05
ENSG00000123191	17456.8	-1.169	0.221693	-5.27305	1.34178e-07	2.546e-05
ENSG00000142694	534.206	1.214	0.230277	5.27191	1.35011e-07	2.546e-05
ENSG00000267328	533.161	1.61328	0.306082	5.27075	1.35869e-07	2.546e-05
ENSG00000122877	277.151	2.6142	0.496382	5.2665	1.39047e-07	2.58885e-05
ENSG00000184702	737.531	1.03552	0.196673	5.26521	1.4003e-07	2.59055e-05
ENSG00000151702	443.393	1.1655	0.221421	5.26373	1.41163e-07	2.59499e-05
ENSG00000261786	69.0064	-2.73002	0.51887	-5.26147	1.42907e-07	2.61052e-05
ENSG00000125848	3064.52	-1.04251	0.198545	-5.25076	1.51474e-07	2.74972e-05
ENSG00000156463	2505.77	-1.42425	0.271328	-5.2492	1.52764e-07	2.7513e-05
ENSG00000198205	591.598	-1.248	0.237789	-5.24836	1.53455e-07	2.7513e-05
ENSG00000186918	2494.68	-1.23125	0.235653	-5.22484	1.74309e-07	3.10601e-05
ENSG00000087495	42.6321	3.34244	0.640051	5.22215	1.76855e-07	3.12283e-05
ENSG00000086991	572.172	-1.49453	0.286222	-5.22158	1.77403e-07	3.12283e-05
ENSG00000170775	836.537	-1.12671	0.216422	-5.20606	1.92893e-07	3.37504e-05
ENSG00000188167	1160.44	-0.911375	0.17511	-5.20459	1.94427e-07	3.38151e-05
ENSG00000240694	696.162	-1.55199	0.29834	-5.20208	1.97071e-07	3.4071e-05
ENSG00000152910	1280.93	-1.2241	0.235505	-5.19774	2.01724e-07	3.46691e-05
ENSG00000143507	788.952	-1.0712	0.206414	-5.18956	2.10788e-07	3.60137e-05
ENSG00000259976	2694.38	-1.03623	0.19975	-5.18762	2.12995e-07	3.6178e-05
ENSG00000164117	621.413	-1.13709	0.219356	-5.18374	2.1748e-07	3.67251e-05
ENSG00000138185	829.953	0.917767	0.177364	5.17449	2.28528e-07	3.83677e-05
ENSG00000172985	318.416	1.65675	0.32042	5.17055	2.33402e-07	3.89606e-05
ENSG00000259172	514.227	-1.3307	0.257762	-5.1625	2.43673e-07	4.04428e-05
ENSG00000288076	210.725	1.68734	0.327781	5.14777	2.63604e-07	4.33808e-05
ENSG00000144366	3650.15	-1.40241	0.272459	-5.14723	2.64362e-07	4.33808e-05
ENSG00000153714	1056.06	-1.55227	0.301891	-5.14183	2.72077e-07	4.43959e-05
ENSG00000004776	643.88	1.45613	0.283266	5.14052	2.73984e-07	4.44574e-05
ENSG00000150594	48.8235	-2.73753	0.534643	-5.1203	3.05049e-07	4.92231e-05
ENSG00000136859	1603.92	-1.18762	0.232119	-5.11643	3.11366e-07	4.9911e-05
ENSG00000070540	1442.81	0.76627	0.149791	5.1156	3.12749e-07	4.9911e-05
ENSG00000050555	716.332	1.22446	0.240058	5.10067	3.38447e-07	5.37169e-05
ENSG00000257453	1874.65	1.20917	0.237488	5.09151	3.55219e-07	5.60725e-05
ENSG00000136237	640.641	-1.21876	0.23977	-5.08301	3.71491e-07	5.80723e-05
ENSG00000140479	2213.67	-1.11923	0.2202	-5.08281	3.71887e-07	5.80723e-05
ENSG00000164307	2772.55	-0.794972	0.156952	-5.06506	4.08264e-07	6.34119e-05
ENSG00000152661	24803.7	-0.8702	0.172316	-5.05002	4.4176e-07	6.82495e-05
ENSG00000248019	523.192	-1.29145	0.256143	-5.04192	4.60881e-07	7.0827e-05
ENSG00000284874	778.785	1.00926	0.200474	5.03436	4.79451e-07	7.32929e-05
ENSG00000101282	151.731	1.46979	0.29203	5.033	4.82872e-07	7.34294e-05
ENSG00000283632	74.8464	2.1164	0.421727	5.0184	5.21023e-07	7.88102e-05
ENSG00000076258	423.43	-1.58451	0.315801	-5.01743	5.23683e-07	7.88102e-05
ENSG00000120049	313.229	2.03296	0.405875	5.00883	5.47628e-07	8.1989e-05
ENSG00000085741	431.776	1.08202	0.216597	4.99556	5.86648e-07	8.72478e-05
ENSG00000156273	6448.69	-0.690427	0.138227	-4.99487	5.88761e-07	8.72478e-05
ENSG00000138640	2149.09	-1.38428	0.277652	-4.98567	6.1747e-07	9.10376e-05
ENSG00000109586	3212.76	-0.845176	0.169634	-4.98234	6.2819e-07	9.21504e-05
ENSG00000187678	2092.6	1.97522	0.396827	4.97754	6.43991e-07	9.39935e-05
ENSG00000169116	16094.3	-1.77885	0.359101	-4.95363	7.28415e-07	0.000105273
ENSG00000131620	303.87	2.02846	0.409511	4.95337	7.29401e-07	0.000105273
ENSG00000161048	1092.1	-1.02999	0.207968	-4.95264	7.32144e-07	0.000105273
ENSG00000235050	101.456	3.17227	0.640813	4.95039	7.40659e-07	0.000105973
ENSG00000147459	2068.48	-1.02311	0.206931	-4.9442	7.64553e-07	0.000108855
ENSG00000237471	68.9182	2.29881	0.466065	4.93238	8.12344e-07	0.000115095
ENSG00000144227	2385.87	-1.05525	0.214253	-4.92527	8.42458e-07	0.000118782
ENSG00000151151	715.266	-0.850241	0.172707	-4.92303	8.52127e-07	0.000119565
ENSG00000162367	170.809	-5.0556	1.02766	-4.91953	8.6751e-07	0.000121139
ENSG00000121068	338.061	1.56824	0.319879	4.90262	9.45644e-07	0.000131417
ENSG00000168619	47.482	2.96961	0.607254	4.89024	1.00716e-06	0.000139299
ENSG00000254192	1791.53	-1.16772	0.238868	-4.88855	1.01581e-06	0.000139831
ENSG00000159403	658.144	-1.59392	0.326377	-4.88368	1.04124e-06	0.000142654
ENSG00000155792	210.882	-2.31391	0.473966	-4.88202	1.05005e-06	0.000143186
ENSG00000116962	6290.09	0.80763	0.165542	4.8787	1.06786e-06	0.000144935
ENSG00000143369	331.62	1.41421	0.290769	4.86371	1.15206e-06	0.000155635
ENSG00000260440	60.0745	2.44751	0.503484	4.86115	1.16703e-06	0.000156928
ENSG00000145335	1685.19	-0.97868	0.202112	-4.84226	1.28368e-06	0.000171818
ENSG00000227463	20.9498	4.59067	0.948336	4.84076	1.29342e-06	0.000172328
ENSG00000116574	6542.26	-0.800992	0.166058	-4.82356	1.4102e-06	0.000187029
ENSG00000158008	223.488	2.20368	0.457489	4.81691	1.45796e-06	0.000192484
ENSG00000278730	3305.24	-0.921298	0.191329	-4.81525	1.47015e-06	0.000193216
ENSG00000184374	949.29	2.20498	0.458558	4.80852	1.52051e-06	0.000198934
ENSG00000106631	13915.6	2.83088	0.589298	4.80382	1.55665e-06	0.000202066
ENSG00000185774	630.022	1.14479	0.238319	4.8036	1.55837e-06	0.000202066
ENSG00000172318	518.073	-1.21081	0.252363	-4.79788	1.6035e-06	0.000206994
ENSG00000124126	975.316	1.44379	0.301258	4.79254	1.6468e-06	0.000211642
ENSG00000174348	132.764	1.69044	0.352932	4.78972	1.67015e-06	0.000213698
ENSG00000159216	722.844	-0.925597	0.193291	-4.78861	1.67937e-06	0.000213936
ENSG00000177125	2388.6	-0.661576	0.138447	-4.77856	1.76552e-06	0.00022341
ENSG00000108511	857.325	-1.32287	0.276857	-4.77815	1.76913e-06	0.00022341
ENSG00000173258	1140.95	-0.783276	0.164011	-4.77576	1.79027e-06	0.000225102
ENSG00000164484	841.783	-2.05676	0.430957	-4.77254	1.8192e-06	0.000227753
ENSG00000178235	406.959	-1.80229	0.377822	-4.77021	1.84033e-06	0.000229409
ENSG00000250033	297.436	-1.59799	0.335466	-4.7635	1.90265e-06	0.000236164
ENSG00000254109	838.685	1.01281	0.212901	4.7572	1.96292e-06	0.000242609
ENSG00000243414	420.139	-2.38686	0.503236	-4.74302	2.1055e-06	0.000258944
ENSG00000138758	14666.6	0.631614	0.133187	4.74231	2.11291e-06	0.000258944
ENSG00000168143	4204.84	-1.39545	0.29436	-4.74064	2.13041e-06	0.000259991
ENSG00000149557	586.033	1.31507	0.277854	4.73293	2.21304e-06	0.000268944
ENSG00000133454	1026.77	3.09569	0.654394	4.73062	2.23834e-06	0.000270886
ENSG00000147202	1304.48	-0.965781	0.204415	-4.72461	2.30558e-06	0.000277866
ENSG00000147573	575.599	2.48677	0.527273	4.71629	2.40183e-06	0.000288269
ENSG00000269895	294.532	1.9076	0.405694	4.70207	2.57542e-06	0.000307832
ENSG00000185052	706.444	-2.92878	0.623902	-4.6943	2.67521e-06	0.000318449
ENSG00000104894	1368.79	0.739275	0.15773	4.68696	2.77298e-06	0.00032874
ENSG00000184588	224.797	2.00709	0.428405	4.68503	2.79925e-06	0.000330505
ENSG00000115607	36.4018	3.07625	0.65685	4.68334	2.82238e-06	0.000331887
ENSG00000172399	879.365	2.32353	0.496317	4.68155	2.84713e-06	0.000333447
ENSG00000145632	10319.6	1.0752	0.230287	4.66896	3.02723e-06	0.000353116
ENSG00000172403	22945.1	-1.43377	0.307346	-4.66501	3.08607e-06	0.00035854
ENSG00000258987	38.1714	4.5772	0.981357	4.66415	3.09893e-06	0.0003586
ENSG00000114805	411.393	-1.27527	0.273768	-4.65823	3.18938e-06	0.00036697
ENSG00000204381	511.764	-1.16514	0.250171	-4.6574	3.20231e-06	0.00036697
ENSG00000242265	22803.4	-0.937576	0.201328	-4.65696	3.20917e-06	0.00036697
ENSG00000213420	178.399	1.33925	0.288117	4.64828	3.34712e-06	0.000381244
ENSG00000184347	18794	-1.05378	0.227009	-4.642	3.45058e-06	0.000391493
ENSG00000154265	622.449	-1.12851	0.243174	-4.64076	3.47132e-06	0.000392313
ENSG00000268388	520.209	-1.83145	0.395098	-4.63542	3.56205e-06	0.000400153
ENSG00000164749	204.265	-1.50498	0.324735	-4.63448	3.57829e-06	0.000400153
ENSG00000232793	137.67	1.4256	0.307621	4.63427	3.58202e-06	0.000400153
ENSG00000225113	109.212	1.338	0.288953	4.63051	3.64759e-06	0.000405917
ENSG00000197635	4794.04	-1.23716	0.268665	-4.60483	4.12796e-06	0.000457621
ENSG00000184144	120.533	2.14439	0.465949	4.60221	4.18032e-06	0.000458638
ENSG00000168398	559.382	-0.854151	0.185598	-4.60217	4.18117e-06	0.000458638
ENSG00000197882	496.979	2.07878	0.451713	4.602	4.18451e-06	0.000458638
ENSG00000170390	1523.72	1.44163	0.313607	4.59693	4.28753e-06	0.000468163
ENSG00000140563	2358.43	-0.960194	0.208929	-4.59578	4.31127e-06	0.000468992
ENSG00000287707	93.0468	1.77681	0.387019	4.59102	4.41089e-06	0.000477098
ENSG00000077420	69.2512	-3.76941	0.821106	-4.59065	4.41864e-06	0.000477098
ENSG00000175206	416.569	2.69201	0.586803	4.58759	4.48399e-06	0.000481245
ENSG00000147655	2361.37	-0.920409	0.200643	-4.5873	4.49018e-06	0.000481245
ENSG00000175895	1087.26	-1.07725	0.234906	-4.58588	4.52083e-06	0.000482748
ENSG00000249669	3014.57	1.4515	0.317003	4.57884	4.6757e-06	0.000497456
ENSG00000265174	16.3396	-4.27515	0.93426	-4.57598	4.74001e-06	0.000502423
ENSG00000099953	832.563	0.966463	0.211238	4.57523	4.75697e-06	0.000502423
ENSG00000176204	1013.37	-1.68217	0.367806	-4.57352	4.79589e-06	0.000504698
ENSG00000272529	151.842	1.93286	0.422742	4.57219	4.82649e-06	0.000506084
ENSG00000196323	4746.87	-0.89033	0.195311	-4.55853	5.15137e-06	0.000538207
ENSG00000075426	6493.17	-1.48417	0.325849	-4.55479	5.24378e-06	0.000545898
ENSG00000188215	2886.92	-0.845264	0.185706	-4.55164	5.32306e-06	0.000552172
ENSG00000105855	1996.74	-1.10884	0.244271	-4.5394	5.64141e-06	0.000582077
ENSG00000148357	222.529	2.04415	0.45035	4.53903	5.65143e-06	0.000582077
ENSG00000100767	399.186	0.899362	0.198483	4.53118	5.86555e-06	0.000601996
ENSG00000271401	63.7051	2.52746	0.558079	4.52886	5.93033e-06	0.000606502
ENSG00000116783	147.986	1.95132	0.431017	4.52726	5.97531e-06	0.000608958
ENSG00000232872	1233.09	-1.29896	0.287003	-4.52593	6.01317e-06	0.000610673
ENSG00000110092	9082.13	1.28158	0.283254	4.52449	6.05399e-06	0.000612677
ENSG00000110435	2557.15	-0.689499	0.152457	-4.52257	6.10923e-06	0.00061612
ENSG00000176641	1967.9	-0.955444	0.211377	-4.52009	6.1812e-06	0.000618235
ENSG00000132386	3392.05	-2.04833	0.453171	-4.52	6.18406e-06	0.000618235
ENSG00000054793	3755.24	-1.03376	0.228753	-4.51911	6.21013e-06	0.000618235
ENSG00000173846	307.654	1.09903	0.243207	4.51893	6.21534e-06	0.000618235
ENSG00000164142	1271.15	-1.88223	0.416832	-4.51555	6.31512e-06	0.000626016
ENSG00000116833	719.916	-2.63219	0.583386	-4.51192	6.4242e-06	0.000634663
ENSG00000091409	2909.31	-1.19395	0.264667	-4.51113	6.44839e-06	0.000634893
ENSG00000037965	787.555	-2.65456	0.590045	-4.49892	6.8299e-06	0.000670183
ENSG00000265489	416.018	2.44463	0.544337	4.49102	7.08832e-06	0.0006932
ENSG00000148730	7732.36	-0.668935	0.14923	-4.48258	7.37446e-06	0.000718763
ENSG00000099968	2522.37	-0.721966	0.161136	-4.48047	7.44792e-06	0.000723494
ENSG00000162139	1285.81	-1.0605	0.236909	-4.47638	7.59183e-06	0.000735015
ENSG00000184898	268.19	-1.15193	0.257399	-4.47526	7.63177e-06	0.000736428
ENSG00000287471	122.089	-1.54875	0.346576	-4.46872	7.86893e-06	0.000756799
ENSG00000242375	359.887	-1.19465	0.267471	-4.46646	7.95247e-06	0.000760393
ENSG00000179399	236.302	-1.94251	0.434929	-4.46627	7.95959e-06	0.000760393
ENSG00000197971	966.143	-1.2882	0.288472	-4.46559	7.98485e-06	0.000760393
ENSG00000159674	678.043	1.3396	0.300714	4.45472	8.40028e-06	0.00079734
ENSG00000229920	184.145	-1.34748	0.302732	-4.45106	8.54459e-06	0.000806964
ENSG00000225329	57.321	-3.52363	0.791695	-4.45075	8.55724e-06	0.000806964
ENSG00000117507	119.804	-1.96789	0.442424	-4.44796	8.66889e-06	0.000814847
ENSG00000213513	111.288	2.1698	0.487898	4.44724	8.69788e-06	0.000814936
ENSG00000136111	5337.43	-1.19978	0.26985	-4.44609	8.74465e-06	0.000816683
ENSG00000197535	4588.17	-0.711495	0.160124	-4.44339	8.85504e-06	0.000824342
ENSG00000198743	13839.1	-1.18423	0.26701	-4.43516	9.20035e-06	0.000853751
ENSG00000287694	1123.72	-1.17337	0.264702	-4.4328	9.30189e-06	0.000860425
ENSG00000164300	14526	-1.58959	0.359	-4.42782	9.51907e-06	0.000877719
ENSG00000184313	182.667	1.89894	0.429056	4.42585	9.60638e-06	0.000882966
ENSG00000268518	1058.39	2.53121	0.572856	4.41858	9.93505e-06	0.000910295
ENSG00000102554	3062.54	-0.667775	0.151175	-4.41724	9.99693e-06	0.000913085
ENSG00000138411	1574.9	1.90776	0.432006	4.41603	1.00528e-05	0.000915309
ENSG00000121297	2920.52	-0.796088	0.180648	-4.40684	1.04889e-05	0.00095203
ENSG00000130528	870.478	3.32976	0.756039	4.40421	1.06168e-05	0.000960637
ENSG00000166448	129.357	-1.52349	0.346516	-4.3966	1.09962e-05	0.000991877
ENSG00000254902	36.4414	2.40405	0.547022	4.3948	1.10873e-05	0.000997001
ENSG00000164292	13657.9	0.779839	0.177533	4.39264	1.11983e-05	0.00100187
ENSG00000172548	168.453	1.45684	0.331744	4.39145	1.12597e-05	0.00100187
ENSG00000288050	68.7119	1.58949	0.361969	4.39123	1.1271e-05	0.00100187
ENSG00000288597	143.003	1.54929	0.352827	4.39107	1.12795e-05	0.00100187
ENSG00000117602	1573.05	-1.033	0.23545	-4.38734	1.14745e-05	0.00101609
ENSG00000138336	6056.59	-0.752327	0.171595	-4.38433	1.16344e-05	0.00102712
ENSG00000267706	169.231	-1.20394	0.274725	-4.38235	1.17405e-05	0.0010322
ENSG00000198740	12745.8	-0.725889	0.165655	-4.38193	1.17631e-05	0.0010322
ENSG00000141337	711.937	0.853902	0.195027	4.37838	1.19565e-05	0.00104601
ENSG00000116774	3393.18	-1.12527	0.257349	-4.37255	1.22806e-05	0.00107115
ENSG00000186470	572.883	-0.936653	0.214567	-4.36532	1.26939e-05	0.00110388
ENSG00000168016	4218.24	-0.640388	0.146891	-4.3596	1.30299e-05	0.00112971
ENSG00000165359	2815.46	0.979566	0.224732	4.35881	1.30771e-05	0.00113043
ENSG00000101210	835.102	1.08096	0.248097	4.35703	1.31838e-05	0.00113627
ENSG00000152977	284.198	-2.41389	0.554451	-4.35366	1.33883e-05	0.00115049
ENSG00000183150	58.3353	1.93432	0.444547	4.35121	1.35386e-05	0.00115996
ENSG00000122641	5305.33	1.61203	0.370563	4.35022	1.35998e-05	0.00116178
ENSG00000164093	5834.55	-1.00723	0.231856	-4.34422	1.3977e-05	0.00119051
ENSG00000103187	5857.94	0.905204	0.208697	4.33742	1.44167e-05	0.00122437
ENSG00000077522	1964.72	2.84609	0.656396	4.33593	1.45147e-05	0.0012291
ENSG00000152332	4639.65	-0.741946	0.171377	-4.32932	1.49571e-05	0.00126288
ENSG00000124813	1332.9	-1.16613	0.269397	-4.32865	1.50024e-05	0.00126303
ENSG00000205929	319.2	-2.029	0.469094	-4.32535	1.52291e-05	0.00127837
ENSG00000120708	22296.2	0.824113	0.190559	4.32472	1.52727e-05	0.00127837
ENSG00000224570	131.852	1.7353	0.401373	4.3234	1.53641e-05	0.00128233
ENSG00000112234	2391.53	-0.841612	0.195001	-4.31593	1.58933e-05	0.0013227
ENSG00000152684	5084.16	0.938494	0.217718	4.3106	1.62815e-05	0.00135113
ENSG00000139289	4978.94	1.08441	0.251627	4.30958	1.63563e-05	0.00135347
ENSG00000173276	1571.67	-0.784121	0.182014	-4.30804	1.64709e-05	0.00135472
ENSG00000036530	376.786	1.37662	0.319553	4.30796	1.64767e-05	0.00135472
ENSG00000143631	36.1875	-3.0489	0.707812	-4.3075	1.65113e-05	0.00135472
ENSG00000072415	9070.91	-0.705349	0.164298	-4.2931	1.76193e-05	0.00144156
ENSG00000196878	279.921	-2.5624	0.598145	-4.28392	1.83631e-05	0.00149509
ENSG00000178033	121.845	1.57945	0.368707	4.28375	1.83766e-05	0.00149509
ENSG00000227274	35.3187	3.70857	0.865872	4.28304	1.84353e-05	0.00149527
ENSG00000144230	141.995	1.45723	0.340277	4.28249	1.84818e-05	0.00149527
ENSG00000109625	1938.92	-1.18112	0.275966	-4.27994	1.86947e-05	0.0015083
ENSG00000266709	328.937	1.86336	0.435455	4.27912	1.8763e-05	0.00150962
ENSG00000197301	629.897	1.57114	0.367779	4.27196	1.93761e-05	0.00155464
ENSG00000267529	72.8868	2.64038	0.618285	4.27049	1.95046e-05	0.00155672
ENSG00000136630	1132.29	-0.953024	0.223168	-4.27043	1.95093e-05	0.00155672
ENSG00000026950	477.18	-0.916076	0.214575	-4.26926	1.9612e-05	0.00156063
ENSG00000145708	296.432	2.50133	0.586748	4.26304	2.01666e-05	0.00160038
ENSG00000229847	32.7929	-3.75744	0.881723	-4.26147	2.03089e-05	0.00160728
ENSG00000270696	366.644	-1.18613	0.278425	-4.26014	2.04295e-05	0.00161244
ENSG00000254202	474.623	1.62139	0.380664	4.25939	2.04986e-05	0.0016135
ENSG00000273046	115.199	-3.64271	0.85554	-4.25779	2.06462e-05	0.00162073
ENSG00000172954	1720.8	-0.698455	0.164133	-4.25541	2.08664e-05	0.0016336
ENSG00000168334	351.784	2.60338	0.612214	4.2524	2.11496e-05	0.00165132
ENSG00000122644	654.979	-0.978356	0.230365	-4.24698	2.16668e-05	0.00168717
ENSG00000006468	942.923	1.67409	0.394949	4.23874	2.24778e-05	0.00174564
ENSG00000165685	72.3383	-1.63817	0.386863	-4.23449	2.29071e-05	0.00177423
ENSG00000181315	3952.15	-0.837947	0.198348	-4.22462	2.39343e-05	0.00184886
ENSG00000119946	225.136	-1.36469	0.323426	-4.21949	2.44857e-05	0.00188524
ENSG00000205413	191.065	-1.26526	0.299931	-4.21851	2.45927e-05	0.00188524
ENSG00000146555	840.137	-0.940227	0.222888	-4.21839	2.46054e-05	0.00188524
ENSG00000144857	1224.15	-1.13351	0.268741	-4.21785	2.46648e-05	0.00188524
ENSG00000141161	897.438	2.97579	0.705883	4.2157	2.49002e-05	0.00189823
ENSG00000243156	6497.1	0.976861	0.231976	4.21105	2.54188e-05	0.00193269
ENSG00000092969	10294.8	1.03869	0.246861	4.2076	2.58099e-05	0.00195731
ENSG00000161671	11005.3	1.90449	0.452801	4.20601	2.5992e-05	0.00196599
ENSG00000111799	4148.24	-2.71583	0.6471	-4.19693	2.70557e-05	0.00204112
ENSG00000181541	3771.69	-1.09243	0.260417	-4.19492	2.72964e-05	0.00205395
ENSG00000125378	3544.66	-1.07517	0.256803	-4.18675	2.82983e-05	0.00212076
ENSG00000267023	3292.48	-0.845245	0.201898	-4.18649	2.83304e-05	0.00212076
ENSG00000197757	235.47	-3.64903	0.871997	-4.18468	2.85563e-05	0.00213218
ENSG00000175567	283.49	-1.68255	0.402291	-4.18242	2.88422e-05	0.002148
ENSG00000198336	4431.45	2.11922	0.507132	4.17884	2.92997e-05	0.00217474
ENSG00000237854	765.35	-1.18208	0.2829	-4.17845	2.93509e-05	0.00217474
ENSG00000136944	139.979	-2.89837	0.693958	-4.17658	2.95923e-05	0.00218705
ENSG00000164949	1332.42	1.09953	0.263411	4.17419	2.99047e-05	0.00220452
ENSG00000091656	7155.02	-1.1188	0.268269	-4.17046	3.03985e-05	0.00223525
ENSG00000275871	768.411	1.61918	0.388394	4.16891	3.06064e-05	0.00224015
ENSG00000224239	79.6629	-3.63569	0.872121	-4.1688	3.06211e-05	0.00224015
ENSG00000196557	1527.44	0.767212	0.184061	4.16824	3.06965e-05	0.00224015
ENSG00000023909	345.817	-0.850024	0.204084	-4.16507	3.11256e-05	0.00226577
ENSG00000250384	66.3184	3.10086	0.744851	4.16306	3.14013e-05	0.00228013
ENSG00000229896	80.6117	1.48551	0.35695	4.16168	3.15908e-05	0.00228817
ENSG00000152208	77.651	-2.85903	0.68762	-4.15786	3.21244e-05	0.00232103
ENSG00000184005	1931.24	-1.13636	0.27363	-4.15291	3.28277e-05	0.0023641
ENSG00000197594	539.128	-1.40296	0.337875	-4.1523	3.29145e-05	0.0023641
ENSG00000138650	2997.94	1.43929	0.346654	4.15196	3.29647e-05	0.0023641
ENSG00000156504	1450.06	-0.637336	0.153571	-4.15012	3.32299e-05	0.00237725
ENSG00000188162	88.0097	-3.25519	0.784888	-4.14733	3.36376e-05	0.0024005
ENSG00000163492	1671.91	1.33584	0.322313	4.14454	3.40495e-05	0.00242394
ENSG00000231933	87.0757	3.0186	0.729353	4.13873	3.49231e-05	0.00248005
ENSG00000220785	146.137	1.60948	0.389487	4.13232	3.59125e-05	0.0025441
ENSG00000036448	371.152	1.72013	0.416573	4.12924	3.63958e-05	0.00256646
ENSG00000134775	3782.97	1.74531	0.422741	4.12855	3.65054e-05	0.00256646
ENSG00000154175	757.686	-1.8577	0.449997	-4.12825	3.65535e-05	0.00256646
ENSG00000143674	659.029	-0.943584	0.228577	-4.12807	3.65817e-05	0.00256646
ENSG00000160613	6476.4	0.774375	0.187635	4.12702	3.67492e-05	0.002572
ENSG00000285520	686.575	1.61587	0.391592	4.1264	3.68484e-05	0.00257275
ENSG00000180287	260.831	-2.07938	0.504006	-4.12569	3.69619e-05	0.00257448
ENSG00000161791	3011.89	0.693733	0.168268	4.12279	3.74317e-05	0.00260097
ENSG00000164393	63.4586	1.78215	0.4324	4.12153	3.76366e-05	0.00260896
ENSG00000170802	1984.02	-0.711509	0.172701	-4.11988	3.79062e-05	0.00262139
ENSG00000172940	49.3261	2.2082	0.536197	4.11827	3.81734e-05	0.00263361
ENSG00000143457	1434.75	-0.805641	0.195726	-4.11616	3.85231e-05	0.00265143
ENSG00000285082	27.3266	2.64594	0.642913	4.11555	3.86261e-05	0.00265223
ENSG00000064012	571.142	-0.797374	0.193801	-4.1144	3.88196e-05	0.00265924
ENSG00000229931	76.0503	1.95206	0.474683	4.11235	3.91644e-05	0.00267654
ENSG00000183691	116.967	-2.29745	0.559088	-4.10928	3.96891e-05	0.00270603
ENSG00000197380	683.47	1.16509	0.283637	4.10767	3.9967e-05	0.00271406
ENSG00000213462	2632.41	0.665499	0.16202	4.10752	3.99938e-05	0.00271406
ENSG00000244300	29.7135	2.26333	0.551373	4.1049	4.04484e-05	0.00273851
ENSG00000164946	6053.89	-0.806369	0.196559	-4.10243	4.08828e-05	0.00276149
ENSG00000117152	1272.54	-1.55791	0.379803	-4.10189	4.09786e-05	0.00276154
ENSG00000101928	1356.77	-1.07389	0.261841	-4.1013	4.10836e-05	0.0027622
ENSG00000138780	894.034	-0.876813	0.214318	-4.09117	4.29205e-05	0.00287904
ENSG00000075223	4841.06	-0.967921	0.236626	-4.09051	4.30419e-05	0.00288054
ENSG00000283399	106.972	1.92759	0.471721	4.08629	4.38317e-05	0.00291796
ENSG00000158615	4457.43	-0.597943	0.146339	-4.08602	4.38835e-05	0.00291796
ENSG00000138764	4643	-1.65184	0.404328	-4.08539	4.40026e-05	0.00291796
ENSG00000171557	749.01	-2.94641	0.721324	-4.08473	4.41284e-05	0.00291796
ENSG00000101096	1465.28	-0.65362	0.160016	-4.08471	4.41314e-05	0.00291796
ENSG00000145934	726.07	-1.33412	0.326664	-4.08407	4.42528e-05	0.00291796
ENSG00000158022	185.832	2.14519	0.525291	4.0838	4.43044e-05	0.00291796
ENSG00000124942	178364	-0.570901	0.139867	-4.08175	4.46978e-05	0.00293721
ENSG00000173157	1086.89	-1.05594	0.258821	-4.07979	4.50755e-05	0.00295534
ENSG00000206120	166.841	1.99601	0.489636	4.07651	4.57167e-05	0.00299063
ENSG00000270885	1067.98	0.975768	0.239717	4.07049	4.69134e-05	0.00306126
ENSG00000104435	3094.4	-1.33782	0.328701	-4.07003	4.70072e-05	0.00306126
ENSG00000123243	150.84	-2.61086	0.642063	-4.06636	4.77539e-05	0.00310048
ENSG00000259366	409.173	-1.09592	0.269531	-4.06602	4.78228e-05	0.00310048
ENSG00000149295	494.958	-3.01692	0.74281	-4.0615	4.8759e-05	0.00315413
ENSG00000149716	1480.94	0.743837	0.183168	4.06095	4.8873e-05	0.00315448
ENSG00000158427	330.557	1.2489	0.30778	4.05777	4.95441e-05	0.00318635
ENSG00000234021	36.2025	-2.96794	0.731459	-4.05757	4.95862e-05	0.00318635
ENSG00000141429	8027.31	-0.791052	0.195089	-4.05482	5.0173e-05	0.00321694
ENSG00000178917	559.748	-0.914931	0.22571	-4.05357	5.04409e-05	0.003227
ENSG00000088882	3118.15	1.26349	0.312319	4.04552	5.2207e-05	0.00332951
ENSG00000215717	1159.78	-0.708538	0.175174	-4.04476	5.23761e-05	0.00332951
ENSG00000154734	4231.3	-0.909498	0.22488	-4.04436	5.24653e-05	0.00332951
ENSG00000006747	245.335	-2.88908	0.714376	-4.0442	5.25019e-05	0.00332951
ENSG00000279041	1181.29	1.16308	0.287659	4.04327	5.27106e-05	0.00333547
ENSG00000164181	695.03	-1.15514	0.286078	-4.03785	5.39431e-05	0.00340604
ENSG00000059728	1778.18	-0.759528	0.18821	-4.03554	5.44763e-05	0.00343224
ENSG00000169271	79.2391	3.60397	0.895075	4.02644	5.66271e-05	0.00356003
ENSG00000183914	228.796	-1.01135	0.251531	-4.02076	5.80108e-05	0.00363915
ENSG00000261340	30.4873	3.92223	0.975662	4.02007	5.81811e-05	0.00364196
ENSG00000154736	4287.09	-1.11554	0.277917	-4.01393	5.97166e-05	0.00373004
ENSG00000069011	258.886	-3.15162	0.786316	-4.00808	6.12145e-05	0.00381505
ENSG00000196739	2690.61	0.995089	0.248301	4.00759	6.13403e-05	0.00381505
ENSG00000174032	707.079	-1.16347	0.290488	-4.00523	6.19562e-05	0.00384513
ENSG00000101605	1821.11	2.53379	0.632977	4.00297	6.2551e-05	0.00387376
ENSG00000187908	25.8874	-2.58954	0.648133	-3.99538	6.45914e-05	0.00399161
ENSG00000148468	3397.23	0.592411	0.148362	3.99302	6.52375e-05	0.0040154
ENSG00000077264	107.637	-2.06057	0.516051	-3.99296	6.52528e-05	0.0040154
ENSG00000261065	112.744	-1.48532	0.37213	-3.9914	6.56846e-05	0.00403307
ENSG00000233101	1001.96	-1.14146	0.286015	-3.99092	6.58176e-05	0.00403307
ENSG00000087245	15996.1	1.13477	0.284409	3.98993	6.60936e-05	0.00404145
ENSG00000177888	3356.6	-0.70649	0.177234	-3.9862	6.71387e-05	0.00409673
ENSG00000113638	1380.25	-0.713124	0.17898	-3.98437	6.76581e-05	0.00411977
ENSG00000075213	4917.36	-1.48425	0.372662	-3.98283	6.81007e-05	0.00413804
ENSG00000163947	4248.28	-0.796435	0.200048	-3.98122	6.85614e-05	0.00415715
ENSG00000128394	651.012	-0.683272	0.171644	-3.98074	6.87014e-05	0.00415715
ENSG00000261040	151.395	-2.13064	0.535563	-3.97833	6.9401e-05	0.00419076
ENSG00000149591	12093.9	0.879677	0.221209	3.97668	6.9884e-05	0.00421116
ENSG00000101670	1989.4	-2.59521	0.6528	-3.97551	7.02273e-05	0.00422309
ENSG00000152518	6138.22	-1.19429	0.300592	-3.97311	7.09406e-05	0.00425717
ENSG00000225830	3123.73	-0.673349	0.16964	-3.96928	7.20894e-05	0.00431719
ENSG00000134760	37.3456	-2.92933	0.738628	-3.96591	7.31167e-05	0.00436889
ENSG00000250243	134.184	1.60688	0.405219	3.96546	7.32536e-05	0.00436889
ENSG00000134852	4658.26	-0.623606	0.157304	-3.96433	7.36009e-05	0.00437615
ENSG00000168785	3244.31	-0.638995	0.161196	-3.96409	7.36767e-05	0.00437615
ENSG00000104267	899.963	-2.02598	0.511505	-3.96082	7.46942e-05	0.00442754
ENSG00000171150	2421.88	-0.808405	0.204308	-3.9568	7.59619e-05	0.00449351
ENSG00000129675	107.854	2.03003	0.513134	3.95615	7.61686e-05	0.00449658
ENSG00000114770	2142.57	0.652132	0.164966	3.95313	7.71365e-05	0.00454448
ENSG00000259417	97.3054	-2.48758	0.62985	-3.94948	7.83196e-05	0.00459975
ENSG00000069431	562.82	-2.12354	0.537706	-3.94927	7.83914e-05	0.00459975
ENSG00000174429	43.8604	2.75266	0.697322	3.94747	7.89798e-05	0.00462494
ENSG00000140807	193.475	1.36564	0.346333	3.94314	8.04222e-05	0.00469992
ENSG00000166118	29.5545	4.61857	1.1721	3.94041	8.13441e-05	0.00474426
ENSG00000225235	197.441	1.15713	0.293793	3.93858	8.19662e-05	0.00476053
ENSG00000221963	67.3868	-1.41004	0.358009	-3.93857	8.19691e-05	0.00476053
ENSG00000198829	126.268	2.36862	0.601456	3.93814	8.21148e-05	0.00476053
ENSG00000071242	2916.69	-0.734224	0.186506	-3.93673	8.25981e-05	0.00477901
ENSG00000038427	98918.4	0.696753	0.17712	3.93378	8.36203e-05	0.00482853
ENSG00000287591	221.919	1.16145	0.295318	3.9329	8.39287e-05	0.00483048
ENSG00000173218	1103.24	-1.50347	0.382297	-3.93273	8.39866e-05	0.00483048
ENSG00000010932	260.832	-1.25147	0.318355	-3.93104	8.45793e-05	0.00485338
ENSG00000112183	761.489	2.09288	0.532451	3.93064	8.4719e-05	0.00485338
ENSG00000202347	36.0658	2.31	0.587866	3.92947	8.51342e-05	0.00486757
ENSG00000003989	5123.58	-1.37754	0.350719	-3.92776	8.57403e-05	0.00488342
ENSG00000115194	86.5351	2.299	0.585333	3.92768	8.57681e-05	0.00488342
ENSG00000198759	354.399	-1.74885	0.44531	-3.92727	8.59159e-05	0.00488342
ENSG00000072110	22745.6	0.687743	0.175176	3.92602	8.63633e-05	0.00489926
ENSG00000128606	263.608	-1.17937	0.300465	-3.92516	8.66727e-05	0.00490416
ENSG00000260597	50.9217	-3.6964	0.941797	-3.92484	8.67873e-05	0.00490416
ENSG00000196923	6054.93	0.740663	0.188783	3.92335	8.73265e-05	0.00492504
ENSG00000235779	61.511	2.39982	0.61208	3.92075	8.82725e-05	0.00496875
ENSG00000230728	18.2003	2.91828	0.744631	3.9191	8.88805e-05	0.0049933
ENSG00000102935	1383.57	0.884538	0.225785	3.91762	8.94285e-05	0.00501438
ENSG00000162437	1978.49	-0.699296	0.178713	-3.91296	9.11731e-05	0.00510235
ENSG00000121769	1485.65	1.23016	0.314478	3.91176	9.16261e-05	0.00511785
ENSG00000258676	88.6967	-2.62401	0.671173	-3.90959	9.24532e-05	0.00515413
ENSG00000254430	67.4466	-1.68772	0.431757	-3.90897	9.26912e-05	0.0051575
ENSG00000186439	256.52	2.76773	0.708136	3.90847	9.28825e-05	0.00515827
ENSG00000154783	260.869	0.933421	0.239178	3.90263	9.51543e-05	0.00527434
ENSG00000154359	709.967	-0.890045	0.228146	-3.9012	9.57154e-05	0.00529534
ENSG00000267136	152.799	1.83914	0.471764	3.89843	9.6818e-05	0.00534616
ENSG00000133863	234.579	-3.28609	0.844361	-3.89181	9.95006e-05	0.00548386
ENSG00000185760	1160.09	-1.25706	0.323188	-3.88955	0.000100432	0.00552469
ENSG00000029534	679.671	-2.81255	0.723955	-3.88498	0.000102338	0.0056189
ENSG00000113657	26783.8	0.540694	0.13922	3.88372	0.000102869	0.00563741
ENSG00000026652	3359.47	-0.876561	0.225738	-3.88309	0.000103136	0.00564139
ENSG00000164574	10681.5	-0.591192	0.152313	-3.88143	0.000103845	0.0056695
ENSG00000176771	961.286	-2.02621	0.522587	-3.87727	0.000105636	0.00573817
ENSG00000163293	1091.14	-1.58976	0.410032	-3.87716	0.000105681	0.00573817
ENSG00000096968	1695.44	-0.740754	0.191057	-3.87713	0.000105695	0.00573817
ENSG00000250241	138.603	1.65111	0.426009	3.87575	0.000106297	0.00576006
ENSG00000213068	168.268	1.54413	0.399128	3.86876	0.000109388	0.0059097
ENSG00000145623	739.952	-0.729067	0.188458	-3.86859	0.000109465	0.0059097
ENSG00000162981	1385.96	-2.7868	0.720749	-3.86653	0.000110394	0.00594876
ENSG00000244405	522.122	1.37206	0.355271	3.862	0.000112464	0.00604911
ENSG00000171560	1247.49	-2.41237	0.624766	-3.86123	0.000112817	0.00605685
ENSG00000116106	1405.91	-0.869947	0.225415	-3.85932	0.000113702	0.00609311
ENSG00000154654	138.107	-1.35971	0.35245	-3.85788	0.000114374	0.00611784
ENSG00000269378	5155.64	0.58917	0.152786	3.85618	0.000115174	0.00614933
ENSG00000107742	1502.93	1.93367	0.501667	3.8545	0.000115967	0.0061803
ENSG00000258859	20.366	4.34299	1.12728	3.85261	0.000116863	0.00621665
ENSG00000284951	21.8715	-4.22544	1.09701	-3.85176	0.000117271	0.00622696
ENSG00000135899	194.633	-1.07356	0.278813	-3.85048	0.000117885	0.00624812
ENSG00000138193	7264.27	0.934312	0.242703	3.84961	0.000118304	0.00625891
ENSG00000006611	302.543	-2.81713	0.732488	-3.84598	0.000120073	0.00634094
ENSG00000133083	371.294	-1.47125	0.38286	-3.84278	0.000121649	0.00641088
ENSG00000272168	1263.21	0.671796	0.174847	3.84219	0.00012194	0.00641088
ENSG00000165633	98.1368	-2.13129	0.554742	-3.84195	0.000122059	0.00641088
ENSG00000205835	39.6267	-3.36392	0.876077	-3.83975	0.000123159	0.00645696
ENSG00000099860	1346.92	0.836413	0.217913	3.83828	0.000123898	0.00648397
ENSG00000111846	3199	-0.537597	0.140143	-3.83607	0.000125021	0.00652105
ENSG00000155269	1885.08	-1.1166	0.291086	-3.836	0.000125055	0.00652105
ENSG00000170017	2229.44	-1.10428	0.288055	-3.83359	0.000126289	0.0065736
ENSG00000020181	10047.4	0.755082	0.196989	3.83312	0.00012653	0.00657434
ENSG00000234814	315.793	1.22402	0.319501	3.83104	0.000127602	0.00661822
ENSG00000121440	4552.08	-0.830945	0.21695	-3.83012	0.000128083	0.00663132
ENSG00000127920	526.469	-1.06049	0.277494	-3.82165	0.000132561	0.00685094
ENSG00000164114	2258.01	-0.629097	0.164654	-3.82071	0.000133066	0.00686486
ENSG00000198589	11102.8	-0.801387	0.209788	-3.81998	0.000133461	0.00687179
ENSG00000171014	65.2348	-2.23806	0.585943	-3.81959	0.000133674	0.00687179
ENSG00000117122	10890.8	1.40777	0.368896	3.81618	0.000135533	0.00695138
ENSG00000171476	96.4767	2.05041	0.537335	3.81588	0.000135701	0.00695138
ENSG00000165406	1316.69	-0.712773	0.186935	-3.81294	0.000137322	0.00699514
ENSG00000266718	147.948	1.19433	0.313244	3.81277	0.000137418	0.00699514
ENSG00000255790	20.0621	-3.75137	0.983933	-3.81262	0.0001375	0.00699514
ENSG00000266383	19.3152	4.18909	1.09895	3.81191	0.000137896	0.00699514
ENSG00000149948	8503.29	1.53627	0.403036	3.81175	0.000137986	0.00699514
ENSG00000112773	4627.22	-1.09115	0.286262	-3.81173	0.000138	0.00699514
ENSG00000075461	442.723	-1.93585	0.507999	-3.81074	0.000138551	0.00700918
ENSG00000265972	39265.3	-1.08254	0.284104	-3.81037	0.00013876	0.00700918
ENSG00000280143	1988.2	0.779779	0.204707	3.80924	0.000139393	0.00702895
ENSG00000197462	19.5357	-5.83622	1.5325	-3.80831	0.000139921	0.00704333
ENSG00000157617	749.955	-1.14892	0.301759	-3.80741	0.000140428	0.00705662
ENSG00000134013	3422.73	0.599346	0.157542	3.80435	0.000142179	0.00713227
ENSG00000168032	244.662	-2.11945	0.55737	-3.8026	0.000143187	0.00717047
ENSG00000183508	1807.89	-1.48347	0.391082	-3.79324	0.000148691	0.00743329
ENSG00000153822	641.472	-2.08316	0.549355	-3.79202	0.000149427	0.00745725
ENSG00000182489	205.022	-2.90346	0.766396	-3.78845	0.000151588	0.0075521
ENSG00000037749	2251.54	-0.592741	0.156706	-3.7825	0.000155259	0.00772175
ENSG00000197249	3169.21	-2.20317	0.582862	-3.77992	0.000156881	0.00778192
ENSG00000116679	15109.3	-0.594982	0.157423	-3.77952	0.000157132	0.00778192
ENSG00000152782	1782.71	-0.773014	0.204559	-3.77893	0.000157503	0.00778192
ENSG00000163637	4046.6	-0.548643	0.145187	-3.77887	0.000157541	0.00778192
ENSG00000231185	47.3154	2.45081	0.648666	3.77823	0.000157947	0.00778872
ENSG00000078177	4265.53	-0.653658	0.17305	-3.77728	0.000158553	0.00780329
ENSG00000100580	2655.17	-0.778702	0.206174	-3.77692	0.000158779	0.00780329
ENSG00000121577	645.593	2.20188	0.58352	3.77344	0.00016101	0.00789354
ENSG00000137094	1817.89	0.720822	0.191037	3.77321	0.000161159	0.00789354
ENSG00000132688	10333.3	1.08408	0.287406	3.77196	0.00016197	0.00791989
ENSG00000080224	252.65	-2.56445	0.68025	-3.76986	0.000163337	0.00797332
ENSG00000148344	248.374	-1.11835	0.296745	-3.76871	0.000164094	0.00799685
ENSG00000090339	480.953	0.972938	0.258292	3.76682	0.00016534	0.00804407
ENSG00000283923	88.6716	2.76536	0.734315	3.7659	0.000165947	0.00806011
ENSG00000145780	2999	-0.671674	0.178497	-3.76293	0.000167931	0.00814283
ENSG00000100490	444.076	-1.4438	0.383857	-3.76131	0.000169028	0.00818238
ENSG00000235020	198.812	1.69258	0.450128	3.76022	0.000169764	0.00820434
ENSG00000196476	1114.64	0.778251	0.207146	3.75701	0.000171953	0.00829629
ENSG00000280330	109.924	1.28727	0.342719	3.75605	0.000172615	0.00831209
ENSG00000173114	1054.86	-0.919272	0.244767	-3.75571	0.000172853	0.00831209
ENSG00000116981	115.882	-3.3129	0.882331	-3.75471	0.000173541	0.00833142
ENSG00000140937	17461	0.561557	0.149652	3.75242	0.000175134	0.00839401
ENSG00000230699	259.243	1.20083	0.320266	3.74948	0.0001772	0.00847901
ENSG00000005469	1110.63	-1.85488	0.494989	-3.7473	0.000178745	0.00853892
ENSG00000250151	3307.87	0.572127	0.15271	3.74649	0.000179325	0.00855255
ENSG00000166833	13104.1	-0.514686	0.137466	-3.74411	0.000181036	0.00862
ENSG00000146648	3549.77	-1.15278	0.308001	-3.74279	0.000181992	0.00865131
ENSG00000115641	511.681	0.722243	0.193075	3.74074	0.000183477	0.00870765
ENSG00000259571	33.4829	2.19307	0.586589	3.73869	0.000184985	0.0087649
ENSG00000166446	404.799	-0.968226	0.259068	-3.73734	0.000185975	0.00879113
ENSG00000080298	3177.82	-0.699507	0.187189	-3.73691	0.000186299	0.00879113
ENSG00000140945	456.856	1.88337	0.504018	3.73671	0.000186446	0.00879113
ENSG00000136169	1053.36	-0.716138	0.191738	-3.73498	0.000187732	0.00883738
ENSG00000264230	3582.87	-1.00131	0.268213	-3.73325	0.000189028	0.00888403
ENSG00000158816	217.493	-1.42739	0.38243	-3.73242	0.000189651	0.0088989
ENSG00000181751	767.505	-0.969953	0.260317	-3.72605	0.000194502	0.00911181
ENSG00000272341	202.493	2.00595	0.538491	3.72513	0.000195214	0.00913042
ENSG00000147606	29.6247	-3.18734	0.855952	-3.72374	0.000196294	0.00916619
ENSG00000255203	270.29	2.01134	0.540466	3.72149	0.000198053	0.00923348
ENSG00000266524	68.5855	3.10447	0.834823	3.71872	0.000200236	0.0093203
ENSG00000168497	319.988	1.09669	0.294981	3.71782	0.000200952	0.00933866
ENSG00000267416	96.9274	-1.87879	0.505768	-3.71473	0.000203424	0.00943842
ENSG00000153707	9417.16	-0.752723	0.202713	-3.71324	0.000204623	0.00947892
ENSG00000144619	2984.82	-1.0943	0.294806	-3.71192	0.000205692	0.00951328
ENSG00000231806	66.7749	-1.9962	0.537941	-3.71081	0.000206598	0.00953996
ENSG00000113594	12840.3	-0.626704	0.168947	-3.70947	0.000207695	0.00957542
ENSG00000274721	23.4576	2.65515	0.716591	3.70526	0.000211175	0.00972039
ENSG00000102030	1319.09	0.615137	0.166113	3.70312	0.00021296	0.00978282
ENSG00000198963	181.533	1.47273	0.39773	3.70283	0.000213204	0.00978282
ENSG00000119408	3380.89	0.745222	0.201401	3.70019	0.000215442	0.00986989
ENSG00000201999	33.3621	3.84796	1.04084	3.69698	0.000218183	0.00997971
ENSG00000185155	40.7014	2.19557	0.594252	3.69467	0.000220169	0.0100548
ENSG00000130940	913.066	1.07972	0.292547	3.69074	0.000223599	0.0101953
ENSG00000233521	221.35	1.65845	0.449448	3.68996	0.000224287	0.0102107
ENSG00000186951	1667.61	-0.899873	0.243987	-3.68821	0.000225841	0.0102653
ENSG00000285744	33.1542	-2.77769	0.753218	-3.68777	0.000226229	0.0102669
ENSG00000121989	2566.88	-0.567761	0.154042	-3.68576	0.000228022	0.0103321
ENSG00000167535	1761.63	0.677496	0.184055	3.68094	0.000232373	0.0105129
ENSG00000279881	18.6275	5.18172	1.40872	3.67832	0.000234776	0.0106009
ENSG00000162545	826.701	-1.00234	0.272521	-3.67802	0.000235049	0.0106009
ENSG00000177076	476.242	-1.55238	0.422182	-3.67703	0.000235962	0.0106256
ENSG00000109099	321.922	-0.812463	0.221089	-3.67482	0.000238019	0.0107016
ENSG00000172020	1139.12	-0.946524	0.25764	-3.67382	0.00023895	0.0107209
ENSG00000090924	3713.89	0.588571	0.160218	3.67357	0.000239186	0.0107209
ENSG00000101773	1302.91	-0.748135	0.203839	-3.67022	0.000242344	0.0108457
ENSG00000254027	540.513	1.0492	0.285977	3.66883	0.000243662	0.0108879
ENSG00000172296	1245.29	-1.98433	0.541055	-3.66753	0.000244906	0.0109267
ENSG00000141052	1659.54	2.11364	0.57643	3.66678	0.000245626	0.0109421
ENSG00000142449	2032.97	0.715711	0.195293	3.6648	0.000247532	0.01101
ENSG00000204525	971.166	-2.02445	0.552559	-3.66376	0.000248536	0.0110378
ENSG00000137767	81.3869	-3.20299	0.874341	-3.66332	0.000248964	0.0110399
ENSG00000137070	971.921	0.77803	0.212527	3.66085	0.000251379	0.01113
ENSG00000148660	1723.29	0.682453	0.186482	3.65963	0.000252583	0.0111663
ENSG00000100564	390.504	-1.17341	0.320775	-3.65805	0.000254142	0.0112182
ENSG00000224452	37.0614	3.66303	1.00168	3.65689	0.000255299	0.0112446
ENSG00000171940	5143.12	-0.550836	0.150639	-3.65667	0.000255516	0.0112446
ENSG00000143153	3968.88	-1.06998	0.292783	-3.6545	0.000257679	0.0113065
ENSG00000114115	2334.58	0.886678	0.242628	3.65448	0.000257701	0.0113065
ENSG00000196233	10513.3	-0.554608	0.151932	-3.65036	0.000261869	0.0114541
ENSG00000150093	31102.3	0.559271	0.153222	3.65006	0.000262174	0.0114541
ENSG00000248222	997.84	-0.861976	0.236158	-3.64999	0.000262247	0.0114541
ENSG00000197321	20193.4	1.04378	0.286112	3.64813	0.000264155	0.0115179
ENSG00000241809	198.906	1.06285	0.291388	3.64755	0.000264756	0.0115179
ENSG00000284180	8472.84	-1.05836	0.29019	-3.64713	0.00026519	0.0115179
ENSG00000239704	264.624	-1.10382	0.302662	-3.64703	0.000265293	0.0115179
ENSG00000175073	2944.9	-0.703066	0.192837	-3.64592	0.000266438	0.0115503
ENSG00000115263	16.3095	-3.97046	1.08992	-3.64289	0.000269597	0.0116608
ENSG00000286231	743.653	-0.824226	0.226284	-3.64244	0.000270068	0.0116608
ENSG00000269741	64.2342	2.08459	0.572325	3.64232	0.000270191	0.0116608
ENSG00000251584	17.957	-3.92586	1.07944	-3.63695	0.000275889	0.011889
ENSG00000128016	678.749	-0.766392	0.210768	-3.63618	0.000276706	0.0119066
ENSG00000111110	2699.75	-0.64253	0.176792	-3.63438	0.00027865	0.0119725
ENSG00000279030	1930.22	1.30133	0.358255	3.63241	0.000280783	0.0120463
ENSG00000232913	249.584	0.893783	0.24618	3.6306	0.000282759	0.0121132
ENSG00000260633	115.145	2.09701	0.577708	3.62988	0.000283554	0.0121293
ENSG00000102349	618.197	-2.06844	0.570002	-3.62884	0.000284702	0.0121606
ENSG00000108001	64.3663	1.46293	0.403406	3.62645	0.000287339	0.0122552
ENSG00000054690	1010.34	-1.13718	0.313678	-3.62531	0.000288614	0.0122915
ENSG00000180155	268.528	-0.9835	0.271422	-3.62351	0.000290633	0.0123594
ENSG00000250240	935.12	0.89102	0.245964	3.62256	0.0002917	0.0123737
ENSG00000253194	262.881	-1.09748	0.302967	-3.62245	0.000291822	0.0123737
ENSG00000143776	5143.67	-0.747612	0.206619	-3.61831	0.000296537	0.0125553
ENSG00000241135	37.278	2.07094	0.572687	3.61618	0.000298986	0.0126217
ENSG00000181104	3180.22	0.741636	0.205101	3.61596	0.00029924	0.0126217
ENSG00000271122	299.063	-1.19772	0.331244	-3.61581	0.00029941	0.0126217
ENSG00000152270	1219.53	-1.14583	0.317116	-3.61329	0.000302336	0.012726
ENSG00000187772	3092.2	-0.646275	0.178879	-3.61293	0.000302759	0.012726
ENSG00000108061	6129.53	-0.596314	0.165079	-3.61229	0.000303509	0.012739
ENSG00000230183	166.421	-1.07446	0.297548	-3.61105	0.00030496	0.0127815
ENSG00000229154	208.852	-1.3948	0.386453	-3.60923	0.000307104	0.0128215
ENSG00000185033	889.247	-0.728315	0.201803	-3.60904	0.000307327	0.0128215
ENSG00000163694	2896.55	-1.24556	0.345128	-3.60897	0.000307415	0.0128215
ENSG00000166046	910.534	-0.677769	0.187814	-3.60873	0.000307703	0.0128215
ENSG00000185352	123.419	-3.75826	1.04154	-3.60837	0.000308122	0.0128215
ENSG00000183011	1892.52	-0.722304	0.200331	-3.60555	0.000311494	0.0129433
ENSG00000276707	24.0273	4.83802	1.34407	3.59954	0.000318782	0.0132269
ENSG00000073067	143.118	-1.17654	0.326908	-3.599	0.000319441	0.0132269
ENSG00000171564	13027.2	-2.36983	0.658572	-3.59844	0.000320138	0.0132269
ENSG00000285991	642.275	-1.00915	0.280441	-3.59843	0.000320142	0.0132269
ENSG00000211455	4255.16	0.852526	0.237027	3.59674	0.00032223	0.0132943
ENSG00000105289	355.14	-1.5944	0.443734	-3.59313	0.000326724	0.0134585
ENSG00000287859	36.8174	2.31952	0.645601	3.59281	0.000327136	0.0134585
ENSG00000212643	483.481	0.800575	0.222876	3.59202	0.000328127	0.0134801
ENSG00000157064	316.334	-1.17485	0.327246	-3.59012	0.00033052	0.0135592
ENSG00000104419	3203.43	-1.24021	0.345905	-3.58541	0.000336549	0.0137871
ENSG00000260027	363.677	-1.21167	0.338033	-3.58447	0.000337765	0.0138016
ENSG00000174010	2988.72	-0.779333	0.217424	-3.5844	0.000337854	0.0138016
ENSG00000172789	75.2941	-1.72079	0.480166	-3.58374	0.000338714	0.0138173
ENSG00000134533	855.521	-0.909348	0.254046	-3.57947	0.000344295	0.0140253
ENSG00000177189	8868.69	-0.905028	0.25298	-3.57747	0.000346938	0.0141132
ENSG00000064042	3331.94	0.681273	0.190476	3.57669	0.000347971	0.0141354
ENSG00000134853	7565.95	0.914037	0.255817	3.57301	0.000352905	0.0143119
ENSG00000286693	41.2505	-3.2235	0.90232	-3.57246	0.000353642	0.0143119
ENSG00000076351	1155.99	-0.708699	0.198385	-3.57235	0.000353793	0.0143119
ENSG00000148795	41.8356	2.46804	0.691769	3.56773	0.000360087	0.0145462
ENSG00000112936	4684.9	2.07213	0.580889	3.56717	0.000360858	0.0145571
ENSG00000259690	110.554	1.72028	0.482427	3.56588	0.000362633	0.0146084
ENSG00000133131	1880.85	-1.00629	0.282291	-3.56471	0.000364265	0.0146535
ENSG00000158286	1618.27	1.07369	0.301231	3.56435	0.000364762	0.0146535
ENSG00000283097	68.2667	-2.12468	0.596665	-3.56093	0.000369549	0.0148254
ENSG00000050030	393.47	-1.41416	0.397262	-3.55977	0.000371185	0.0148704
ENSG00000243244	4490.63	-0.693155	0.194747	-3.55927	0.000371892	0.0148782
ENSG00000265850	15.3966	7.40769	2.08346	3.55547	0.000377303	0.0150734
ENSG00000270100	87.4854	1.36094	0.382812	3.55512	0.000377808	0.0150734
ENSG00000219481	6294.58	-0.708718	0.199399	-3.55428	0.00037902	0.015101
ENSG00000259977	400.94	1.09824	0.309079	3.55327	0.000380468	0.0151343
ENSG00000165246	1803.78	-1.01556	0.285842	-3.55286	0.000381072	0.0151343
ENSG00000253553	440.894	-0.752773	0.211893	-3.55262	0.000381418	0.0151343
ENSG00000256162	103.277	-2.55653	0.719993	-3.55077	0.000384099	0.0152083
ENSG00000177354	44.7836	2.80578	0.790244	3.55052	0.000384471	0.0152083
ENSG00000234520	16.9711	2.79947	0.788525	3.55026	0.000384855	0.0152083
ENSG00000129455	73.3797	1.73278	0.488519	3.54702	0.000389622	0.0153758
ENSG00000112149	520.632	-0.860414	0.242683	-3.54543	0.000391972	0.0154475
ENSG00000167414	27.7087	2.27375	0.64156	3.54409	0.000393976	0.0155055
ENSG00000207971	39.079	1.89029	0.533515	3.54308	0.000395479	0.0155362
ENSG00000205683	1816.29	0.806202	0.227557	3.54285	0.000395827	0.0155362
ENSG00000120885	5372.07	-1.19447	0.337508	-3.53907	0.000401535	0.015739
ENSG00000160654	47.2737	-3.60752	1.02023	-3.53597	0.000406275	0.0159033
ENSG00000185697	221.442	-1.06785	0.302039	-3.53547	0.000407052	0.0159123
ENSG00000144278	823.632	-1.06367	0.301137	-3.53218	0.000412147	0.0160898
ENSG00000234745	790.323	-2.17573	0.616038	-3.53181	0.000412728	0.0160908
ENSG00000084636	3326.01	1.87111	0.529994	3.53043	0.000414883	0.0161532
ENSG00000240563	353.36	1.42019	0.402328	3.52992	0.000415679	0.0161625
ENSG00000145824	1853.5	1.57844	0.447288	3.52891	0.000417276	0.0161717
ENSG00000225950	219.109	0.807898	0.228942	3.52883	0.000417399	0.0161717
ENSG00000144802	1890.75	0.982622	0.278465	3.52871	0.000417586	0.0161717
ENSG00000250893	149.093	-1.3558	0.384417	-3.5269	0.000420462	0.0162589
ENSG00000280164	356.379	0.844216	0.239386	3.52659	0.000420956	0.0162589
ENSG00000164309	3625.13	2.15892	0.612295	3.52594	0.000421981	0.0162768
ENSG00000118496	3266.83	-0.732278	0.207717	-3.52536	0.000422913	0.0162911
ENSG00000081051	132464	-2.36579	0.67126	-3.5244	0.000424444	0.0163284
ENSG00000143847	1668.45	1.19609	0.339454	3.52358	0.000425761	0.016343
ENSG00000155158	460.331	-1.11504	0.316463	-3.52346	0.000425947	0.016343
ENSG00000224116	73.6689	1.73252	0.492104	3.52064	0.000430515	0.0164964
ENSG00000153879	1934.56	-0.623553	0.177257	-3.51779	0.000435155	0.0166523
ENSG00000223814	87.4391	2.46745	0.701597	3.5169	0.000436618	0.0166803
ENSG00000248834	13.7323	7.24244	2.05948	3.51665	0.000437037	0.0166803
ENSG00000081913	2224.98	-0.854524	0.243278	-3.51254	0.000443837	0.0169147
ENSG00000082512	2479.23	1.33376	0.379756	3.51215	0.000444495	0.0169147
ENSG00000167434	357.074	-1.98312	0.564686	-3.51189	0.000444924	0.0169147
ENSG00000073146	92.4016	1.08284	0.308453	3.51053	0.000447209	0.0169687
ENSG00000073756	225.392	1.17507	0.334743	3.51035	0.000447522	0.0169687
ENSG00000121753	1340.18	0.943593	0.268829	3.51001	0.000448096	0.0169687
ENSG00000274598	124.437	1.55177	0.44227	3.50865	0.000450386	0.0170332
ENSG00000113369	7670.61	-0.876286	0.249776	-3.50828	0.000451013	0.0170347
ENSG00000238198	200.633	0.889625	0.253731	3.50618	0.000454595	0.0171477
ENSG00000169635	1756.17	-0.654705	0.186765	-3.50551	0.000455733	0.0171683
ENSG00000133943	1487.69	-0.6215	0.177319	-3.50497	0.000456652	0.0171807
ENSG00000165996	1348.45	1.13515	0.323996	3.5036	0.000459022	0.0172475
ENSG00000198400	93.7895	2.08277	0.594639	3.50258	0.000460778	0.0172911
ENSG00000030419	1685.97	-0.947836	0.270698	-3.50146	0.000462723	0.0173417
ENSG00000106688	2789.28	-2.02188	0.577554	-3.50076	0.00046394	0.0173458
ENSG00000111727	1507.15	-0.763069	0.217976	-3.50071	0.000464027	0.0173458
ENSG00000179921	77.5213	1.55588	0.444525	3.50009	0.000465104	0.0173637
ENSG00000204397	133.225	-1.00467	0.287093	-3.49946	0.000466208	0.0173813
ENSG00000147421	4913.24	-0.745573	0.213074	-3.49913	0.000466773	0.0173813
ENSG00000109654	2431.49	-0.68186	0.194959	-3.49744	0.00046974	0.0174694
ENSG00000215208	110.636	1.54739	0.442861	3.49408	0.000475694	0.0176682
ENSG00000249898	306.036	0.938678	0.268702	3.49338	0.000476952	0.0176923
ENSG00000167105	182.952	-0.98283	0.281563	-3.49063	0.000481886	0.0178525
ENSG00000157388	721.483	1.07684	0.308583	3.48964	0.000483672	0.0178959
ENSG00000273033	1522.86	-1.73759	0.498425	-3.48616	0.000490013	0.0181074
ENSG00000213145	50.7023	1.79165	0.514162	3.48461	0.000492863	0.0181247
ENSG00000197961	6742.74	-0.58113	0.166775	-3.48452	0.000493023	0.0181247
ENSG00000276376	42.5223	1.88506	0.540997	3.48442	0.0004932	0.0181247
ENSG00000261760	20.0875	2.55614	0.733604	3.48436	0.000493315	0.0181247
ENSG00000118137	3472.41	-1.53343	0.440109	-3.48421	0.000493601	0.0181247
ENSG00000280010	105.031	1.21054	0.347475	3.48382	0.00049431	0.0181278
ENSG00000147642	328.68	-2.6906	0.772523	-3.48287	0.000496061	0.0181494
ENSG00000261618	41.9332	-3.41871	0.981591	-3.48283	0.000496149	0.0181494
ENSG00000226508	16.3872	5.58917	1.60593	3.48034	0.000500781	0.0182958
ENSG00000113758	19972	0.576479	0.165695	3.47916	0.000502987	0.0183399
ENSG00000072163	861.847	0.975769	0.280472	3.47902	0.00050325	0.0183399
ENSG00000148200	1573.84	-0.970613	0.279053	-3.47823	0.000504731	0.0183708
ENSG00000176124	829.811	-1.20148	0.345467	-3.47785	0.000505443	0.0183737
ENSG00000005187	547.542	1.05717	0.304129	3.47605	0.00050886	0.0184748
ENSG00000205189	4617.67	-0.499609	0.143763	-3.47522	0.000510438	0.018509
ENSG00000148053	667.027	1.16472	0.335226	3.47443	0.000511935	0.0185401
ENSG00000196177	596.519	-0.637723	0.183676	-3.472	0.00051659	0.018683
ENSG00000179348	72.1362	1.61387	0.464902	3.47143	0.000517703	0.018683
ENSG00000144596	284.835	-2.32041	0.668441	-3.47137	0.000517812	0.018683
ENSG00000138463	2336.23	-1.47184	0.424055	-3.47087	0.000518769	0.0186943
ENSG00000111885	3416.26	-0.950129	0.27389	-3.46902	0.000522359	0.0188004
ENSG00000169155	3241.13	-0.65128	0.187807	-3.46782	0.000524697	0.0188612
ENSG00000155903	1833.67	-0.974501	0.281099	-3.46676	0.00052678	0.0188698
ENSG00000241553	3269.82	0.538223	0.155255	3.46671	0.000526872	0.0188698
ENSG00000134115	2969.39	-0.964629	0.278256	-3.4667	0.000526886	0.0188698
ENSG00000146674	40321.8	0.723881	0.208835	3.46629	0.000527696	0.0188755
ENSG00000281453	1572.96	1.14086	0.329228	3.46525	0.00052973	0.0189201
ENSG00000101280	31.6798	2.13461	0.616049	3.46499	0.000530244	0.0189201
ENSG00000175130	5791.73	0.777031	0.224335	3.46371	0.000532773	0.018987
ENSG00000166342	126.614	2.05927	0.594653	3.46298	0.000534232	0.0190157
ENSG00000198865	10603.7	-2.06311	0.595897	-3.46219	0.000535797	0.019048
ENSG00000251675	1300.56	-1.53606	0.443876	-3.46056	0.000539055	0.0191404
ENSG00000035403	14512.3	0.624408	0.180529	3.45877	0.000542639	0.019211
ENSG00000145832	129.013	1.66167	0.480425	3.45875	0.00054269	0.019211
ENSG00000183778	1557.16	-0.668672	0.193337	-3.45858	0.000543027	0.019211
ENSG00000178773	377.658	1.56976	0.454358	3.45491	0.000550484	0.0194511
ENSG00000187323	156.96	-1.59344	0.46126	-3.45453	0.000551253	0.0194546
ENSG00000248752	24.5842	-2.92005	0.845978	-3.45169	0.000557087	0.0196366
ENSG00000061337	518.991	1.02673	0.297505	3.45114	0.000558232	0.0196532
ENSG00000227695	346.691	-0.993184	0.287929	-3.4494	0.000561828	0.0197558
ENSG00000124006	4702.73	0.458835	0.133078	3.44786	0.000565049	0.019845
ENSG00000186564	20.3169	-4.03085	1.16923	-3.44743	0.000565949	0.0198526
ENSG00000171208	1488.54	0.804027	0.233288	3.4465	0.00056789	0.0198967
ENSG00000139629	1123.81	-0.862309	0.250243	-3.44589	0.000569185	0.0199014
ENSG00000198523	2503.3	1.7974	0.521621	3.44579	0.000569395	0.0199014
ENSG00000167291	4072.35	0.672986	0.195333	3.44532	0.000570378	0.0199082
ENSG00000198711	316.178	0.842297	0.244496	3.44503	0.000570999	0.0199082
ENSG00000174576	46.0629	2.45514	0.712725	3.44472	0.000571646	0.0199082
ENSG00000112276	1055.02	1.26292	0.366978	3.44141	0.000578701	0.0201298
ENSG00000107295	54.1572	-2.94553	0.856072	-3.44076	0.00058009	0.020154
ENSG00000102445	96.2008	1.26734	0.368396	3.44016	0.000581375	0.0201745
ENSG00000157927	148.997	2.03012	0.590215	3.43963	0.000582519	0.02019
ENSG00000204267	123.372	-1.14433	0.332743	-3.43907	0.00058372	0.0202076
ENSG00000077943	2418.86	1.19808	0.348451	3.43831	0.000585363	0.0202403
ENSG00000250722	14008.3	-2.07539	0.603678	-3.4379	0.000586246	0.0202467
ENSG00000173715	1118.5	-1.28329	0.373335	-3.43736	0.000587419	0.0202632
ENSG00000196821	3034.27	-0.5614	0.163342	-3.43696	0.000588281	0.0202688
ENSG00000213186	1521.03	-0.548293	0.159683	-3.43363	0.000595559	0.0204804
ENSG00000232788	433.597	-1.21027	0.35249	-3.4335	0.000595832	0.0204804
ENSG00000135636	318.527	1.25172	0.364636	3.43279	0.000597399	0.02051
ENSG00000198804	172871	0.684634	0.199545	3.43098	0.000601414	0.0206235
ENSG00000124610	96.5267	1.34397	0.391877	3.42955	0.000604573	0.0207073
ENSG00000248165	72.7319	-2.03952	0.594913	-3.42827	0.00060744	0.020781
ENSG00000134697	3643.21	0.581075	0.169578	3.4266	0.000611186	0.0208641
ENSG00000180806	52.6306	-3.51604	1.02612	-3.42655	0.000611305	0.0208641
ENSG00000268739	55.269	3.62268	1.05746	3.42582	0.000612941	0.0208954
ENSG00000131242	2027.43	-1.2919	0.377248	-3.42453	0.000615855	0.0209701
ENSG00000204116	966.832	-0.86302	0.252048	-3.42403	0.000616998	0.0209844
ENSG00000182326	946.873	-1.04245	0.304834	-3.41972	0.000626854	0.0212947
ENSG00000131067	631.682	0.650489	0.190296	3.4183	0.000630142	0.0213693
ENSG00000185432	973.176	-0.676382	0.19788	-3.41813	0.00063052	0.0213693
ENSG00000167332	190.377	-1.23721	0.362133	-3.41644	0.000634462	0.0214778
ENSG00000254409	26.6777	4.92893	1.44318	3.41534	0.000637027	0.0215395
ENSG00000100852	27871.1	-0.5269	0.15435	-3.41367	0.000640946	0.0216129
ENSG00000254453	1101.56	-0.800296	0.234439	-3.41367	0.000640948	0.0216129
ENSG00000288642	2169.63	-0.809936	0.237277	-3.41346	0.000641428	0.0216129
ENSG00000162924	1075.33	-0.64849	0.190122	-3.41092	0.000647438	0.0217901
ENSG00000226320	33.7264	2.39582	0.702487	3.41048	0.000648478	0.0217951
ENSG00000275680	14.9429	5.42925	1.59205	3.41023	0.000649088	0.0217951
ENSG00000130300	161.929	1.41341	0.414542	3.40957	0.000650642	0.0218221
ENSG00000236886	6881.78	1.1356	0.333094	3.40925	0.000651428	0.0218232
ENSG00000159433	2505.92	0.921416	0.270379	3.40787	0.00065473	0.0219086
ENSG00000003400	267.074	-1.05572	0.309889	-3.40675	0.000657404	0.0219727
ENSG00000162654	775.575	1.28747	0.378033	3.40572	0.000659894	0.0220306
ENSG00000160145	4790.44	0.78112	0.229408	3.40495	0.000661769	0.0220678
ENSG00000111913	1030.68	0.774749	0.227656	3.40316	0.000666119	0.0221874
ENSG00000057704	1671.06	1.29868	0.381814	3.40136	0.000670519	0.0223084
ENSG00000126878	607.744	1.12251	0.330141	3.40009	0.000673625	0.0223861
ENSG00000205765	2380.89	-0.611084	0.179837	-3.39798	0.000678854	0.0225341
ENSG00000162444	506.687	-0.733522	0.216127	-3.39394	0.000688947	0.022843
ENSG00000249679	1488.25	1.82089	0.536758	3.39239	0.000692852	0.0229463
ENSG00000173862	97.7457	-2.37977	0.702333	-3.38838	0.000703076	0.0232584
ENSG00000286215	731.053	-0.850347	0.25099	-3.38797	0.000704108	0.023266
ENSG00000120256	718.247	-0.882082	0.260403	-3.38737	0.000705653	0.0232906
ENSG00000183023	4300.38	2.29851	0.679035	3.38496	0.000711883	0.0234695
ENSG00000122180	19.2473	3.14198	0.928507	3.38391	0.000714626	0.0235332
ENSG00000135063	521.042	1.3347	0.394634	3.38214	0.000719241	0.0236584
ENSG00000120318	890.027	1.19144	0.352603	3.37899	0.000727535	0.0239041
ENSG00000283999	438.637	-2.72247	0.806153	-3.37711	0.000732523	0.0240408
ENSG00000181449	90.5803	-3.59713	1.06556	-3.37581	0.000735997	0.0241233
ENSG00000115183	4034.01	0.954791	0.282855	3.37554	0.000736697	0.0241233
ENSG00000165417	4297.17	-0.551734	0.163751	-3.36935	0.000753464	0.0246304
ENSG00000163900	746.222	-0.755414	0.224212	-3.3692	0.000753879	0.0246304
ENSG00000205336	389.324	-1.6588	0.492415	-3.36871	0.000755211	0.0246462
ENSG00000109794	211.671	-1.73005	0.513667	-3.36804	0.000757051	0.0246785
ENSG00000110076	64.8606	-1.31581	0.390764	-3.36726	0.000759185	0.0247203
ENSG00000110693	14644.6	-0.696467	0.206857	-3.3669	0.000760195	0.0247255
ENSG00000124496	1304.25	-0.58554	0.173957	-3.36601	0.000762638	0.0247546
ENSG00000163297	4281.49	0.792033	0.235307	3.36595	0.000762796	0.0247546
ENSG00000122507	1389.76	-1.08414	0.322164	-3.36519	0.0007649	0.0247952
ENSG00000225614	1634.65	1.37932	0.409927	3.36481	0.000765972	0.0248023
ENSG00000101911	423.521	-0.649634	0.193088	-3.36445	0.000766971	0.024807
ENSG00000171310	887.47	1.59732	0.474866	3.36373	0.00076896	0.0248437
ENSG00000160808	438.64	1.91241	0.568644	3.3631	0.000770715	0.0248586
ENSG00000260922	196.087	-1.7898	0.53221	-3.36295	0.000771136	0.0248586
ENSG00000272234	1436.87	-2.19387	0.65246	-3.36246	0.000772514	0.0248755
ENSG00000144642	6892.04	-0.549759	0.163555	-3.3613	0.000775769	0.0249526
ENSG00000007933	99.2128	-2.66634	0.793719	-3.3593	0.0007814	0.0251059
ENSG00000181409	188.537	0.838421	0.249607	3.35896	0.000782367	0.0251092
ENSG00000172794	511.536	-0.835797	0.248966	-3.35708	0.000787711	0.0252528
ENSG00000224310	30.3101	3.6591	1.0903	3.35605	0.000790651	0.0253191
ENSG00000170677	3361.5	-0.695684	0.20748	-3.35302	0.000799351	0.0255695
ENSG00000198515	159.615	-2.88828	0.861588	-3.35227	0.00080151	0.0256104
ENSG00000159873	3137.31	-0.585855	0.174881	-3.35002	0.000808064	0.0257647
ENSG00000171914	9185.41	-1.08947	0.325214	-3.35	0.000808114	0.0257647
ENSG00000275553	196.208	0.870474	0.259909	3.34915	0.000810599	0.0258156
ENSG00000252036	49.3313	2.62589	0.784219	3.34842	0.000812734	0.0258542
ENSG00000198727	100887	0.617754	0.184507	3.34813	0.00081359	0.0258542
ENSG00000239763	329.453	1.05585	0.315713	3.34434	0.000824792	0.0261815
ENSG00000051128	820.974	0.787642	0.235559	3.34372	0.00082664	0.0262115
ENSG00000164125	2385.27	-0.903341	0.270269	-3.34238	0.000830644	0.0263098
ENSG00000261150	1961.34	0.78654	0.235412	3.34113	0.000834388	0.0263996
ENSG00000106113	503.826	1.94938	0.584314	3.33619	0.00084934	0.0268434
ENSG00000250855	15.6402	-3.31531	0.993992	-3.33535	0.000851933	0.0268961
ENSG00000047648	1780.31	-0.66408	0.199149	-3.33459	0.000854251	0.0269284
ENSG00000181982	971.99	-0.731491	0.219376	-3.33441	0.00085481	0.0269284
ENSG00000128607	2641.25	-0.592581	0.177753	-3.33372	0.000856914	0.0269654
ENSG00000013297	273.82	1.58036	0.474134	3.33314	0.000858713	0.0269928
ENSG00000180233	505.169	-0.846055	0.253899	-3.33225	0.000861469	0.0270501
ENSG00000186665	400.528	-1.64448	0.493638	-3.33134	0.000864282	0.0271092
ENSG00000132879	817.394	-0.969632	0.291215	-3.32961	0.000869676	0.0272489
ENSG00000243051	26.8106	3.64826	1.09595	3.32886	0.000872022	0.0272782
ENSG00000139083	1345.39	0.584191	0.175501	3.32871	0.000872489	0.0272782
ENSG00000235910	578.225	-1.68231	0.505562	-3.3276	0.00087597	0.0273576
ENSG00000263335	127.995	2.66367	0.800832	3.32613	0.000880597	0.0274725
ENSG00000111348	642.56	0.609445	0.183317	3.32454	0.000885658	0.0276008
ENSG00000164651	260.846	-2.30998	0.695124	-3.32311	0.000890187	0.0277033
ENSG00000255966	22.8376	4.21625	1.26884	3.3229	0.000890856	0.0277033
ENSG00000250305	322.456	1.59378	0.480044	3.32007	0.000899951	0.0279562
ENSG00000164823	867.521	-0.524714	0.158126	-3.31833	0.000905589	0.0281013
ENSG00000072195	2472.4	0.628735	0.189495	3.31795	0.000906795	0.0281087
ENSG00000255248	2035.33	1.37807	0.415502	3.31664	0.000911072	0.0282009
ENSG00000188647	7719.38	-0.818191	0.246707	-3.31644	0.000911713	0.0282009
ENSG00000224167	51.6497	2.7925	0.84226	3.31549	0.000914833	0.0282674
ENSG00000111145	1838.64	0.741741	0.223759	3.31491	0.000916725	0.0282957
ENSG00000139133	468.413	-0.934284	0.281905	-3.31418	0.000919128	0.0283398
ENSG00000241720	214.56	-1.49602	0.45168	-3.31212	0.000925918	0.0284977
ENSG00000155545	3537.32	-0.558248	0.168552	-3.31203	0.000926213	0.0284977
ENSG00000168830	129.633	-2.54692	0.769193	-3.31116	0.000929087	0.0285559
ENSG00000135702	23.9981	3.14136	0.950183	3.30606	0.000946178	0.0290063
ENSG00000253837	788.453	0.723883	0.218973	3.3058	0.000947043	0.0290063
ENSG00000227227	596.773	0.717423	0.217039	3.3055	0.000948069	0.0290063
ENSG00000104205	617.849	-0.603139	0.182474	-3.30534	0.000948599	0.0290063
ENSG00000233821	323.372	1.27454	0.385604	3.3053	0.000948733	0.0290063
ENSG00000226419	897.002	0.574621	0.173872	3.30485	0.000950259	0.0290224
ENSG00000169435	1031.14	-1.11802	0.33852	-3.30267	0.000957684	0.0292184
ENSG00000258444	563.201	3.72868	1.12927	3.30184	0.000960517	0.0292741
ENSG00000143469	208.218	-1.71365	0.519117	-3.30109	0.000963112	0.0293224
ENSG00000043143	1155.43	-0.897652	0.272015	-3.3	0.000966842	0.0294052
ENSG00000057252	2571.38	-0.472359	0.143221	-3.29812	0.000973357	0.0295723
ENSG00000172803	3949.37	0.467962	0.141987	3.29581	0.000981388	0.0297852
ENSG00000250295	1354.04	1.83201	0.555932	3.29538	0.000982883	0.0297994
ENSG00000222543	17.9877	4.63732	1.40752	3.29468	0.000985326	0.029822
ENSG00000175274	2064.77	0.59185	0.179658	3.2943	0.000986656	0.029822
ENSG00000044574	21046.9	-0.603023	0.183051	-3.29429	0.000986708	0.029822
ENSG00000251571	35.8437	-3.56254	1.08184	-3.29304	0.000991095	0.0299234
ENSG00000171033	2128.42	-1.04536	0.317533	-3.29214	0.000994283	0.0299885
ENSG00000130700	774.117	0.903642	0.274619	3.29053	0.000999971	0.0301288
ENSG00000079112	1242.31	-1.9178	0.582972	-3.2897	0.00100296	0.0301874
ENSG00000257923	17589.9	-0.450882	0.137115	-3.28834	0.0010078	0.0303017
ENSG00000145192	34.2342	-2.90136	0.882398	-3.28804	0.00100888	0.0303028
ENSG00000116147	79.7504	1.9049	0.579479	3.28727	0.00101164	0.0303464
ENSG00000136960	1314.93	-0.77691	0.236355	-3.28705	0.00101242	0.0303464
ENSG00000071246	4827.57	1.35527	0.412356	3.28664	0.00101391	0.0303598
ENSG00000115414	291558	0.695508	0.211712	3.28517	0.00101922	0.0304464
ENSG00000232173	28.5346	3.93996	1.19939	3.28498	0.00101988	0.0304464
ENSG00000197506	143.745	1.7381	0.529107	3.28497	0.00101995	0.0304464
ENSG00000150782	607.671	-0.718651	0.218905	-3.28294	0.0010273	0.0306343
ENSG00000109906	774.78	-2.03333	0.619435	-3.28255	0.00102872	0.0306454
ENSG00000181211	29.5643	2.076	0.632574	3.28184	0.00103134	0.0306918
ENSG00000158985	1708.43	-0.495162	0.150934	-3.28064	0.0010357	0.0307483
ENSG00000214357	1294.87	0.90175	0.27488	3.28053	0.00103613	0.0307483
ENSG00000109089	588.511	0.64713	0.197269	3.28045	0.00103641	0.0307483
ENSG00000261265	1326.98	0.912893	0.278442	3.27858	0.0010433	0.0309212
ENSG00000278977	133.075	-1.92822	0.588927	-3.27412	0.00105992	0.0313817
ENSG00000254343	22.1561	-3.12635	0.955359	-3.27244	0.00106624	0.0315365
ENSG00000223547	1114.5	-0.575167	0.175845	-3.27087	0.00107216	0.0316794
ENSG00000122367	1068.98	2.40506	0.735875	3.2683	0.00108196	0.0319366
ENSG00000240661	1565.65	0.627274	0.191981	3.26737	0.00108552	0.0320091
ENSG00000153093	167.866	1.37696	0.421601	3.26603	0.00109065	0.0321278
ENSG00000229314	194.224	-3.05605	0.936002	-3.265	0.00109464	0.0322126
ENSG00000256542	23.2169	2.31438	0.709186	3.26343	0.00110072	0.0323586
ENSG00000249751	118.752	1.80572	0.553494	3.26241	0.00110469	0.0324103
ENSG00000281969	243.213	1.4566	0.446481	3.26241	0.00110471	0.0324103
ENSG00000155008	928.436	-0.578524	0.177374	-3.26161	0.00110781	0.0324687
ENSG00000249717	340.265	-2.44638	0.75012	-3.26131	0.00110897	0.0324698
ENSG00000267503	45.7402	2.29565	0.704274	3.25959	0.00111573	0.0326348
ENSG00000141434	48.3577	3.72337	1.14286	3.25795	0.00112222	0.0327898
ENSG00000172752	126.33	-1.34541	0.412998	-3.25768	0.00112328	0.0327898
ENSG00000123104	4401.02	-0.740114	0.227245	-3.25689	0.00112639	0.0328474
ENSG00000144671	41.3859	2.27283	0.697993	3.25623	0.00112901	0.0328629
ENSG00000214264	174.668	-1.50413	0.461964	-3.25594	0.00113019	0.0328629
ENSG00000151726	1351.86	-0.728766	0.223829	-3.25591	0.00113032	0.0328629
ENSG00000179021	1463.75	-0.590672	0.181497	-3.25445	0.00113612	0.0329985
ENSG00000106392	2439.17	-0.660618	0.203127	-3.25224	0.00114499	0.0332229
ENSG00000154080	2007.67	-1.46789	0.451493	-3.25118	0.00114926	0.0333136
ENSG00000278045	24.8984	3.01077	0.926159	3.25081	0.00115075	0.0333236
ENSG00000086570	628.746	1.84868	0.568768	3.25033	0.00115272	0.0333474
ENSG00000150403	4502.86	-0.720006	0.221769	-3.24664	0.00116775	0.0337485
ENSG00000175832	96.1382	1.39624	0.430104	3.24629	0.00116922	0.0337573
ENSG00000161544	250.975	-1.07352	0.330799	-3.24524	0.0011735	0.0338473
ENSG00000180785	131.904	-1.32484	0.408553	-3.24276	0.00118378	0.03411
ENSG00000077327	19.8061	-2.93863	0.906713	-3.24097	0.00119123	0.0342906
ENSG00000164463	3319.95	-0.76439	0.235882	-3.24057	0.00119292	0.0343054
ENSG00000260197	100.983	1.549	0.478061	3.24018	0.00119455	0.0343183
ENSG00000278916	21.14	3.4346	1.06011	3.23986	0.00119587	0.0343221
ENSG00000106366	1141.98	0.929623	0.287107	3.2379	0.00120415	0.0345257
ENSG00000215478	95.5439	1.86238	0.575365	3.23687	0.0012085	0.0346161
ENSG00000123411	956.977	-0.546789	0.168979	-3.23584	0.00121286	0.0347068
ENSG00000145014	508.263	0.6167	0.190627	3.23511	0.00121595	0.0347611
ENSG00000175329	219.921	-2.12806	0.65859	-3.23124	0.00123255	0.0351935
ENSG00000146374	1814.96	-0.952521	0.294805	-3.23102	0.0012335	0.0351935
ENSG00000260764	16.9351	4.61998	1.43021	3.23029	0.00123666	0.0352171
ENSG00000259453	54.8292	2.00664	0.621201	3.23027	0.00123675	0.0352171
ENSG00000241112	70.1028	2.35189	0.728182	3.22981	0.00123872	0.0352386
ENSG00000110148	479.98	-1.8677	0.578811	-3.22678	0.00125191	0.035579
ENSG00000113722	16.7067	2.68954	0.833644	3.22625	0.00125425	0.0356106
ENSG00000173918	117.343	1.2513	0.387923	3.22564	0.00125692	0.0356156
ENSG00000099139	6672.75	-1.6059	0.497873	-3.22552	0.00125742	0.0356156
ENSG00000177369	1642.69	-0.742476	0.230199	-3.22537	0.0012581	0.0356156
ENSG00000261056	368.895	1.09765	0.340439	3.22422	0.00126315	0.0357042
ENSG00000076770	792.799	-0.960779	0.297999	-3.2241	0.00126369	0.0357042
ENSG00000149289	1871.23	-0.888923	0.275932	-3.22153	0.0012751	0.0359914
ENSG00000102967	383.833	0.950377	0.295169	3.21977	0.00128292	0.0361634
ENSG00000034053	512.694	0.726149	0.22554	3.2196	0.00128368	0.0361634
ENSG00000198265	10389.5	-0.437914	0.136037	-3.21907	0.00128605	0.0361886
ENSG00000130529	808.435	0.544172	0.169058	3.21885	0.00128707	0.0361886
ENSG00000129315	4704.25	-0.560866	0.17435	-3.21689	0.00129586	0.0364007
ENSG00000188801	1672.42	-0.776495	0.241477	-3.21561	0.00130168	0.0365288
ENSG00000140015	130.238	-1.71948	0.535047	-3.2137	0.00131037	0.0367373
ENSG00000152104	13172.1	-0.545228	0.169687	-3.21313	0.00131297	0.0367543
ENSG00000075035	69.5673	-2.71803	0.845944	-3.21301	0.00131351	0.0367543
ENSG00000171004	978.988	-1.36811	0.425932	-3.21203	0.00131801	0.0368446
ENSG00000198842	306.666	1.58307	0.492924	3.2116	0.00132	0.0368647
ENSG00000172159	588.773	1.41589	0.440976	3.21082	0.00132358	0.0368763
ENSG00000269495	464.971	1.77788	0.553728	3.21075	0.00132389	0.0368763
ENSG00000000971	159.003	1.64888	0.51356	3.21068	0.00132422	0.0368763
ENSG00000229727	31.3038	3.80553	1.18559	3.20982	0.0013282	0.0369168
ENSG00000232480	1467.51	0.931643	0.290248	3.20981	0.00132822	0.0369168
ENSG00000070759	536.334	-1.5914	0.495992	-3.20852	0.00133422	0.0370482
ENSG00000180209	33.1052	2.30334	0.717946	3.20824	0.0013355	0.0370484
ENSG00000176658	6091.86	0.71261	0.222228	3.20666	0.00134286	0.0372027
ENSG00000166741	593.835	-1.18096	0.368304	-3.2065	0.00134363	0.0372027
ENSG00000258691	174.641	-0.746649	0.232898	-3.20591	0.00134637	0.0372431
ENSG00000182504	1207.85	-0.627392	0.195733	-3.20534	0.00134904	0.0372815
ENSG00000159248	164.259	2.15617	0.672759	3.20497	0.00135077	0.0372938
ENSG00000241882	18.2467	4.10966	1.28242	3.20461	0.00135247	0.0373054
ENSG00000288616	211.535	0.823558	0.257018	3.20428	0.00135399	0.0373119
ENSG00000186603	51.0632	-2.73659	0.854141	-3.20392	0.00135572	0.0373242
ENSG00000164736	19.5555	2.0748	0.647647	3.2036	0.00135719	0.0373292
ENSG00000125347	350.851	-0.691713	0.215953	-3.20307	0.0013597	0.0373627
ENSG00000261609	3471.11	-0.594313	0.185606	-3.20201	0.00136472	0.0374652
ENSG00000155850	4915.14	-0.943502	0.294742	-3.20112	0.00136896	0.0375007
ENSG00000232021	700.441	1.16425	0.363719	3.20097	0.00136966	0.0375007
ENSG00000198133	130.7	-1.94706	0.60828	-3.20092	0.00136988	0.0375007
ENSG00000183844	44.9503	-3.77864	1.18068	-3.20039	0.00137243	0.0375351
ENSG00000198553	459.695	-1.01682	0.31785	-3.19906	0.00137878	0.0376733
ENSG00000286061	71.3289	-1.58072	0.494222	-3.1984	0.00138195	0.0377242
ENSG00000154930	56.7882	-2.64486	0.827048	-3.19795	0.00138407	0.0377467
ENSG00000224597	1662.8	1.00562	0.314502	3.19751	0.00138619	0.0377484
ENSG00000226438	333.378	1.03282	0.323019	3.1974	0.00138673	0.0377484
ENSG00000287916	405.788	0.819786	0.256717	3.19335	0.00140634	0.0382464
ENSG00000129170	450.446	2.59123	0.811803	3.19195	0.00141317	0.0383961
ENSG00000113108	370.717	0.803908	0.251891	3.1915	0.00141538	0.0384203
ENSG00000009765	85.6093	-2.90771	0.911695	-3.18935	0.00142594	0.0386407
ENSG00000236581	520.205	-0.604205	0.189447	-3.1893	0.00142616	0.0386407
ENSG00000245275	1793.28	-0.609754	0.19123	-3.18859	0.00142969	0.0387002
ENSG00000228252	166.561	1.04038	0.326353	3.1879	0.0014331	0.0387055
ENSG00000144057	1290.43	1.85407	0.581608	3.18784	0.0014334	0.0387055
ENSG00000057657	883.526	-2.28989	0.718342	-3.18774	0.00143388	0.0387055
ENSG00000260122	71.1485	-1.23757	0.388461	-3.18583	0.00144339	0.038926
ENSG00000118689	2950.18	-0.460545	0.14462	-3.18451	0.00144999	0.0390645
ENSG00000237298	25875.6	1.55855	0.489455	3.18427	0.00145122	0.0390645
ENSG00000165929	576.165	-1.72172	0.540973	-3.18264	0.00145937	0.0392203
ENSG00000253445	319.707	1.41679	0.445172	3.18258	0.0014597	0.0392203
ENSG00000105509	100.55	1.42664	0.4484	3.18161	0.00146458	0.0393148
ENSG00000280055	211.292	0.75234	0.236777	3.17742	0.00148593	0.0398293
ENSG00000265399	168.955	1.52877	0.481151	3.17731	0.00148649	0.0398293
ENSG00000248898	1427.55	0.900823	0.283726	3.17497	0.00149851	0.0400846
ENSG00000119844	1116.3	-0.531518	0.167411	-3.17492	0.00149877	0.0400846
ENSG00000213967	455.6	-0.970867	0.305887	-3.17394	0.00150385	0.0401834
ENSG00000138670	320.743	-0.986676	0.311131	-3.17126	0.0015178	0.0405189
ENSG00000198729	189.9	1.68813	0.53261	3.16955	0.00152676	0.0407205
ENSG00000172461	14.8989	-3.20844	1.01272	-3.16813	0.00153424	0.0408491
ENSG00000260944	41.3892	3.24175	1.02325	3.1681	0.00153439	0.0408491
ENSG00000261393	521.458	0.700603	0.22119	3.16743	0.00153795	0.0408951
ENSG00000285936	78.0684	1.2531	0.395644	3.16724	0.00153893	0.0408951
ENSG00000078725	221.511	1.18672	0.374733	3.16686	0.00154097	0.0409118
ENSG00000184012	243.135	-2.32427	0.734279	-3.16538	0.00154881	0.0410691
ENSG00000197043	7879.64	0.522641	0.165121	3.16521	0.00154973	0.0410691
ENSG00000160471	301.2	-0.998186	0.315421	-3.16462	0.00155286	0.0410996
ENSG00000158246	243.757	-1.10137	0.348042	-3.16446	0.0015537	0.0410996
ENSG00000108452	34.5572	3.50885	1.10901	3.16395	0.00155646	0.0411349
ENSG00000182952	1647.04	-0.502411	0.158826	-3.16328	0.00156004	0.0411921
ENSG00000183077	531.769	0.955295	0.302101	3.16218	0.00156595	0.0413106
ENSG00000232533	166.303	-0.957096	0.302735	-3.16149	0.00156963	0.0413702
ENSG00000008394	1296.84	1.59778	0.505479	3.16093	0.00157268	0.041413
ENSG00000134183	407.68	1.03385	0.32714	3.16028	0.0015762	0.041468
ENSG00000106976	2081.33	0.882187	0.279175	3.15998	0.00157779	0.0414724
ENSG00000197813	303.128	0.903984	0.286196	3.15862	0.00158519	0.041629
ENSG00000285280	48.1479	1.91861	0.607637	3.15749	0.00159134	0.0417528
ENSG00000103175	41.1903	2.24864	0.712267	3.15702	0.00159391	0.0417825
ENSG00000138642	97.9255	-1.65385	0.524274	-3.15456	0.00160741	0.0420662
ENSG00000116337	3207.87	0.623846	0.197763	3.15452	0.00160763	0.0420662
ENSG00000215386	1185.31	1.25956	0.399467	3.1531	0.00161548	0.0422336
ENSG00000279099	115.331	-1.31448	0.417022	-3.15205	0.00162128	0.0423472
ENSG00000216035	34.0064	1.64258	0.521409	3.15028	0.00163114	0.0425449
ENSG00000135537	256.014	-0.828921	0.263136	-3.15017	0.00163178	0.0425449
ENSG00000011198	823.622	-0.598733	0.190113	-3.14936	0.00163628	0.042624
ENSG00000109323	4747.74	-1.20189	0.381672	-3.14902	0.00163816	0.0426348
ENSG00000122042	1826.85	-0.794893	0.25249	-3.14822	0.00164268	0.0427018
ENSG00000151067	1123.54	0.833067	0.264636	3.14797	0.0016441	0.0427018
ENSG00000272078	448.062	1.05977	0.336672	3.14778	0.00164515	0.0427018
ENSG00000182718	17002.3	-0.607598	0.19305	-3.14736	0.00164752	0.0427253
ENSG00000254563	23.0971	2.24011	0.712033	3.14607	0.0016548	0.0428757
ENSG00000075303	553.967	-0.782609	0.248788	-3.14569	0.00165697	0.0428935
ENSG00000095951	5228.62	0.70504	0.224164	3.1452	0.00165971	0.0429264
ENSG00000112130	2677.59	0.866919	0.275735	3.14402	0.00166642	0.0430616
ENSG00000270606	144.824	1.43467	0.456418	3.14333	0.00167036	0.0431102
ENSG00000162415	172.076	-0.810624	0.2579	-3.14317	0.00167127	0.0431102
ENSG00000227942	18.1757	4.72542	1.50368	3.14257	0.00167472	0.0431608
ENSG00000284734	140.252	1.65676	0.527276	3.1421	0.0016774	0.0431915
ENSG00000166341	5349.64	0.575223	0.183093	3.1417	0.00167967	0.0432118
ENSG00000112186	2685.32	0.958792	0.305246	3.14105	0.00168345	0.0432706
ENSG00000146147	316.704	1.89707	0.604272	3.13943	0.00169275	0.0434713
ENSG00000151468	3161.52	1.47575	0.470137	3.13897	0.0016954	0.0435008
ENSG00000113083	3763.67	0.437111	0.139279	3.13838	0.00169884	0.0435507
ENSG00000153563	45.5781	2.89882	0.923882	3.13765	0.0017031	0.0436213
ENSG00000188042	1634.34	-1.45283	0.463147	-3.13686	0.00170765	0.0436993
ENSG00000157103	94.788	3.08731	0.984431	3.13613	0.00171192	0.0437539
ENSG00000074181	5340.06	0.796618	0.254025	3.13598	0.0017128	0.0437539
ENSG00000126583	190.919	1.92072	0.612699	3.13485	0.0017194	0.0438839
ENSG00000107862	9621.98	-0.506605	0.161625	-3.13444	0.00172181	0.043907
ENSG00000163347	523.277	-1.72161	0.549506	-3.13302	0.00173017	0.0440813
ENSG00000168297	3170	-0.664332	0.212073	-3.13257	0.00173285	0.044111
ENSG00000125675	350.583	1.12343	0.358824	3.13086	0.00174296	0.0443295
ENSG00000065809	5426.62	-0.8001	0.255709	-3.12894	0.00175436	0.0445803
ENSG00000099942	4094.36	-0.500677	0.16005	-3.12826	0.00175844	0.0446451
ENSG00000225349	95.3993	1.25303	0.400591	3.12794	0.00176034	0.0446542
ENSG00000264659	32.0931	-1.64252	0.525232	-3.12722	0.00176467	0.0446873
ENSG00000121210	1407.45	0.877495	0.2806	3.12721	0.00176472	0.0446873
ENSG00000109062	13360.5	-0.655313	0.209617	-3.12625	0.00177053	0.0447953
ENSG00000241684	343.666	-1.31833	0.421741	-3.12592	0.00177251	0.0448064
ENSG00000182700	310.751	-0.767048	0.245404	-3.12565	0.00177414	0.0448086
ENSG00000236390	53.3627	1.4035	0.449189	3.12452	0.00178096	0.0449381
ENSG00000225680	17.1651	-4.33709	1.38825	-3.12414	0.00178324	0.0449381
ENSG00000271776	160.308	2.6737	0.85585	3.12403	0.00178391	0.0449381
ENSG00000047936	13.8262	-3.81626	1.22241	-3.12192	0.00179673	0.0452218
ENSG00000166863	617.569	-2.01787	0.646632	-3.12059	0.00180488	0.0453876
ENSG00000198780	1718.02	-0.862848	0.276661	-3.11879	0.00181595	0.045593
ENSG00000268894	906.278	1.08025	0.346372	3.11875	0.00181619	0.045593
ENSG00000198734	147.143	-1.35459	0.434583	-3.11699	0.00182706	0.0457963
ENSG00000010295	638.465	0.597614	0.191731	3.11693	0.00182744	0.0457963
ENSG00000185305	866.355	-0.640752	0.205606	-3.1164	0.00183073	0.0458393
ENSG00000258375	14.1919	3.30052	1.05937	3.11555	0.00183604	0.0459326
ENSG00000182601	150.934	-2.26882	0.728752	-3.11329	0.00185014	0.0462125
ENSG00000161647	269.636	0.716949	0.23029	3.11325	0.00185041	0.0462125
ENSG00000165617	2555.33	0.737438	0.236972	3.11192	0.00185877	0.0463491
ENSG00000102003	99.639	-2.82403	0.907502	-3.11187	0.00185907	0.0463491
ENSG00000196876	1242.68	-1.01448	0.326259	-3.10943	0.0018745	0.0466938
ENSG00000259691	39.1083	1.66885	0.536865	3.10852	0.00188027	0.0467973
ENSG00000240194	402.541	-2.53225	0.81534	-3.10576	0.00189793	0.0471963
ENSG00000225951	375.031	0.712234	0.229346	3.10549	0.00189961	0.0471978
ENSG00000105939	3632.15	-0.566845	0.182652	-3.10342	0.001913	0.0474897
ENSG00000118523	9404.08	1.11772	0.36031	3.1021	0.0019215	0.0476601
ENSG00000137198	333.669	1.28875	0.415479	3.10184	0.00192323	0.0476622
ENSG00000229010	44.8508	2.1529	0.694257	3.10101	0.0019286	0.0477546
ENSG00000231691	103.569	1.64674	0.531083	3.10073	0.00193047	0.0477603
ENSG00000135097	472.096	0.809478	0.261274	3.0982	0.00194702	0.0481159
ENSG00000186854	584.416	0.597844	0.192976	3.09802	0.00194816	0.0481159
ENSG00000238018	3326.5	0.429904	0.138789	3.09753	0.00195141	0.0481552
ENSG00000166923	397.914	1.76495	0.569853	3.0972	0.00195359	0.0481681
ENSG00000171843	2298.25	0.53169	0.171701	3.0966	0.00195751	0.0482238
ENSG00000221995	770.367	0.53057	0.171488	3.09391	0.00197534	0.0485697
ENSG00000143409	775.251	-0.798185	0.258001	-3.09373	0.00197656	0.0485697
ENSG00000130812	182.893	0.89226	0.288414	3.09368	0.00197694	0.0485697
ENSG00000010278	696.328	-0.973289	0.314648	-3.09327	0.00197966	0.0485697
ENSG00000134107	1650.24	0.848188	0.274208	3.09323	0.00197991	0.0485697
ENSG00000095596	194.917	1.6403	0.530466	3.0922	0.00198681	0.0486781
ENSG00000066027	1330.18	-0.544615	0.176133	-3.09207	0.00198768	0.0486781
ENSG00000127831	958.066	-1.27013	0.410826	-3.09164	0.00199054	0.0487071
ENSG00000138617	532.528	-0.728928	0.235805	-3.09123	0.00199328	0.048733
ENSG00000180447	854.74	-0.792571	0.256481	-3.09018	0.00200037	0.0488461
ENSG00000165995	733.864	0.614677	0.198922	3.09004	0.00200127	0.0488461
ENSG00000189056	21995.2	-0.688019	0.222706	-3.08937	0.00200582	0.0489162
ENSG00000023902	1625.36	0.555965	0.179982	3.089	0.00200829	0.0489351
ENSG00000166801	1124.34	-1.31398	0.425475	-3.08826	0.00201331	0.0490165
ENSG00000023171	617.381	-0.681525	0.220763	-3.08714	0.00202095	0.0491612
ENSG00000124788	9622.18	0.518244	0.167913	3.08638	0.00202608	0.0492446
ENSG00000074047	2001.92	0.626887	0.203168	3.08556	0.00203171	0.0493404
ENSG00000231453	17.2862	4.63166	1.50157	3.08454	0.00203865	0.0494675
ENSG00000259081	725.577	1.24144	0.402587	3.08367	0.00204465	0.049565
ENSG00000249041	14.8436	5.43895	1.76401	3.08328	0.00204733	0.049565
ENSG00000198959	1846.13	0.483386	0.15678	3.08321	0.00204779	0.049565
ENSG00000287937	67.7009	1.68549	0.546757	3.0827	0.0020513	0.0496086
ENSG00000138134	859.286	-0.9094	0.295028	-3.08242	0.00205326	0.0496148
ENSG00000100678	27.7413	2.84611	0.923497	3.08188	0.00205697	0.049663
ENSG00000134202	2214.46	-1.08358	0.351636	-3.08154	0.00205936	0.0496794
ENSG00000107897	1439.06	-0.486528	0.157941	-3.08045	0.00206687	0.0498023
ENSG00000249534	25.0162	4.63553	1.50497	3.08015	0.00206898	0.0498023
ENSG00000250604	15.7864	-2.45203	0.7961	-3.08006	0.00206959	0.0498023
ENSG00000204264	52.2716	-1.25533	0.407668	-3.07928	0.00207498	0.0498865
ENSG00000156675	20919.9	-0.47539	0.154394	-3.07906	0.00207653	0.0498865
ENSG00000120075	342.781	-0.997071	0.323882	-3.0785	0.00208043	0.0499216
ENSG00000174738	1599.76	-0.506951	0.164694	-3.07814	0.00208294	0.0499216
ENSG00000229775	66.8145	-1.65233	0.536798	-3.07812	0.00208315	0.0499216
ENSG00000249141	185.204	-1.76026	0.572217	-3.07621	0.00209647	0.0501656
ENSG00000096092	695.959	-0.751424	0.244273	-3.07617	0.00209682	0.0501656
ENSG00000179023	89.596	-2.45177	0.797085	-3.07592	0.00209851	0.0501656
ENSG00000181264	1102.31	-0.585678	0.190442	-3.07536	0.00210252	0.0501905
ENSG00000286132	1012.92	-0.641565	0.20862	-3.07529	0.00210301	0.0501905
ENSG00000118922	3293.69	-0.578657	0.18819	-3.07485	0.00210608	0.0502225
ENSG00000082438	13120.1	-0.578509	0.18824	-3.07325	0.00211741	0.0504514
ENSG00000186628	215.097	1.22595	0.399271	3.07047	0.00213719	0.050881
ENSG00000235437	1962.33	0.426733	0.139007	3.06987	0.00214154	0.0509338
ENSG00000179277	173.318	1.07588	0.350499	3.06955	0.00214381	0.0509338
ENSG00000263677	13.9479	6.28535	2.04774	3.0694	0.00214486	0.0509338
ENSG00000076053	3326.99	-0.539936	0.175935	-3.06895	0.0021481	0.0509338
ENSG00000221858	25.1777	-3.20505	1.04435	-3.06894	0.00214818	0.0509338
ENSG00000210151	14641.2	0.805171	0.262409	3.06838	0.00215222	0.0509878
ENSG00000277720	14.5036	4.80476	1.56675	3.06671	0.00216425	0.0512178
ENSG00000279821	371.183	0.889896	0.290194	3.06655	0.00216545	0.0512178
ENSG00000282024	48.7429	1.49542	0.487726	3.06611	0.00216863	0.0512514
ENSG00000136158	1588.21	0.694043	0.226606	3.06278	0.00219293	0.0517836
ENSG00000180190	1630.81	-0.755055	0.246693	-3.06071	0.00220814	0.0521003
ENSG00000197555	6011.31	-0.701866	0.229363	-3.06007	0.00221284	0.0521231
ENSG00000286531	14.4116	7.31271	2.3898	3.05996	0.00221363	0.0521231
ENSG00000271141	420.65	1.87123	0.611544	3.05985	0.00221449	0.0521231
ENSG00000265222	39.5415	1.45758	0.476473	3.0591	0.00222001	0.0522106
ENSG00000156515	4849.3	0.645331	0.211018	3.05819	0.0022268	0.0522917
ENSG00000100842	434.041	0.825845	0.270047	3.05815	0.00222706	0.0522917
ENSG00000287912	65.3252	1.49771	0.489905	3.05714	0.00223461	0.0524268
ENSG00000128881	2920.5	-0.467791	0.153031	-3.05683	0.00223689	0.0524378
ENSG00000236556	54.376	2.07564	0.6791	3.05646	0.00223966	0.0524605
ENSG00000027075	470.466	0.836152	0.273596	3.05615	0.00224195	0.0524718
ENSG00000162951	191.127	1.75595	0.575035	3.05365	0.00226077	0.0528696
ENSG00000226978	40.3637	1.58826	0.520207	3.05313	0.00226464	0.0528876
ENSG00000258461	278.204	1.12962	0.369994	3.05306	0.00226518	0.0528876
ENSG00000106034	2605.45	-0.674319	0.22098	-3.05149	0.00227709	0.0531229
ENSG00000130635	51341.2	-0.587663	0.19261	-3.05105	0.0022804	0.0531576
ENSG00000114200	238.492	-1.09629	0.359397	-3.05037	0.00228561	0.053218
ENSG00000127249	470.165	-2.22665	0.729994	-3.05023	0.00228666	0.053218
ENSG00000257847	21.7266	2.35727	0.773032	3.04938	0.00229313	0.0533188
ENSG00000280443	26.3677	1.65864	0.543963	3.04918	0.00229466	0.0533188
ENSG00000133477	694.397	-1.4629	0.479945	-3.04807	0.00230319	0.0534742
ENSG00000142867	1339.32	-0.551567	0.180989	-3.04752	0.00230738	0.0535287
ENSG00000286856	14.1807	4.07463	1.33719	3.04716	0.00231012	0.0535494
ENSG00000279686	112.795	1.80865	0.593956	3.0451	0.00232605	0.0538756
ENSG00000109472	7448.25	-0.902699	0.296469	-3.04484	0.00232807	0.0538796
ENSG00000242768	129.414	1.17668	0.386483	3.04457	0.00233012	0.0538818
ENSG00000273456	41.2088	1.74217	0.572264	3.04434	0.00233188	0.0538818
ENSG00000067167	5012.34	-0.42961	0.141264	-3.04119	0.00235642	0.0544056
ENSG00000135776	578.244	-0.672566	0.221183	-3.04077	0.00235977	0.0544398
ENSG00000144229	91.8114	-2.31316	0.760967	-3.03977	0.0023676	0.0545769
ENSG00000258634	462.387	-0.61718	0.203171	-3.03774	0.00238363	0.0548968
ENSG00000129103	2463.18	-0.596316	0.196316	-3.03753	0.00238526	0.0548968
ENSG00000087303	9888.19	0.599037	0.197335	3.03564	0.00240028	0.0551989
ENSG00000120910	1121.9	-0.545135	0.179629	-3.03478	0.00240714	0.0553129
ENSG00000261003	24.6435	2.59369	0.854883	3.03397	0.00241356	0.0554165
ENSG00000179044	54.2043	1.31715	0.434347	3.03248	0.00242554	0.0556159
ENSG00000166025	20808.7	-0.55459	0.182887	-3.03241	0.00242607	0.0556159
ENSG00000169744	1133.68	-0.491607	0.162151	-3.03178	0.00243115	0.0556883
ENSG00000140022	974.241	-0.760722	0.250993	-3.03085	0.00243868	0.0557743
ENSG00000156804	1565.63	1.45256	0.47926	3.03084	0.00243875	0.0557743
ENSG00000208032	18.9004	4.42666	1.46074	3.03042	0.00244213	0.0557902
ENSG00000121691	862.231	-0.586973	0.193703	-3.03028	0.00244328	0.0557902
ENSG00000126785	197.568	1.7394	0.574194	3.02929	0.00245128	0.0558913
ENSG00000235292	31.1134	3.32566	1.09789	3.02915	0.00245246	0.0558913
ENSG00000279829	14.9721	3.00277	0.991335	3.02902	0.00245348	0.0558913
ENSG00000131196	681.765	0.792949	0.261875	3.02796	0.00246209	0.0560004
ENSG00000272316	310	-0.728955	0.240741	-3.02796	0.00246213	0.0560004
ENSG00000146833	522.146	-0.729807	0.241056	-3.02754	0.00246556	0.0560346
ENSG00000026297	421.104	-1.61988	0.535102	-3.02723	0.00246805	0.0560473
ENSG00000076641	4053.7	-0.888047	0.293494	-3.02578	0.00247994	0.0562734
ENSG00000168530	79.6323	-2.7994	0.925408	-3.02504	0.00248597	0.0563661
ENSG00000168758	1758.75	0.579887	0.191713	3.02476	0.00248833	0.0563755
ENSG00000137693	11470.5	-0.468147	0.15481	-3.02402	0.00249439	0.0564445
ENSG00000102385	289.357	1.44776	0.478795	3.02376	0.00249651	0.0564445
ENSG00000008086	3444.95	-1.36353	0.450951	-3.02368	0.0024972	0.0564445
ENSG00000272661	890.535	0.905832	0.299727	3.02219	0.00250956	0.0566797
ENSG00000288044	132.831	1.26393	0.41825	3.02195	0.00251153	0.0566801
ENSG00000173227	27.3824	1.58823	0.525641	3.02152	0.00251511	0.056717
ENSG00000234964	604.154	1.02971	0.340897	3.0206	0.00252275	0.0568452
ENSG00000128849	22043.3	0.832753	0.27572	3.02028	0.00252542	0.056861
ENSG00000112232	564.173	-2.34715	0.777305	-3.0196	0.0025311	0.0569448
ENSG00000122515	1847.94	0.503335	0.166708	3.01926	0.00253396	0.056965
ENSG00000158163	1326.54	0.520017	0.172265	3.0187	0.0025386	0.0570251
ENSG00000110917	9006.52	-0.476125	0.157775	-3.01776	0.00254653	0.057149
ENSG00000064607	4116.44	0.413832	0.137141	3.01758	0.00254805	0.057149
ENSG00000186834	2029.36	-0.636787	0.21113	-3.01609	0.00256055	0.0573851
ENSG00000285665	336.156	-0.836106	0.277272	-3.01547	0.00256579	0.05741
ENSG00000285844	54.3114	-2.1623	0.71708	-3.01542	0.0025662	0.05741
ENSG00000231177	59.8326	-1.25581	0.416486	-3.01526	0.00256759	0.05741
ENSG00000213949	20799.9	0.84281	0.279556	3.01481	0.00257138	0.0574505
ENSG00000121898	141.446	1.41999	0.471092	3.01425	0.00257613	0.0574949
ENSG00000260604	200.676	-2.14277	0.710911	-3.01411	0.00257733	0.0574949
ENSG00000250376	42.2241	-2.27299	0.754196	-3.01379	0.0025801	0.0575125
ENSG00000196116	569.564	-0.992904	0.329531	-3.01308	0.0025861	0.0575125
ENSG00000172795	6930.7	-0.549355	0.182327	-3.01303	0.00258657	0.0575125
ENSG00000129654	77.6758	-2.56391	0.850965	-3.01294	0.00258726	0.0575125
ENSG00000258908	1122.61	1.45362	0.482472	3.01286	0.00258802	0.0575125
ENSG00000099331	5768.04	0.4403	0.146163	3.01239	0.00259198	0.0575566
ENSG00000255282	132.87	0.865349	0.287521	3.00969	0.00261518	0.0580273
ENSG00000099725	1153.64	0.525705	0.174736	3.00857	0.00262477	0.0581958
ENSG00000286841	34.4951	-2.79212	0.928304	-3.00777	0.00263174	0.0583058
ENSG00000154310	4895.12	0.963236	0.320276	3.00751	0.00263394	0.05831
ENSG00000285966	19.1594	2.46481	0.819739	3.00682	0.00263999	0.0583995
ENSG00000048342	2072.13	0.545606	0.181472	3.00656	0.00264219	0.0584037
ENSG00000160223	222.166	-1.07261	0.356891	-3.00544	0.002652	0.0585695
ENSG00000267563	50.6638	2.46206	0.819256	3.00524	0.00265373	0.0585695
ENSG00000258739	53.4389	2.92415	0.973113	3.00495	0.00265627	0.0585812
ENSG00000135821	10865.7	-0.733753	0.244208	-3.00463	0.00265907	0.0585984
ENSG00000266680	100.561	-1.32826	0.442301	-3.00307	0.00267269	0.0588539
ENSG00000241111	1442.55	-0.588452	0.19598	-3.00261	0.00267678	0.0588992
ENSG00000133816	23088.5	1.17966	0.393284	2.99951	0.00270415	0.0594169
ENSG00000236240	31.8716	-2.63722	0.879304	-2.99921	0.00270676	0.0594169
ENSG00000147676	1006.46	-1.2372	0.412521	-2.99913	0.00270754	0.0594169
ENSG00000009413	5390.14	-0.53732	0.179165	-2.99902	0.00270848	0.0594169
ENSG00000188385	85.8291	-1.90199	0.634282	-2.99865	0.00271183	0.0594453
ENSG00000187185	225.914	1.91206	0.637738	2.99818	0.00271593	0.0594903
ENSG00000284746	68.4452	1.39356	0.464856	2.99784	0.00271903	0.0595134
ENSG00000140873	2031.86	-1.4142	0.471883	-2.99693	0.00272713	0.0596457
ENSG00000140795	4346.61	1.90375	0.635394	2.99617	0.00273397	0.0597143
ENSG00000279936	49.1651	2.78008	0.927909	2.99607	0.00273487	0.0597143
ENSG00000264443	152.577	-1.50782	0.503336	-2.99565	0.00273861	0.0597143
ENSG00000186148	32.6122	1.61817	0.540177	2.99563	0.00273879	0.0597143
ENSG00000259440	134.594	1.47619	0.492812	2.99543	0.00274055	0.0597143
ENSG00000123570	164.903	1.12436	0.375408	2.99504	0.00274406	0.0597461
ENSG00000126218	433.465	-1.91435	0.639244	-2.9947	0.00274711	0.0597676
ENSG00000184743	3220.36	-0.490657	0.163914	-2.99338	0.00275903	0.0599802
ENSG00000163898	838.065	-1.69412	0.565998	-2.99316	0.00276101	0.0599802
ENSG00000124181	8151.76	0.566704	0.189392	2.99223	0.00276949	0.0601194
ENSG00000189292	303.465	1.52201	0.508954	2.99046	0.0027856	0.0604239
ENSG00000139865	335.368	-2.53427	0.84752	-2.99022	0.0027878	0.0604267
ENSG00000287141	62.6145	1.8606	0.622491	2.98896	0.00279924	0.0605604
ENSG00000150556	226.968	-2.39273	0.800545	-2.98888	0.00280006	0.0605604
ENSG00000239553	53.514	-2.7906	0.933697	-2.98877	0.00280107	0.0605604
ENSG00000128512	3778.35	0.755673	0.252865	2.98845	0.00280401	0.0605604
ENSG00000161243	77.4507	-0.972391	0.325388	-2.9884	0.0028044	0.0605604
ENSG00000279427	22.8285	-2.92059	0.977587	-2.98755	0.00281223	0.0606843
ENSG00000288631	220.767	0.713209	0.238962	2.98462	0.00283934	0.0611894
ENSG00000089820	1042.41	0.624892	0.209375	2.98456	0.00283985	0.0611894
ENSG00000133519	726.253	0.725935	0.24332	2.98346	0.00285013	0.0613654
ENSG00000227220	1659.41	1.12841	0.378419	2.98191	0.00286452	0.0616297
ENSG00000152952	8222.47	0.610959	0.205014	2.98008	0.00288169	0.0619531
ENSG00000279970	154.355	-1.15037	0.386229	-2.97848	0.00289685	0.0621672
ENSG00000173137	235.006	0.727365	0.244209	2.97845	0.00289707	0.0621672
ENSG00000222009	562.192	0.630237	0.211606	2.97835	0.00289807	0.0621672
ENSG00000154263	41.542	-1.44625	0.485698	-2.97767	0.00290449	0.0622589
ENSG00000112379	689.442	-0.9608	0.322783	-2.97662	0.00291449	0.0624272
ENSG00000286990	48.5236	1.44972	0.487149	2.97592	0.00292114	0.0624952
ENSG00000254510	40.3867	1.65806	0.557175	2.97583	0.00292196	0.0624952
ENSG00000073711	4250.77	-0.505055	0.169739	-2.97548	0.00292526	0.0625197
ENSG00000285629	14703.5	0.614977	0.20672	2.97492	0.00293062	0.0625868
ENSG00000259974	1947.27	-1.89344	0.636514	-2.9747	0.00293271	0.0625868
ENSG00000250264	82.7717	-1.32644	0.446009	-2.97402	0.00293927	0.0626629
ENSG00000163960	9366.36	-0.428102	0.143959	-2.97377	0.00294167	0.0626629
ENSG00000125730	713.331	1.59561	0.536581	2.97366	0.00294275	0.0626629
ENSG00000166839	279.083	0.844059	0.2839	2.97309	0.00294819	0.0626888
ENSG00000185247	21.982	4.39103	1.47693	2.97308	0.00294829	0.0626888
ENSG00000007944	4283.7	-0.510596	0.171772	-2.97251	0.00295372	0.0627441
ENSG00000007171	23.1745	3.29103	1.10735	2.972	0.00295867	0.0627441
ENSG00000071537	6846.37	-0.536176	0.18043	-2.97165	0.002962	0.0627441
ENSG00000105186	1616.47	-0.772229	0.259866	-2.97164	0.00296216	0.0627441
ENSG00000011347	486.137	-1.58495	0.533417	-2.97132	0.00296521	0.0627441
ENSG00000241749	58.0554	1.87273	0.630331	2.97102	0.00296808	0.0627441
ENSG00000254885	22.185	3.09378	1.04136	2.9709	0.00296932	0.0627441
ENSG00000123728	3280.32	-0.483911	0.162896	-2.97067	0.00297151	0.0627441
ENSG00000286618	44.7193	2.97786	1.00243	2.97065	0.00297172	0.0627441
ENSG00000267580	34.5659	-1.76023	0.592578	-2.97046	0.00297354	0.0627441
ENSG00000179031	16.3061	-3.13261	1.05463	-2.97035	0.00297465	0.0627441
ENSG00000260228	102.553	1.66096	0.559321	2.96959	0.00298195	0.0628344
ENSG00000170485	307.671	-1.04579	0.352181	-2.96946	0.00298325	0.0628344
ENSG00000179270	61.2318	2.37629	0.800785	2.96746	0.00300275	0.063168
ENSG00000256943	18.5571	2.75619	0.928828	2.96739	0.00300345	0.063168
ENSG00000148153	827.287	-0.684171	0.230705	-2.96557	0.00302125	0.0634966
ENSG00000284661	61.9154	1.43109	0.482628	2.9652	0.00302484	0.0635259
ENSG00000002746	130.426	1.47314	0.496952	2.96434	0.00303334	0.0636585
ENSG00000107554	2290.69	-0.782989	0.264347	-2.96198	0.00305668	0.0640569
ENSG00000237911	157.01	1.66188	0.561072	2.96197	0.00305674	0.0640569
ENSG00000238250	39.6907	3.72736	1.25916	2.9602	0.00307437	0.06438
ENSG00000110723	1388.73	-0.686019	0.231773	-2.95988	0.00307762	0.0644017
ENSG00000168427	76.9168	1.83173	0.619059	2.95889	0.00308751	0.0645622
ENSG00000253972	303.691	-1.37408	0.464445	-2.95855	0.00309089	0.0645863
ENSG00000105048	12317.8	1.47589	0.499071	2.95728	0.00310366	0.0648065
ENSG00000263327	175.455	-0.802775	0.271523	-2.95656	0.00311089	0.0648792
ENSG00000105664	42.4328	3.38973	1.14654	2.95649	0.00311161	0.0648792
ENSG00000068781	2654.79	-0.624329	0.211269	-2.95514	0.0031253	0.0651179
ENSG00000120519	392.816	-0.93856	0.317642	-2.95477	0.003129	0.0651368
ENSG00000189144	623.954	-0.52921	0.179117	-2.95455	0.00313128	0.0651368
ENSG00000173261	42.0742	-1.46821	0.49696	-2.95438	0.00313294	0.0651368
ENSG00000278330	53.732	-1.12163	0.379736	-2.9537	0.00313986	0.0652341
ENSG00000237434	22.5158	3.76257	1.27419	2.95291	0.00314798	0.065356
ENSG00000163995	74.5383	2.0354	0.68949	2.95203	0.00315688	0.0654941
ENSG00000105778	3821.39	-0.415495	0.140817	-2.95061	0.00317142	0.0657487
ENSG00000269889	18.7069	2.08449	0.706814	2.94914	0.00318662	0.0660167
ENSG00000162591	3053.39	0.617775	0.209493	2.94891	0.00318898	0.0660185
ENSG00000198624	1816.21	0.691074	0.234563	2.94622	0.00321686	0.0665483
ENSG00000278275	161.788	0.787254	0.267262	2.94563	0.00322301	0.066628
ENSG00000245571	169.984	-1.88674	0.640655	-2.94502	0.00322936	0.0666754
ENSG00000203727	1309.69	-0.65784	0.223378	-2.94497	0.0032299	0.0666754
ENSG00000235096	57.5821	1.85032	0.628474	2.94414	0.0032385	0.0668056
ENSG00000159173	4637.9	1.39038	0.472314	2.94377	0.00324244	0.0668393
ENSG00000052749	989.187	0.483663	0.164389	2.94218	0.00325908	0.0671347
ENSG00000196517	557.205	-0.922089	0.313598	-2.94036	0.00327833	0.067446
ENSG00000285973	171.861	0.94602	0.321742	2.94031	0.00327884	0.067446
ENSG00000087116	626.127	0.806722	0.27441	2.93984	0.00328383	0.067501
ENSG00000237786	203.789	1.79697	0.611401	2.93911	0.00329158	0.0675684
ENSG00000140254	60.6927	-2.05822	0.700292	-2.93909	0.00329176	0.0675684
ENSG00000196511	255.011	-1.95797	0.666336	-2.93842	0.00329892	0.0676674
ENSG00000151572	1421.5	1.81934	0.619592	2.93635	0.00332104	0.0680732
ENSG00000164176	2366.43	0.691355	0.235486	2.93586	0.00332623	0.0681314
ENSG00000285595	78.569	1.91895	0.654038	2.934	0.0033462	0.0684626
ENSG00000165959	934.107	-1.42626	0.486128	-2.93392	0.00334711	0.0684626
ENSG00000248780	36.2793	-1.37959	0.470634	-2.93135	0.00337493	0.0689829
ENSG00000106605	946.455	-0.768919	0.262395	-2.93039	0.00338539	0.069148
ENSG00000138696	425.671	-1.39509	0.476182	-2.92974	0.00339248	0.0692443
ENSG00000106780	893.18	-1.02392	0.349608	-2.92876	0.00340321	0.0694123
ENSG00000176532	331.409	-1.52738	0.521548	-2.92855	0.00340549	0.0694123
ENSG00000125740	524.868	-2.16168	0.738209	-2.92827	0.00340853	0.0694131
ENSG00000172572	3514.59	-0.691999	0.23633	-2.92811	0.00341031	0.0694131
ENSG00000229673	14.2331	4.08216	1.39446	2.92742	0.0034179	0.069489
ENSG00000278224	305.483	0.785028	0.268176	2.92729	0.00341935	0.069489
ENSG00000108510	8969.9	-0.420566	0.143679	-2.92712	0.00342122	0.069489
ENSG00000148926	1544.03	-1.26604	0.432624	-2.92642	0.00342892	0.0695967
ENSG00000245848	98.3327	-1.72134	0.588394	-2.92549	0.00343915	0.0697508
ENSG00000115295	1024.82	-0.524733	0.179378	-2.92529	0.00344131	0.0697508
ENSG00000254484	47.3608	2.04242	0.698275	2.92495	0.00344516	0.0697733
ENSG00000154146	55.935	1.15162	0.39375	2.92476	0.00344723	0.0697733
ENSG00000278694	50.756	3.36067	1.14926	2.9242	0.00345346	0.0698508
ENSG00000286790	197.812	-1.0866	0.37175	-2.92292	0.00346762	0.0700439
ENSG00000158874	1462.87	-1.17786	0.402976	-2.9229	0.00346783	0.0700439
ENSG00000015520	74.5131	-2.43341	0.833015	-2.92121	0.00348679	0.0703779
ENSG00000122786	67011.9	0.663048	0.227142	2.91909	0.00351059	0.0707875
ENSG00000138829	23237.9	-0.599723	0.205457	-2.91896	0.00351196	0.0707875
ENSG00000150471	2652.02	-0.823621	0.282258	-2.91797	0.00352319	0.0709647
ENSG00000165794	38.0137	-1.47392	0.505258	-2.91716	0.00353239	0.0710276
ENSG00000228663	321.345	0.614236	0.210561	2.91715	0.0035325	0.0710276
ENSG00000118194	20761	1.39376	0.477797	2.91704	0.00353365	0.0710276
ENSG00000142552	336.941	0.927919	0.31815	2.91661	0.00353856	0.0710772
ENSG00000237990	426.062	-1.13436	0.389019	-2.91596	0.00354602	0.0711776
ENSG00000155657	125103	1.50702	0.516879	2.91561	0.00354992	0.0712068
ENSG00000214401	41.6743	2.0786	0.713818	2.91195	0.00359184	0.0719979
ENSG00000176857	367.1	-1.11967	0.384576	-2.91144	0.00359765	0.0720227
ENSG00000183463	90.5406	-3.40377	1.16912	-2.91141	0.00359804	0.0720227
ENSG00000248343	172.677	0.997094	0.342507	2.91117	0.00360082	0.0720288
ENSG00000087128	15.0918	-3.44095	1.18249	-2.90993	0.00361512	0.0722133
ENSG00000131979	85.0222	-1.44761	0.497477	-2.90991	0.00361537	0.0722133
ENSG00000188649	114.022	1.7349	0.596241	2.90972	0.0036175	0.0722133
ENSG00000288607	225.25	0.757474	0.26037	2.90922	0.00362327	0.0722788
ENSG00000225328	71.3514	-3.33599	1.14688	-2.90876	0.00362869	0.0723006
ENSG00000273061	64.2293	2.04859	0.704296	2.9087	0.00362935	0.0723006
ENSG00000099901	4348.1	0.515553	0.177299	2.90781	0.00363966	0.072378
ENSG00000099994	109.18	-1.28194	0.440867	-2.90777	0.00364011	0.072378
ENSG00000157510	509.991	1.26761	0.435964	2.9076	0.00364214	0.072378
ENSG00000221843	113.781	-1.11612	0.383876	-2.90751	0.0036432	0.072378
ENSG00000226403	240.617	1.4014	0.48209	2.90693	0.00364996	0.0724628
ENSG00000265664	23.6498	-2.71763	0.93499	-2.90658	0.003654	0.0724934
ENSG00000116729	8664.69	0.637966	0.219561	2.90565	0.00366495	0.0726116
ENSG00000232615	161.109	-0.902367	0.310556	-2.90565	0.00366495	0.0726116
ENSG00000257551	158.092	-1.10117	0.379161	-2.90423	0.00368155	0.0728007
ENSG00000286600	19648	1.38	0.47521	2.90398	0.00368454	0.0728007
ENSG00000274333	2356.62	0.657314	0.226351	2.90396	0.00368481	0.0728007
ENSG00000129038	3027.87	0.662956	0.228305	2.90381	0.00368649	0.0728007
ENSG00000198758	70.3266	-2.20696	0.760032	-2.90377	0.00368703	0.0728007
ENSG00000151893	4731.08	-0.391098	0.134716	-2.90312	0.00369465	0.0729016
ENSG00000273221	237.581	-0.652909	0.224922	-2.90282	0.00369819	0.0729219
ENSG00000166436	507.592	-0.59584	0.205339	-2.90173	0.00371107	0.0731263
ENSG00000104490	591.401	0.551407	0.190063	2.90118	0.00371757	0.0732046
ENSG00000170961	1938.15	-0.552994	0.190648	-2.9006	0.00372448	0.0732632
ENSG00000286696	49.5273	1.39985	0.482654	2.90032	0.00372785	0.0732632
ENSG00000250748	38.6241	2.83052	0.975976	2.90019	0.00372934	0.0732632
ENSG00000113494	150.015	1.09046	0.37601	2.90008	0.00373063	0.0732632
ENSG00000213450	31.2818	2.80529	0.967689	2.89896	0.00374404	0.0734767
ENSG00000139209	152.899	-1.38536	0.478105	-2.89761	0.00376019	0.0737439
ENSG00000115267	80.7652	-2.78796	0.962248	-2.89734	0.00376345	0.0737581
ENSG00000141622	67.9602	1.45139	0.501055	2.89666	0.00377155	0.0737935
ENSG00000162639	76.614	1.88899	0.652146	2.89658	0.00377255	0.0737935
ENSG00000251095	1336.31	-1.42654	0.492494	-2.89655	0.00377288	0.0737935
ENSG00000226878	20.5817	2.74317	0.947141	2.89626	0.00377634	0.0738114
ENSG00000143320	12551.5	1.04459	0.360768	2.89547	0.00378592	0.0739225
ENSG00000013016	1058.36	0.579707	0.200219	2.89537	0.00378711	0.0739225
ENSG00000171862	6849.77	-0.372344	0.128638	-2.89452	0.00379739	0.0740734
ENSG00000254685	466.715	-0.66016	0.228102	-2.89415	0.0038019	0.0741115
ENSG00000255545	26.5926	3.35156	1.15873	2.89244	0.00382267	0.0744665
ENSG00000135047	3058.64	-0.733938	0.253769	-2.89215	0.00382611	0.0744835
ENSG00000232884	26.5959	2.52078	0.871789	2.8915	0.00383405	0.0745526
ENSG00000265142	292.638	0.972256	0.336253	2.89144	0.00383479	0.0745526
ENSG00000129951	1434.47	0.670262	0.231828	2.89121	0.00383761	0.0745574
ENSG00000213221	248.369	1.02152	0.353379	2.89073	0.00384343	0.0746206
ENSG00000137269	4740.97	-0.38683	0.133945	-2.88798	0.00387723	0.0750959
ENSG00000184014	4200.45	0.514101	0.178016	2.88795	0.00387767	0.0750959
ENSG00000145476	122.658	-1.62506	0.562704	-2.88794	0.00387769	0.0750959
ENSG00000144320	2076.71	-0.414125	0.1434	-2.8879	0.00387825	0.0750959
ENSG00000279819	51.6466	1.89828	0.657417	2.88748	0.00388346	0.0751467
ENSG00000160199	1634.82	-0.58391	0.202357	-2.88554	0.00390743	0.0755601
ENSG00000151623	480.59	-0.842373	0.29197	-2.88513	0.00391248	0.0756074
ENSG00000243955	182.757	-1.24433	0.431399	-2.88442	0.00392139	0.0757292
ENSG00000228495	157.563	2.31309	0.802006	2.88413	0.00392495	0.0757476
ENSG00000179562	1174.16	-0.578733	0.200683	-2.88382	0.00392888	0.075773
ENSG00000258234	14.1867	-3.03304	1.05199	-2.88316	0.00393713	0.0758818
ENSG00000255136	57.8237	-2.43487	0.844633	-2.88276	0.00394211	0.0759275
ENSG00000101335	13742.4	0.776375	0.269374	2.88215	0.00394976	0.0760243
ENSG00000111319	212.432	-2.11966	0.735661	-2.8813	0.00396035	0.07611
ENSG00000187527	28.7372	-3.05413	1.06003	-2.88117	0.00396207	0.07611
ENSG00000103710	119.607	1.35903	0.471695	2.88117	0.00396207	0.07611
ENSG00000118407	7170.14	1.02536	0.356092	2.87947	0.0039834	0.0764692
ENSG00000235831	205.776	0.864247	0.300171	2.87918	0.00398706	0.0764889
ENSG00000114698	699.309	-0.746083	0.25918	-2.87863	0.00399408	0.0765729
ENSG00000175093	161.319	1.47071	0.511095	2.87756	0.0040076	0.0767815
ENSG00000135048	7479.9	0.54768	0.190365	2.877	0.00401477	0.0768681
ENSG00000057663	998.444	-0.702535	0.24426	-2.87618	0.0040252	0.0770099
ENSG00000134207	189.582	-2.20157	0.765499	-2.876	0.00402748	0.0770099
ENSG00000165548	365.363	-0.58352	0.202954	-2.87513	0.00403856	0.0771252
ENSG00000086300	65.2948	-1.6991	0.590987	-2.87502	0.00404008	0.0771252
ENSG00000167874	2107.88	-0.843243	0.293311	-2.87491	0.00404147	0.0771252
ENSG00000213214	1068.33	-1.17297	0.408205	-2.87349	0.00405966	0.07742
ENSG00000169129	2740.14	-0.588973	0.204995	-2.87311	0.00406452	0.07742
ENSG00000162623	679.748	-0.614096	0.213741	-2.87308	0.00406491	0.07742
ENSG00000175061	6021.86	-0.416158	0.144891	-2.87221	0.00407611	0.0775824
ENSG00000151611	579.425	-0.531604	0.185104	-2.87192	0.00407986	0.0776028
ENSG00000172728	1456.55	-0.705263	0.245612	-2.87145	0.00408592	0.0776672
ENSG00000173083	54.7463	-1.99128	0.694069	-2.869	0.00411777	0.0782214
ENSG00000257341	69.4396	1.55788	0.54306	2.86871	0.00412144	0.07824
ENSG00000267713	13.4691	2.75989	0.962402	2.86771	0.0041346	0.0783682
ENSG00000174963	166.779	-1.74615	0.608922	-2.86761	0.00413591	0.0783682
ENSG00000102032	153.638	1.35981	0.474202	2.86758	0.00413629	0.0783682
ENSG00000144677	1283.82	-0.594641	0.207452	-2.8664	0.00415171	0.0786092
ENSG00000260586	143.425	1.60932	0.561744	2.86487	0.00417182	0.0789384
ENSG00000136490	408.654	0.699957	0.244359	2.86446	0.00417715	0.0789717
ENSG00000224081	395.656	-1.3171	0.45983	-2.86432	0.00417901	0.0789717
ENSG00000257864	29.8259	2.61468	0.91294	2.86402	0.00418297	0.0789951
ENSG00000004399	3876.9	0.552083	0.192834	2.86299	0.00419661	0.0792012
ENSG00000091490	3586.3	0.950978	0.332401	2.86093	0.00422395	0.0796653
ENSG00000278408	60.1152	1.42913	0.499587	2.86063	0.00422795	0.0796891
ENSG00000198744	4876.78	0.713858	0.249596	2.86005	0.00423573	0.0797474
ENSG00000244757	72.6796	1.2158	0.425189	2.85943	0.00424409	0.0797474
ENSG00000175115	12133.3	0.580837	0.203132	2.85941	0.00424436	0.0797474
ENSG00000147257	22756.5	-1.19995	0.419725	-2.85888	0.00425136	0.0797474
ENSG00000225606	16.536	-3.08902	1.08051	-2.85886	0.00425162	0.0797474
ENSG00000264666	66.2769	1.04796	0.366567	2.85884	0.00425191	0.0797474
ENSG00000111860	3509.09	-0.6836	0.239125	-2.85876	0.00425305	0.0797474
ENSG00000178741	1748.77	0.447747	0.156631	2.85861	0.00425505	0.0797474
ENSG00000243069	69.7619	1.2886	0.450788	2.85855	0.00425576	0.0797474
ENSG00000270426	50.241	2.42515	0.848868	2.85692	0.00427768	0.0801066
ENSG00000206527	1841.07	-0.483699	0.169391	-2.85552	0.00429659	0.0804088
ENSG00000001460	356.138	-0.572419	0.200528	-2.85456	0.00430963	0.0806008
ENSG00000237740	18.3733	4.15078	1.45419	2.85435	0.00431249	0.0806026
ENSG00000130176	3518.33	1.00804	0.353294	2.85327	0.00432717	0.0808249
ENSG00000163382	1073.12	0.738197	0.25885	2.85183	0.00434683	0.0811399
ENSG00000165802	1077.22	0.525493	0.184344	2.85061	0.00436352	0.081399
ENSG00000225968	665.938	0.537165	0.188506	2.84959	0.0043775	0.0815542
ENSG00000198837	1053.4	0.569497	0.199855	2.84955	0.00437818	0.0815542
ENSG00000248476	136.394	-1.24623	0.437365	-2.84939	0.00438026	0.0815542
ENSG00000140403	92.3196	1.7547	0.615945	2.84879	0.00438852	0.0815754
ENSG00000288637	1510.53	-0.550395	0.193205	-2.84876	0.00438894	0.0815754
ENSG00000162769	850.012	-0.638974	0.224327	-2.84841	0.00439389	0.0815754
ENSG00000067082	4784.09	-0.489135	0.171729	-2.84831	0.00439526	0.0815754
ENSG00000143127	82.3495	1.37871	0.484046	2.84829	0.00439544	0.0815754
ENSG00000204300	144.576	-1.76435	0.619559	-2.84775	0.004403	0.0816635
ENSG00000182752	9737.37	1.16083	0.407698	2.84728	0.00440942	0.0817305
ENSG00000166091	95.7641	2.49547	0.876558	2.8469	0.00441472	0.0817766
ENSG00000227200	25.5731	1.72189	0.604963	2.84627	0.00442349	0.0818576
ENSG00000167755	701.294	1.35239	0.475158	2.84618	0.00442474	0.0818576
ENSG00000119673	181.191	0.799681	0.281004	2.8458	0.00443	0.0818857
ENSG00000154556	10600.3	0.858323	0.301625	2.84566	0.00443189	0.0818857
ENSG00000081320	2036.44	0.707961	0.24891	2.84424	0.00445172	0.0821577
ENSG00000279613	28.1832	3.17556	1.1165	2.8442	0.00445227	0.0821577
ENSG00000265666	153.106	0.798682	0.280839	2.84391	0.00445635	0.0821807
ENSG00000282865	162.713	-1.70295	0.598896	-2.84348	0.00446237	0.0822372
ENSG00000286196	62.9826	2.26457	0.796511	2.84311	0.00446762	0.0822372
ENSG00000221836	56.9616	-2.29639	0.807712	-2.84309	0.0044679	0.0822372
ENSG00000269514	147.345	-1.0453	0.3677	-2.8428	0.00447193	0.0822592
ENSG00000163935	489.785	-0.977802	0.344101	-2.84161	0.00448858	0.0824019
ENSG00000258301	531.534	1.00222	0.352714	2.84145	0.00449084	0.0824019
ENSG00000094755	35.3859	-3.71181	1.30631	-2.84145	0.00449096	0.0824019
ENSG00000083067	95.9854	2.12996	0.749628	2.84135	0.00449226	0.0824019
ENSG00000006432	1958.25	-0.678776	0.238901	-2.84124	0.00449388	0.0824019
ENSG00000273049	34.3472	-2.45797	0.865524	-2.83986	0.00451333	0.0827004
ENSG00000142627	2419.3	0.535398	0.188546	2.83962	0.00451677	0.0827004
ENSG00000248409	186.4	1.0914	0.384366	2.83948	0.0045187	0.0827004
ENSG00000125354	1849.13	1.02889	0.362382	2.83923	0.00452222	0.0827127
ENSG00000198087	3874.32	-0.679593	0.239524	-2.83727	0.00455018	0.0831538
ENSG00000261959	18.3151	4.09917	1.44492	2.83695	0.00455464	0.0831538
ENSG00000137285	3982.69	-0.572363	0.201754	-2.83693	0.00455492	0.0831538
ENSG00000258072	15.4791	-2.08053	0.733609	-2.83603	0.00456785	0.0833076
ENSG00000176438	677.796	-0.805752	0.284122	-2.83594	0.00456908	0.0833076
ENSG00000225572	156.465	1.23509	0.435803	2.83406	0.00459613	0.0837481
ENSG00000002834	12855.3	-0.413373	0.14588	-2.83365	0.00460197	0.083802
ENSG00000251244	126.604	1.76588	0.623255	2.83332	0.00460675	0.0838366
ENSG00000197256	3401.05	0.65747	0.232155	2.83203	0.00462531	0.0840835
ENSG00000230836	66.2375	1.50261	0.53062	2.83179	0.00462877	0.0840835
ENSG00000127603	61737	0.388441	0.137185	2.83151	0.00463286	0.0840835
ENSG00000053108	37.6069	2.8261	0.998094	2.8315	0.00463307	0.0840835
ENSG00000092054	8448.23	3.41116	1.20477	2.83137	0.00463489	0.0840835
ENSG00000229294	80.2632	1.49143	0.526839	2.8309	0.0046417	0.0840835
ENSG00000286409	19.0475	3.82857	1.35243	2.83088	0.00464208	0.0840835
ENSG00000235526	31.371	2.93134	1.03553	2.83078	0.00464348	0.0840835
ENSG00000231607	1240.8	-0.956947	0.338095	-2.83041	0.00464883	0.0841075
ENSG00000266708	583.581	0.843857	0.298152	2.83029	0.0046506	0.0841075
ENSG00000198899	120044	0.61637	0.217794	2.83006	0.00465399	0.0841164
ENSG00000103528	638.124	-0.752476	0.265938	-2.82952	0.00466175	0.0842044
ENSG00000065675	216.3	1.3091	0.46271	2.8292	0.00466643	0.0842318
ENSG00000118369	636.909	0.712911	0.251999	2.82902	0.00466907	0.0842318
ENSG00000128272	10630.4	-0.475396	0.168064	-2.82867	0.00467425	0.0842728
ENSG00000111728	198.27	-1.38406	0.489381	-2.82817	0.00468143	0.0843499
ENSG00000136802	3630.37	0.549272	0.194257	2.82755	0.00469053	0.0844615
ENSG00000282358	56.9753	3.83462	1.35692	2.82597	0.00471381	0.0848163
ENSG00000277067	1854.54	0.717241	0.253817	2.82581	0.00471607	0.0848163
ENSG00000171992	9787.87	1.11875	0.395986	2.82523	0.0047247	0.0849188
ENSG00000123612	28.3683	-2.01099	0.712018	-2.82435	0.00473769	0.0850998
ENSG00000272446	59.4898	1.2876	0.455951	2.82399	0.00474293	0.0851177
ENSG00000137962	4222.63	-0.447056	0.158313	-2.82388	0.00474455	0.0851177
ENSG00000270956	769.136	1.34814	0.477563	2.82296	0.00475827	0.0853111
ENSG00000174697	16.5277	4.3139	1.52851	2.82229	0.00476815	0.0854356
ENSG00000126821	425.507	-0.824513	0.292187	-2.82187	0.00477448	0.0854961
ENSG00000085982	2064.92	-0.41308	0.146406	-2.82147	0.00478046	0.0855504
ENSG00000154856	51.3358	1.52479	0.540521	2.82096	0.00478797	0.0856322
ENSG00000117036	2870.92	-0.442892	0.157028	-2.82047	0.00479533	0.0856836
ENSG00000279458	1196.74	-0.898579	0.318603	-2.82038	0.00479675	0.0856836
ENSG00000269246	31.4454	2.44913	0.868807	2.81896	0.00481799	0.085998
ENSG00000272418	25.8801	4.59763	1.63106	2.81881	0.00482027	0.085998
ENSG00000120915	568.115	-0.885358	0.314187	-2.81793	0.00483339	0.0860451
ENSG00000138821	4915.71	-0.814077	0.288893	-2.81791	0.00483367	0.0860451
ENSG00000271218	696.602	-0.815074	0.289265	-2.81774	0.00483625	0.0860451
ENSG00000267712	13.9944	-3.09254	1.0976	-2.81755	0.00483909	0.0860451
ENSG00000171811	220.571	1.46573	0.520219	2.81752	0.00483963	0.0860451
ENSG00000254042	1650.47	-0.921047	0.326908	-2.81745	0.00484068	0.0860451
ENSG00000167074	447.406	-0.529923	0.188138	-2.81667	0.00485241	0.0861907
ENSG00000127578	68.8625	1.93185	0.685947	2.81632	0.00485765	0.0861907
ENSG00000224690	40.6081	2.77386	0.984926	2.81632	0.00485778	0.0861907
ENSG00000172236	27.5499	3.96951	1.40979	2.81568	0.00486744	0.0863095
ENSG00000170439	18.0747	-2.25878	0.802394	-2.81505	0.00487692	0.0864247
ENSG00000100918	3217.99	0.779344	0.27687	2.81484	0.00488018	0.0864297
ENSG00000268056	791.12	0.7299	0.259366	2.81417	0.00489034	0.0865338
ENSG00000110975	2042.57	-0.480715	0.170826	-2.81406	0.00489201	0.0865338
ENSG00000188770	56.5286	3.72217	1.32368	2.81198	0.00492378	0.0870427
ENSG00000198342	291.927	-0.824864	0.293455	-2.81087	0.00494076	0.0872898
ENSG00000110315	954.793	-0.504485	0.179519	-2.8102	0.00495106	0.0874185
ENSG00000153071	8139.87	-0.56034	0.199411	-2.80997	0.00495454	0.0874268
ENSG00000108387	163.418	1.10177	0.392343	2.80818	0.00498228	0.087863
ENSG00000122707	1884.91	0.988051	0.351979	2.80713	0.00499856	0.0880967
ENSG00000004139	1619.16	-0.589983	0.210205	-2.8067	0.00500512	0.0881587
ENSG00000248973	14.9032	3.73954	1.33259	2.80623	0.00501253	0.0882358
ENSG00000283674	2252.92	0.848009	0.302212	2.80601	0.00501594	0.0882423
ENSG00000132819	406.446	0.615605	0.219416	2.80566	0.00502144	0.0882855
ENSG00000198420	18586.6	-0.404551	0.144234	-2.80483	0.0050343	0.088458
ENSG00000198682	1536.87	0.783799	0.279516	2.80413	0.00504532	0.0885981
ENSG00000184305	401.323	-2.23393	0.796716	-2.80392	0.00504852	0.0886007
ENSG00000267316	16.1371	2.14138	0.763798	2.80359	0.00505366	0.0886375
ENSG00000258728	647.87	0.544925	0.19441	2.80297	0.00506347	0.0887558
ENSG00000265967	237.748	0.830607	0.296354	2.80275	0.00506681	0.0887609
ENSG00000276077	1875.7	0.699994	0.24981	2.8021	0.00507705	0.0888866
ENSG00000228703	910.858	0.841492	0.300496	2.80034	0.00510485	0.0893195
ENSG00000188459	129.6	-0.818354	0.292273	-2.79996	0.00511083	0.0893703
ENSG00000259458	57.0699	-1.67302	0.597618	-2.79949	0.00511836	0.089448
ENSG00000160801	652.521	1.14305	0.408478	2.79832	0.0051369	0.0897181
ENSG00000035499	294.149	-0.965533	0.345081	-2.79799	0.00514217	0.0897562
ENSG00000005020	369.39	-1.07019	0.382769	-2.79591	0.00517542	0.0902067
ENSG00000157368	69.3193	1.86485	0.667038	2.79571	0.00517852	0.0902067
ENSG00000225213	42.1791	1.26301	0.451769	2.79569	0.00517885	0.0902067
ENSG00000159110	973.761	0.704608	0.252042	2.7956	0.0051804	0.0902067
ENSG00000279598	2323.92	1.35826	0.486175	2.79377	0.00520983	0.0906233
ENSG00000226278	178.977	-1.00713	0.360499	-2.79372	0.00521056	0.0906233
ENSG00000288602	477.177	-0.579268	0.207404	-2.79294	0.00522318	0.0907884
ENSG00000106565	367.88	2.1363	0.764981	2.79262	0.00522829	0.0908229
ENSG00000183454	985.079	-0.715295	0.256155	-2.79243	0.00523144	0.0908232
ENSG00000225793	5241.75	0.981454	0.351622	2.79122	0.005251	0.0911083
ENSG00000096696	81163.2	-0.688533	0.246731	-2.79063	0.00526063	0.0912208
ENSG00000135916	8607.78	0.47782	0.171302	2.78935	0.00528146	0.0915275
ENSG00000260918	127.188	-1.45694	0.5225	-2.78839	0.00529705	0.0917428
ENSG00000141179	677.804	-0.615256	0.220721	-2.78748	0.005312	0.091947
ENSG00000279781	34.1383	1.75635	0.630187	2.78703	0.00531935	0.0920193
ENSG00000100968	1711.44	0.795914	0.285697	2.78586	0.00533852	0.092296
ENSG00000250320	631.234	0.603174	0.216571	2.7851	0.00535108	0.0924581
ENSG00000110906	3757.79	0.47378	0.17018	2.78399	0.0053694	0.0927039
ENSG00000166317	2464.63	1.79563	0.645014	2.78386	0.00537169	0.0927039
ENSG00000233622	484.902	0.718929	0.2583	2.78331	0.00538069	0.0928042
ENSG00000186660	4994.62	-0.37823	0.135921	-2.78272	0.00539051	0.0929184
ENSG00000273489	1178.5	-0.580536	0.20866	-2.78221	0.00539896	0.0930087
ENSG00000196510	1142.75	0.510855	0.183631	2.78196	0.00540316	0.093026
ENSG00000106211	7401.55	0.641982	0.230812	2.7814	0.00541242	0.0931241
ENSG00000175264	93.3976	1.20484	0.433234	2.78104	0.00541842	0.0931241
ENSG00000228960	178.506	-1.07764	0.387494	-2.78104	0.00541848	0.0931241
ENSG00000182979	2760.76	0.413916	0.148874	2.78031	0.00543074	0.0932797
ENSG00000282860	40.9417	2.69016	0.967712	2.77992	0.00543723	0.0933358
ENSG00000185129	2614.49	-0.569662	0.205074	-2.77783	0.00547231	0.0938759
ENSG00000270277	1201.03	1.41694	0.51015	2.7775	0.00547795	0.0938759
ENSG00000120063	3521.93	-0.416478	0.149949	-2.77747	0.00547838	0.0938759
ENSG00000275896	1070	-3.60157	1.29687	-2.77713	0.00548412	0.0939188
ENSG00000166147	23950.3	0.473489	0.170529	2.77658	0.00549335	0.0940214
ENSG00000149177	3251.76	-0.440403	0.158704	-2.77499	0.0055203	0.0944234
ENSG00000162390	491.258	0.906321	0.32664	2.77468	0.00552565	0.0944234
ENSG00000163827	125.679	1.46033	0.526315	2.77462	0.00552659	0.0944234
ENSG00000215375	3060.48	0.885478	0.319178	2.77424	0.00553304	0.0944781
ENSG00000197465	50.1488	3.01804	1.08816	2.77353	0.00554519	0.0946299
ENSG00000105499	100.61	1.0445	0.376673	2.77295	0.00555503	0.0947422
ENSG00000204176	1212.88	0.476124	0.17173	2.77252	0.00556249	0.0948136
ENSG00000259018	79.2004	1.03743	0.374364	2.77119	0.00558521	0.0951452
ENSG00000106723	3743.38	-0.418489	0.151029	-2.77091	0.00559004	0.0951717
ENSG00000232675	43.3734	-2.66903	0.963442	-2.7703	0.00560042	0.0952924
ENSG00000157110	7341.74	0.720399	0.260104	2.76966	0.00561154	0.0954258
ENSG00000091129	150.164	-1.56521	0.565183	-2.76938	0.00561632	0.0954512
ENSG00000182667	221.769	1.18215	0.427101	2.76784	0.00564284	0.0958041
ENSG00000173011	1429.99	-0.575511	0.207931	-2.7678	0.00564369	0.0958041
ENSG00000275496	1634.04	0.647656	0.234013	2.7676	0.00564706	0.0958054
ENSG00000160360	1155.66	0.489398	0.176877	2.76688	0.00565958	0.0959218
ENSG00000059378	147.757	-0.766245	0.276954	-2.76668	0.00566294	0.0959218
ENSG00000116678	4431	1.15863	0.418787	2.76663	0.00566383	0.0959218
ENSG00000138615	732.156	1.03143	0.372944	2.76564	0.00568121	0.0961232
ENSG00000284485	87.5203	-2.7753	1.00352	-2.76557	0.00568234	0.0961232
ENSG00000153064	37.22	-2.04524	0.739817	-2.76452	0.00570058	0.0963512
ENSG00000253308	14.5417	2.49325	0.901907	2.76442	0.00570245	0.0963512
ENSG00000144118	2144.06	-0.535894	0.193874	-2.76414	0.00570739	0.0963785
ENSG00000164120	483.343	-1.65569	0.599082	-2.76372	0.00571469	0.0964457
ENSG00000254680	1139.83	1.17822	0.426461	2.76277	0.00573126	0.0966692
ENSG00000143756	1868.16	-0.613951	0.222279	-2.76208	0.0057435	0.0968195
ENSG00000249089	38.3589	2.64072	0.956534	2.76072	0.00576741	0.0971662
ENSG00000201432	19.7526	2.21225	0.801844	2.75896	0.00579861	0.097556
ENSG00000107731	4328.75	0.973087	0.352715	2.75885	0.00580048	0.097556
ENSG00000226149	338.97	1.22021	0.442289	2.75884	0.00580063	0.097556
ENSG00000133026	81477.4	0.486965	0.17655	2.75823	0.00581148	0.097682
ENSG00000166886	1326.85	0.491798	0.178331	2.75779	0.00581941	0.0977587
ENSG00000179059	154.712	-1.26847	0.460167	-2.75655	0.00584149	0.0980462
ENSG00000213023	30.1527	3.15969	1.1463	2.75642	0.00584372	0.0980462
ENSG00000082996	1105.76	-0.587494	0.213175	-2.75593	0.00585252	0.0980462
ENSG00000261864	261.522	-0.77087	0.27973	-2.75577	0.0058555	0.0980462
ENSG00000248587	89.7706	-1.95289	0.708796	-2.75523	0.00586518	0.0980462
ENSG00000071794	3500.23	0.621356	0.225528	2.75511	0.00586717	0.0980462
ENSG00000137547	949.323	0.771121	0.279899	2.755	0.00586924	0.0980462
ENSG00000122035	277.048	-1.72037	0.624453	-2.755	0.00586927	0.0980462
ENSG00000031081	2303.45	-0.642852	0.233342	-2.75498	0.00586964	0.0980462
ENSG00000136436	2571.39	-0.451923	0.164041	-2.75494	0.00587028	0.0980462
ENSG00000248527	27211.4	0.681302	0.24739	2.75396	0.00588782	0.0982826
ENSG00000149089	687.488	-0.849765	0.308638	-2.75327	0.00590024	0.0984334
ENSG00000133056	2324.37	-0.61149	0.222264	-2.75119	0.00593793	0.0990053
ENSG00000178726	987.259	0.677658	0.246368	2.7506	0.0059487	0.0991048
ENSG00000198674	31.5327	-2.34428	0.852314	-2.75048	0.00595072	0.0991048
ENSG00000131378	5550.13	0.989003	0.359688	2.74962	0.00596649	0.0992654
ENSG00000279481	145.016	1.17638	0.427838	2.74958	0.0059672	0.0992654
ENSG00000260790	46.3825	2.18136	0.793416	2.74933	0.00597169	0.0992832
ENSG00000132855	198.284	-1.06889	0.388934	-2.74825	0.00599149	0.0995554
ENSG00000152192	714.26	2.07711	0.755942	2.74772	0.00600119	0.0996595
ENSG00000250742	1032.61	-1.14377	0.416371	-2.74699	0.00601448	0.0998231
ENSG00000223799	314.84	0.767809	0.279582	2.74628	0.00602761	0.0999839

## Sheet: WTvsNLS_R634Q
#Data are generated using DeSeq2[58] package (v. 1.36.0) with default statistics and column naming. Pairwise comparisons between genotypes were performed (expression ~ genotype). Adjusted p values were calculated using the Benjamin & Hochberg method.
Gene_id	baseMean	log2FoldChange	lfcSE	stat	pvalue	padj
ENSG00000240409	5874.19	-1.12893	0.158811	-7.10864	1.1719e-12	2.46778e-08
ENSG00000210195	5239.66	-0.958058	0.159228	-6.0169	1.77786e-09	1.87191e-05
ENSG00000162444	522.163	-0.872583	0.158583	-5.50239	3.74684e-08	0.000263003
ENSG00000184144	116.986	2.10915	0.418146	5.04406	4.5576e-07	0.00204817
ENSG00000249679	1728.68	0.895094	0.177893	5.03163	4.86316e-07	0.00204817
ENSG00000274422	1333.75	-1.56373	0.315979	-4.94883	7.46605e-07	0.00262033
ENSG00000249859	2578.84	0.565556	0.118096	4.78895	1.67657e-06	0.00422065
ENSG00000158186	2653.12	0.668988	0.139787	4.78577	1.70334e-06	0.00422065
ENSG00000101825	1388.67	0.784901	0.164403	4.77424	1.80387e-06	0.00422065
ENSG00000138411	1773.97	1.08482	0.229695	4.7229	2.32506e-06	0.0048961
ENSG00000265972	17088.9	1.31251	0.279152	4.70178	2.57902e-06	0.00493718
ENSG00000221890	751.282	0.970087	0.209641	4.62736	3.70351e-06	0.00649904
ENSG00000183496	1168.61	0.895735	0.194665	4.60142	4.19628e-06	0.00679733
ENSG00000184588	221.157	1.8709	0.411181	4.55007	5.36278e-06	0.00806639
ENSG00000243004	2537.94	-0.778726	0.172353	-4.5182	6.23688e-06	0.00865291
ENSG00000108691	1997.62	0.813554	0.180833	4.49893	6.82968e-06	0.00865291
ENSG00000145681	963.805	1.60359	0.357078	4.49086	7.09368e-06	0.00865291
ENSG00000169994	137.456	1.44187	0.321705	4.48195	7.39635e-06	0.00865291
ENSG00000137809	4275.44	1.00395	0.22538	4.45447	8.40999e-06	0.00932093
ENSG00000081320	1940.39	0.770279	0.17672	4.35875	1.3081e-05	0.0127319
ENSG00000164794	473.55	1.49599	0.343378	4.35668	1.32051e-05	0.0127319
ENSG00000236058	561.179	-0.68453	0.157192	-4.35474	1.33227e-05	0.0127319
ENSG00000158258	5441.27	0.586251	0.134915	4.34534	1.39061e-05	0.0127319
ENSG00000129521	930.433	1.04283	0.242861	4.29395	1.75521e-05	0.0154005
ENSG00000203867	170466	-0.892602	0.208437	-4.28236	1.84917e-05	0.015576
ENSG00000131196	662.934	0.779306	0.184565	4.22238	2.41734e-05	0.0195786
ENSG00000287952	3233.24	-0.974418	0.231501	-4.20913	2.56355e-05	0.0199938
ENSG00000166317	2798.4	0.973784	0.232383	4.19043	2.78425e-05	0.0209395
ENSG00000258932	224.012	-0.882468	0.213595	-4.1315	3.60411e-05	0.0258323
ENSG00000113448	1909.26	0.777838	0.188881	4.11813	3.81951e-05	0.0258323
ENSG00000230207	1484.7	-0.623002	0.151818	-4.10362	4.06737e-05	0.0258323
ENSG00000270885	1144.17	0.58467	0.142705	4.09704	4.18463e-05	0.0258323
ENSG00000076641	2225.2	0.702806	0.171663	4.0941	4.23804e-05	0.0258323
ENSG00000118515	1448.13	0.808278	0.197503	4.09248	4.26783e-05	0.0258323
ENSG00000248965	131.801	-1.12463	0.274898	-4.09109	4.29353e-05	0.0258323
ENSG00000171303	489.599	1.03837	0.25492	4.07333	4.6345e-05	0.0271092
ENSG00000147883	9899.37	0.571454	0.141157	4.04837	5.15761e-05	0.0287874
ENSG00000072163	899.368	0.677781	0.16749	4.04669	5.1948e-05	0.0287874
ENSG00000143595	220.483	1.5829	0.391906	4.03899	5.36828e-05	0.028986
ENSG00000079308	14044.2	0.538471	0.134012	4.01809	5.86721e-05	0.0298763
ENSG00000106605	893.68	-0.705497	0.175614	-4.01732	5.88636e-05	0.0298763
ENSG00000116604	2071.4	0.548931	0.136739	4.01444	5.95879e-05	0.0298763
ENSG00000224957	243.061	-1.85722	0.463435	-4.0075	6.1364e-05	0.0300512
ENSG00000083067	92.8967	2.09158	0.525905	3.97711	6.97589e-05	0.033386
ENSG00000214207	290.061	0.936388	0.236607	3.95757	7.57166e-05	0.0343736
ENSG00000182492	1188.94	0.882299	0.223122	3.95433	7.67505e-05	0.0343736
ENSG00000127334	5090.87	0.647718	0.164052	3.94824	7.87282e-05	0.0343736
ENSG00000249096	479.238	0.971302	0.246084	3.94703	7.91252e-05	0.0343736
ENSG00000199631	3338.61	2.06773	0.524212	3.94445	7.99842e-05	0.0343736
ENSG00000154553	10178.3	0.754981	0.192333	3.92539	8.65891e-05	0.0364678
ENSG00000160712	2056.47	-0.519699	0.133016	-3.90703	9.34371e-05	0.0385804
ENSG00000114646	126.89	1.07284	0.276654	3.87792	0.000105352	0.0426634
ENSG00000254535	1418.89	0.810856	0.209958	3.86199	0.000112469	0.0439764
ENSG00000207031	253.84	2.6073	0.675737	3.85846	0.000114102	0.0439764
ENSG00000187678	2314.15	1.21133	0.314073	3.85685	0.000114859	0.0439764
ENSG00000198400	95.0165	1.75529	0.45781	3.8341	0.000126024	0.0463542
ENSG00000132485	6498.85	-0.515744	0.134538	-3.83345	0.000126357	0.0463542
ENSG00000139800	115.56	1.84612	0.482107	3.82928	0.00012852	0.0463542
ENSG00000174891	1304.02	-0.552304	0.144329	-3.8267	0.000129875	0.0463542
ENSG00000114315	3489.19	-0.702506	0.183785	-3.82243	0.000132145	0.0463785
ENSG00000145780	1858.77	0.601136	0.157678	3.81242	0.000137614	0.0473379
ENSG00000151025	559.845	1.27487	0.334873	3.80702	0.000140651	0.0473379
ENSG00000133816	25670	0.610459	0.160423	3.80532	0.000141622	0.0473379
ENSG00000127184	16694.8	-0.864635	0.227512	-3.80039	0.000144469	0.047491
ENSG00000183775	2008.4	1.11312	0.293176	3.79677	0.000146591	0.047491
ENSG00000124788	8984.53	0.651137	0.171893	3.78804	0.000151841	0.0482215
ENSG00000104332	10412.5	0.709186	0.187345	3.78546	0.000153426	0.0482215
ENSG00000212283	1183.14	1.59548	0.422782	3.77376	0.000160807	0.0497981
ENSG00000091592	327.63	0.857788	0.22774	3.76652	0.000165541	0.0505212
ENSG00000057704	1763.49	0.90774	0.241398	3.76035	0.000169677	0.0505997
ENSG00000248222	962.405	-0.847652	0.2255	-3.75899	0.000170604	0.0505997
ENSG00000116147	78.2702	1.80548	0.481618	3.74878	0.000177697	0.0514249
ENSG00000210127	10190.7	-0.623012	0.166227	-3.74797	0.00017827	0.0514249
ENSG00000107362	913.559	0.780811	0.209519	3.72668	0.000194017	0.0552109
ENSG00000112936	5006.63	1.45863	0.391786	3.72304	0.00019684	0.0552675
ENSG00000164532	1642.24	0.700486	0.188766	3.71086	0.000206552	0.0572313
ENSG00000135324	265.55	1.88906	0.513254	3.68055	0.000232734	0.0636481
ENSG00000255583	223.209	1.03274	0.281056	3.67451	0.000238305	0.0643363
ENSG00000101236	1836.72	0.555649	0.151524	3.66706	0.000245356	0.0654014
ENSG00000116704	1646.44	0.600548	0.164537	3.64993	0.000262312	0.069047
ENSG00000078804	856.983	0.619793	0.17053	3.6345	0.000278515	0.0724071
ENSG00000263426	253.937	-1.00672	0.277259	-3.63098	0.000282345	0.0725076
ENSG00000005238	673.016	0.637998	0.175955	3.62591	0.000287941	0.0730538
ENSG00000119938	605.252	0.948162	0.262035	3.61845	0.000296367	0.0742965
ENSG00000277501	859.486	-0.823507	0.227977	-3.61224	0.000303558	0.0751777
ENSG00000163376	485.08	1.30702	0.362127	3.6093	0.000307023	0.0751777
ENSG00000166341	5025.06	0.688078	0.190972	3.60303	0.000314535	0.0752052
ENSG00000126464	2206.82	0.532717	0.147994	3.59959	0.000318717	0.0752052
ENSG00000143067	1728.59	0.637136	0.177059	3.59845	0.000320124	0.0752052
ENSG00000095739	7085.39	0.722251	0.200771	3.59739	0.00032142	0.0752052
ENSG00000133401	1722.83	0.777732	0.217357	3.57814	0.000346049	0.0795904
ENSG00000183036	151.439	-1.11895	0.312829	-3.57688	0.000347722	0.0795904
ENSG00000100647	1512.16	0.628303	0.176228	3.56529	0.000363454	0.0822969
ENSG00000245205	1267.27	1.88807	0.530444	3.55941	0.000371686	0.0832655
ENSG00000157005	69.7886	3.19818	0.900176	3.55284	0.000381097	0.0844752
ENSG00000250312	1156.39	-0.483886	0.136383	-3.54799	0.000388182	0.0851493
ENSG00000228218	797.126	-1.08046	0.305282	-3.53923	0.000401301	0.0860612
ENSG00000276644	1456.07	1.07228	0.303086	3.53788	0.000403352	0.0860612
ENSG00000141441	780.802	0.664472	0.18786	3.53707	0.0004046	0.0860612
ENSG00000130309	2484.23	0.554115	0.156996	3.52949	0.000416365	0.0876782
ENSG00000254192	1725.77	-1.15693	0.328782	-3.51883	0.000433455	0.0903732
ENSG00000092010	2650.43	-0.493753	0.140578	-3.51231	0.000444227	0.0910279
ENSG00000082781	5192.48	0.458799	0.130699	3.51034	0.000447526	0.0910279
ENSG00000134046	2571.29	-0.481165	0.137118	-3.50914	0.000449563	0.0910279
ENSG00000124225	1027.41	0.617182	0.176818	3.49049	0.000482129	0.0966922
ENSG00000100095	85.2752	2.46349	0.707634	3.4813	0.000498986	0.0991144
ENSG00000197859	98.0944	1.1287	0.324671	3.47644	0.00050811	0.0991144
ENSG00000175115	12235.8	0.44323	0.127704	3.47076	0.000518982	0.0991144
ENSG00000101098	115.378	1.28014	0.369159	3.46771	0.000524914	0.0991144
ENSG00000134775	4404.88	0.841059	0.242684	3.46566	0.000528941	0.0991144
ENSG00000140481	234.81	-1.4196	0.409658	-3.46534	0.000529562	0.0991144
ENSG00000213967	404.664	-0.772211	0.22289	-3.46453	0.000531151	0.0991144
ENSG00000106991	326.286	0.981715	0.283391	3.46417	0.000531861	0.0991144
ENSG00000146122	4401.88	0.566783	0.163822	3.45974	0.0005407	0.0997046
ENSG00000052795	2349.03	0.542458	0.156877	3.45785	0.000544497	0.0997046
