# Supplementary material for: Mislocalization of pathogenic RBM20 variants in dilated cardiomyopathy is caused by loss-of-interaction with Transportin-3
Source: Nat Commun. 2023 Jul 18;14:4312. doi: 10.1038/s41467-023-39965-6 (PMC10353998; doi:10.1038/s41467-023-39965-6)
Supplement: Supplementary file 12 — Supplementary Data 9 [file 41467_2023_39965_MOESM12_ESM.xlsx]

## Sheet: SE WTvsR634Q
#These data were generated with rMATS turbo [31] package (v4.1.1) with default statistics and column naming.
GeneID	geneSymbol	chr	strand	exonStart_0base	exonEnd	upstreamES	upstreamEE	downstreamES	downstreamEE	ID	IJC_SAMPLE_1	SJC_SAMPLE_1	IJC_SAMPLE_2	SJC_SAMPLE_2	IncFormLen	SkipFormLen	PValue	FDR	IncLevel1	IncLevel2	IncLevelDifference
ENSG00000160310	PRMT2	chr21	+	46636438	46636547	46635673	46635763	46636895	46636990	0	148,399,702	117,43,114	405,296,397	150,86,164	148	74	0.273239463599	1.0	0.387,0.823,0.755	0.574,0.632,0.548	0.07
ENSG00000160310	PRMT2	chr21	+	46658744	46658920	46649574	46649739	46664294	46665117	1	0,12,7	0,0,0	5,9,6	0,2,0	148	74	1	1.0	NA,1.0,1.0	1.0,0.692,1.0	0.103
ENSG00000160310	PRMT2	chr21	+	46661799	46661936	46649574	46649739	46663382	46663554	2	0,0,3	0,1,0	4,5,5	0,0,0	148	74	1	1.0	NA,0.0,1.0	1.0,1.0,1.0	-0.5
ENSG00000160310	PRMT2	chr21	+	46663382	46663554	46649574	46649739	46664294	46664951	3	0,7,6	0,0,0	1,8,3	0,2,0	148	74	1	1.0	NA,1.0,1.0	1.0,0.667,1.0	0.111
ENSG00000160294	MCM3AP	chr21	-	46258938	46259091	46256788	46256986	46260792	46260906	5	105,26,54	0,0,0	37,43,51	0,0,1	148	74	1	1.0	1.0,1.0,1.0	1.0,1.0,0.962	0.013
ENSG00000182871	COL18A1	chr21	+	45468241	45468786	45405378	45405473	45473894	45473981	11	700,546,472	0,1,0	417,424,406	0,0,0	148	74	1	1.0	1.0,0.996,1.0	1.0,1.0,1.0	-0.001
ENSG00000182871	COL18A1	chr21	+	45480069	45480156	45479901	45479964	45480466	45480520	12	137,94,90	0,0,0	65,53,117	0,2,0	148	74	1	1.0	1.0,1.0,1.0	1.0,0.93,1.0	0.023
ENSG00000182871	COL18A1	chr21	+	45480699	45480858	45480466	45480520	45481962	45482025	13	150,125,95	0,0,1	85,121,118	0,0,0	148	74	1	1.0	1.0,1.0,0.979	1.0,1.0,1.0	-0.007
ENSG00000182871	COL18A1	chr21	+	45489485	45489521	45488417	45488444	45490274	45490346	14	881,579,808	0,1,0	588,803,921	2,2,0	110	74	1	1.0	1.0,0.997,1.0	0.995,0.996,1.0	0.002
ENSG00000182871	COL18A1	chr21	+	45494544	45494571	45493500	45493575	45494861	45494915	15	299,142,136	0,0,0	152,126,124	0,0,1	101	74	1	1.0	1.0,1.0,1.0	1.0,1.0,0.989	0.004
ENSG00000182871	COL18A1	chr21	+	45497598	45497661	45497049	45497092	45504010	45504054	16	740,284,246	0,0,1	343,304,391	0,0,0	137	74	1	1.0	1.0,1.0,0.993	1.0,1.0,1.0	-0.002
ENSG00000182871	COL18A1	chr21	+	45504415	45504556	45504010	45504054	45505133	45505278	17	784,298,359	0,0,0	489,365,572	0,2,2	148	74	1	1.0	1.0,1.0,1.0	1.0,0.989,0.993	0.006
ENSG00000197381	ADARB1	chr21	+	45116932	45117038	45074568	45074793	45118563	45118619	19	0,0,1	0,0,0	0,0,0	0,0,1	148	74	1	1.0	NA,NA,1.0	NA,NA,0.0	1.0
ENSG00000197381	ADARB1	chr21	+	45118563	45118619	45074568	45074793	45120793	45120959	21	0,0,0	0,1,0	0,0,3	0,1,1	130	74	1	1.0	NA,0.0,NA	NA,0.0,0.631	-0.316
ENSG00000197381	ADARB1	chr21	+	45118563	45118619	45074568	45074793	45128401	45128573	22	0,0,0	8,13,13	0,0,2	5,18,22	130	74	1	1.0	0.0,0.0,0.0	0.0,0.0,0.049	-0.016
ENSG00000197381	ADARB1	chr21	+	45120793	45120959	45074568	45074793	45128401	45128573	23	0,1,2	8,13,13	1,13,4	5,18,22	148	74	0.000688985898587	0.02586372006131058	0.0,0.037,0.071	0.091,0.265,0.083	-0.11
ENSG00000197381	ADARB1	chr21	+	45120793	45120959	45118563	45118619	45128401	45128573	24	0,0,2	0,0,0	1,12,5	0,0,1	148	74	1	1.0	NA,NA,1.0	1.0,1.0,0.714	0.095
ENSG00000197381	ADARB1	chr21	+	45128401	45128573	45074579	45074793	45171609	45171684	25	8,31,28	0,0,1	26,56,49	3,2,1	148	74	0.0229567139931	0.3383384896498083	1.0,1.0,0.933	0.812,0.933,0.961	0.076
ENSG00000197381	ADARB1	chr21	+	45132214	45132306	45128401	45128573	45134714	45134832	26	0,0,1	0,1,4	0,0,0	2,6,7	148	74	1	1.0	NA,0.0,0.111	0.0,0.0,0.0	0.056
ENSG00000197381	ADARB1	chr21	+	45134714	45134832	45128401	45128573	45144630	45144962	28	0,1,7	9,0,1	6,8,8	3,0,0	148	74	0.0147313073053	0.2454878984299106	0.0,1.0,0.778	0.5,1.0,1.0	-0.241
ENSG00000197381	ADARB1	chr21	+	45134714	45134832	45128401	45128573	45171609	45171684	29	115,9,12	0,18,15	3,19,14	21,38,27	148	74	0.00377899209493	0.0904508203460607	1.0,0.2,0.286	0.067,0.2,0.206	0.338
ENSG00000197381	ADARB1	chr21	+	45184473	45184593	45183361	45183510	45184922	45185091	31	18,72,52	0,34,19	94,72,42	34,53,42	148	74	0.0526913376035	0.6093784705518224	1.0,0.514,0.578	0.58,0.404,0.333	0.258
ENSG00000160256	FAM207A	chr21	+	44943683	44943792	44940011	44940186	44960099	44960168	32	19,41,32	0,1,1	18,45,37	0,0,0	148	74	1	1.0	1.0,0.953,0.941	1.0,1.0,1.0	-0.035
ENSG00000160256	FAM207A	chr21	+	44943683	44943837	44940028	44940186	44960099	44960168	33	204,57,35	0,1,1	38,56,50	0,0,0	148	74	1	1.0	1.0,0.966,0.946	1.0,1.0,1.0	-0.029
ENSG00000160256	FAM207A	chr21	+	44973196	44973265	44967033	44967181	44976679	44976973	34	49,22,24	0,0,1	34,38,25	3,6,1	143	74	6.29315e+06	0.004272380882531109	1.0,1.0,0.925	0.854,0.766,0.928	0.126
ENSG00000160226	CFAP410	chr21	-	44336823	44336920	44335757	44335804	44337648	44337667	39	0,0,0	0,1,3	0,2,1	2,0,0	148	74	1	1.0	NA,0.0,0.0	0.0,1.0,1.0	-0.667
ENSG00000160208	RRP1B	chr21	+	43672307	43672365	43669883	43669966	43673869	43673955	45	66,140,130	0,2,0	114,109,108	0,0,0	132	74	1	1.0	1.0,0.975,1.0	1.0,1.0,1.0	-0.008
ENSG00000160207	HSF2BP	chr21	-	43592224	43592328	43529185	43529962	43613829	43613947	46	0,0,0	0,0,1	1,0,1	0,0,0	148	74	1	1.0	NA,NA,0.0	1.0,NA,1.0	-1.0
ENSG00000160207	HSF2BP	chr21	-	43613829	43613947	43529185	43529962	43630321	43630454	47	0,0,1	0,0,0	0,0,0	0,1,0	148	74	1	1.0	NA,NA,1.0	NA,0.0,NA	1.0
ENSG00000160207	HSF2BP	chr21	-	43656586	43656737	43644288	43644392	43658060	43658320	48	16,3,8	0,2,0	8,10,5	0,0,0	148	74	0.683203647574	1.0	1.0,0.429,1.0	1.0,1.0,1.0	-0.19
ENSG00000160201	U2AF1	chr21	-	43100452	43100519	43095693	43095743	43101365	43101432	49	0,1,2	0,1,5	0,7,1	2,2,1	141	74	1	1.0	NA,0.344,0.174	0.0,0.647,0.344	-0.071
ENSG00000160201	U2AF1	chr21	-	43101365	43101432	43100452	43100519	43104314	43104402	50	0,6,7	0,0,0	1,4,1	0,1,2	141	74	1	1.0	NA,1.0,1.0	1.0,0.677,0.208	0.372
ENSG00000160200	CBS	chr21	-	43067777	43067960	43066242	43066377	43068508	43068615	52	0,0,0	0,1,0	1,0,1	0,0,0	148	74	1	1.0	NA,0.0,NA	1.0,NA,1.0	-1.0
ENSG00000160190	SLC37A1	chr21	+	42514630	42514717	42513891	42513924	42518276	42518510	53	0,1,2	0,0,4	2,14,13	3,7,10	148	74	1	1.0	NA,1.0,0.2	0.25,0.5,0.394	0.219
ENSG00000160190	SLC37A1	chr21	+	42514869	42514935	42513891	42513924	42518276	42518510	54	0,0,0	0,0,4	2,0,5	3,7,10	140	74	1	1.0	NA,NA,0.0	0.261,0.0,0.209	-0.157
ENSG00000160190	SLC37A1	chr21	+	42514869	42514935	42514523	42514717	42518276	42518510	55	0,0,0	0,1,2	2,0,4	2,14,13	140	74	1	1.0	NA,0.0,0.0	0.346,0.0,0.14	-0.162
ENSG00000160190	SLC37A1	chr21	+	42574817	42574915	42568359	42568438	42579735	42579800	56	0,1,1	0,0,0	0,6,17	0,0,1	148	74	1	1.0	NA,1.0,1.0	NA,1.0,0.895	0.052
ENSG00000236384	LINC00479	chr21	-	41713855	41713936	41713550	41713672	41714019	41714132	60	0,0,1	0,0,0	0,4,5	0,4,0	148	74	1	1.0	NA,NA,1.0	NA,0.333,1.0	0.334
ENSG00000183036	PCP4	chr21	+	39883452	39883632	39867450	39867510	39898475	39898527	69	0,0,0	0,6,13	1,4,0	58,7,37	148	74	1	1.0	NA,0.0,0.0	0.009,0.222,0.0	-0.077
ENSG00000183036	PCP4	chr21	+	39916065	39916186	39898475	39898527	39928983	39929397	70	0,0,0	0,2,11	13,1,1	29,17,27	148	74	1	1.0	NA,0.0,0.0	0.183,0.029,0.018	-0.077
ENSG00000183036	PCP4	chr21	+	39926046	39926191	39898475	39898527	39928983	39929397	71	0,3,0	0,2,11	0,0,1	29,17,27	148	74	1	1.0	NA,0.429,0.0	0.0,0.0,0.018	0.208
ENSG00000183067	IGSF5	chr21	+	39788166	39788188	39779089	39779305	39792007	39792099	72	0,0,0	0,0,2	0,0,1	2,1,0	96	74	1	1.0	NA,NA,0.0	0.0,0.0,1.0	-0.333
ENSG00000157578	LCA5L	chr21	-	39428171	39428503	39421559	39423490	39429130	39429211	74	0,3,0	0,1,2	4,0,0	0,0,0	148	74	1	1.0	NA,0.6,0.0	1.0,NA,NA	-0.7
ENSG00000157578	LCA5L	chr21	-	39435419	39435542	39429130	39429211	39444134	39444201	75	0,0,2	0,2,1	0,0,2	2,3,0	148	74	1	1.0	NA,0.0,0.5	0.0,0.0,1.0	-0.083
ENSG00000157578	LCA5L	chr21	-	39444134	39444201	39435419	39435573	39445724	39445752	84	0,1,0	0,0,0	3,0,2	1,0,0	141	74	1	1.0	NA,1.0,NA	0.612,NA,1.0	0.194
ENSG00000157578	LCA5L	chr21	-	39444643	39444745	39444134	39444201	39445724	39445752	87	0,0,0	0,1,0	3,1,0	3,0,3	148	74	1	1.0	NA,0.0,NA	0.333,1.0,0.0	-0.444
ENSG00000182093	GET1	chr21	+	39393165	39393280	39391768	39391836	39405913	39406058	88	0,3,15	0,0,2	1,17,8	0,0,0	148	74	1	1.0	NA,1.0,0.789	1.0,1.0,1.0	-0.105
ENSG00000185437	SH3BGR	chr21	+	39475134	39475215	39462374	39462560	39499822	39499915	89	0,5,17	0,0,1	12,6,7	0,0,0	148	74	1	1.0	NA,1.0,0.895	1.0,1.0,1.0	-0.052
ENSG00000185437	SH3BGR	chr21	+	39499822	39499915	39475134	39475215	39508997	39509027	90	52,27,80	0,2,1	56,16,17	6,2,2	148	74	0.000394755316679	0.016839375193306864	1.0,0.871,0.976	0.824,0.8,0.81	0.138
ENSG00000285815	GET1-SH3BGR	chr21	+	39511679	39511809	39508997	39509027	39515087	39515321	91	0,9,18	0,0,0	25,11,4	0,0,1	148	74	1	1.0	NA,1.0,1.0	1.0,1.0,0.667	0.111
ENSG00000182093	GET1	chr21	+	39391226	39391476	39390697	39390863	39391768	39391836	93	0,1,1	24,95,92	1,3,3	82,101,64	148	74	0.839100077512	1.0	0.0,0.005,0.005	0.006,0.015,0.023	-0.011
ENSG00000182093	GET1	chr21	+	39406561	39406731	39393165	39393280	39410843	39410937	96	0,1,1	0,2,0	8,0,1	0,1,0	148	74	1	1.0	NA,0.2,1.0	1.0,0.0,1.0	-0.067
ENSG00000182093	GET1	chr21	+	39408605	39408677	39406561	39406731	39410843	39410937	98	0,0,3	0,1,1	1,0,7	8,0,1	146	74	1	1.0	NA,0.0,0.603	0.06,NA,0.78	-0.119
ENSG00000205581	HMGN1	chr21	-	39345829	39345958	39345145	39345274	39347246	39347292	102	44,26,38	0,1,1	56,41,44	0,2,1	148	74	1	1.0	1.0,0.929,0.95	1.0,0.911,0.957	0.004
ENSG00000205581	HMGN1	chr21	-	39345829	39345958	39345145	39345274	39347378	39347478	103	44,28,38	0,5,3	56,42,44	9,14,5	148	74	0.0141238892403	0.23794353636720825	1.0,0.737,0.864	0.757,0.6,0.815	0.143
ENSG00000205581	HMGN1	chr21	-	39345829	39345958	39345145	39345274	39348291	39348339	104	44,27,39	654,641,512	57,43,48	446,730,557	148	74	0.0218415143036	0.3265787433923471	0.033,0.021,0.037	0.06,0.029,0.041	-0.013
ENSG00000205581	HMGN1	chr21	-	39345829	39347292	39345145	39345274	39347378	39347483	105	44,26,42	0,5,3	57,42,47	9,14,5	148	74	0.0165593658872	0.26766780482714164	1.0,0.722,0.875	0.76,0.6,0.825	0.137
ENSG00000205581	HMGN1	chr21	-	39347113	39347292	39345829	39345958	39347378	39347483	106	0,0,4	0,2,0	1,1,3	0,1,0	148	74	1	1.0	NA,0.0,1.0	1.0,0.333,1.0	-0.278
ENSG00000205581	HMGN1	chr21	-	39347246	39347292	39345145	39345274	39347378	39347483	107	0,1,5	0,5,3	1,3,4	9,14,5	120	74	1	1.0	NA,0.11,0.507	0.064,0.117,0.33	0.138
ENSG00000205581	HMGN1	chr21	-	39347246	39347292	39345145	39345274	39348291	39348339	108	0,1,1	654,641,512	0,2,3	446,730,557	120	74	1	1.0	0.0,0.001,0.001	0.0,0.002,0.003	-0.001
ENSG00000205581	HMGN1	chr21	-	39347246	39347292	39345829	39345958	39347378	39347483	109	0,0,4	0,2,0	1,1,3	0,1,0	120	74	1	1.0	NA,0.0,1.0	1.0,0.381,1.0	-0.294
ENSG00000205581	HMGN1	chr21	-	39347246	39347292	39345829	39345958	39348291	39348339	110	0,0,0	0,1,1	0,0,2	1,2,4	120	74	1	1.0	NA,0.0,0.0	0.0,0.0,0.236	-0.079
ENSG00000205581	HMGN1	chr21	-	39347378	39347478	39345145	39345274	39347915	39347952	111	0,5,4	0,1,2	9,15,5	5,0,0	148	74	1	1.0	NA,0.714,0.5	0.474,1.0,1.0	-0.218
ENSG00000205581	HMGN1	chr21	-	39347378	39347478	39345145	39345274	39348291	39348339	112	0,11,19	654,641,512	25,32,21	446,730,557	148	74	3.45971e+06	0.002770548429672968	0.0,0.009,0.018	0.027,0.021,0.019	-0.013
ENSG00000205581	HMGN1	chr21	-	39347378	39347478	39345829	39345958	39348291	39348339	113	0,8,16	0,1,1	16,19,16	1,2,4	148	74	1	1.0	NA,0.8,0.889	0.889,0.826,0.667	0.051
ENSG00000205581	HMGN1	chr21	-	39347378	39347483	39345145	39345274	39347915	39347952	114	0,9,18	0,1,2	12,20,19	5,0,0	148	74	1	1.0	NA,0.818,0.818	0.545,1.0,1.0	-0.03
ENSG00000205581	HMGN1	chr21	-	39347378	39347483	39345145	39345274	39348291	39348339	115	7,37,38	654,641,512	37,52,39	446,730,557	148	74	0.0028336086846	0.07350795602294048	0.005,0.028,0.036	0.04,0.034,0.034	-0.013
ENSG00000205581	HMGN1	chr21	-	39347378	39347483	39345829	39345958	39348291	39348339	116	7,34,35	0,1,1	28,39,34	1,2,4	148	74	0.0132121025603	0.22720047521686293	1.0,0.944,0.946	0.933,0.907,0.81	0.08
ENSG00000205581	HMGN1	chr21	-	39347378	39347483	39345829	39347292	39348291	39348339	117	7,32,39	0,0,0	29,39,37	0,0,2	148	74	1	1.0	1.0,1.0,1.0	1.0,1.0,0.902	0.033
ENSG00000205581	HMGN1	chr21	-	39347915	39347952	39345145	39345274	39348291	39348339	118	0,24,16	654,641,512	24,23,9	446,730,557	111	74	0.0835599375368	0.8458853067652964	0.0,0.024,0.02	0.035,0.021,0.011	-0.008
ENSG00000205581	HMGN1	chr21	-	39347915	39347952	39347378	39347478	39348291	39348339	119	0,24,15	0,6,16	19,24,9	16,18,16	111	74	1	1.0	NA,0.727,0.385	0.442,0.471,0.273	0.161
ENSG00000205581	HMGN1	chr21	-	39347915	39347952	39347378	39347483	39348291	39348339	120	0,28,29	7,32,35	22,29,23	28,38,34	111	74	0.552807697588	1.0	0.0,0.368,0.356	0.344,0.337,0.311	-0.089
ENSG00000205581	HMGN1	chr21	-	39348291	39348339	39345145	39345274	39348421	39348451	121	757,785,641	0,0,0	561,872,639	0,3,3	122	74	1	1.0	1.0,1.0,1.0	1.0,0.994,0.992	0.005
ENSG00000205581	HMGN1	chr21	-	39348421	39348451	39345145	39348339	39348544	39348577	122	143,338,342	0,1,1	281,277,246	0,0,0	104	74	1	1.0	1.0,0.996,0.996	1.0,1.0,1.0	-0.003
ENSG00000205581	HMGN1	chr21	-	39348421	39348577	39345145	39345274	39348902	39349054	123	45,104,109	0,1,0	108,64,73	0,0,0	148	74	1	1.0	1.0,0.981,1.0	1.0,1.0,1.0	-0.006
ENSG00000157540	DYRK1A	chr21	+	37415489	37415565	37367580	37367628	37420298	37420384	135	0,0,0	59,10,10	2,0,4	11,13,32	148	74	0.194367942852	1.0	0.0,0.0,0.0	0.083,0.0,0.059	-0.047
ENSG00000157540	DYRK1A	chr21	+	37420298	37420384	37366772	37367628	37472683	37472880	136	59,13,14	0,1,1	11,17,37	0,1,0	148	74	1	1.0	1.0,0.867,0.875	1.0,0.895,1.0	-0.051
ENSG00000157540	DYRK1A	chr21	+	37421773	37421866	37420298	37420384	37430268	37430400	137	0,2,5	0,0,1	1,0,4	4,1,0	148	74	1	1.0	NA,1.0,0.714	0.111,0.0,1.0	0.487
ENSG00000157540	DYRK1A	chr21	+	37421773	37421866	37420298	37420384	37456129	37456308	138	0,2,4	0,0,4	5,0,3	0,0,2	148	74	1	1.0	NA,1.0,0.333	1.0,NA,0.429	-0.048
ENSG00000157540	DYRK1A	chr21	+	37421773	37421866	37420298	37420384	37472683	37472880	139	0,3,4	0,3,4	1,1,4	1,4,5	148	74	1	1.0	NA,0.333,0.333	0.333,0.111,0.286	0.09
ENSG00000157540	DYRK1A	chr21	+	37425689	37425781	37421773	37421866	37428866	37428908	140	0,2,4	0,0,0	5,0,5	0,0,1	148	74	1	1.0	NA,1.0,1.0	1.0,NA,0.714	0.143
ENSG00000157540	DYRK1A	chr21	+	37425689	37425781	37421773	37421866	37430268	37430400	141	0,0,2	0,0,1	1,4,3	0,0,1	148	74	1	1.0	NA,NA,0.5	1.0,1.0,0.6	-0.367
ENSG00000157540	DYRK1A	chr21	+	37428866	37428908	37421773	37421866	37430268	37430400	142	0,0,3	0,0,1	0,2,5	0,0,1	116	74	1	1.0	NA,NA,0.657	NA,1.0,0.761	-0.224
ENSG00000157540	DYRK1A	chr21	+	37428866	37428908	37425689	37425781	37430268	37430400	143	1,2,6	0,0,1	4,2,6	0,4,0	116	74	0.0806376500213	0.8248186342989146	1.0,1.0,0.793	1.0,0.242,1.0	0.184
ENSG00000157540	DYRK1A	chr21	+	37430268	37430400	37420298	37420384	37456129	37456308	144	0,0,1	0,0,4	4,1,1	0,0,2	148	74	1	1.0	NA,NA,0.111	1.0,1.0,0.2	-0.622
ENSG00000157540	DYRK1A	chr21	+	37430268	37430400	37420298	37420384	37472683	37472829	145	0,3,2	0,3,4	4,3,0	1,4,5	148	74	1	1.0	NA,0.333,0.2	0.667,0.273,0.0	-0.047
ENSG00000157540	DYRK1A	chr21	+	37430268	37430400	37421773	37421866	37456129	37456308	146	0,0,1	0,0,0	0,0,2	4,0,0	148	74	1	1.0	NA,NA,1.0	0.0,NA,1.0	0.5
ENSG00000157540	DYRK1A	chr21	+	37430268	37430400	37421773	37421866	37472683	37472829	147	0,3,2	0,1,0	0,2,1	0,1,1	148	74	1	1.0	NA,0.6,1.0	NA,0.5,0.333	0.384
ENSG00000157540	DYRK1A	chr21	+	37456129	37456308	37420327	37420384	37472683	37472880	148	0,0,4	0,3,4	0,0,2	1,4,5	148	74	1	1.0	NA,0.0,0.333	0.0,0.0,0.167	0.111
ENSG00000157540	DYRK1A	chr21	+	37456129	37456308	37421773	37421866	37472683	37472880	149	0,0,0	0,1,0	4,0,0	0,1,1	148	74	1	1.0	NA,0.0,NA	1.0,0.0,0.0	-0.333
ENSG00000157540	DYRK1A	chr21	+	37456129	37456308	37430268	37430400	37472683	37472880	150	0,0,0	0,3,1	0,0,1	0,2,0	148	74	1	1.0	NA,0.0,0.0	NA,0.0,1.0	-0.5
ENSG00000157540	DYRK1A	chr21	+	37506098	37506223	37501325	37505589	37511910	37512054	151	296,125,105	0,0,0	173,152,98	0,1,0	148	74	1	1.0	1.0,1.0,1.0	1.0,0.987,1.0	0.004
ENSG00000157540	DYRK1A	chr21	+	37506098	37506354	37505282	37505589	37511910	37515377	152	296,85,86	0,0,0	125,120,70	0,1,0	148	74	1	1.0	1.0,1.0,1.0	1.0,0.984,1.0	0.005
ENSG00000236830	CBR3-AS1	chr21	-	36137093	36137176	36131821	36133074	36146255	36146355	156	0,0,0	0,1,0	2,0,1	0,0,0	148	74	1	1.0	NA,0.0,NA	1.0,NA,1.0	-1.0
ENSG00000236830	CBR3-AS1	chr21	-	36137093	36137229	36132772	36133074	36146255	36146355	158	0,0,0	0,1,0	2,0,1	0,0,0	148	74	1	1.0	NA,0.0,NA	1.0,NA,1.0	-1.0
ENSG00000236830	CBR3-AS1	chr21	-	36137093	36137308	36132799	36133074	36146255	36146355	159	0,0,0	0,1,0	2,0,1	0,0,0	148	74	1	1.0	NA,0.0,NA	1.0,NA,1.0	-1.0
ENSG00000236830	CBR3-AS1	chr21	-	36146255	36146355	36131766	36133074	36156216	36156268	162	0,1,0	0,0,0	0,0,0	3,0,3	148	74	1	1.0	NA,1.0,NA	0.0,NA,0.0	1.0
ENSG00000205726	ITSN1	chr21	+	33689321	33689383	33642451	33642713	33716430	33716555	165	0,6,5	0,0,1	0,2,1	0,0,0	136	74	1	1.0	NA,1.0,0.731	NA,1.0,1.0	-0.135
ENSG00000205726	ITSN1	chr21	+	33689321	33689383	33642451	33642713	33718796	33718856	166	0,7,7	655,212,409	6,11,2	235,324,257	136	74	0.830132186792	1.0	0.0,0.018,0.009	0.014,0.018,0.004	-0.003
ENSG00000205726	ITSN1	chr21	+	33716430	33716555	33642451	33642713	33718796	33718856	167	0,2,1	655,212,409	0,6,0	235,324,257	148	74	1	1.0	0.0,0.005,0.001	0.0,0.009,0.0	-0.001
ENSG00000205726	ITSN1	chr21	+	33716430	33716555	33689321	33689383	33718796	33718856	168	0,2,0	0,1,2	0,6,0	6,9,1	148	74	1	1.0	NA,0.5,0.0	0.0,0.25,0.0	0.167
ENSG00000205726	ITSN1	chr21	+	33718796	33718856	33642399	33642713	33721177	33721270	169	1007,433,749	0,0,1	439,527,518	2,1,0	134	74	1	1.0	1.0,1.0,0.998	0.992,0.997,1.0	0.003
ENSG00000205726	ITSN1	chr21	+	33721177	33721270	33642399	33642713	33722587	33722651	170	2,72,66	0,0,0	91,61,44	1,0,0	148	74	1	1.0	1.0,1.0,1.0	0.978,1.0,1.0	0.007
ENSG00000205726	ITSN1	chr21	+	33722587	33722651	33642399	33642713	33735043	33735093	171	198,87,102	0,3,0	146,76,69	0,0,1	138	74	1	1.0	1.0,0.94,1.0	1.0,1.0,0.974	-0.011
ENSG00000205726	ITSN1	chr21	+	33761922	33761986	33755296	33755397	33765874	33766012	175	110,136,122	0,1,0	149,100,65	0,0,0	138	74	1	1.0	1.0,0.986,1.0	1.0,1.0,1.0	-0.005
ENSG00000205726	ITSN1	chr21	+	33767712	33767828	33765874	33766012	33772060	33772282	176	853,519,423	0,4,5	626,417,316	1,8,1	148	74	0.645974111428	1.0	1.0,0.985,0.977	0.997,0.963,0.994	0.003
ENSG00000205726	ITSN1	chr21	+	33802429	33802444	33799807	33799929	33810974	33811222	177	0,0,1	3,47,64	0,0,0	84,36,56	89	74	1	1.0	0.0,0.0,0.013	0.0,0.0,0.0	0.004
ENSG00000205726	ITSN1	chr21	+	33810974	33811222	33799807	33799929	33813912	33814072	179	60,105,118	0,0,1	161,95,115	0,0,2	148	74	1	1.0	1.0,1.0,0.983	1.0,1.0,0.966	0.006
ENSG00000205726	ITSN1	chr21	+	33823486	33823653	33819240	33819323	33826817	33826863	181	230,124,102	0,0,0	228,114,79	3,2,0	148	74	0.498597694014	1.0	1.0,1.0,1.0	0.974,0.966,1.0	0.02
ENSG00000205726	ITSN1	chr21	+	33826817	33826863	33819240	33819323	33829623	33829686	182	0,5,6	60,14,2	16,8,0	8,16,12	120	74	0.291449588585	1.0	0.0,0.18,0.649	0.552,0.236,0.0	0.014
ENSG00000205726	ITSN1	chr21	+	33836440	33836632	33834306	33834424	33856735	33856793	186	0,20,27	0,1,0	10,14,11	0,0,0	148	74	1	1.0	NA,0.909,1.0	1.0,1.0,1.0	-0.045
ENSG00000205726	ITSN1	chr21	+	33875353	33875521	33867232	33867331	33882242	33882455	187	0,1,0	0,0,0	1,4,7	1,0,0	148	74	1	1.0	NA,1.0,NA	0.333,1.0,1.0	0.222
ENSG00000142188	TMEM50B	chr21	-	33436882	33436992	33432484	33432802	33439213	33439297	190	0,4,2	1,10,2	0,5,5	1,5,6	148	74	0.269294026747	1.0	0.0,0.167,0.333	0.0,0.333,0.294	-0.042
ENSG00000142188	TMEM50B	chr21	-	33455726	33455784	33448781	33450863	33460412	33460505	192	294,90,67	0,5,5	118,112,70	2,0,2	132	74	0.153409071002	1.0	1.0,0.91,0.883	0.971,1.0,0.952	-0.043
ENSG00000142188	TMEM50B	chr21	-	33456003	33456097	33455726	33455784	33460412	33460505	193	0,1,3	131,32,37	3,9,3	38,54,20	148	74	0.00018818748543	0.009747867345942272	0.0,0.015,0.039	0.038,0.077,0.07	-0.044
ENSG00000142188	TMEM50B	chr21	-	33469530	33469683	33468786	33468926	33479837	33479974	194	0,0,0	0,33,37	2,6,1	21,17,34	148	74	1	1.0	NA,0.0,0.0	0.045,0.15,0.014	-0.07
ENSG00000159128	IFNGR2	chr21	+	33410835	33410892	33403426	33403616	33414887	33415020	195	0,3,0	177,72,44	3,4,5	50,34,27	131	74	0.000536062541064	0.021502237681550622	0.0,0.023,0.0	0.033,0.062,0.095	-0.056
ENSG00000159128	IFNGR2	chr21	+	33410840	33410892	33403465	33403616	33414887	33415020	196	0,0,0	177,72,44	0,4,4	50,34,27	126	74	0.0774333413645	0.8009977955304775	0.0,0.0,0.0	0.0,0.065,0.08	-0.048
ENSG00000159128	IFNGR2	chr21	+	33411444	33411575	33410835	33410892	33414887	33415020	197	0,1,0	0,0,0	0,0,0	0,4,5	148	74	1	1.0	NA,1.0,NA	NA,0.0,0.0	1.0
ENSG00000159128	IFNGR2	chr21	+	33414887	33415020	33403412	33403616	33421479	33421685	198	316,159,122	0,4,0	131,111,98	1,3,0	148	74	0.514939574543	1.0	1.0,0.952,1.0	0.985,0.949,1.0	0.006
ENSG00000159110	IFNAR2	chr21	+	33260596	33260727	33252661	33252830	33262792	33262855	199	16,21,19	0,0,0	11,1,4	0,0,1	148	74	1	1.0	1.0,1.0,1.0	1.0,1.0,0.667	0.111
ENSG00000243646	IL10RB	chr21	+	33276595	33276753	33267927	33268517	33279751	33279918	202	0,63,59	0,1,1	35,43,20	5,4,0	148	74	1	1.0	NA,0.969,0.967	0.778,0.843,1.0	0.094
ENSG00000159086	PAXBP1	chr21	-	32750916	32751032	32748498	32748698	32751118	32751218	203	50,82,91	0,0,3	66,117,86	10,7,2	148	74	7.7213e+06	0.0049571696031112415	1.0,1.0,0.938	0.767,0.893,0.956	0.107
ENSG00000159086	PAXBP1	chr21	-	32761058	32761162	32759401	32759994	32762095	32762317	204	134,133,123	0,0,0	91,90,119	0,3,0	148	74	1	1.0	1.0,1.0,1.0	1.0,0.938,1.0	0.021
ENSG00000142168	SOD1	chr21	+	31663789	31663886	31659692	31659841	31666448	31666518	207	531,645,790	0,0,2	546,556,527	0,0,3	148	74	1	1.0	1.0,1.0,0.995	1.0,1.0,0.989	0.002
ENSG00000156299	TIAM1	chr21	-	31276731	31276908	31266009	31266983	31339242	31339422	211	0,4,10	0,0,1	18,5,2	0,2,0	148	74	1	1.0	NA,1.0,0.833	1.0,0.556,1.0	0.065
ENSG00000156299	TIAM1	chr21	-	31463982	31464035	31339242	31339422	31558926	31558977	212	0,10,11	0,5,3	7,7,1	2,0,3	127	74	1	1.0	NA,0.538,0.681	0.671,1.0,0.163	-0.002
ENSG00000248476	BACH1-IT1	chr21	+	29352578	29352663	29351633	29351813	29361030	29361243	216	0,0,1	0,0,0	0,2,2	2,1,0	148	74	1	1.0	NA,NA,1.0	0.0,0.5,1.0	0.5
ENSG00000156256	USP16	chr21	+	29025708	29025771	29024650	29024777	29027872	29027974	218	0,0,2	6,65,95	1,0,0	41,29,55	137	74	1	1.0	0.0,0.0,0.011	0.013,0.0,0.0	-0.001
ENSG00000156256	USP16	chr21	+	29026566	29026661	29024655	29024777	29027872	29027974	219	0,0,1	6,65,95	0,0,0	41,29,55	148	74	1	1.0	0.0,0.0,0.005	0.0,0.0,0.0	0.002
ENSG00000156256	USP16	chr21	+	29053801	29053958	29050091	29050178	29054065	29054488	220	0,13,12	0,0,0	25,21,6	0,1,0	148	74	1	1.0	NA,1.0,1.0	1.0,0.913,1.0	0.029
ENSG00000232079	LINC01697	chr21	+	28101265	28101319	28090444	28090521	28102549	28102639	223	0,0,0	0,3,0	0,1,1	0,2,3	128	74	1	1.0	NA,0.0,NA	NA,0.224,0.162	-0.193
ENSG00000154723	ATP5PF	chr21	-	25729630	25729801	25724697	25725350	25734988	25735027	227	268,313,334	0,2,0	336,289,263	0,0,0	148	74	1	1.0	1.0,0.987,1.0	1.0,1.0,1.0	-0.004
ENSG00000154723	ATP5PF	chr21	-	25734332	25734375	25729630	25729801	25734852	25734904	228	0,0,1	5,27,37	0,0,1	56,19,25	117	74	1	1.0	0.0,0.0,0.017	0.0,0.0,0.025	-0.003
ENSG00000154640	BTG3	chr21	-	17604144	17604276	17598616	17598824	17604859	17604997	249	1,7,6	0,23,23	2,4,11	23,18,18	148	74	0.894085998384	1.0	1.0,0.132,0.115	0.042,0.1,0.234	0.29
ENSG00000154640	BTG3	chr21	-	17611656	17611774	17609006	17609152	17612698	17612945	250	0,2,2	64,59,76	0,0,1	44,95,66	148	74	1	1.0	0.0,0.017,0.013	0.0,0.0,0.008	0.007
ENSG00000180530	NRIP1	chr21	-	14991200	14991306	14968154	14968526	15014343	15014466	262	0,3,5	0,40,38	5,4,5	43,27,32	148	74	1	1.0	NA,0.036,0.062	0.055,0.069,0.072	-0.016
ENSG00000180530	NRIP1	chr21	-	14991200	14991306	14968154	14968526	15043494	15043574	263	0,2,4	54,11,18	3,4,3	18,25,20	148	74	0.109043544047	1.0	0.0,0.083,0.1	0.077,0.074,0.07	-0.013
ENSG00000180530	NRIP1	chr21	-	14991200	14991306	14968154	14968526	15064744	15065000	264	0,2,3	6,14,8	1,4,4	9,14,22	148	74	0.459614591921	1.0	0.0,0.067,0.158	0.053,0.125,0.083	-0.012
ENSG00000180530	NRIP1	chr21	-	15014343	15014466	14961234	14968526	15043494	15043574	266	0,50,46	54,11,18	64,47,46	18,25,20	148	74	0.0504641260207	0.5917254591768908	0.0,0.694,0.561	0.64,0.485,0.535	-0.135
ENSG00000180530	NRIP1	chr21	-	15014343	15014466	14961234	14968526	15064744	15065000	267	0,41,40	6,14,8	43,32,35	9,14,22	148	74	0.41357823534	1.0	0.0,0.594,0.714	0.705,0.533,0.443	-0.124
ENSG00000180530	NRIP1	chr21	-	15014343	15014466	14991200	14991306	15043494	15043574	268	0,11,10	0,0,1	25,20,16	2,0,0	148	74	1	1.0	NA,1.0,0.833	0.862,1.0,1.0	-0.038
ENSG00000180530	NRIP1	chr21	-	15014343	15014466	14991200	14991306	15064744	15065000	269	0,2,4	0,0,0	4,5,5	0,0,1	148	74	1	1.0	NA,1.0,1.0	1.0,1.0,0.714	0.095
ENSG00000180530	NRIP1	chr21	-	15043494	15043574	14961234	14968526	15064744	15064934	270	67,52,38	6,14,8	39,46,49	9,14,22	148	74	0.0514078940998	0.5990010401666808	0.848,0.65,0.704	0.684,0.622,0.527	0.123
ENSG00000180530	NRIP1	chr21	-	15043494	15043574	14991200	14991306	15064744	15064934	271	13,41,21	0,0,0	23,22,29	0,0,1	148	74	1	1.0	1.0,1.0,1.0	1.0,1.0,0.935	0.022
ENSG00000180530	NRIP1	chr21	-	15043494	15043574	15014343	15014466	15064744	15064934	272	13,51,27	0,1,2	41,42,43	0,5,3	148	74	0.0590157895513	0.6625361410938513	1.0,0.962,0.871	1.0,0.808,0.878	0.049
ENSG00000275895	U2AF1L5	chr21	-	6492130	6492197	6487362	6487412	6493043	6493110	281	0,0,1	0,5,3	1,2,2	1,10,2	141	74	1	1.0	NA,0.0,0.149	0.344,0.095,0.344	-0.186
ENSG00000275895	U2AF1L5	chr21	-	6493043	6493110	6492130	6492197	6495992	6496080	282	0,6,1	0,0,1	2,15,6	0,0,0	141	74	1	1.0	NA,1.0,0.344	1.0,1.0,1.0	-0.328
ENSG00000184319	RPL23AP82	chr22	+	50788749	50788798	50785172	50785293	50788891	50789353	297	0,3,2	0,0,0	0,2,4	0,0,1	123	74	1	1.0	NA,1.0,1.0	NA,1.0,0.706	0.147
ENSG00000184319	RPL23AP82	chr22	+	50788749	50788798	50785172	50785293	50788894	50788954	298	0,3,1	0,2,1	3,2,2	0,0,0	123	74	1	1.0	NA,0.474,0.376	1.0,1.0,1.0	-0.575
ENSG00000100288	CHKB	chr22	-	50582028	50582095	50581748	50581862	50582248	50582357	299	0,0,0	0,1,3	0,0,1	2,1,2	141	74	1	1.0	NA,0.0,0.0	0.0,0.0,0.208	-0.069
ENSG00000205560	CPT1B	chr22	-	50573807	50573921	50573519	50573715	50574334	50574419	301	0,1,2	0,1,2	4,5,4	0,2,2	148	74	1	1.0	NA,0.333,0.333	1.0,0.556,0.5	-0.352
ENSG00000100239	PPP6R2	chr22	+	50372019	50372150	50343303	50343550	50393892	50394135	305	0,39,25	0,1,0	18,41,34	0,0,0	148	74	1	1.0	NA,0.951,1.0	1.0,1.0,1.0	-0.024
ENSG00000100239	PPP6R2	chr22	+	50388985	50389111	50372071	50372150	50393892	50394135	306	0,1,5	0,10,0	15,1,4	0,8,5	148	74	1	1.0	NA,0.048,1.0	1.0,0.059,0.286	0.076
ENSG00000100239	PPP6R2	chr22	+	50391866	50392015	50388985	50389111	50393892	50394135	307	0,0,1	0,0,1	0,0,2	7,0,2	148	74	1	1.0	NA,NA,0.333	0.0,NA,0.333	0.167
ENSG00000100239	PPP6R2	chr22	+	50393892	50394135	50372019	50372150	50406688	50406875	308	89,20,16	0,0,1	42,18,20	0,0,0	148	74	1	1.0	1.0,1.0,0.889	1.0,1.0,1.0	-0.037
ENSG00000100239	PPP6R2	chr22	+	50406688	50406875	50372019	50372150	50414551	50414689	309	75,24,46	0,0,1	27,39,44	0,0,0	148	74	1	1.0	1.0,1.0,0.958	1.0,1.0,1.0	-0.014
ENSG00000100239	PPP6R2	chr22	+	50418866	50418979	50416091	50416157	50419348	50419462	310	236,150,104	0,5,2	128,134,137	5,11,4	148	74	0.00122536455642	0.039496904035749576	1.0,0.938,0.963	0.928,0.859,0.945	0.056
ENSG00000100239	PPP6R2	chr22	+	50436987	50437068	50436366	50436452	50437505	50437603	311	29,28,42	0,7,4	48,50,36	6,13,9	148	74	0.0833518505465	0.844314554678642	1.0,0.667,0.84	0.8,0.658,0.667	0.127
ENSG00000128159	TUBGCP6	chr22	-	50220191	50221874	50219956	50220015	50222027	50222102	313	7,4,1	0,0,0	0,6,3	0,1,0	148	74	1	1.0	1.0,1.0,1.0	NA,0.75,1.0	0.125
ENSG00000128159	TUBGCP6	chr22	-	50220250	50221874	50219956	50220015	50222027	50222102	314	7,9,3	0,0,0	2,9,9	0,1,0	148	74	1	1.0	1.0,1.0,1.0	1.0,0.818,1.0	0.061
ENSG00000128159	TUBGCP6	chr22	-	50221274	50221874	50219956	50220015	50222027	50222102	315	7,4,1	0,0,0	0,6,3	0,1,0	148	74	1	1.0	1.0,1.0,1.0	NA,0.75,1.0	0.125
ENSG00000073146	MOV10L1	chr22	+	50117156	50117351	50115113	50115246	50125391	50125569	316	0,1,0	0,0,0	1,0,2	0,2,0	148	74	1	1.0	NA,1.0,NA	1.0,0.0,1.0	0.333
ENSG00000073146	MOV10L1	chr22	+	50120501	50120616	50117156	50117351	50125391	50125569	317	0,0,3	0,0,0	0,0,0	1,0,1	148	74	1	1.0	NA,NA,1.0	0.0,NA,0.0	1.0
ENSG00000184164	CRELD2	chr22	+	49922296	49922443	49921584	49921761	49922611	49922707	322	0,0,0	51,53,36	1,0,0	56,33,33	148	74	1	1.0	0.0,0.0,0.0	0.009,0.0,0.0	-0.003
ENSG00000054611	TBC1D22A	chr22	+	46788979	46789037	46762686	46762848	46792519	46792576	360	0,0,0	0,8,4	1,0,1	1,6,5	132	74	1	1.0	NA,0.0,0.0	0.359,0.0,0.101	-0.153
ENSG00000054611	TBC1D22A	chr22	+	46878652	46878723	46797443	46797620	46891265	46891394	366	78,37,19	0,1,1	31,42,53	0,0,1	145	74	1	1.0	1.0,0.95,0.907	1.0,1.0,0.964	-0.036
ENSG00000054611	TBC1D22A	chr22	+	47037070	47037198	46997633	46997709	47111507	47111603	367	0,77,49	0,0,2	59,126,89	0,1,1	148	74	1	1.0	NA,1.0,0.925	1.0,0.984,0.978	-0.025
ENSG00000075218	GTSE1	chr22	+	46308149	46308207	46297379	46297479	46308318	46308943	368	0,16,15	0,0,1	19,21,13	0,0,0	132	74	1	1.0	NA,1.0,0.894	1.0,1.0,1.0	-0.053
ENSG00000075234	TTC38	chr22	+	46292202	46292328	46289825	46289899	46292790	46292933	371	0,2,0	0,0,0	0,2,1	3,0,2	148	74	1	1.0	NA,1.0,NA	0.0,1.0,0.2	0.6
ENSG00000130638	ATXN10	chr22	+	45689711	45689903	45671833	45672179	45692995	45693078	373	40,18,31	0,0,0	46,38,46	0,0,2	148	74	1	1.0	1.0,1.0,1.0	1.0,1.0,0.92	0.027
ENSG00000130638	ATXN10	chr22	+	45692995	45693078	45689711	45689903	45700281	45700322	374	48,58,47	0,0,0	87,85,81	2,1,0	148	74	1	1.0	1.0,1.0,1.0	0.956,0.977,1.0	0.022
ENSG00000130638	ATXN10	chr22	+	45692995	45693078	45689711	45689903	45729424	45729590	375	0,6,10	0,0,0	16,12,20	5,0,0	148	74	1	1.0	NA,1.0,1.0	0.615,1.0,1.0	0.128
ENSG00000130638	ATXN10	chr22	+	45806958	45807022	45740368	45740538	45842990	45843178	376	107,147,135	0,0,0	270,266,223	0,0,1	138	74	1	1.0	1.0,1.0,1.0	1.0,1.0,0.992	0.003
ENSG00000100376	FAM118A	chr22	+	45327841	45328063	45323174	45323427	45330602	45330731	377	0,9,19	35,2,0	15,18,28	0,1,0	148	74	102903	0.0010800732313968157	0.0,0.692,1.0	1.0,0.9,1.0	-0.403
ENSG00000100376	FAM118A	chr22	+	45330602	45330731	45323174	45323427	45332424	45332691	378	35,6,11	62,3,0	14,8,9	1,0,1	148	74	0.000303073414574	0.013854536550468758	0.22,0.5,1.0	0.875,1.0,0.818	-0.324
ENSG00000100376	FAM118A	chr22	+	45335349	45335382	45332424	45332710	45336327	45336410	379	51,39,37	0,1,5	61,23,27	0,2,1	107	74	0.19789605297	1.0	1.0,0.964,0.837	1.0,0.888,0.949	-0.012
ENSG00000100376	FAM118A	chr22	+	45337833	45337968	45336394	45336411	45340385	45340882	380	0,0,1	0,8,7	0,0,0	1,11,13	148	74	1	1.0	NA,0.0,0.067	0.0,0.0,0.0	0.034
ENSG00000093000	NUP50	chr22	+	45165864	45166116	45164607	45164758	45168167	45168190	383	0,0,0	0,1,0	0,2,0	0,0,0	148	74	1	1.0	NA,0.0,NA	NA,1.0,NA	-1.0
ENSG00000093000	NUP50	chr22	+	45166308	45166430	45163986	45164296	45168167	45168246	384	0,6,3	94,141,84	6,7,2	106,246,147	148	74	0.693928594194	1.0	0.0,0.021,0.018	0.028,0.014,0.007	-0.003
ENSG00000093000	NUP50	chr22	+	45170987	45171143	45168167	45168246	45171599	45171683	385	0,1,1	88,128,149	5,2,4	121,161,207	148	74	1	1.0	0.0,0.004,0.003	0.02,0.006,0.01	-0.01
ENSG00000093000	NUP50	chr22	+	45170987	45171152	45168167	45168246	45171599	45171639	386	0,2,3	88,128,149	7,10,7	121,161,207	148	74	0.00793192598219	0.15536641758116546	0.0,0.008,0.01	0.028,0.03,0.017	-0.019
ENSG00000093000	NUP50	chr22	+	45170987	45171177	45168165	45168246	45171599	45171683	387	0,6,10	88,128,149	7,6,13	121,161,207	148	74	0.442467616891	1.0	0.0,0.023,0.032	0.028,0.018,0.03	-0.007
ENSG00000093000	NUP50	chr22	+	45171808	45172037	45171599	45171683	45175893	45176080	388	0,0,1	0,3,7	0,2,2	6,14,15	148	74	1	1.0	NA,0.0,0.067	0.0,0.067,0.062	-0.01
ENSG00000056487	PHF21B	chr22	-	44933472	44933518	44920397	44920490	45008544	45008610	393	0,0,0	0,3,2	0,0,1	0,0,1	120	74	1	1.0	NA,0.0,0.0	NA,NA,0.381	-0.381
ENSG00000056487	PHF21B	chr22	-	44967014	44967164	44920397	44920490	44968994	44969083	394	0,2,0	0,0,0	0,0,0	5,0,0	148	74	1	1.0	NA,1.0,NA	0.0,NA,NA	1.0
ENSG00000186654	PRR5	chr22	+	44725243	44725292	44714590	44714671	44726576	44726634	397	129,73,75	0,0,2	64,65,54	4,0,2	123	74	0.117444574563	1.0	1.0,1.0,0.958	0.906,1.0,0.942	0.037
ENSG00000241484	ARHGAP8	chr22	+	44802076	44802164	44786456	44786606	44808306	44808438	398	0,59,39	0,2,5	30,49,80	0,0,2	148	74	1	1.0	NA,0.937,0.796	1.0,1.0,0.952	-0.117
ENSG00000100347	SAMM50	chr22	+	43968730	43968818	43964451	43964553	43972235	43972342	403	178,49,54	0,0,0	129,53,79	0,3,0	148	74	1	1.0	1.0,1.0,1.0	1.0,0.898,1.0	0.034
ENSG00000100266	PACSIN2	chr22	-	42876887	42877010	42876136	42876333	42879047	42879169	406	95,140,103	0,0,0	85,109,148	0,3,0	148	74	1	1.0	1.0,1.0,1.0	1.0,0.948,1.0	0.017
ENSG00000100266	PACSIN2	chr22	-	42909426	42909565	42893456	42893613	42912020	42912157	408	0,2,0	0,85,76	0,0,0	63,160,88	148	74	1	1.0	NA,0.012,0.0	0.0,0.0,0.0	0.006
ENSG00000100266	PACSIN2	chr22	-	42912020	42912157	42893456	42893613	42959798	42959881	409	4,91,97	0,1,2	75,161,91	1,0,0	148	74	0.510714183372	1.0	1.0,0.978,0.96	0.974,1.0,1.0	-0.012
ENSG00000100266	PACSIN2	chr22	-	42912020	42912157	42893456	42893613	43015020	43015098	410	25,124,175	95,2,5	171,205,229	2,2,10	148	74	0.0209320036336	0.31763620062200515	0.116,0.969,0.946	0.977,0.981,0.92	-0.282
ENSG00000100207	TCF20	chr22	-	42168608	42168703	42161097	42161358	42169846	42169896	421	0,15,7	0,2,10	6,8,10	7,19,9	148	74	1	1.0	NA,0.789,0.259	0.3,0.174,0.357	0.247
ENSG00000100207	TCF20	chr22	-	42168608	42168736	42160012	42161358	42169846	42169896	422	0,11,5	0,2,10	7,8,8	7,19,9	148	74	1	1.0	NA,0.733,0.2	0.333,0.174,0.308	0.195
ENSG00000196419	XRCC6	chr22	+	41628117	41628230	41621349	41622086	41636112	41636251	439	155,451,582	0,0,1	464,327,493	1,0,0	148	74	1	1.0	1.0,1.0,0.997	0.996,1.0,1.0	0.0
ENSG00000196419	XRCC6	chr22	+	41646895	41647082	41637607	41637791	41650722	41650891	440	1906,676,707	59,0,0	1003,459,799	0,0,0	148	74	2790.74	1.06008e+09	0.942,1.0,1.0	1.0,1.0,1.0	-0.019
ENSG00000196419	XRCC6	chr22	+	41661330	41661444	41658251	41658352	41663621	41664034	441	54,120,137	0,0,1	159,114,143	0,0,0	148	74	1	1.0	1.0,1.0,0.986	1.0,1.0,1.0	-0.005
ENSG00000100418	DESI1	chr22	-	41607261	41607331	41604043	41604153	41620751	41621043	442	0,5,19	0,0,6	24,30,19	2,0,1	144	74	1	1.0	NA,1.0,0.619	0.86,1.0,0.907	-0.113
ENSG00000100418	DESI1	chr22	-	41607839	41607861	41607261	41607331	41620751	41621043	443	0,6,6	0,0,0	15,1,12	0,0,1	96	74	1	1.0	NA,1.0,1.0	1.0,1.0,0.902	0.033
ENSG00000100413	POLR3H	chr22	-	41532603	41532745	41532093	41532157	41540698	41540795	444	0,11,10	0,2,2	6,10,7	0,1,1	148	74	1	1.0	NA,0.733,0.714	1.0,0.833,0.778	-0.147
ENSG00000100413	POLR3H	chr22	-	41532658	41532745	41532093	41532157	41540698	41540795	445	60,55,54	0,2,2	85,44,45	0,1,1	148	74	1	1.0	1.0,0.932,0.931	1.0,0.957,0.957	-0.017
ENSG00000100412	ACO2	chr22	+	41499725	41499862	41469105	41469182	41507790	41508049	450	152,115,101	15,0,0	174,62,82	0,0,0	148	74	6.86387e+06	0.004591455398329796	0.835,1.0,1.0	1.0,1.0,1.0	-0.055
ENSG00000100412	ACO2	chr22	+	41499725	41499862	41469366	41469508	41507790	41508049	451	9,93,62	0,0,2	126,43,64	0,0,0	148	74	1	1.0	1.0,1.0,0.939	1.0,1.0,1.0	-0.02
ENSG00000100412	ACO2	chr22	+	41502629	41502771	41499545	41499862	41507790	41508049	452	0,0,1	9,93,62	0,0,2	126,43,64	148	74	1	1.0	0.0,0.0,0.008	0.0,0.0,0.015	-0.002
ENSG00000100401	RANGAP1	chr22	-	41261445	41261580	41257947	41258106	41264663	41264843	463	128,40,26	0,0,0	33,35,24	0,0,1	148	74	1	1.0	1.0,1.0,1.0	1.0,1.0,0.923	0.026
ENSG00000100401	RANGAP1	chr22	-	41274599	41274727	41268096	41268156	41280932	41281082	464	254,53,65	0,1,0	64,62,119	0,0,0	148	74	1	1.0	1.0,0.964,1.0	1.0,1.0,1.0	-0.012
ENSG00000100401	RANGAP1	chr22	-	41284900	41285153	41280932	41281082	41285362	41285905	465	0,0,2	0,1,1	3,4,7	0,0,0	148	74	1	1.0	NA,0.0,0.5	1.0,1.0,1.0	-0.75
ENSG00000100401	RANGAP1	chr22	-	41284900	41285153	41280932	41281082	41285543	41285965	466	0,0,2	0,2,1	3,4,7	0,5,9	148	74	1	1.0	NA,0.0,0.5	1.0,0.286,0.28	-0.272
ENSG00000100401	RANGAP1	chr22	-	41284900	41285153	41280932	41281082	41285985	41286187	467	0,0,2	229,176,64	3,4,8	58,120,114	148	74	0.0396497173274	0.499661603666145	0.0,0.0,0.015	0.025,0.016,0.034	-0.02
ENSG00000100393	EP300	chr22	+	41117186	41117821	41092591	41093098	41125863	41126040	470	202,119,86	0,0,0	130,65,137	1,0,3	148	74	0.502587108464	1.0	1.0,1.0,1.0	0.985,1.0,0.958	0.019
ENSG00000100393	EP300	chr22	+	41137652	41137790	41135812	41135906	41140139	41140257	471	141,132,109	0,0,0	144,134,135	1,0,1	148	74	1	1.0	1.0,1.0,1.0	0.986,1.0,0.985	0.01
ENSG00000100393	EP300	chr22	+	41141047	41141222	41140139	41140257	41146738	41146809	472	184,191,202	0,0,1	306,220,210	0,0,0	148	74	1	1.0	1.0,1.0,0.99	1.0,1.0,1.0	-0.003
ENSG00000100393	EP300	chr22	+	41146738	41146816	41141047	41141222	41147836	41147946	473	258,114,154	0,8,4	285,176,126	13,20,7	148	74	0.000457209882079	0.01897534364993387	1.0,0.877,0.951	0.916,0.815,0.9	0.066
ENSG00000100372	SLC25A17	chr22	-	40792524	40792676	40779008	40779125	40819194	40819350	479	12,6,5	0,0,1	2,1,0	0,0,1	148	74	1	1.0	1.0,1.0,0.714	1.0,1.0,0.0	0.238
ENSG00000100372	SLC25A17	chr22	-	40794513	40794580	40779008	40779125	40819194	40819326	481	0,2,1	0,0,1	2,2,0	0,0,1	141	74	1	1.0	NA,1.0,0.344	1.0,1.0,0.0	0.005
ENSG00000100372	SLC25A17	chr22	-	40797253	40797336	40794513	40794580	40799022	40799083	484	0,0,2	6,26,11	0,1,2	9,14,10	148	74	0.744311950346	1.0	0.0,0.0,0.083	0.0,0.034,0.091	-0.014
ENSG00000100372	SLC25A17	chr22	-	40797283	40797336	40794513	40794580	40799022	40799083	485	0,0,2	6,26,11	0,2,2	9,14,10	127	74	0.350378102052	1.0	0.0,0.0,0.096	0.0,0.077,0.104	-0.028
ENSG00000100372	SLC25A17	chr22	-	40799022	40799040	40794513	40794580	40819194	40819316	487	0,3,1	0,2,1	0,0,0	2,2,0	92	74	1	1.0	NA,0.547,0.446	0.0,0.0,NA	0.497
ENSG00000100372	SLC25A17	chr22	-	40799022	40799083	40779008	40779125	40819194	40819326	488	0,53,63	0,0,1	56,33,49	0,0,1	135	74	1	1.0	NA,1.0,0.972	1.0,1.0,0.964	-0.002
ENSG00000100372	SLC25A17	chr22	-	40799022	40799083	40794513	40794580	40819194	40819326	490	6,79,73	0,2,1	65,47,59	2,2,0	135	74	0.52039402051	1.0	1.0,0.956,0.976	0.947,0.928,1.0	0.019
ENSG00000100372	SLC25A17	chr22	-	40817202	40817377	40799022	40799083	40819194	40819338	492	0,1,0	0,53,63	0,0,1	57,33,51	148	74	1	1.0	NA,0.009,0.0	0.0,0.0,0.01	0.001
ENSG00000100359	SGSM3	chr22	+	40401592	40401675	40400695	40400813	40402138	40402205	493	147,82,112	0,46,31	55,90,90	14,35,15	148	74	0.210067497095	1.0	1.0,0.471,0.644	0.663,0.562,0.75	0.047
ENSG00000100359	SGSM3	chr22	+	40402138	40402205	40400695	40400813	40404246	40404455	494	0,46,33	0,3,0	14,35,15	0,0,0	141	74	1	1.0	NA,0.889,1.0	1.0,1.0,1.0	-0.055
ENSG00000100359	SGSM3	chr22	+	40405140	40405284	40404556	40404664	40405648	40405844	495	1,43,33	0,1,0	18,27,24	0,0,0	148	74	1	1.0	1.0,0.956,1.0	1.0,1.0,1.0	-0.015
ENSG00000239900	ADSL	chr22	+	40353072	40353117	40349831	40350035	40354247	40354327	497	102,56,53	0,0,1	61,21,30	0,0,0	119	74	1	1.0	1.0,1.0,0.971	1.0,1.0,1.0	-0.01
ENSG00000239900	ADSL	chr22	+	40361272	40363071	40360401	40360492	40364275	40364365	503	416,268,240	0,0,0	384,201,219	1,0,2	148	74	1	1.0	1.0,1.0,1.0	0.995,1.0,0.982	0.008
ENSG00000239900	ADSL	chr22	+	40364879	40365056	40364275	40364365	40366435	40366489	504	356,144,137	0,43,32	258,138,115	53,50,32	148	74	0.00454236823063	0.10408719800980222	1.0,0.626,0.682	0.709,0.58,0.642	0.126
ENSG00000187051	RPS19BP1	chr22	-	39530463	39530554	39529819	39529917	39532394	39532523	508	0,1,0	151,120,142	3,0,0	120,123,155	148	74	1	1.0	0.0,0.004,0.0	0.012,0.0,0.0	-0.003
ENSG00000128272	ATF4	chr22	+	39521257	39521671	39520575	39520751	39521772	39522668	509	517,431,392	0,0,0	735,650,669	0,1,0	148	74	1	1.0	1.0,1.0,1.0	1.0,0.997,1.0	0.001
ENSG00000128272	ATF4	chr22	+	39521353	39521671	39519671	39520751	39521772	39522668	510	761,564,498	0,0,0	955,765,837	0,1,0	148	74	1	1.0	1.0,1.0,1.0	1.0,0.997,1.0	0.001
ENSG00000128272	ATF4	chr22	+	39521371	39521671	39520575	39520751	39521772	39522115	511	517,434,392	0,0,0	735,650,669	0,1,0	148	74	1	1.0	1.0,1.0,1.0	1.0,0.997,1.0	0.001
ENSG00000128272	ATF4	chr22	+	39521374	39521671	39520603	39520751	39521772	39521909	512	517,431,392	0,0,0	735,650,669	0,1,0	148	74	1	1.0	1.0,1.0,1.0	1.0,0.997,1.0	0.001
ENSG00000128272	ATF4	chr22	+	39521431	39521671	39520578	39520751	39521772	39521924	513	517,431,392	0,0,0	735,650,669	0,1,0	148	74	1	1.0	1.0,1.0,1.0	1.0,0.997,1.0	0.001
ENSG00000244509	APOBEC3C	chr22	+	39015594	39015751	39014256	39014379	39017765	39018045	515	104,173,195	0,0,0	231,153,108	1,0,2	148	74	1	1.0	1.0,1.0,1.0	0.991,1.0,0.964	0.015
ENSG00000100246	DNAL4	chr22	-	38782662	38782870	38780717	38781009	38794067	38794143	517	79,14,21	0,0,0	16,11,16	0,0,1	148	74	1	1.0	1.0,1.0,1.0	1.0,1.0,0.889	0.037
ENSG00000100211	CBY1	chr22	+	38656955	38657143	38656639	38656750	38665545	38665685	519	0,2,0	0,1,1	2,2,1	0,0,1	148	74	1	1.0	NA,0.5,0.0	1.0,1.0,0.333	-0.528
ENSG00000100211	CBY1	chr22	+	38656955	38657143	38656639	38656750	38667568	38667662	520	0,2,0	0,0,1	2,2,1	0,0,0	148	74	1	1.0	NA,1.0,0.0	1.0,1.0,1.0	-0.5
ENSG00000100211	CBY1	chr22	+	38665545	38665685	38656650	38656750	38668016	38668132	521	0,1,6	0,9,7	0,3,4	11,7,7	148	74	1	1.0	NA,0.053,0.3	0.0,0.176,0.222	0.044
ENSG00000100211	CBY1	chr22	+	38667568	38667662	38656639	38656750	38668016	38668132	522	0,0,1	0,9,7	0,0,0	11,7,7	148	74	1	1.0	NA,0.0,0.067	0.0,0.0,0.0	0.034
ENSG00000100211	CBY1	chr22	+	38671069	38671188	38670766	38670989	38673158	38673413	523	97,81,95	0,1,3	69,52,70	6,0,1	148	74	0.163849908343	1.0	1.0,0.976,0.941	0.852,1.0,0.972	0.031
ENSG00000184949	FAM227A	chr22	-	38607388	38607476	38605253	38605348	38620211	38620291	524	61,2,5	0,1,1	4,3,5	0,0,0	148	74	1	1.0	1.0,0.5,0.714	1.0,1.0,1.0	-0.262
ENSG00000184949	FAM227A	chr22	-	38620211	38620291	38607388	38607476	38623171	38623279	526	61,2,8	0,0,0	6,1,3	0,1,0	148	74	1	1.0	1.0,1.0,1.0	1.0,0.333,1.0	0.222
ENSG00000184949	FAM227A	chr22	-	38628237	38628342	38626179	38626303	38628833	38628935	527	0,2,1	0,3,0	0,1,0	0,0,0	148	74	1	1.0	NA,0.25,1.0	NA,1.0,NA	-0.375
ENSG00000184949	FAM227A	chr22	-	38639614	38639724	38638745	38638822	38645562	38645645	528	0,16,3	0,0,0	1,8,11	0,0,3	148	74	1	1.0	NA,1.0,1.0	1.0,1.0,0.647	0.118
ENSG00000184949	FAM227A	chr22	-	38639654	38639724	38638745	38638822	38645562	38645645	529	0,16,5	0,0,0	1,3,12	0,0,3	144	74	1	1.0	NA,1.0,1.0	1.0,1.0,0.673	0.109
ENSG00000100196	KDELR3	chr22	+	38479592	38479751	38474522	38474623	38481211	38481464	530	17,14,11	0,2,0	23,29,16	1,2,0	148	74	0.539778246861	1.0	1.0,0.778,1.0	0.92,0.879,1.0	-0.007
ENSG00000244627	TPTEP2	chr22	-	38347488	38347585	38336607	38336706	38361398	38361560	531	0,0,0	0,1,5	0,0,3	0,0,1	148	74	1	1.0	NA,0.0,0.0	NA,NA,0.6	-0.6
ENSG00000244627	TPTEP2	chr22	-	38347488	38347585	38344623	38344741	38361398	38361560	532	0,0,0	0,1,1	0,0,2	2,0,2	148	74	1	1.0	NA,0.0,0.0	0.0,NA,0.333	-0.167
ENSG00000244627	TPTEP2	chr22	-	38361398	38361560	38336607	38336706	38380369	38380423	533	0,12,23	0,1,3	8,17,17	0,0,1	148	74	1	1.0	NA,0.857,0.793	1.0,1.0,0.895	-0.14
ENSG00000244627	TPTEP2	chr22	-	38369985	38370045	38361398	38361560	38380369	38380423	535	0,0,2	0,11,18	0,1,0	8,17,16	134	74	1	1.0	NA,0.0,0.058	0.0,0.031,0.0	0.019
ENSG00000244627	TPTEP2	chr22	-	38369985	38370045	38368897	38369379	38380369	38380423	536	0,2,6	0,0,1	0,1,1	0,0,0	134	74	1	1.0	NA,1.0,0.768	NA,1.0,1.0	-0.116
ENSG00000244627	TPTEP2	chr22	-	38380936	38380990	38380150	38380423	38398779	38398860	537	148,71,80	0,0,0	58,43,72	1,0,0	128	74	1	1.0	1.0,1.0,1.0	0.971,1.0,1.0	0.01
ENSG00000198792	TMEM184B	chr22	-	38222641	38222662	38221144	38221710	38224784	38224979	538	9,7,3	50,53,21	27,0,4	66,35,40	95	74	0.804715497552	1.0	0.123,0.093,0.1	0.242,0.0,0.072	0.001
ENSG00000198792	TMEM184B	chr22	-	38230668	38230744	38226598	38226870	38231243	38231334	539	0,76,57	0,2,0	42,54,66	0,0,0	148	74	1	1.0	NA,0.95,1.0	1.0,1.0,1.0	-0.025
ENSG00000198792	TMEM184B	chr22	-	38245934	38246100	38231243	38231334	38247769	38248019	540	25,85,89	0,2,2	87,81,64	0,0,0	148	74	0.381057296775	1.0	1.0,0.955,0.957	1.0,1.0,1.0	-0.029
ENSG00000198792	TMEM184B	chr22	-	38246784	38246885	38245934	38246100	38247769	38248019	541	0,0,2	25,23,21	0,2,0	26,27,9	148	74	1	1.0	0.0,0.0,0.045	0.0,0.036,0.0	0.003
ENSG00000198792	TMEM184B	chr22	-	38246805	38246885	38245934	38246100	38247769	38248019	542	0,0,2	25,23,21	0,2,0	26,27,9	148	74	1	1.0	0.0,0.0,0.045	0.0,0.036,0.0	0.003
ENSG00000184381	PLA2G6	chr22	-	38128268	38128430	38126370	38126449	38129453	38129562	549	25,0,1	0,0,2	0,3,0	0,0,0	148	74	1	1.0	1.0,NA,0.2	NA,1.0,NA	-0.4
ENSG00000184381	PLA2G6	chr22	-	38139981	38140169	38134987	38135084	38143104	38143288	551	57,5,4	0,1,0	2,18,2	0,0,1	148	74	1	1.0	1.0,0.714,1.0	1.0,1.0,0.5	0.071
ENSG00000184381	PLA2G6	chr22	-	38144895	38144978	38143236	38143288	38145437	38145653	553	0,0,0	0,2,9	0,2,0	2,0,0	148	74	1	1.0	NA,0.0,0.0	0.0,1.0,NA	-0.5
ENSG00000184381	PLA2G6	chr22	-	38148492	38148623	38145437	38145653	38169217	38169467	556	0,0,1	15,2,0	0,0,0	0,0,2	148	74	1	1.0	0.0,0.0,1.0	NA,NA,0.0	0.333
ENSG00000100142	POLR2F	chr22	+	37958373	37958471	37956772	37956842	37959345	37959476	558	0,4,0	42,40,44	0,4,0	59,28,39	148	74	1	1.0	0.0,0.048,0.0	0.0,0.067,0.0	-0.006
ENSG00000128346	C22orf23	chr22	-	37947280	37947463	37945041	37945173	37951459	37951522	561	0,0,0	0,0,1	1,1,1	0,0,0	148	74	1	1.0	NA,NA,0.0	1.0,1.0,1.0	-1.0
ENSG00000100129	EIF3L	chr22	+	37850014	37850063	37848867	37849482	37851279	37851490	563	251,141,232	0,0,0	307,112,257	3,1,0	123	74	1	1.0	1.0,1.0,1.0	0.984,0.985,1.0	0.01
ENSG00000100129	EIF3L	chr22	+	37850523	37850574	37850014	37850063	37851279	37851490	564	0,1,0	162,79,130	4,0,0	184,71,124	125	74	1	1.0	0.0,0.007,0.0	0.013,0.0,0.0	-0.002
ENSG00000100129	EIF3L	chr22	+	37855564	37855644	37851279	37851490	37858678	37858740	565	648,548,394	0,5,7	604,642,562	14,13,16	148	74	7.71915e+06	0.0049571696031112415	1.0,0.982,0.966	0.956,0.961,0.946	0.028
ENSG00000100129	EIF3L	chr22	+	37858678	37858740	37855564	37855644	37862968	37863033	567	405,402,293	0,0,0	458,547,476	0,0,2	136	74	1	1.0	1.0,1.0,1.0	1.0,1.0,0.992	0.003
ENSG00000100129	EIF3L	chr22	+	37877673	37878171	37875840	37876011	37886764	37886845	568	1135,710,613	0,0,1	1053,849,817	0,0,0	148	74	1	1.0	1.0,1.0,0.997	1.0,1.0,1.0	-0.001
ENSG00000100129	EIF3L	chr22	+	37886764	37886845	37877673	37878171	37888425	37888479	569	1170,791,573	0,3,2	897,722,624	7,4,6	148	74	0.501982772149	1.0	1.0,0.992,0.993	0.985,0.989,0.981	0.01
ENSG00000100129	EIF3L	chr22	+	37886949	37887071	37886764	37886845	37888425	37888631	570	0,2,1	862,492,379	3,1,1	549,440,352	148	74	1	1.0	0.0,0.002,0.001	0.003,0.001,0.001	-0.001
ENSG00000100116	GCAT	chr22	+	37809948	37810157	37807904	37808163	37812886	37812988	571	0,10,6	6,0,0	4,7,7	0,0,1	148	74	0.0211273553164	0.3191867166335325	0.0,1.0,1.0	1.0,1.0,0.778	-0.259
ENSG00000100116	GCAT	chr22	+	37810026	37810157	37807933	37808163	37812886	37812988	572	4,10,10	6,0,0	5,11,7	0,0,1	148	74	0.0325469077355	0.4319730235618189	0.25,1.0,1.0	1.0,1.0,0.778	-0.176
ENSG00000100106	TRIOBP	chr22	+	37740894	37741032	37738641	37738719	37751771	37751828	574	0,0,2	0,0,0	1,0,0	0,2,1	148	74	1	1.0	NA,NA,1.0	1.0,0.0,0.0	0.667
ENSG00000100106	TRIOBP	chr22	+	37750641	37750730	37746321	37746420	37751771	37751828	575	2,0,0	62,102,113	1,2,1	104,137,95	148	74	1	1.0	0.016,0.0,0.0	0.005,0.007,0.005	-0.0
ENSG00000100106	TRIOBP	chr22	+	37754876	37754984	37751771	37751828	37755100	37755190	576	22,154,184	0,1,1	197,203,205	0,0,0	148	74	1	1.0	1.0,0.987,0.989	1.0,1.0,1.0	-0.008
ENSG00000100092	SH3BP1	chr22	+	37641125	37641168	37639049	37639846	37641373	37641478	577	0,11,6	0,1,0	0,6,2	0,1,1	117	74	1	1.0	NA,0.874,1.0	NA,0.791,0.558	0.262
ENSG00000100083	GGA1	chr22	+	37613023	37613191	37608959	37609154	37614189	37614274	580	0,2,1	0,0,0	0,0,2	3,0,0	148	74	1	1.0	NA,1.0,1.0	0.0,NA,1.0	0.5
ENSG00000100083	GGA1	chr22	+	37613032	37613191	37609059	37609154	37614189	37614274	582	0,2,1	0,0,0	0,0,2	3,0,0	148	74	1	1.0	NA,1.0,1.0	0.0,NA,1.0	0.5
ENSG00000100083	GGA1	chr22	+	37613118	37613191	37608976	37609154	37614189	37614195	583	0,2,1	0,0,0	0,0,2	3,0,0	147	74	1	1.0	NA,1.0,1.0	0.0,NA,1.0	0.5
ENSG00000100083	GGA1	chr22	+	37614189	37614274	37608724	37608903	37616921	37616997	585	5,22,24	0,0,1	14,8,5	0,0,0	148	74	1	1.0	1.0,1.0,0.923	1.0,1.0,1.0	-0.026
ENSG00000100083	GGA1	chr22	+	37614193	37614274	37608834	37608903	37616921	37616997	586	0,17,17	0,0,1	12,8,4	0,0,0	148	74	1	1.0	NA,1.0,0.895	1.0,1.0,1.0	-0.052
ENSG00000128283	CDC42EP1	chr22	+	37565599	37565722	37560479	37560588	37566071	37566559	587	0,0,1	0,31,21	0,0,0	18,8,15	148	74	1	1.0	NA,0.0,0.023	0.0,0.0,0.0	0.011
ENSG00000128309	MPST	chr22	+	37023751	37023927	37019695	37019774	37024191	37024810	591	0,0,0	0,4,0	0,3,0	0,1,0	148	74	1	1.0	NA,0.0,NA	NA,0.6,NA	-0.6
ENSG00000128309	MPST	chr22	+	37023751	37023927	37019767	37019872	37024191	37024810	592	0,0,0	0,1,3	0,1,1	0,0,2	148	74	1	1.0	NA,0.0,0.0	NA,1.0,0.2	-0.6
ENSG00000100353	EIF3D	chr22	-	36512459	36512602	36511502	36511786	36516477	36516607	595	68,64,65	0,0,1	113,105,55	0,0,0	148	74	1	1.0	1.0,1.0,0.97	1.0,1.0,1.0	-0.01
ENSG00000100353	EIF3D	chr22	-	36526819	36526905	36525998	36526131	36529075	36529166	596	0,4,4	30,75,92	1,2,6	119,39,103	148	74	0.903854813119	1.0	0.0,0.026,0.021	0.004,0.025,0.028	-0.003
ENSG00000100350	FOXRED2	chr22	-	36495966	36496208	36493632	36493803	36497990	36498156	597	58,62,50	0,0,0	36,46,33	1,1,0	148	74	1	1.0	1.0,1.0,1.0	0.947,0.958,1.0	0.032
ENSG00000100350	FOXRED2	chr22	-	36504097	36504367	36501240	36501407	36504514	36504766	598	0,18,11	0,1,1	13,7,13	4,0,1	148	74	1	1.0	NA,0.9,0.846	0.619,1.0,0.867	0.044
ENSG00000100350	FOXRED2	chr22	-	36504514	36504766	36501240	36501407	36505895	36506423	599	0,9,5	0,0,2	11,1,6	0,6,1	148	74	1	1.0	NA,1.0,0.556	1.0,0.077,0.75	0.169
ENSG00000100348	TXN2	chr22	-	36468601	36468717	36467883	36467917	36476732	36476856	600	0,1,0	0,23,24	0,0,0	40,43,32	148	74	1	1.0	NA,0.021,0.0	0.0,0.0,0.0	0.011
ENSG00000100348	TXN2	chr22	-	36476732	36476856	36467045	36467917	36480574	36480748	601	39,68,99	0,0,0	96,105,120	4,2,1	148	74	0.135666286065	1.0	1.0,1.0,1.0	0.923,0.963,0.984	0.043
ENSG00000100320	RBFOX2	chr22	-	35746472	35746561	35745922	35745995	35759887	35760020	619	38,53,39	0,0,0	82,22,35	0,0,1	148	74	1	1.0	1.0,1.0,1.0	1.0,1.0,0.946	0.018
ENSG00000100320	RBFOX2	chr22	-	35750425	35750457	35746472	35746561	35756104	35756144	620	0,0,2	2,25,25	0,0,0	31,11,21	106	74	1	1.0	0.0,0.0,0.053	0.0,0.0,0.0	0.018
ENSG00000100320	RBFOX2	chr22	-	35750425	35750457	35746472	35746561	35759887	35760020	621	0,0,1	0,32,14	0,0,0	44,13,13	106	74	1	1.0	NA,0.0,0.047	0.0,0.0,0.0	0.024
ENSG00000100320	RBFOX2	chr22	-	35752612	35752655	35746472	35746561	35759887	35760020	622	223,6,18	0,32,14	4,3,0	44,13,13	117	74	184962	0.00028789111230346717	1.0,0.106,0.448	0.054,0.127,0.0	0.458
ENSG00000100320	RBFOX2	chr22	-	35756104	35756144	35746472	35746561	35759887	35760020	623	203,121,105	0,32,14	114,91,115	44,13,13	114	74	0.034106996893	0.4465679346991563	1.0,0.711,0.83	0.627,0.82,0.852	0.081
ENSG00000100320	RBFOX2	chr22	-	35756104	35756144	35750425	35750457	35759887	35760020	624	201,96,82	0,0,1	83,80,94	0,0,0	114	74	1	1.0	1.0,1.0,0.982	1.0,1.0,1.0	-0.006
ENSG00000100320	RBFOX2	chr22	-	35768256	35768349	35765422	35765483	35778024	35778032	625	57,133,146	0,1,0	117,91,82	3,0,0	148	74	1	1.0	1.0,0.985,1.0	0.951,1.0,1.0	0.011
ENSG00000100320	RBFOX2	chr22	-	35809779	35810004	35781599	35781743	35938846	35938897	627	217,331,357	0,0,0	286,237,273	0,0,1	148	74	1	1.0	1.0,1.0,1.0	1.0,1.0,0.993	0.002
ENSG00000100320	RBFOX2	chr22	-	35836319	35836439	35809779	35810004	35840191	35840413	628	0,0,5	0,15,9	0,0,3	5,4,4	148	74	1	1.0	NA,0.0,0.217	0.0,0.0,0.273	0.017
ENSG00000100320	RBFOX2	chr22	-	35938846	35938897	35809779	35810004	36028239	36028824	629	0,14,19	0,0,0	12,10,17	1,0,0	125	74	1	1.0	NA,1.0,1.0	0.877,1.0,1.0	0.041
ENSG00000100354	TNRC6B	chr22	+	40246014	40246102	40156114	40156182	40251178	40251200	631	46,190,184	0,0,0	256,186,178	1,0,0	148	74	1	1.0	1.0,1.0,1.0	0.992,1.0,1.0	0.003
ENSG00000100354	TNRC6B	chr22	+	40270121	40270280	40264687	40267036	40273424	40273600	633	0,14,12	0,11,33	21,13,11	19,15,23	148	74	1	1.0	NA,0.389,0.154	0.356,0.302,0.193	-0.012
ENSG00000100354	TNRC6B	chr22	+	40273424	40273600	40270121	40270280	40277076	40277151	634	0,38,71	0,0,0	39,72,70	0,1,0	148	74	1	1.0	NA,1.0,1.0	1.0,0.973,1.0	0.009
ENSG00000185666	SYN3	chr22	-	33006351	33006824	32980644	32980702	33058291	33058381	664	0,0,1	0,0,0	2,0,0	0,0,1	148	74	1	1.0	NA,NA,1.0	1.0,NA,0.0	0.5
ENSG00000100225	FBXO7	chr22	+	32478980	32479275	32474810	32475124	32483896	32483983	665	153,64,77	0,4,0	68,60,65	3,4,4	148	74	0.00265158451396	0.0703883183622593	1.0,0.889,1.0	0.919,0.882,0.89	0.066
ENSG00000100225	FBXO7	chr22	+	32478980	32479275	32474810	32475124	32485067	32485209	666	25,21,34	0,0,1	19,30,27	0,0,0	148	74	1	1.0	1.0,1.0,0.944	1.0,1.0,1.0	-0.019
ENSG00000100225	FBXO7	chr22	+	32478980	32479275	32475256	32475398	32483896	32483983	667	162,58,70	0,2,3	63,38,55	7,0,2	148	74	0.0401193784728	0.5032792898565788	1.0,0.935,0.921	0.818,1.0,0.932	0.035
ENSG00000100225	FBXO7	chr22	+	32478980	32479275	32475256	32475398	32485067	32485209	668	34,15,27	0,1,0	14,8,17	0,0,0	148	74	1	1.0	1.0,0.882,1.0	1.0,1.0,1.0	-0.039
ENSG00000100225	FBXO7	chr22	+	32479132	32479275	32474797	32475124	32483896	32484124	669	128,66,53	0,4,0	55,49,48	3,4,4	148	74	0.00188244162156	0.05475382612646899	1.0,0.892,1.0	0.902,0.86,0.857	0.091
ENSG00000100225	FBXO7	chr22	+	32479132	32479275	32474797	32475124	32485067	32485209	670	0,23,10	0,0,1	6,19,10	0,0,0	148	74	1	1.0	NA,1.0,0.833	1.0,1.0,1.0	-0.084
ENSG00000100225	FBXO7	chr22	+	32479132	32479275	32475236	32475398	32483896	32484124	671	128,46,54	0,2,3	53,42,40	7,0,2	148	74	0.0535249068634	0.6171829496364798	1.0,0.92,0.9	0.791,1.0,0.909	0.04
ENSG00000100225	FBXO7	chr22	+	32479132	32479275	32475236	32475398	32485067	32485209	672	0,3,11	0,1,0	4,12,2	0,0,0	148	74	1	1.0	NA,0.6,1.0	1.0,1.0,1.0	-0.2
ENSG00000100225	FBXO7	chr22	+	32483896	32484124	32474675	32475124	32485067	32485209	673	158,108,74	0,0,1	86,94,68	0,0,0	148	74	1	1.0	1.0,1.0,0.974	1.0,1.0,1.0	-0.009
ENSG00000100225	FBXO7	chr22	+	32483896	32484124	32475236	32475398	32485067	32485209	674	158,106,77	0,1,0	90,90,66	0,0,0	148	74	1	1.0	1.0,0.981,1.0	1.0,1.0,1.0	-0.006
ENSG00000100225	FBXO7	chr22	+	32483896	32484124	32478980	32479275	32485067	32485209	675	286,147,120	0,0,3	132,120,102	0,0,0	148	74	1	1.0	1.0,1.0,0.952	1.0,1.0,1.0	-0.016
ENSG00000100225	FBXO7	chr22	+	32485067	32485209	32474675	32475124	32487744	32487828	676	0,79,59	0,0,0	65,67,56	0,1,0	148	74	1	1.0	NA,1.0,1.0	1.0,0.971,1.0	0.01
ENSG00000100225	FBXO7	chr22	+	32485067	32485209	32475236	32475398	32487744	32487828	677	0,80,58	0,1,0	65,67,56	0,0,0	148	74	1	1.0	NA,0.976,1.0	1.0,1.0,1.0	-0.012
ENSG00000100225	FBXO7	chr22	+	32495492	32495530	32487744	32493281	32498143	32498608	678	18,80,55	0,0,1	111,48,69	1,0,2	112	74	1	1.0	1.0,1.0,0.973	0.987,1.0,0.958	0.009
ENSG00000100150	DEPDC5	chr22	+	31836971	31837155	31833914	31833980	31838684	31838845	688	0,2,4	0,0,0	0,0,3	2,0,0	148	74	1	1.0	NA,1.0,1.0	0.0,NA,1.0	0.5
ENSG00000100150	DEPDC5	chr22	+	31836998	31837155	31833865	31833980	31838684	31838845	689	0,2,4	0,0,0	0,0,3	2,0,0	148	74	1	1.0	NA,1.0,1.0	0.0,NA,1.0	0.5
ENSG00000100150	DEPDC5	chr22	+	31837093	31837155	31833848	31833980	31838684	31838721	690	0,2,4	0,0,0	0,0,2	2,0,0	136	74	1	1.0	NA,1.0,1.0	0.0,NA,1.0	0.5
ENSG00000241878	PISD	chr22	-	31620552	31620599	31618976	31619836	31620995	31621142	696	0,12,4	0,0,1	2,29,7	0,0,0	121	74	1	1.0	NA,1.0,0.71	1.0,1.0,1.0	-0.145
ENSG00000241878	PISD	chr22	-	31620552	31620713	31618490	31619836	31620995	31621142	697	42,41,23	0,0,1	23,55,27	0,0,0	148	74	1	1.0	1.0,1.0,0.92	1.0,1.0,1.0	-0.027
ENSG00000241878	PISD	chr22	-	31623683	31623849	31621648	31621885	31648100	31648276	698	39,2,4	0,0,1	3,0,2	0,1,1	148	74	1	1.0	1.0,1.0,0.667	1.0,0.0,0.5	0.389
ENSG00000241878	PISD	chr22	-	31628002	31628210	31625762	31626016	31628852	31628981	700	0,1,1	0,7,1	1,0,4	3,0,5	148	74	1	1.0	NA,0.067,0.333	0.143,NA,0.286	-0.014
ENSG00000241878	PISD	chr22	-	31628002	31628210	31625762	31626016	31630803	31630824	701	0,1,1	7,4,8	1,0,4	7,0,5	148	74	1	1.0	0.0,0.111,0.059	0.067,NA,0.286	-0.12
ENSG00000241878	PISD	chr22	-	31628852	31628981	31625877	31626016	31630803	31630862	702	0,7,2	7,4,8	3,1,5	7,0,5	148	74	0.519104291016	1.0	0.0,0.467,0.111	0.176,1.0,0.333	-0.31
ENSG00000241878	PISD	chr22	-	31648100	31648276	31625877	31626016	31662143	31662221	706	0,1,0	0,0,0	2,1,2	2,0,0	148	74	1	1.0	NA,1.0,NA	0.333,1.0,1.0	0.222
ENSG00000198089	SFI1	chr22	+	31497247	31497348	31496557	31496637	31508254	31508376	708	0,0,0	0,5,11	0,2,0	11,4,9	148	74	1	1.0	NA,0.0,0.0	0.0,0.2,0.0	-0.067
ENSG00000198089	SFI1	chr22	+	31528689	31528863	31508254	31508376	31546860	31546971	710	0,4,7	0,3,9	12,22,7	0,1,3	148	74	1	1.0	NA,0.4,0.28	1.0,0.917,0.538	-0.478
ENSG00000198089	SFI1	chr22	+	31528689	31528863	31508254	31508376	31550253	31550348	711	0,1,2	0,0,0	0,8,1	0,1,0	148	74	1	1.0	NA,1.0,1.0	NA,0.8,1.0	0.1
ENSG00000198089	SFI1	chr22	+	31531057	31531129	31528689	31528863	31546860	31546971	713	10,13,8	0,3,5	2,14,10	12,14,7	146	74	0.00339621860498	0.08400507228504019	1.0,0.687,0.448	0.078,0.336,0.42	0.434
ENSG00000198089	SFI1	chr22	+	31531057	31531129	31528689	31528863	31550253	31550348	714	10,4,7	0,0,0	1,7,4	0,0,1	146	74	1	1.0	1.0,1.0,1.0	1.0,1.0,0.67	0.11
ENSG00000198089	SFI1	chr22	+	31546860	31546971	31508254	31508376	31550253	31550348	715	0,37,37	0,0,0	30,45,23	0,1,0	148	74	1	1.0	NA,1.0,1.0	1.0,0.957,1.0	0.014
ENSG00000198089	SFI1	chr22	+	31546860	31546971	31528689	31528863	31550253	31550348	716	0,37,33	0,0,0	42,58,27	0,0,1	148	74	1	1.0	NA,1.0,1.0	1.0,1.0,0.931	0.023
ENSG00000198089	SFI1	chr22	+	31580271	31580364	31578381	31578452	31583874	31583877	718	0,1,7	0,3,1	4,2,6	0,0,0	148	74	1	1.0	NA,0.143,0.778	1.0,1.0,1.0	-0.539
ENSG00000198089	SFI1	chr22	+	31603743	31603819	31602606	31602785	31604308	31604404	719	0,5,5	0,0,1	1,12,6	0,1,1	148	74	1	1.0	NA,1.0,0.714	1.0,0.857,0.75	-0.012
ENSG00000138942	RNF185	chr22	+	31182968	31183066	31160242	31160303	31187046	31187270	721	47,2,1	0,21,26	0,2,0	14,15,24	148	74	0.00127269030942	0.04060900239297336	1.0,0.045,0.019	0.0,0.062,0.0	0.334
ENSG00000138942	RNF185	chr22	+	31187046	31187270	31160181	31160303	31192683	31192702	722	0,32,33	0,1,2	28,30,35	0,0,1	148	74	1	1.0	NA,0.941,0.892	1.0,1.0,0.946	-0.065
ENSG00000138942	RNF185	chr22	+	31192683	31192702	31187046	31187270	31196935	31197045	723	0,5,7	0,0,0	4,9,7	0,3,0	93	74	1	1.0	NA,1.0,1.0	1.0,0.705,1.0	0.098
ENSG00000138942	RNF185	chr22	+	31195468	31195581	31192683	31192702	31196935	31196990	724	8,38,22	0,3,5	48,37,40	2,3,2	148	74	0.374267493585	1.0	1.0,0.864,0.688	0.923,0.86,0.909	-0.047
ENSG00000183963	SMTN	chr22	+	31082909	31083002	31081317	31081456	31083178	31083309	727	0,0,0	0,25,25	0,1,1	16,7,22	148	74	1	1.0	NA,0.0,0.0	0.0,0.067,0.022	-0.03
ENSG00000183963	SMTN	chr22	+	31082915	31083002	31081317	31081456	31083178	31083309	728	0,0,0	0,25,25	0,1,0	16,7,22	148	74	1	1.0	NA,0.0,0.0	0.0,0.067,0.0	-0.022
ENSG00000183963	SMTN	chr22	+	31100884	31100953	31099744	31099896	31104315	31104623	731	0,11,12	0,3,2	1,10,18	2,1,1	143	74	1	1.0	NA,0.655,0.756	0.206,0.838,0.903	0.056
ENSG00000183963	SMTN	chr22	+	31100884	31101049	31099744	31099896	31104315	31104623	732	0,25,13	0,3,2	5,32,23	2,1,1	148	74	1	1.0	NA,0.806,0.765	0.556,0.941,0.92	-0.02
ENSG00000253352	TUG1	chr22	+	30972047	30972172	30969268	30969386	30972923	30973601	734	52,3,0	0,0,0	0,7,2	0,1,1	148	74	1	1.0	1.0,1.0,NA	NA,0.778,0.5	0.361
ENSG00000253352	TUG1	chr22	+	30972047	30972172	30971196	30971610	30972854	30973587	735	0,1,0	0,0,0	0,1,1	5,0,1	148	74	1	1.0	NA,1.0,NA	0.0,1.0,0.333	0.556
ENSG00000253352	TUG1	chr22	+	30972047	30972172	30971366	30971779	30972854	30973587	736	74,2,2	0,14,9	0,8,18	5,3,9	148	74	0.734192002297	1.0	1.0,0.067,0.1	0.0,0.571,0.5	0.032
ENSG00000253352	TUG1	chr22	+	30972047	30972172	30971366	30971779	30972923	30973601	737	126,5,2	2,20,19	0,12,19	37,48,29	148	74	0.0784390468752	0.8095018331769623	0.969,0.111,0.05	0.0,0.111,0.247	0.257
ENSG00000167065	DUSP18	chr22	-	30664954	30665121	30663514	30664080	30667461	30667885	748	0,0,1	37,3,0	4,3,0	4,1,11	148	74	0.0389649450974	0.4929791705661535	0.0,0.0,1.0	0.333,0.6,0.0	0.022
ENSG00000100003	SEC14L2	chr22	+	30409106	30409282	30407414	30407603	30409425	30409477	763	0,5,1	0,0,0	7,0,5	0,1,0	148	74	1	1.0	NA,1.0,1.0	1.0,0.0,1.0	0.333
ENSG00000100003	SEC14L2	chr22	+	30409186	30409282	30407414	30407603	30409425	30409486	764	75,5,3	0,0,0	7,0,10	0,1,0	148	74	1	1.0	1.0,1.0,1.0	1.0,0.0,1.0	0.333
ENSG00000100003	SEC14L2	chr22	+	30415758	30415865	30410595	30410679	30416233	30416403	766	0,1,1	0,1,0	2,6,1	0,1,0	148	74	1	1.0	NA,0.333,1.0	1.0,0.75,1.0	-0.25
ENSG00000100003	SEC14L2	chr22	+	30415758	30416087	30410595	30410679	30416233	30416403	767	0,1,8	0,1,0	6,8,6	0,1,0	148	74	1	1.0	NA,0.333,1.0	1.0,0.8,1.0	-0.267
ENSG00000100003	SEC14L2	chr22	+	30415947	30416087	30410595	30410679	30416233	30416403	768	0,0,7	0,1,0	4,2,6	0,1,0	148	74	1	1.0	NA,0.0,1.0	1.0,0.5,1.0	-0.333
ENSG00000100003	SEC14L2	chr22	+	30415947	30416087	30415758	30415865	30416233	30416403	769	0,3,13	0,0,0	8,6,16	0,0,1	148	74	1	1.0	NA,1.0,1.0	1.0,1.0,0.889	0.037
ENSG00000100325	ASCC2	chr22	-	29822334	29822395	29816005	29816073	29825086	29825257	779	0,6,13	0,0,1	28,6,8	0,8,0	135	74	1	1.0	NA,1.0,0.877	1.0,0.291,1.0	0.175
ENSG00000100325	ASCC2	chr22	-	29822334	29822464	29816005	29816073	29825086	29825257	780	0,11,19	0,0,1	30,18,15	0,8,0	148	74	1	1.0	NA,1.0,0.905	1.0,0.529,1.0	0.11
ENSG00000100325	ASCC2	chr22	-	29825086	29825257	29816005	29816073	29832244	29832342	781	0,1,3	0,4,2	3,8,1	0,0,0	148	74	1	1.0	NA,0.111,0.429	1.0,1.0,1.0	-0.73
ENSG00000100325	ASCC2	chr22	-	29825621	29825780	29825086	29825257	29832244	29832342	782	78,63,67	0,1,2	63,53,40	3,0,1	148	74	0.462007789295	1.0	1.0,0.969,0.944	0.913,1.0,0.952	0.016
ENSG00000100325	ASCC2	chr22	-	29827476	29827600	29825621	29825780	29832244	29832342	784	0,6,0	36,51,62	7,2,7	47,42,35	148	74	0.00548146425271	0.11922464988102977	0.0,0.056,0.0	0.069,0.023,0.091	-0.042
ENSG00000100325	ASCC2	chr22	-	29832244	29832342	29825621	29825780	29833540	29833614	786	112,65,71	0,0,0	76,48,38	3,1,0	148	74	0.39765366153	1.0	1.0,1.0,1.0	0.927,0.96,1.0	0.038
ENSG00000100325	ASCC2	chr22	-	29832244	29832342	29825621	29825780	29834488	29834550	788	36,95,91	0,0,1	100,80,50	7,0,2	148	74	0.00307847932676	0.0780827649906662	1.0,1.0,0.978	0.877,1.0,0.926	0.058
ENSG00000100325	ASCC2	chr22	-	29832244	29832342	29825621	29825780	29838177	29838274	789	254,122,124	2,1,0	128,78,67	0,1,2	148	74	1	1.0	0.984,0.984,1.0	1.0,0.975,0.944	0.016
ENSG00000100325	ASCC2	chr22	-	29833540	29833614	29825621	29825780	29834488	29834550	790	28,6,2	0,0,1	8,1,3	7,0,2	148	74	4.91208e+06	0.0035784201024206385	1.0,1.0,0.5	0.364,1.0,0.429	0.236
ENSG00000100325	ASCC2	chr22	-	29833540	29833614	29825621	29825780	29838177	29838228	791	0,0,0	2,1,0	3,1,0	0,1,2	148	74	1	1.0	0.0,0.0,NA	1.0,0.333,0.0	-0.444
ENSG00000100325	ASCC2	chr22	-	29833540	29833614	29832244	29832342	29834488	29834550	792	104,20,11	0,44,29	34,6,6	53,38,15	148	74	0.0194641613328	0.30061106476620636	1.0,0.185,0.159	0.243,0.073,0.167	0.287
ENSG00000100325	ASCC2	chr22	-	29833540	29833614	29832244	29832342	29838177	29838228	793	76,14,9	218,71,62	29,6,3	81,36,32	148	74	0.558492334945	1.0	0.148,0.09,0.068	0.152,0.077,0.045	0.011
ENSG00000100325	ASCC2	chr22	-	29834441	29834550	29825621	29825780	29838177	29838274	794	0,4,8	2,1,0	12,7,7	0,1,2	148	74	0.255989540325	1.0	0.0,0.667,1.0	1.0,0.778,0.636	-0.249
ENSG00000100325	ASCC2	chr22	-	29834441	29834550	29832244	29832342	29838177	29838274	795	0,6,9	218,71,62	15,7,9	81,36,32	148	74	193853	0.0002985233127273802	0.0,0.041,0.068	0.085,0.089,0.123	-0.063
ENSG00000100325	ASCC2	chr22	-	29834488	29834550	29825621	29825780	29838177	29838261	796	0,3,9	2,1,0	16,6,8	0,1,2	136	74	0.249743376437	1.0	0.0,0.62,1.0	1.0,0.766,0.685	-0.277
ENSG00000100325	ASCC2	chr22	-	29834488	29834550	29832244	29832342	29838177	29838261	797	0,46,37	218,71,62	62,38,21	81,36,32	136	74	2.02436e+06	0.0018585023218526783	0.0,0.261,0.245	0.294,0.365,0.263	-0.139
ENSG00000186575	NF2	chr22	+	29628657	29628773	29603567	29604112	29636750	29636876	800	0,0,0	5,11,13	2,1,0	13,8,16	148	74	0.361031321465	1.0	0.0,0.0,0.0	0.071,0.059,0.0	-0.043
ENSG00000186575	NF2	chr22	+	29636750	29636876	29603555	29604112	29642201	29642285	802	5,11,13	0,0,0	13,9,16	0,1,1	148	74	1	1.0	1.0,1.0,1.0	1.0,0.818,0.889	0.098
ENSG00000186575	NF2	chr22	+	29639089	29639212	29603998	29604112	29642201	29642285	803	0,22,13	0,0,0	23,17,12	0,1,1	148	74	1	1.0	NA,1.0,1.0	1.0,0.895,0.857	0.083
ENSG00000186575	NF2	chr22	+	29639089	29639212	29636750	29636876	29642201	29642285	804	70,28,20	0,0,0	38,27,25	0,1,0	148	74	1	1.0	1.0,1.0,1.0	1.0,0.931,1.0	0.023
ENSG00000186575	NF2	chr22	+	29654974	29655080	29654656	29654725	29655593	29655676	805	0,0,0	2,15,21	0,0,1	27,22,28	148	74	1	1.0	0.0,0.0,0.0	0.0,0.0,0.018	-0.006
ENSG00000186575	NF2	chr22	+	29681438	29681601	29678195	29678323	29694751	29694945	807	0,7,33	0,0,0	44,28,32	2,0,0	148	74	1	1.0	NA,1.0,1.0	0.917,1.0,1.0	0.028
ENSG00000186575	NF2	chr22	+	29683019	29683064	29681438	29681601	29694751	29694811	808	44,14,15	0,1,6	29,15,22	2,1,3	119	74	0.55553782364	1.0	1.0,0.897,0.609	0.9,0.903,0.82	-0.039
ENSG00000186575	NF2	chr22	+	29683019	29683079	29681438	29681601	29694751	29694811	809	0,10,13	0,1,6	22,12,20	2,1,3	134	74	1	1.0	NA,0.847,0.545	0.859,0.869,0.786	-0.142
ENSG00000184117	NIPSNAP1	chr22	-	29580098	29580155	29570404	29570532	29580984	29581074	811	0,0,3	0,99,135	5,0,2	126,72,128	131	74	1	1.0	NA,0.0,0.012	0.022,0.0,0.009	-0.004
ENSG00000186998	EMID1	chr22	+	29225132	29225216	29215526	29215630	29226489	29226551	814	0,11,2	0,0,0	6,9,9	0,5,3	148	74	1	1.0	NA,1.0,1.0	1.0,0.474,0.6	0.309
ENSG00000186998	EMID1	chr22	+	29231457	29231508	29231017	29231140	29231592	29231682	815	0,1,0	0,0,0	0,0,2	3,6,3	125	74	1	1.0	NA,1.0,NA	0.0,0.0,0.283	0.906
ENSG00000183762	KREMEN1	chr22	+	29121356	29121481	29098861	29098953	29125262	29125416	818	0,4,5	0,0,0	2,8,8	0,1,0	148	74	1	1.0	NA,1.0,1.0	1.0,0.8,1.0	0.067
ENSG00000159216	RUNX1	chr21	-	34834409	34834601	34799300	34799462	34859473	34859578	819	0,8,11	0,1,0	20,8,18	3,2,9	148	74	1	1.0	NA,0.8,1.0	0.769,0.667,0.5	0.255
ENSG00000100209	HSCB	chr22	+	28745863	28746008	28744614	28744704	28751240	28751288	822	26,21,23	0,0,1	29,32,25	0,0,0	148	74	1	1.0	1.0,1.0,0.92	1.0,1.0,1.0	-0.027
ENSG00000100209	HSCB	chr22	+	28745863	28746008	28744614	28744709	28751240	28751288	823	26,16,20	0,0,2	25,26,24	0,2,2	148	74	0.417357322158	1.0	1.0,1.0,0.833	1.0,0.867,0.857	0.036
ENSG00000100209	HSCB	chr22	+	28751240	28751288	28744614	28744704	28757077	28757210	824	0,7,11	0,0,1	16,10,11	0,0,0	122	74	1	1.0	NA,1.0,0.87	1.0,1.0,1.0	-0.065
ENSG00000183765	CHEK2	chr22	-	28695709	28695873	28695126	28695242	28699837	28699937	825	0,6,9	0,0,0	1,1,4	0,0,1	148	74	1	1.0	NA,1.0,1.0	1.0,1.0,0.667	0.111
ENSG00000183765	CHEK2	chr22	-	28703504	28703566	28699763	28699937	28710005	28710059	827	33,12,15	0,4,0	12,25,11	1,3,3	136	74	0.13124704754	1.0	1.0,0.62,1.0	0.867,0.819,0.666	0.089
ENSG00000183765	CHEK2	chr22	-	28719394	28719485	28711908	28712017	28724976	28725124	829	25,13,25	0,0,0	30,5,14	0,1,0	148	74	1	1.0	1.0,1.0,1.0	1.0,0.714,1.0	0.095
ENSG00000183765	CHEK2	chr22	-	28730419	28730548	28725242	28725367	28734402	28734727	831	0,0,1	0,0,8	0,0,0	7,1,2	148	74	1	1.0	NA,NA,0.059	0.0,0.0,0.0	0.059
ENSG00000183765	CHEK2	chr22	-	28730455	28730548	28725242	28725367	28734402	28734727	832	0,0,1	0,0,8	0,0,0	7,1,2	148	74	1	1.0	NA,NA,0.059	0.0,0.0,0.0	0.059
ENSG00000183765	CHEK2	chr22	-	28734402	28734727	28725242	28725367	28741768	28741783	833	0,2,13	0,1,0	13,1,14	0,0,0	148	74	1	1.0	NA,0.5,1.0	1.0,1.0,1.0	-0.25
ENSG00000180957	PITPNB	chr22	-	27854853	27854939	27851668	27853663	27858386	27858509	836	111,132,261	0,2,5	157,131,146	3,1,3	148	74	0.831040349647	1.0	1.0,0.971,0.963	0.963,0.985,0.961	0.008
ENSG00000244625	MIATNB	chr22	+	26693680	26693836	26672766	26672987	26717252	26717459	837	0,8,14	0,4,1	4,5,4	0,0,5	148	74	1	1.0	NA,0.5,0.875	1.0,1.0,0.286	-0.075
ENSG00000244625	MIATNB	chr22	+	26693680	26693836	26672766	26672987	26774155	26774217	838	0,7,15	0,0,0	5,5,4	0,1,1	148	74	1	1.0	NA,1.0,1.0	1.0,0.714,0.667	0.206
ENSG00000244625	MIATNB	chr22	+	26711829	26712008	26672790	26672987	26717252	26717459	839	0,0,1	0,4,1	0,0,0	0,0,5	148	74	1	1.0	NA,0.0,0.333	NA,NA,0.0	0.167
ENSG00000244625	MIATNB	chr22	+	26717252	26717459	26672746	26672987	26774155	26774217	840	0,6,3	0,0,0	0,4,6	0,1,1	148	74	1	1.0	NA,1.0,1.0	NA,0.667,0.75	0.291
ENSG00000244625	MIATNB	chr22	+	26717252	26717459	26693680	26693836	26774155	26774217	841	0,4,2	0,1,1	1,4,1	2,0,0	148	74	1	1.0	NA,0.667,0.5	0.2,1.0,1.0	-0.15
ENSG00000244625	MIATNB	chr22	+	26718139	26718231	26717252	26717459	26774155	26774217	843	0,0,0	0,2,2	0,0,2	0,4,1	148	74	1	1.0	NA,0.0,0.0	NA,0.0,0.5	-0.25
ENSG00000244625	MIATNB	chr22	+	26726643	26726794	26717251	26717459	26774155	26774217	844	0,1,1	0,2,2	0,0,0	0,4,1	148	74	1	1.0	NA,0.2,0.2	NA,0.0,0.0	0.2
ENSG00000128294	TPST2	chr22	-	26544603	26544675	26540788	26541718	26590052	26590125	849	72,17,49	0,0,0	31,7,18	0,0,1	146	74	1	1.0	1.0,1.0,1.0	1.0,1.0,0.901	0.033
ENSG00000100104	SRRD	chr22	+	26490043	26490198	26488389	26488488	26491024	26491070	851	83,79,55	0,3,2	95,46,35	0,2,1	148	74	0.35165877155	1.0	1.0,0.929,0.932	1.0,0.92,0.946	-0.002
ENSG00000133454	MYO18B	chr22	+	25760983	25761131	25742143	25742293	25763230	25763389	862	0,4,19	0,0,1	1,0,0	0,0,0	148	74	1	1.0	NA,1.0,0.905	1.0,NA,NA	-0.047
ENSG00000284128	AP000356.3	chr22	+	24645635	24645745	24644790	24644799	24647002	24647142	866	1,12,20	0,0,0	10,7,11	0,0,1	148	74	1	1.0	1.0,1.0,1.0	1.0,1.0,0.846	0.051
ENSG00000284128	AP000356.3	chr22	+	24649277	24649383	24648197	24648332	24649859	24650022	867	0,0,2	0,2,1	0,0,0	8,2,3	148	74	1	1.0	NA,0.0,0.5	0.0,0.0,0.0	0.25
ENSG00000100031	GGT1	chr22	+	24607953	24608023	24603146	24603527	24609964	24610033	869	0,0,4	0,0,0	5,10,16	0,0,2	144	74	1	1.0	NA,NA,1.0	1.0,1.0,0.804	0.065
ENSG00000100031	GGT1	chr22	+	24607953	24608023	24603197	24603321	24610357	24610531	870	0,0,0	0,0,1	0,1,5	0,0,0	144	74	1	1.0	NA,NA,0.0	NA,1.0,1.0	-1.0
ENSG00000100031	GGT1	chr22	+	24608989	24609231	24607953	24608023	24609964	24610033	871	0,0,1	0,0,2	0,0,2	5,10,13	148	74	1	1.0	NA,NA,0.2	0.0,0.0,0.071	0.176
ENSG00000100031	GGT1	chr22	+	24609961	24610033	24607953	24608023	24610357	24610531	872	0,0,1	0,0,0	4,5,5	3,1,3	146	74	1	1.0	NA,NA,1.0	0.403,0.717,0.458	0.474
ENSG00000100031	GGT1	chr22	+	24609964	24610033	24607953	24608023	24610357	24610531	873	0,0,2	0,0,0	4,9,13	3,1,3	143	74	1	1.0	NA,NA,1.0	0.408,0.823,0.692	0.359
ENSG00000100024	UPB1	chr22	+	24521985	24522028	24520173	24520468	24523618	24523700	878	0,1,0	0,1,0	0,0,1	0,0,0	117	74	1	1.0	NA,0.387,NA	NA,NA,1.0	-0.613
ENSG00000099998	GGT5	chr22	-	24220491	24220584	24219659	24220116	24224995	24225106	879	0,1,0	0,4,0	0,0,0	3,7,4	148	74	1	1.0	NA,0.111,NA	0.0,0.0,0.0	0.111
ENSG00000099998	GGT5	chr22	-	24233497	24233593	24232822	24233018	24233873	24234004	880	0,0,0	1,1,0	0,0,1	0,0,0	148	74	1	1.0	0.0,0.0,NA	NA,NA,1.0	-1.0
ENSG00000099991	CABIN1	chr22	+	24041138	24041273	24038347	24038461	24042903	24043084	882	70,7,5	0,0,2	4,8,11	0,0,0	148	74	0.863553116047	1.0	1.0,1.0,0.556	1.0,1.0,1.0	-0.148
ENSG00000099991	CABIN1	chr22	+	24050824	24050974	24049090	24049220	24054872	24055159	883	12,31,18	0,0,0	15,23,15	1,0,4	148	74	0.0250300720731	0.3605686409519073	1.0,1.0,1.0	0.882,1.0,0.652	0.155
ENSG00000099991	CABIN1	chr22	+	24054872	24055159	24050824	24050974	24056191	24056304	884	165,182,195	0,0,1	199,145,145	0,2,0	148	74	1	1.0	1.0,1.0,0.99	1.0,0.973,1.0	0.006
ENSG00000099956	SMARCB1	chr22	+	23825224	23825415	23814990	23816936	23833571	23833587	893	414,159,146	0,0,0	160,143,188	1,0,1	148	74	1	1.0	1.0,1.0,1.0	0.988,1.0,0.989	0.008
ENSG00000275004	ZNF280B	chr22	-	22494062	22494180	22484420	22489466	22507809	22507870	902	0,16,16	0,2,0	34,18,13	0,0,0	148	74	1	1.0	NA,0.8,1.0	1.0,1.0,1.0	-0.1
ENSG00000275004	ZNF280B	chr22	-	22507809	22507870	22494062	22494180	22508658	22508733	903	0,32,13	0,0,0	48,17,19	1,0,0	135	74	1	1.0	NA,1.0,1.0	0.963,1.0,1.0	0.012
ENSG00000100023	PPIL2	chr22	+	21670263	21670376	21669912	21669962	21670565	21670611	905	0,1,2	0,21,30	0,1,1	22,26,12	148	74	1	1.0	NA,0.023,0.032	0.0,0.019,0.04	0.008
ENSG00000100023	PPIL2	chr22	+	21670298	21670360	21669912	21669962	21670565	21670611	906	0,2,8	0,21,30	2,12,2	22,26,12	136	74	1	1.0	NA,0.049,0.127	0.047,0.201,0.083	-0.022
ENSG00000100023	PPIL2	chr22	+	21685637	21685726	21684752	21684913	21686482	21686558	907	0,0,0	0,9,7	0,1,0	6,1,14	148	74	1	1.0	NA,0.0,0.0	0.0,0.333,0.0	-0.111
ENSG00000207751	AP000553.1	chr22	+	21658642	21658686	21658265	21658462	21660836	21661021	908	0,0,1	0,0,0	0,1,0	0,1,0	118	74	1	1.0	NA,NA,1.0	NA,0.385,NA	0.615
ENSG00000161149	TUBA3FP	chr22	-	21013041	21013184	21011383	21011590	21013781	21014292	909	0,0,0	0,1,0	1,1,2	0,0,0	148	74	1	1.0	NA,0.0,NA	1.0,1.0,1.0	-1.0
ENSG00000241973	PI4KA	chr22	-	20709907	20709997	20709295	20709379	20710698	20710858	910	133,77,79	0,1,0	137,125,64	0,0,0	148	74	1	1.0	1.0,0.975,1.0	1.0,1.0,1.0	-0.008
ENSG00000241973	PI4KA	chr22	-	20744627	20744720	20742607	20742764	20747582	20747702	911	0,49,36	0,0,1	78,68,44	0,0,1	148	74	1	1.0	NA,1.0,0.947	1.0,1.0,0.957	-0.012
ENSG00000241973	PI4KA	chr22	-	20807361	20807458	20804973	20805165	20810966	20811032	912	2,29,46	0,0,0	62,53,57	0,0,1	148	74	1	1.0	1.0,1.0,1.0	1.0,1.0,0.966	0.011
ENSG00000241973	PI4KA	chr22	-	20810966	20811032	20807361	20807458	20813357	20813506	913	2,36,37	0,0,1	92,48,53	0,0,0	140	74	1	1.0	1.0,1.0,0.951	1.0,1.0,1.0	-0.016
ENSG00000244486	SCARF2	chr22	-	20427397	20427550	20424583	20426282	20429224	20429340	914	32,25,17	0,0,0	12,13,9	0,1,0	148	74	1	1.0	1.0,1.0,1.0	1.0,0.867,1.0	0.044
ENSG00000128185	DGCR6L	chr22	-	20316118	20316219	20315335	20315476	20319638	20319799	915	81,49,39	0,1,1	33,35,52	2,3,2	148	74	1	1.0	1.0,0.961,0.951	0.892,0.854,0.929	0.079
ENSG00000183597	TANGO2	chr22	+	20036759	20036854	20021068	20021246	20043354	20043443	919	0,8,3	0,0,1	1,2,2	0,0,0	148	74	1	1.0	NA,1.0,0.6	1.0,1.0,1.0	-0.2
ENSG00000183597	TANGO2	chr22	+	20036759	20037094	20021138	20021246	20043354	20043443	920	0,0,1	0,0,1	0,5,1	0,0,0	148	74	1	1.0	NA,NA,0.333	NA,1.0,1.0	-0.667
ENSG00000183597	TANGO2	chr22	+	20053359	20053551	20052464	20052584	20055942	20056013	922	0,14,7	0,8,6	1,6,6	15,14,21	148	74	1	1.0	NA,0.467,0.368	0.032,0.176,0.125	0.306
ENSG00000183597	TANGO2	chr22	+	20053436	20053551	20052464	20052584	20055942	20056013	923	0,17,8	0,8,6	2,6,7	15,14,21	148	74	1	1.0	NA,0.515,0.4	0.062,0.176,0.143	0.331
ENSG00000183597	TANGO2	chr22	+	20061529	20061683	20055942	20056013	20063337	20063411	932	0,2,0	0,2,0	1,2,1	0,0,0	148	74	1	1.0	NA,0.333,NA	1.0,1.0,1.0	-0.667
ENSG00000183597	TANGO2	chr22	+	20061529	20061706	20055942	20056013	20063337	20063442	933	0,2,0	0,2,0	1,2,1	0,0,0	148	74	1	1.0	NA,0.333,NA	1.0,1.0,1.0	-0.667
ENSG00000183597	TANGO2	chr22	+	20063337	20063442	20055942	20056013	20064541	20064907	934	22,9,5	0,1,0	5,6,11	6,0,0	148	74	0.0268268693683	0.37842252334381804	1.0,0.818,1.0	0.294,1.0,1.0	0.175
ENSG00000099889	ARVCF	chr22	-	19971215	19971335	19969895	19970743	19971885	19971971	935	0,4,1	0,7,2	7,5,7	3,4,2	148	74	1	1.0	NA,0.222,0.2	0.538,0.385,0.636	-0.309
ENSG00000099889	ARVCF	chr22	-	19979742	19980242	19978896	19979080	19981210	19981737	937	28,41,16	0,0,0	26,12,21	2,0,0	148	74	1	1.0	1.0,1.0,1.0	0.867,1.0,1.0	0.044
ENSG00000242259	C22orf39	chr22	-	19377868	19378066	19375630	19375792	19383619	19383705	939	213,80,81	0,0,0	91,57,52	1,0,0	148	74	1	1.0	1.0,1.0,1.0	0.978,1.0,1.0	0.007
ENSG00000242259	C22orf39	chr22	-	19447377	19447545	19440885	19441694	19447664	19447691	940	0,43,40	0,0,1	31,28,30	0,0,0	148	74	1	1.0	NA,1.0,0.952	1.0,1.0,1.0	-0.024
ENSG00000070371	CLTCL1	chr22	-	19208153	19208311	19201328	19201493	19208921	19209114	944	0,3,1	0,0,0	9,6,8	0,2,2	148	74	1	1.0	NA,1.0,1.0	1.0,0.6,0.667	0.244
ENSG00000070371	CLTCL1	chr22	-	19225452	19225633	19223890	19224054	19226218	19226383	945	0,11,6	0,0,0	12,7,11	0,0,1	148	74	1	1.0	NA,1.0,1.0	1.0,1.0,0.846	0.051
ENSG00000070371	CLTCL1	chr22	-	19239274	19239388	19235695	19235869	19242774	19242936	946	0,4,0	0,1,0	2,2,0	0,0,0	148	74	1	1.0	NA,0.667,NA	1.0,1.0,NA	-0.333
ENSG00000183628	DGCR6	chr22	+	18909979	18910098	18906564	18906725	18910171	18910272	948	0,2,0	0,0,3	0,1,1	0,2,3	148	74	1	1.0	NA,1.0,0.0	NA,0.2,0.143	0.329
ENSG00000215193	PEX26	chr22	+	18078295	18078606	18077919	18078047	18079873	18080014	950	0,20,18	0,0,0	24,27,26	3,0,0	148	74	1	1.0	NA,1.0,1.0	0.8,1.0,1.0	0.067
ENSG00000215193	PEX26	chr22	+	18085111	18085258	18083436	18083732	18087971	18105396	951	0,17,7	0,1,0	16,17,8	0,0,1	148	74	1	1.0	NA,0.895,1.0	1.0,1.0,0.8	0.014
ENSG00000099968	BCL2L13	chr22	+	17655661	17655832	17638583	17638886	17683213	17683321	952	233,77,98	0,1,1	102,168,129	1,2,6	148	74	0.0227788409402	0.33623264001089637	1.0,0.975,0.98	0.981,0.977,0.915	0.027
ENSG00000099968	BCL2L13	chr22	+	17683213	17683321	17655661	17655832	17688985	17689142	953	233,73,93	0,0,0	99,174,111	0,0,1	148	74	1	1.0	1.0,1.0,1.0	1.0,1.0,0.982	0.006
ENSG00000099968	BCL2L13	chr22	+	17683213	17683321	17655661	17655832	17702242	17702386	954	233,64,86	0,0,0	88,163,102	0,5,0	148	74	0.517195399845	1.0	1.0,1.0,1.0	1.0,0.942,1.0	0.019
ENSG00000099968	BCL2L13	chr22	+	17688985	17689142	17655661	17655832	17702242	17702386	955	0,0,1	0,0,0	5,0,3	0,5,0	148	74	1	1.0	NA,NA,1.0	1.0,0.0,1.0	0.333
ENSG00000099968	BCL2L13	chr22	+	17688985	17689142	17683213	17683321	17696140	17696210	956	0,24,25	0,0,0	33,34,28	1,0,0	148	74	1	1.0	NA,1.0,1.0	0.943,1.0,1.0	0.019
ENSG00000099968	BCL2L13	chr22	+	17688985	17689142	17683213	17683321	17702242	17702386	957	0,9,8	0,0,0	16,11,12	0,0,1	148	74	1	1.0	NA,1.0,1.0	1.0,1.0,0.857	0.048
ENSG00000099968	BCL2L13	chr22	+	17688985	17689142	17683213	17683321	17726676	17730622	958	0,12,7	0,0,1	11,12,13	0,1,0	148	74	1	1.0	NA,1.0,0.778	1.0,0.857,1.0	-0.063
ENSG00000099968	BCL2L13	chr22	+	17696140	17696210	17683213	17683321	17702242	17702386	959	0,4,6	0,0,0	2,1,3	0,0,1	144	74	1	1.0	NA,1.0,1.0	1.0,1.0,0.607	0.131
ENSG00000099968	BCL2L13	chr22	+	17696140	17696210	17683213	17683321	17726676	17730855	960	0,1,1	0,0,1	6,0,2	0,1,0	144	74	1	1.0	NA,1.0,0.339	1.0,0.0,1.0	0.003
ENSG00000099968	BCL2L13	chr22	+	17696140	17696210	17688985	17689142	17702242	17702386	961	0,19,24	0,0,1	23,24,21	6,0,2	144	74	1	1.0	NA,1.0,0.925	0.663,1.0,0.844	0.127
ENSG00000099968	BCL2L13	chr22	+	17696140	17696210	17688985	17689142	17726676	17730855	962	0,16,19	0,3,0	27,23,20	0,1,3	144	74	1	1.0	NA,0.733,1.0	1.0,0.922,0.774	-0.032
ENSG00000099968	BCL2L13	chr22	+	17702242	17702386	17683213	17683321	17726676	17728699	963	0,57,63	0,0,1	65,82,118	0,1,0	148	74	1	1.0	NA,1.0,0.969	1.0,0.976,1.0	-0.008
ENSG00000099968	BCL2L13	chr22	+	17702242	17702386	17688985	17689142	17726676	17728699	964	0,57,64	0,3,0	71,82,119	0,1,3	148	74	1	1.0	NA,0.905,1.0	1.0,0.976,0.952	-0.023
ENSG00000099968	BCL2L13	chr22	+	17702242	17702386	17696140	17696210	17726676	17728699	965	2,61,69	0,1,1	66,83,120	5,0,2	148	74	0.0791952582736	0.8154121655353432	1.0,0.968,0.972	0.868,1.0,0.968	0.035
ENSG00000099954	CECR2	chr22	+	17477587	17477682	17369365	17369909	17497402	17497586	967	23,27,37	0,0,0	49,31,41	0,0,3	148	74	0.825492153371	1.0	1.0,1.0,1.0	1.0,1.0,0.872	0.043
ENSG00000099954	CECR2	chr22	+	17500630	17500735	17499409	17499549	17504846	17505016	968	257,48,90	0,0,0	84,90,116	0,0,1	148	74	1	1.0	1.0,1.0,1.0	1.0,1.0,0.983	0.006
ENSG00000099954	CECR2	chr22	+	17503081	17503131	17500630	17500735	17504846	17505016	969	33,34,49	0,0,3	100,54,84	0,0,2	124	74	0.801133794241	1.0	1.0,1.0,0.907	1.0,1.0,0.962	-0.018
ENSG00000099954	CECR2	chr22	+	17504846	17505016	17499409	17499549	17524117	17524271	970	140,75,104	0,0,1	99,134,127	0,0,0	148	74	1	1.0	1.0,1.0,0.981	1.0,1.0,1.0	-0.006
ENSG00000099954	CECR2	chr22	+	17511812	17511896	17504846	17505016	17524117	17524271	971	0,8,12	140,75,104	6,12,15	99,134,126	148	74	0.173805572863	1.0	0.0,0.051,0.055	0.029,0.043,0.056	-0.007
ENSG00000099954	CECR2	chr22	+	17550242	17550409	17548998	17549564	17552030	17552142	972	0,0,0	20,9,13	0,0,1	14,23,13	148	74	1	1.0	0.0,0.0,0.0	0.0,0.0,0.037	-0.012
ENSG00000069998	HDHD5	chr22	-	17141058	17141233	17138549	17138738	17143097	17143131	979	0,3,4	0,4,0	8,11,9	0,0,0	148	74	1	1.0	NA,0.273,1.0	1.0,1.0,1.0	-0.363
ENSG00000069998	HDHD5	chr22	-	17149541	17149745	17148447	17148560	17159125	17159277	981	15,11,11	0,0,0	18,22,17	0,0,1	148	74	1	1.0	1.0,1.0,1.0	1.0,1.0,0.895	0.035
ENSG00000131002	TXLNGY	chrY	+	19569384	19569459	19567786	19567951	19587209	19587507	995	15,0,0	56,16,16	0,2,0	1,9,4	148	74	0.0163039412173	0.2642083069383486	0.118,0.0,0.0	0.0,0.1,0.0	0.006
ENSG00000131002	TXLNGY	chrY	+	19587209	19587507	19567312	19567482	19597590	19597665	996	34,74,95	0,0,1	79,32,79	0,0,0	148	74	1	1.0	1.0,1.0,0.979	1.0,1.0,1.0	-0.007
ENSG00000131002	TXLNGY	chrY	+	19589520	19589612	19587209	19587507	19591779	19591959	997	0,4,2	0,0,1	2,0,1	0,0,0	148	74	1	1.0	NA,1.0,0.5	1.0,NA,1.0	-0.25
ENSG00000131002	TXLNGY	chrY	+	19589520	19589612	19587209	19587507	19591919	19591959	998	0,4,2	0,0,1	1,0,1	0,0,0	148	74	1	1.0	NA,1.0,0.5	1.0,NA,1.0	-0.25
ENSG00000131002	TXLNGY	chrY	+	19591779	19591959	19589520	19589612	19593398	19593593	999	0,11,21	0,0,0	23,19,29	7,0,0	148	74	1	1.0	NA,1.0,1.0	0.622,1.0,1.0	0.126
ENSG00000131002	TXLNGY	chrY	+	19596014	19596134	19593398	19593593	19597590	19597665	1001	0,0,5	0,0,1	0,0,2	4,14,2	148	74	1	1.0	NA,NA,0.714	0.0,0.0,0.333	0.603
ENSG00000183878	UTY	chrY	-	13298956	13299144	13297440	13297848	13302876	13302991	1007	0,14,37	0,0,0	52,40,33	0,2,1	148	74	1	1.0	NA,1.0,1.0	1.0,0.909,0.943	0.049
ENSG00000183878	UTY	chrY	-	13335562	13336335	13326220	13326350	13355002	13355398	1009	0,34,28	0,0,0	30,27,34	0,0,1	148	74	1	1.0	NA,1.0,1.0	1.0,1.0,0.944	0.019
ENSG00000183878	UTY	chrY	-	13354785	13354833	13335562	13336335	13355002	13355398	1010	0,0,0	0,14,10	4,0,0	8,14,8	122	74	1	1.0	NA,0.0,0.0	0.233,0.0,0.0	-0.078
ENSG00000183878	UTY	chrY	-	13358463	13358553	13357876	13357969	13359087	13359222	1011	0,12,8	21,5,1	6,10,3	0,1,2	148	74	0.00415161641336	0.09718985804658171	0.0,0.545,0.8	1.0,0.833,0.429	-0.306
ENSG00000183878	UTY	chrY	-	13358463	13358619	13357876	13357969	13359087	13359222	1012	0,7,5	21,5,1	1,2,3	0,1,2	148	74	0.238799706895	1.0	0.0,0.412,0.714	1.0,0.5,0.429	-0.268
ENSG00000183878	UTY	chrY	-	13358463	13358619	13357876	13357969	13359766	13359986	1013	0,6,5	0,3,3	0,2,2	0,4,3	148	74	1	1.0	NA,0.5,0.455	NA,0.2,0.25	0.253
ENSG00000183878	UTY	chrY	-	13359087	13359222	13357876	13357969	13359766	13359986	1014	21,8,5	0,3,3	0,6,6	0,4,3	148	74	1	1.0	1.0,0.571,0.455	NA,0.429,0.5	0.211
ENSG00000183878	UTY	chrY	-	13359087	13359222	13358463	13358619	13359766	13359986	1015	0,7,4	0,2,0	1,5,5	0,0,0	148	74	1	1.0	NA,0.636,1.0	1.0,1.0,1.0	-0.182
ENSG00000183878	UTY	chrY	-	13369255	13369349	13366266	13366393	13393858	13393893	1017	450,59,84	0,0,0	96,86,79	0,0,2	148	74	1	1.0	1.0,1.0,1.0	1.0,1.0,0.952	0.016
ENSG00000183878	UTY	chrY	-	13369255	13369349	13366266	13366393	13396917	13396972	1018	389,43,64	0,0,2	76,49,55	0,0,0	148	74	1	1.0	1.0,1.0,0.941	1.0,1.0,1.0	-0.02
ENSG00000183878	UTY	chrY	-	13393858	13393893	13366266	13366393	13396917	13396972	1019	22,56,48	0,0,2	49,71,55	0,0,0	109	74	1	1.0	1.0,1.0,0.942	1.0,1.0,1.0	-0.019
ENSG00000183878	UTY	chrY	-	13393858	13393893	13369255	13369349	13396917	13396972	1020	83,74,66	0,2,0	68,108,76	0,0,1	109	74	1	1.0	1.0,0.962,1.0	1.0,1.0,0.981	-0.006
ENSG00000183878	UTY	chrY	-	13396917	13396972	13369255	13369349	13410992	13411113	1021	0,5,8	0,0,0	4,2,4	0,0,1	129	74	1	1.0	NA,1.0,1.0	1.0,1.0,0.696	0.101
ENSG00000183878	UTY	chrY	-	13470120	13470229	13449016	13449066	13479253	13479317	1023	116,104,153	0,1,0	99,119,112	0,0,0	148	74	1	1.0	1.0,0.981,1.0	1.0,1.0,1.0	-0.006
ENSG00000067048	DDX3Y	chrY	+	12911838	12911968	12909359	12909407	12912726	12912882	1024	256,353,341	0,1,0	236,466,328	2,2,0	148	74	1	1.0	1.0,0.994,1.0	0.983,0.991,1.0	0.007
ENSG00000092377	TBL1Y	chrY	+	6912087	6912172	6910685	6910982	6978212	6978243	1025	0,1,1	0,2,0	0,11,11	0,0,0	148	74	1	1.0	NA,0.2,1.0	NA,1.0,1.0	-0.4
ENSG00000092377	TBL1Y	chrY	+	6978212	6978243	6912087	6912172	6995803	6995898	1026	0,1,0	0,0,0	0,0,0	0,0,2	105	74	1	1.0	NA,1.0,NA	NA,NA,0.0	1.0
ENSG00000092377	TBL1Y	chrY	+	6995803	6995898	6978212	6978243	7021448	7021537	1027	0,1,1	0,0,0	0,0,1	0,0,1	148	74	1	1.0	NA,1.0,1.0	NA,NA,0.333	0.667
ENSG00000092377	TBL1Y	chrY	+	7090088	7090190	7087266	7087432	7100784	7100850	1028	0,0,1	0,1,0	5,0,4	0,0,0	148	74	1	1.0	NA,0.0,1.0	1.0,NA,1.0	-0.5
ENSG00000171574	ZNF584	chr19	+	58409940	58410091	58408648	58409165	58415523	58415646	1034	0,1,1	0,1,3	1,7,3	3,2,2	148	74	1	1.0	NA,0.333,0.143	0.143,0.636,0.429	-0.165
ENSG00000171574	ZNF584	chr19	+	58409964	58410091	58408776	58409165	58415523	58415646	1035	0,4,3	0,1,3	1,13,7	3,2,2	148	74	1	1.0	NA,0.667,0.333	0.143,0.765,0.636	-0.015
ENSG00000171574	ZNF584	chr19	+	58410005	58410091	58408687	58409165	58415523	58415646	1036	0,2,1	0,1,3	3,8,3	3,2,2	148	74	1	1.0	NA,0.5,0.143	0.333,0.667,0.429	-0.155
ENSG00000198131	ZNF544	chr19	+	58246710	58246794	58246300	58246427	58260850	58263190	1044	74,24,52	0,1,0	59,23,30	5,2,0	148	74	0.00333706965948	0.08305711286637117	1.0,0.923,1.0	0.855,0.852,1.0	0.072
ENSG00000198131	ZNF544	chr19	+	58246745	58246794	58246300	58246427	58260850	58260965	1045	78,27,32	0,1,0	19,16,25	5,2,0	123	74	0.000886168908355	0.03109508057552701	1.0,0.942,1.0	0.696,0.828,1.0	0.139
ENSG00000198131	ZNF544	chr19	+	58276322	58276429	58246710	58246794	58277182	58277495	1046	0,1,0	0,3,0	0,1,2	3,1,3	148	74	1	1.0	NA,0.143,NA	0.0,0.333,0.25	-0.051
ENSG00000176293	ZNF135	chr19	+	58059968	58060035	58059281	58059310	58061579	58061706	1047	0,2,4	0,0,2	1,2,1	3,0,1	141	74	1	1.0	NA,1.0,0.512	0.149,1.0,0.344	0.258
ENSG00000176293	ZNF135	chr19	+	58059968	58060398	58059279	58059310	58061579	58061706	1048	0,1,0	0,0,2	1,0,0	3,0,1	148	74	1	1.0	NA,1.0,0.0	0.143,NA,0.0	0.428
ENSG00000176293	ZNF135	chr19	+	58059973	58060035	58059268	58059310	58061579	58061706	1049	0,2,4	0,0,2	0,2,2	3,0,1	136	74	1	1.0	NA,1.0,0.521	0.0,1.0,0.521	0.253
ENSG00000152454	ZNF256	chr19	-	57943933	57944060	57940832	57942647	57947441	57947706	1052	2,8,12	0,1,0	6,2,5	3,0,0	148	74	0.318016745301	1.0	1.0,0.8,1.0	0.5,1.0,1.0	0.1
ENSG00000269343	ZNF587B	chr19	+	57820493	57820549	57819740	57819945	57839022	57839149	1053	34,56,38	13,47,29	24,27,15	22,56,8	130	74	0.130387927446	1.0	0.598,0.404,0.427	0.383,0.215,0.516	0.105
ENSG00000269343	ZNF587B	chr19	+	57839022	57839149	57820493	57820549	57840837	57841796	1054	143,82,91	0,0,1	67,109,94	0,0,0	148	74	1	1.0	1.0,1.0,0.978	1.0,1.0,1.0	-0.007
ENSG00000268750	AC010522.1	chr19	+	57820493	57820549	57819718	57819945	57856103	57856233	1055	34,48,30	0,9,7	23,25,15	9,14,6	130	74	0.00197708533989	0.05657833096431402	1.0,0.752,0.709	0.593,0.504,0.587	0.259
ENSG00000268750	AC010522.1	chr19	+	57820493	57820549	57819718	57819945	57856106	57856233	1056	34,49,31	182,4,5	25,25,18	0,14,10	130	74	0.504876025098	1.0	0.096,0.875,0.779	1.0,0.504,0.506	-0.087
ENSG00000268750	AC010522.1	chr19	+	57839022	57839149	57819718	57819945	57856103	57856233	1057	13,47,29	0,9,7	27,60,11	9,14,6	148	74	0.124544398764	1.0	1.0,0.723,0.674	0.6,0.682,0.478	0.212
ENSG00000268750	AC010522.1	chr19	+	57839022	57839149	57820493	57820549	57856103	57856233	1058	38,9,10	0,1,2	7,6,4	1,0,1	148	74	1	1.0	1.0,0.818,0.714	0.778,1.0,0.667	0.029
ENSG00000268750	AC010522.1	chr19	+	57856103	57856233	57819805	57819945	57858575	57858641	1059	0,15,19	0,2,1	16,27,22	3,1,2	148	74	1	1.0	NA,0.789,0.905	0.727,0.931,0.846	0.012
ENSG00000268750	AC010522.1	chr19	+	57856106	57856233	57819730	57819945	57858575	57858813	1060	182,10,17	0,2,1	7,27,26	3,1,2	148	74	0.0141093695711	0.23782449248529258	1.0,0.714,0.895	0.538,0.931,0.867	0.091
ENSG00000083828	ZNF586	chr19	+	57776542	57776669	57769654	57769878	57778750	57780614	1062	0,6,13	0,1,4	14,14,8	2,1,3	148	74	1	1.0	NA,0.75,0.619	0.778,0.875,0.571	-0.057
ENSG00000152443	ZNF776	chr19	+	57750784	57750911	57746814	57747091	57753290	57758148	1065	185,47,63	0,0,0	76,68,60	0,3,0	148	74	1	1.0	1.0,1.0,1.0	1.0,0.919,1.0	0.027
ENSG00000083814	ZNF671	chr19	-	57723213	57723340	57722315	57722438	57727390	57727622	1066	3,26,22	1,0,0	32,33,33	0,0,0	148	74	1	1.0	0.6,1.0,1.0	1.0,1.0,1.0	-0.133
ENSG00000204519	ZNF551	chr19	+	57685261	57685385	57681976	57682244	57686480	57688028	1068	0,5,2	13,7,4	8,13,9	4,3,3	148	74	596713	0.0007184872173930408	0.0,0.263,0.2	0.5,0.684,0.6	-0.44
ENSG00000121417	ZNF211	chr19	+	57633712	57633905	57633215	57633436	57634022	57634061	1069	0,1,3	0,4,3	1,10,1	0,2,1	148	74	1	1.0	NA,0.111,0.333	1.0,0.714,0.333	-0.46
ENSG00000121417	ZNF211	chr19	+	57633785	57633905	57633180	57633436	57634022	57634061	1070	0,11,5	0,4,3	0,14,7	0,2,1	148	74	1	1.0	NA,0.579,0.455	NA,0.778,0.778	-0.261
ENSG00000121417	ZNF211	chr19	+	57634022	57634061	57633167	57633436	57634628	57634755	1071	0,4,4	0,0,1	3,2,2	1,0,0	113	74	1	1.0	NA,1.0,0.724	0.663,1.0,1.0	-0.026
ENSG00000121417	ZNF211	chr19	+	57639911	57640067	57634628	57634755	57640703	57642279	1073	26,2,1	0,10,6	3,7,0	5,3,9	148	74	0.385907864131	1.0	1.0,0.091,0.077	0.231,0.538,0.0	0.133
ENSG00000269533	AC003002.3	chr19	+	57397047	57397174	57394187	57394223	57410879	57411167	1076	0,18,11	0,1,0	22,23,10	1,0,0	148	74	1	1.0	NA,0.9,1.0	0.917,1.0,1.0	-0.022
ENSG00000131845	ZNF304	chr19	+	57352654	57352735	57351325	57351697	57353724	57353851	1078	0,0,0	0,12,2	0,1,0	0,0,4	148	74	1	1.0	NA,0.0,0.0	NA,1.0,0.0	-0.5
ENSG00000269696	AC005498.3	chr19	-	56565940	56566054	56545615	56547271	56567072	56567411	1085	0,0,0	0,1,3	0,0,3	7,0,2	148	74	1	1.0	NA,0.0,0.0	0.0,NA,0.429	-0.214
ENSG00000198046	ZNF667	chr19	-	56449556	56449657	56439329	56442741	56458154	56458247	1087	0,1,1	0,3,7	0,1,0	2,4,3	148	74	1	1.0	NA,0.143,0.067	0.0,0.111,0.0	0.068
ENSG00000063245	EPN1	chr19	+	55677549	55677734	55676624	55677218	55678526	55678855	1094	0,1,0	0,4,6	0,3,0	0,0,0	148	74	1	1.0	NA,0.111,0.0	NA,1.0,NA	-0.945
ENSG00000063245	EPN1	chr19	+	55689296	55689371	55688869	55688994	55689866	55689915	1095	626,427,311	0,13,7	319,346,385	25,13,6	148	74	0.000126177522206	0.00734144196471154	1.0,0.943,0.957	0.864,0.93,0.97	0.045
ENSG00000063244	U2AF2	chr19	+	55658861	55658981	55655108	55655153	55659209	55659345	1096	0,2,2	205,79,127	2,3,1	166,66,68	148	74	1	1.0	0.0,0.013,0.008	0.006,0.022,0.007	-0.005
ENSG00000063244	U2AF2	chr19	+	55660176	55660221	55659209	55659345	55660515	55660619	1097	300,200,210	0,0,0	240,225,193	0,1,0	119	74	1	1.0	1.0,1.0,1.0	1.0,0.993,1.0	0.002
ENSG00000173581	CCDC106	chr19	+	55648757	55649077	55648057	55648277	55649204	55649290	1098	281,133,104	0,0,1	118,92,87	0,0,0	148	74	1	1.0	1.0,1.0,0.981	1.0,1.0,1.0	-0.006
ENSG00000173581	CCDC106	chr19	+	55648894	55649077	55648013	55648277	55649204	55649309	1099	281,133,104	0,0,1	118,92,87	0,0,0	148	74	1	1.0	1.0,1.0,0.981	1.0,1.0,1.0	-0.006
ENSG00000173581	CCDC106	chr19	+	55648945	55649077	55648232	55648277	55649204	55649309	1100	281,133,104	0,0,1	120,92,87	0,0,0	148	74	1	1.0	1.0,1.0,0.981	1.0,1.0,1.0	-0.006
ENSG00000173581	CCDC106	chr19	+	55649001	55649077	55648034	55648277	55649204	55649309	1101	281,134,110	0,0,1	135,95,97	0,0,0	148	74	1	1.0	1.0,1.0,0.982	1.0,1.0,1.0	-0.006
ENSG00000173581	CCDC106	chr19	+	55649204	55649309	55648211	55649077	55649407	55649584	1102	328,150,116	0,0,0	152,120,109	0,1,1	148	74	1	1.0	1.0,1.0,1.0	1.0,0.984,0.982	0.011
ENSG00000108106	UBE2S	chr19	-	55404060	55404147	55401578	55401762	55404287	55404478	1105	1,1,0	0,50,51	1,0,4	44,37,32	148	74	0.684936265867	1.0	1.0,0.01,0.0	0.011,0.0,0.059	0.313
ENSG00000160469	BRSK1	chr19	+	55287991	55288053	55287213	55287299	55289479	55289620	1109	0,0,0	0,8,8	3,0,1	4,7,5	136	74	1	1.0	NA,0.0,0.0	0.29,0.0,0.098	-0.129
ENSG00000160469	BRSK1	chr19	+	55287991	55288053	55287213	55287303	55289479	55289620	1110	0,2,0	0,1,1	3,0,0	4,0,1	136	74	1	1.0	NA,0.521,0.0	0.29,NA,0.0	0.116
ENSG00000160469	BRSK1	chr19	+	55304049	55304110	55303666	55303826	55304550	55304920	1111	92,6,7	0,0,0	1,4,7	1,0,0	135	74	1	1.0	1.0,1.0,1.0	0.354,1.0,1.0	0.215
ENSG00000105063	PPP6R1	chr19	-	55232074	55232211	55231801	55231982	55236642	55236821	1112	308,154,149	0,0,0	176,134,188	0,1,0	148	74	1	1.0	1.0,1.0,1.0	1.0,0.985,1.0	0.005
ENSG00000131037	EPS8L1	chr19	+	55083766	55084642	55083615	55083644	55085840	55085892	1115	0,7,3	0,15,10	3,5,3	14,8,10	148	74	1	1.0	NA,0.189,0.13	0.097,0.238,0.13	0.005
ENSG00000160439	RDH13	chr19	-	55048045	55048257	55047104	55047488	55048328	55048541	1116	0,7,1	0,11,3	0,0,0	0,9,3	148	74	1	1.0	NA,0.241,0.143	NA,0.0,0.0	0.192
ENSG00000160439	RDH13	chr19	-	55050699	55051002	55048656	55048763	55056652	55056808	1117	0,0,1	24,16,11	0,0,0	20,13,4	148	74	1	1.0	0.0,0.0,0.043	0.0,0.0,0.0	0.014
ENSG00000160439	RDH13	chr19	-	55059156	55059275	55056652	55056808	55062967	55063086	1118	42,41,37	45,1,1	18,46,34	0,0,1	148	74	0.000114218262866	0.006837666663280165	0.318,0.953,0.949	1.0,1.0,0.944	-0.241
ENSG00000167615	LENG8	chr19	+	54451289	54451382	54448886	54449310	54452092	54452267	1137	303,142,141	0,0,0	54,70,84	0,0,2	148	74	1	1.0	1.0,1.0,1.0	1.0,1.0,0.955	0.015
ENSG00000167615	LENG8	chr19	+	54451289	54451382	54449189	54449306	54452092	54452267	1138	209,170,153	0,0,1	108,90,86	0,0,0	148	74	1	1.0	1.0,1.0,0.987	1.0,1.0,1.0	-0.004
ENSG00000167615	LENG8	chr19	+	54453545	54453656	54452650	54452752	54454429	54454682	1139	15,71,47	0,1,3	42,32,33	2,0,0	148	74	0.73508088482	1.0	1.0,0.973,0.887	0.913,1.0,1.0	-0.018
ENSG00000167614	TTYH1	chr19	+	54429881	54429957	54429306	54429379	54430549	54430605	1142	0,1,1	0,0,1	1,2,0	0,0,0	148	74	1	1.0	NA,1.0,0.333	1.0,1.0,NA	-0.334
ENSG00000186230	ZNF749	chr19	+	57441884	57442011	57435324	57435593	57443290	57447101	1144	0,3,0	85,7,1	2,6,1	5,0,2	148	74	0.000462729839164	0.019127095683275194	0.0,0.176,0.0	0.167,1.0,0.2	-0.397
ENSG00000170889	RPS9	chr19	+	54201486	54201609	54201132	54201281	54206275	54206462	1146	5498,3172,2623	0,0,2	3350,2450,2705	3,0,2	148	74	1	1.0	1.0,1.0,0.998	0.998,1.0,0.999	0.0
ENSG00000170889	RPS9	chr19	+	54201486	54201609	54201132	54201281	54207397	54207647	1147	3706,2056,1724	0,0,0	2084,1172,1535	2,0,0	148	74	1	1.0	1.0,1.0,1.0	0.998,1.0,1.0	0.001
ENSG00000170889	RPS9	chr19	+	54206275	54206462	54201132	54201281	54207397	54207647	1148	180,151,190	0,0,0	246,225,209	2,0,0	148	74	1	1.0	1.0,1.0,1.0	0.984,1.0,1.0	0.005
ENSG00000170889	RPS9	chr19	+	54206275	54206462	54201486	54201609	54207397	54207647	1149	1974,1279,1093	0,11,6	1518,1510,1386	7,7,9	148	74	0.902668390691	1.0	1.0,0.983,0.989	0.991,0.991,0.987	0.001
ENSG00000170889	RPS9	chr19	+	54206275	54206724	54201159	54201281	54207397	54207644	1150	0,2,10	0,0,0	9,18,8	2,0,0	148	74	1	1.0	NA,1.0,1.0	0.692,1.0,1.0	0.103
ENSG00000170889	RPS9	chr19	+	54206275	54206724	54201486	54201609	54207397	54207644	1151	1794,1130,913	0,11,6	1281,1303,1185	7,7,9	148	74	0.844870217289	1.0	1.0,0.981,0.987	0.989,0.989,0.985	0.002
ENSG00000170889	RPS9	chr19	+	54206552	54206724	54206275	54206462	54207397	54207522	1152	0,2,14	181,151,188	7,21,11	244,226,207	148	74	0.0215773482038	0.32394589532687523	0.0,0.007,0.036	0.014,0.044,0.026	-0.014
ENSG00000125505	MBOAT7	chr19	-	54188432	54188511	54188216	54188346	54189337	54189360	1154	0,33,27	0,2,1	14,67,45	0,0,0	148	74	1	1.0	NA,0.892,0.931	1.0,1.0,1.0	-0.089
ENSG00000170906	NDUFA3	chr19	+	54105596	54105703	54103113	54103188	54105933	54106011	1156	0,9,6	174,216,299	2,7,1	239,79,129	148	74	1	1.0	0.0,0.02,0.01	0.004,0.042,0.004	-0.007
ENSG00000170906	NDUFA3	chr19	+	54106352	54106446	54105933	54106011	54106810	54106961	1157	56,15,15	67,75,85	4,14,9	57,63,38	148	74	0.0156029585136	0.2570259164955853	0.295,0.091,0.081	0.034,0.1,0.106	0.076
ENSG00000170906	NDUFA3	chr19	+	54106810	54106978	54105933	54106011	54108439	54108704	1158	67,75,85	0,4,0	57,63,38	0,0,0	148	74	0.60126471591	1.0	1.0,0.904,1.0	1.0,1.0,1.0	-0.032
ENSG00000173276	ZBTB21	chr21	-	42002349	42002503	41988636	41994108	42002896	42002961	1160	0,2,1	0,0,4	0,1,3	5,0,3	148	74	1	1.0	NA,1.0,0.111	0.0,1.0,0.333	0.111
ENSG00000173276	ZBTB21	chr21	-	42002349	42002563	41993947	41994108	42002896	42002961	1161	0,4,2	0,0,4	2,2,7	5,0,3	148	74	1	1.0	NA,1.0,0.2	0.167,1.0,0.538	0.032
ENSG00000173276	ZBTB21	chr21	-	42002896	42002961	41986830	41994108	42010251	42010333	1162	0,1,5	0,27,34	12,5,18	67,30,60	139	74	1	1.0	NA,0.019,0.073	0.087,0.081,0.138	-0.056
ENSG00000130844	ZNF331	chr19	+	53555844	53555908	53539215	53539282	53569303	53569385	1172	124,13,12	0,0,0	22,14,8	0,2,0	138	74	1	1.0	1.0,1.0,1.0	1.0,0.79,1.0	0.07
ENSG00000130844	ZNF331	chr19	+	53563762	53563792	53555844	53555908	53569303	53569385	1173	0,0,0	121,0,4	0,1,0	7,1,0	104	74	1	1.0	0.0,NA,0.0	0.0,0.416,NA	-0.208
ENSG00000160336	ZNF761	chr19	+	53445000	53445123	53431992	53432028	53446226	53446337	1176	0,4,7	0,0,0	1,6,13	0,0,1	148	74	1	1.0	NA,1.0,1.0	1.0,1.0,0.867	0.044
ENSG00000160336	ZNF761	chr19	+	53445000	53445123	53431992	53432028	53447195	53447283	1177	0,0,6	0,0,0	1,0,1	7,2,5	148	74	1	1.0	NA,NA,1.0	0.067,0.0,0.091	0.947
ENSG00000160336	ZNF761	chr19	+	53445000	53445219	53431983	53432028	53446226	53446337	1178	0,0,2	0,0,0	0,0,3	0,0,1	148	74	1	1.0	NA,NA,1.0	NA,NA,0.6	0.4
ENSG00000160336	ZNF761	chr19	+	53446226	53446337	53431983	53432028	53447195	53447283	1179	2,69,90	0,0,0	58,129,68	7,2,5	148	74	1.90019e+06	0.0017780434177275695	1.0,1.0,1.0	0.806,0.97,0.872	0.117
ENSG00000160336	ZNF761	chr19	+	53446226	53446337	53445000	53445123	53447195	53447283	1180	2,73,95	0,0,4	59,135,79	1,0,0	148	74	0.737281627909	1.0	1.0,1.0,0.922	0.967,1.0,1.0	-0.015
ENSG00000196417	ZNF765	chr19	+	53402064	53402191	53397942	53398030	53407697	53412009	1181	17,6,8	0,4,4	4,19,7	3,1,6	148	74	0.60430942951	1.0	1.0,0.429,0.5	0.4,0.905,0.368	0.085
ENSG00000196417	ZNF765	chr19	+	53425070	53425147	53423061	53423502	53425329	53425451	1183	0,1,0	0,0,0	0,5,5	0,2,0	148	74	1	1.0	NA,1.0,NA	NA,0.556,1.0	0.222
ENSG00000180257	ZNF816	chr19	-	52960026	52960177	52956026	52956104	52962726	52962861	1186	0,1,1	46,17,25	3,8,2	15,18,15	148	74	2.40221e+06	0.0021173953831366476	0.0,0.029,0.02	0.091,0.182,0.062	-0.095
ENSG00000213793	ZNF888	chr19	-	52915195	52915322	52904416	52908179	52917858	52917931	1187	0,2,5	0,5,0	8,6,4	0,0,0	148	74	1	1.0	NA,0.167,1.0	1.0,1.0,1.0	-0.416
ENSG00000213793	ZNF888	chr19	-	52918818	52918937	52917858	52917931	52923368	52923481	1189	0,1,1	0,3,7	3,0,0	8,1,7	148	74	1	1.0	NA,0.143,0.067	0.158,0.0,0.0	0.052
ENSG00000213793	ZNF888	chr19	-	52918818	52918937	52917858	52917997	52923368	52923481	1190	0,0,0	0,0,3	0,0,1	0,0,3	148	74	1	1.0	NA,NA,0.0	NA,NA,0.143	-0.143
ENSG00000182986	ZNF320	chr19	-	52888126	52888253	52876171	52881983	52890240	52890328	1191	20,21,20	0,0,0	7,12,10	0,0,1	148	74	1	1.0	1.0,1.0,1.0	1.0,1.0,0.833	0.056
ENSG00000182986	ZNF320	chr19	-	52891228	52891346	52890240	52890328	52897519	52897693	1192	9,24,43	0,0,0	12,16,38	1,0,0	148	74	1	1.0	1.0,1.0,1.0	0.857,1.0,1.0	0.048
ENSG00000182986	ZNF320	chr19	-	52893383	52893619	52891228	52891346	52893778	52893856	1193	0,3,1	0,0,2	0,10,4	0,0,1	148	74	1	1.0	NA,1.0,0.2	NA,1.0,0.667	-0.234
ENSG00000182986	ZNF320	chr19	-	52893778	52893856	52893383	52893619	52897519	52897649	1197	0,3,1	0,0,1	0,10,2	0,0,0	148	74	1	1.0	NA,1.0,0.333	NA,1.0,1.0	-0.334
ENSG00000189190	ZNF600	chr19	-	52774574	52774701	52764549	52767772	52778825	52778907	1200	0,1,6	0,0,0	4,19,8	0,0,2	148	74	1	1.0	NA,1.0,1.0	1.0,1.0,0.667	0.111
ENSG00000198464	ZNF480	chr19	+	52300393	52300484	52297168	52297223	52315833	52315962	1204	28,18,33	0,0,1	49,4,44	0,0,0	148	74	1	1.0	1.0,1.0,0.943	1.0,1.0,1.0	-0.019
ENSG00000198464	ZNF480	chr19	+	52314152	52314279	52300393	52300484	52315833	52315962	1205	68,48,53	0,3,3	38,54,53	9,0,4	148	74	0.0557673465505	0.6352818613828468	1.0,0.889,0.898	0.679,1.0,0.869	0.08
ENSG00000198464	ZNF480	chr19	+	52314152	52314279	52300393	52300484	52321578	52323158	1206	0,18,23	0,1,1	11,17,36	2,0,0	148	74	1	1.0	NA,0.9,0.92	0.733,1.0,1.0	-0.001
ENSG00000198464	ZNF480	chr19	+	52315833	52315962	52300393	52300484	52321578	52323674	1207	18,8,7	0,1,1	11,7,10	2,0,0	148	74	1	1.0	1.0,0.8,0.778	0.733,1.0,1.0	-0.052
ENSG00000196267	ZNF836	chr19	-	52169647	52169781	52168057	52168152	52171335	52171643	1210	41,20,19	0,0,0	10,6,19	3,0,1	148	74	0.12596004866	1.0	1.0,1.0,1.0	0.625,1.0,0.905	0.157
ENSG00000204611	ZNF616	chr19	-	52122359	52122457	52114789	52117024	52123922	52124049	1211	0,7,8	0,6,9	0,8,9	0,3,2	148	74	1	1.0	NA,0.368,0.308	NA,0.571,0.692	-0.293
ENSG00000204611	ZNF616	chr19	-	52122407	52122457	52116912	52117024	52123922	52124049	1212	0,3,5	0,6,9	0,7,7	0,3,2	124	74	1	1.0	NA,0.23,0.249	NA,0.582,0.676	-0.39
ENSG00000197608	ZNF841	chr19	-	52076043	52076172	52064465	52067610	52076957	52077084	1213	22,24,34	0,1,1	31,38,43	0,0,1	148	74	1	1.0	1.0,0.923,0.944	1.0,1.0,0.956	-0.03
ENSG00000197608	ZNF841	chr19	-	52076957	52077084	52064465	52067610	52084786	52084878	1214	0,2,7	0,0,0	4,0,9	1,2,0	148	74	1	1.0	NA,1.0,1.0	0.667,0.0,1.0	0.444
ENSG00000197608	ZNF841	chr19	-	52093845	52093971	52088936	52089002	52095574	52095755	1215	24,44,44	0,2,2	40,71,27	2,0,2	148	74	0.874997053775	1.0	1.0,0.917,0.917	0.909,1.0,0.871	0.018
ENSG00000197619	ZNF615	chr19	-	52000258	52000378	51991337	51994837	52001812	52001908	1216	0,0,6	0,0,1	0,0,1	0,1,2	148	74	1	1.0	NA,NA,0.75	NA,0.0,0.2	0.65
ENSG00000197619	ZNF615	chr19	-	52000345	52000378	51991331	51994837	52001812	52001908	1217	0,1,19	0,0,1	28,17,18	0,1,2	107	74	1	1.0	NA,1.0,0.929	1.0,0.922,0.862	0.036
ENSG00000197619	ZNF615	chr19	-	52000357	52000378	51994807	51994837	52001812	52001908	1218	0,0,2	0,0,1	0,0,0	0,1,2	95	74	1	1.0	NA,NA,0.609	NA,0.0,0.0	0.609
ENSG00000197619	ZNF615	chr19	-	52003696	52003900	52002154	52002281	52008140	52008163	1220	0,6,12	0,0,4	20,7,14	0,0,1	148	74	1	1.0	NA,1.0,0.6	1.0,1.0,0.875	-0.158
ENSG00000197619	ZNF615	chr19	-	52004416	52004723	52003696	52003900	52007292	52007330	1221	0,1,1	0,10,20	1,5,1	26,7,22	148	74	1	1.0	NA,0.048,0.024	0.019,0.263,0.022	-0.065
ENSG00000197619	ZNF615	chr19	-	52004416	52004723	52003696	52003900	52008140	52008201	1222	0,1,1	0,3,11	1,5,1	16,5,14	148	74	1	1.0	NA,0.143,0.043	0.03,0.333,0.034	-0.039
ENSG00000197619	ZNF615	chr19	-	52004416	52004849	52003848	52003900	52007292	52007330	1223	0,1,1	0,10,20	3,8,2	26,7,22	148	74	1	1.0	NA,0.048,0.024	0.055,0.364,0.043	-0.118
ENSG00000197619	ZNF615	chr19	-	52007292	52007330	52003696	52003900	52007958	52008081	1225	0,1,7	0,1,1	4,1,6	1,0,0	112	74	1	1.0	NA,0.398,0.822	0.725,1.0,1.0	-0.298
ENSG00000197619	ZNF615	chr19	-	52007292	52007330	52003696	52003900	52008140	52008200	1226	0,10,18	0,3,11	26,7,22	16,5,14	112	74	1	1.0	NA,0.688,0.52	0.518,0.481,0.509	0.101
ENSG00000176024	ZNF613	chr19	+	51927894	51927994	51927434	51927540	51929731	51929896	1229	0,0,0	0,1,1	1,0,3	7,0,3	148	74	1	1.0	NA,0.0,0.0	0.067,NA,0.333	-0.2
ENSG00000176024	ZNF613	chr19	+	51929731	51929896	51927447	51927540	51940208	51940335	1232	0,1,1	11,0,0	7,0,3	0,0,0	148	74	1	1.0	0.0,1.0,1.0	1.0,NA,1.0	-0.333
ENSG00000176024	ZNF613	chr19	+	51936027	51936235	51927473	51927540	51940208	51940335	1233	0,2,1	11,0,0	0,3,0	0,0,0	148	74	1	1.0	0.0,1.0,1.0	NA,1.0,NA	-0.333
ENSG00000062822	POLD1	chr19	+	50395024	50395150	50384341	50384390	50398850	50399053	1245	0,1,3	23,0,3	2,2,0	1,0,2	148	74	0.533184913472	1.0	0.0,1.0,0.333	0.5,1.0,0.0	-0.056
ENSG00000039650	PNKP	chr19	-	49866398	49866445	49865126	49865426	49867053	49867204	1268	0,16,11	0,0,0	25,24,12	0,0,1	121	74	1	1.0	NA,1.0,1.0	1.0,1.0,0.88	0.04
ENSG00000039650	PNKP	chr19	-	49866398	49866528	49865126	49865426	49867053	49867217	1269	0,9,1	0,0,0	1,0,2	0,0,1	148	74	1	1.0	NA,1.0,1.0	1.0,NA,0.5	0.25
ENSG00000104973	MED25	chr19	+	49835533	49835605	49832883	49835177	49835726	49835945	1271	0,15,12	0,0,0	33,10,10	0,0,2	146	74	1	1.0	NA,1.0,1.0	1.0,1.0,0.717	0.094
ENSG00000010361	FUZ	chr19	-	49808114	49808159	49806884	49807374	49808413	49808491	1272	0,1,0	0,15,12	0,0,5	21,10,17	119	74	1	1.0	NA,0.04,0.0	0.0,0.0,0.155	-0.032
ENSG00000010361	FUZ	chr19	-	49812250	49812335	49811630	49811699	49812614	49812736	1273	0,24,7	0,0,1	20,11,17	0,0,1	148	74	1	1.0	NA,1.0,0.778	1.0,1.0,0.895	-0.076
ENSG00000010361	FUZ	chr19	-	49812250	49812335	49811630	49811699	49812637	49812736	1274	0,20,7	0,2,0	19,9,12	0,0,0	148	74	1	1.0	NA,0.833,1.0	1.0,1.0,1.0	-0.084
ENSG00000196961	AP2A1	chr19	+	49802533	49802599	49801980	49802141	49802948	49803005	1279	0,3,2	175,17,10	0,0,0	39,7,16	140	74	0.794573350059	1.0	0.0,0.085,0.096	0.0,0.0,0.0	0.06
ENSG00000126457	PRMT1	chr19	+	49679871	49679925	49677270	49677316	49680486	49680588	1281	0,18,18	13,23,45	25,8,14	52,12,35	128	74	0.547600037616	1.0	0.0,0.312,0.188	0.217,0.278,0.188	-0.061
ENSG00000126457	PRMT1	chr19	+	49679871	49679925	49677293	49677358	49680486	49680588	1282	0,9,9	0,0,0	8,3,5	0,0,1	128	74	1	1.0	NA,1.0,1.0	1.0,1.0,0.743	0.086
ENSG00000104872	PIH1D1	chr19	-	49451484	49451578	49450781	49450848	49453375	49453495	1292	12,46,32	0,0,1	43,55,36	0,2,0	148	74	1	1.0	1.0,1.0,0.941	1.0,0.932,1.0	0.003
ENSG00000104872	PIH1D1	chr19	-	49451484	49451578	49450781	49450848	49453392	49453494	1293	12,46,32	0,0,0	43,55,36	5,0,0	148	74	0.174024449281	1.0	1.0,1.0,1.0	0.811,1.0,1.0	0.063
ENSG00000104872	PIH1D1	chr19	-	49451484	49451591	49450781	49450848	49453375	49453493	1294	12,46,32	0,0,1	43,55,36	0,2,0	148	74	1	1.0	1.0,1.0,0.941	1.0,0.932,1.0	0.003
ENSG00000104872	PIH1D1	chr19	-	49451484	49451591	49450781	49450848	49453392	49453494	1295	12,46,33	0,0,0	43,55,36	5,0,0	148	74	0.174044079092	1.0	1.0,1.0,1.0	0.811,1.0,1.0	0.063
ENSG00000074219	TEAD2	chr19	-	49348956	49349059	49348702	49348845	49351300	49351365	1296	0,2,6	75,23,13	5,3,2	30,23,16	148	74	0.280009709871	1.0	0.0,0.042,0.188	0.077,0.061,0.059	0.011
ENSG00000074219	TEAD2	chr19	-	49348956	49349059	49348702	49348845	49355147	49355206	1297	54,0,2	0,0,1	1,0,1	0,0,0	148	74	1	1.0	1.0,NA,0.5	1.0,NA,1.0	-0.25
ENSG00000074219	TEAD2	chr19	-	49351300	49351365	49348702	49348845	49355147	49355206	1298	97,77,43	0,0,1	95,54,40	0,0,0	139	74	1	1.0	1.0,1.0,0.958	1.0,1.0,1.0	-0.014
ENSG00000074219	TEAD2	chr19	-	49351300	49351365	49348956	49349059	49355147	49355206	1299	22,56,35	54,0,1	69,34,25	0,0,0	139	74	0.00122172319267	0.03945621825072304	0.178,1.0,0.949	1.0,1.0,1.0	-0.291
ENSG00000074219	TEAD2	chr19	-	49355958	49355970	49355302	49355419	49357251	49357314	1300	0,18,16	138,23,30	21,9,7	33,6,11	86	74	0.00588159275486	0.1248998229504474	0.0,0.402,0.315	0.354,0.563,0.354	-0.185
ENSG00000130529	TRPM4	chr19	+	49166040	49166215	49158191	49158259	49168259	49168423	1302	0,2,5	34,0,0	0,5,5	0,0,0	148	74	1	1.0	0.0,1.0,1.0	NA,1.0,1.0	-0.333
ENSG00000130528	HRC	chr19	-	49153260	49153331	49152309	49152378	49153406	49153435	1313	1,2,24	0,0,1	2,5,0	0,0,0	145	74	1	1.0	1.0,1.0,0.925	1.0,1.0,NA	-0.025
ENSG00000183207	RUVBL2	chr19	+	49015020	49015150	49014483	49014603	49015571	49015686	1319	12,40,57	0,0,1	42,64,42	0,0,0	148	74	1	1.0	1.0,1.0,0.966	1.0,1.0,1.0	-0.011
ENSG00000087076	HSD17B14	chr19	-	48813432	48813552	48813017	48813348	48813662	48813730	1320	0,10,13	0,0,1	18,12,13	0,1,0	148	74	1	1.0	NA,1.0,0.867	1.0,0.857,1.0	-0.019
ENSG00000087076	HSD17B14	chr19	-	48813455	48813552	48813017	48813348	48813662	48813730	1321	0,19,16	0,0,1	21,14,17	0,1,0	148	74	1	1.0	NA,1.0,0.889	1.0,0.875,1.0	-0.014
ENSG00000087076	HSD17B14	chr19	-	48831667	48831759	48815036	48815141	48832665	48832732	1322	83,12,14	0,8,3	19,16,15	3,8,6	148	74	0.106163467591	1.0	1.0,0.429,0.7	0.76,0.5,0.556	0.104
ENSG00000087076	HSD17B14	chr19	-	48832665	48832752	48815036	48815141	48834275	48834358	1323	0,8,3	0,1,1	3,7,6	3,1,1	148	74	1	1.0	NA,0.8,0.6	0.333,0.778,0.75	0.08
ENSG00000063180	CA11	chr19	-	48638239	48638293	48638021	48638144	48638887	48639053	1324	1,0,1	11,20,13	1,0,1	32,14,10	128	74	1	1.0	0.05,0.0,0.043	0.018,0.0,0.055	0.007
ENSG00000063177	RPL18	chr19	-	48617790	48617877	48616078	48617423	48619140	48619163	1326	724,597,921	0,0,0	842,292,761	1,0,0	148	74	1	1.0	1.0,1.0,1.0	0.998,1.0,1.0	0.001
ENSG00000105443	CYTH2	chr19	+	48477716	48477719	48474837	48474949	48478068	48478145	1329	4,1,6	163,18,23	0,2,4	26,23,19	77	74	0.996406326266	1.0	0.023,0.051,0.2	0.0,0.077,0.168	0.01
ENSG00000105483	CARD8	chr19	-	48223718	48223868	48221729	48221855	48230437	48230498	1335	0,9,3	0,4,12	1,3,1	14,11,12	148	74	1	1.0	NA,0.529,0.111	0.034,0.12,0.04	0.255
ENSG00000105483	CARD8	chr19	-	48230437	48230697	48221729	48221855	48230776	48231006	1336	0,4,12	0,0,1	14,11,12	0,0,0	148	74	1	1.0	NA,1.0,0.857	1.0,1.0,1.0	-0.072
ENSG00000105483	CARD8	chr19	-	48230437	48230700	48221729	48221855	48230776	48231006	1337	0,5,17	0,0,1	24,14,16	0,0,0	148	74	1	1.0	NA,1.0,0.895	1.0,1.0,1.0	-0.052
ENSG00000105483	CARD8	chr19	-	48232452	48232493	48231659	48231810	48234402	48234543	1339	0,17,17	0,4,6	23,27,24	0,0,1	115	74	1	1.0	NA,0.732,0.646	1.0,1.0,0.939	-0.291
ENSG00000105483	CARD8	chr19	-	48232452	48232789	48231659	48231810	48234402	48234543	1340	0,7,14	0,4,6	14,13,13	0,0,1	148	74	1	1.0	NA,0.467,0.538	1.0,1.0,0.867	-0.453
ENSG00000105483	CARD8	chr19	-	48238382	48238526	48233820	48234543	48240961	48241063	1342	0,5,0	0,3,1	2,1,6	6,4,1	148	74	1	1.0	NA,0.455,0.0	0.143,0.111,0.75	-0.107
ENSG00000105483	CARD8	chr19	-	48238382	48238532	48232452	48234543	48240961	48241063	1343	0,6,6	0,3,1	6,8,5	6,4,1	148	74	1	1.0	NA,0.5,0.75	0.333,0.5,0.714	0.109
ENSG00000105483	CARD8	chr19	-	48242539	48242644	48240961	48241063	48249522	48249633	1344	0,0,0	0,7,13	0,0,1	6,8,10	148	74	1	1.0	NA,0.0,0.0	0.0,0.0,0.048	-0.016
ENSG00000105483	CARD8	chr19	-	48249522	48249633	48240961	48241063	48249750	48249810	1346	0,13,23	0,3,4	21,14,24	5,4,6	148	74	1	1.0	NA,0.684,0.742	0.677,0.636,0.667	0.053
ENSG00000105373	NOP53	chr19	+	47746966	47747031	47745545	47745783	47750177	47750286	1348	170,213,269	0,1,0	176,335,308	3,0,0	139	74	1	1.0	1.0,0.991,1.0	0.969,1.0,1.0	0.007
ENSG00000024422	EHD2	chr19	+	47716557	47717016	47713421	47713538	47718508	47718606	1350	280,74,63	0,7,3	149,102,99	0,1,1	148	74	0.0105358655105	0.19090198563829303	1.0,0.841,0.913	1.0,0.981,0.98	-0.069
ENSG00000063169	BICRA	chr19	+	47670442	47670544	47608941	47609168	47673569	47673615	1351	172,64,55	0,2,0	49,41,48	1,0,0	148	74	1	1.0	1.0,0.941,1.0	0.961,1.0,1.0	-0.007
ENSG00000063169	BICRA	chr19	+	47675850	47675916	47673719	47673762	47679320	47679549	1352	0,26,37	0,0,0	34,32,19	0,1,0	140	74	1	1.0	NA,1.0,1.0	1.0,0.944,1.0	0.019
ENSG00000063169	BICRA	chr19	+	47681975	47682152	47678961	47681276	47694114	47694726	1353	19,0,4	0,0,4	7,5,4	1,0,0	148	74	1	1.0	1.0,NA,0.333	0.778,1.0,1.0	-0.26
ENSG00000134815	DHX34	chr19	+	47376914	47376989	47376442	47376560	47377099	47377206	1358	0,5,4	2,11,5	7,5,4	9,10,0	148	74	0.169859792934	1.0	0.0,0.185,0.286	0.28,0.2,1.0	-0.336
ENSG00000105321	CCDC9	chr19	+	47266610	47266792	47264772	47264946	47270406	47270453	1359	33,17,11	0,1,0	14,14,13	0,0,0	148	74	1	1.0	1.0,0.895,1.0	1.0,1.0,1.0	-0.035
ENSG00000105327	BBC3	chr19	-	47228157	47228446	47226563	47226754	47230928	47231199	1361	0,1,0	0,0,2	4,4,2	0,0,1	148	74	1	1.0	NA,1.0,0.0	1.0,1.0,0.5	-0.333
ENSG00000142230	SAE1	chr19	+	47142510	47142611	47130829	47130858	47143493	47143605	1363	0,0,1	0,0,0	0,0,0	1,1,3	148	74	1	1.0	NA,NA,1.0	0.0,0.0,0.0	1.0
ENSG00000142230	SAE1	chr19	+	47143493	47143605	47130828	47131028	47150201	47150375	1364	159,63,103	0,4,0	60,72,87	0,0,0	148	74	0.817877167134	1.0	1.0,0.887,1.0	1.0,1.0,1.0	-0.038
ENSG00000142230	SAE1	chr19	+	47156986	47157181	47155113	47155213	47169817	47169923	1367	0,0,0	2,32,44	0,0,1	79,53,36	148	74	1	1.0	0.0,0.0,0.0	0.0,0.0,0.014	-0.005
ENSG00000142230	SAE1	chr19	+	47180145	47180303	47169817	47169923	47197232	47197377	1368	0,1,2	767,467,293	1,0,2	357,389,281	148	74	1	1.0	0.0,0.001,0.003	0.001,0.0,0.004	-0.0
ENSG00000142230	SAE1	chr19	+	47197232	47197377	47169817	47169923	47203670	47203740	1369	767,502,355	0,1,5	430,410,344	12,4,7	148	74	0.000133799215233	0.0076236881422402925	1.0,0.996,0.973	0.947,0.981,0.961	0.027
ENSG00000142230	SAE1	chr19	+	47203670	47203740	47197232	47197377	47209158	47210170	1372	99,39,77	0,0,1	86,30,76	0,0,0	144	74	1	1.0	1.0,1.0,0.975	1.0,1.0,1.0	-0.008
ENSG00000160007	ARHGAP35	chr19	+	46918487	46922356	46860996	46861209	46937263	46937408	1373	43,74,80	0,0,0	97,90,111	0,0,2	148	74	1	1.0	1.0,1.0,1.0	1.0,1.0,0.965	0.012
ENSG00000160014	CALM3	chr19	+	46605826	46605857	46601073	46601176	46608196	46608327	1376	442,233,225	0,0,1	262,268,216	0,0,0	105	74	1	1.0	1.0,1.0,0.994	1.0,1.0,1.0	-0.002
ENSG00000160014	CALM3	chr19	+	46605993	46606185	46605826	46605857	46608196	46608340	1378	0,1,1	471,275,273	4,0,5	296,307,274	148	74	1	1.0	0.0,0.002,0.002	0.007,0.0,0.009	-0.004
ENSG00000124440	HIF3A	chr19	+	46305244	46305390	46303848	46304088	46308220	46308305	1380	61,38,55	2,4,8	23,25,28	6,6,2	148	74	0.133711979476	1.0	0.938,0.826,0.775	0.657,0.676,0.875	0.11
ENSG00000124440	HIF3A	chr19	+	46310541	46310691	46309220	46309359	46312160	46312267	1381	0,0,1	0,21,41	0,0,0	27,11,7	148	74	1	1.0	NA,0.0,0.012	0.0,0.0,0.0	0.006
ENSG00000124440	HIF3A	chr19	+	46312505	46312653	46312160	46312267	46320442	46320561	1382	238,129,142	0,0,0	229,72,106	1,0,0	148	74	1	1.0	1.0,1.0,1.0	0.991,1.0,1.0	0.003
ENSG00000124440	HIF3A	chr19	+	46331155	46331273	46329206	46329478	46334904	46334986	1383	54,33,35	0,0,0	29,23,11	0,2,1	148	74	0.793849733049	1.0	1.0,1.0,1.0	1.0,0.852,0.846	0.101
ENSG00000124440	HIF3A	chr19	+	46334904	46334986	46331155	46331273	46339524	46339909	1384	57,35,38	0,0,1	37,20,11	0,0,0	148	74	1	1.0	1.0,1.0,0.95	1.0,1.0,1.0	-0.017
ENSG00000185800	DMWD	chr19	-	45784640	45784715	45782946	45784290	45785593	45786871	1392	33,59,70	12,18,19	50,33,53	5,15,9	148	74	0.276014375757	1.0	0.579,0.621,0.648	0.833,0.524,0.746	-0.085
ENSG00000268434	AC011530.1	chr19	-	45780213	45780381	45779777	45779869	45782192	45782250	1393	0,0,1	13,7,9	1,0,2	4,4,5	148	74	0.700421730755	1.0	0.0,0.0,0.053	0.111,0.0,0.167	-0.075
ENSG00000125743	SNRPD2	chr19	-	45689232	45689347	45688386	45688566	45691886	45691941	1398	4,6,10	370,129,420	1,8,12	536,97,446	148	74	0.883769466676	1.0	0.005,0.023,0.012	0.001,0.04,0.013	-0.005
ENSG00000125743	SNRPD2	chr19	-	45690571	45690667	45688386	45688566	45691886	45691940	1399	0,1,1	370,129,420	0,0,0	536,97,446	148	74	1	1.0	0.0,0.004,0.001	0.0,0.0,0.0	0.002
ENSG00000125744	RTN2	chr19	-	45493159	45493378	45489345	45489553	45494165	45494420	1403	0,0,3	0,0,1	7,2,3	0,1,3	148	74	1	1.0	NA,NA,0.6	1.0,0.5,0.333	-0.011
ENSG00000125740	FOSB	chr19	+	45471193	45471301	45469875	45470949	45472550	45472553	1406	0,11,32	0,0,0	24,13,15	1,0,0	148	74	1	1.0	NA,1.0,1.0	0.923,1.0,1.0	0.026
ENSG00000104881	PPP1R13L	chr19	-	45404998	45405081	45398263	45398339	45406291	45406327	1409	1,0,5	0,2,3	1,2,3	0,1,1	148	74	0.00155746830331	0.04737435521641132	1.0,0.0,0.455	1.0,0.5,0.6	-0.215
ENSG00000104866	PPP1R37	chr19	+	45138513	45138611	45093178	45093527	45140235	45140281	1410	36,29,21	0,0,1	16,19,25	0,0,0	148	74	1	1.0	1.0,1.0,0.913	1.0,1.0,1.0	-0.029
ENSG00000104866	PPP1R37	chr19	+	45143520	45143633	45142302	45142458	45144853	45144995	1412	0,12,7	1,0,0	13,25,20	0,0,0	148	74	1	1.0	0.0,1.0,1.0	1.0,1.0,1.0	-0.333
ENSG00000142252	GEMIN7	chr19	+	45079906	45080029	45079257	45079279	45090106	45090537	1413	12,9,2	0,0,0	2,7,12	0,0,1	148	74	1	1.0	1.0,1.0,1.0	1.0,1.0,0.857	0.048
ENSG00000142252	GEMIN7	chr19	+	45079906	45080029	45079259	45079377	45090106	45090537	1414	12,23,15	108,13,14	23,11,23	15,1,9	148	74	0.00341435998421	0.08432306375864758	0.053,0.469,0.349	0.434,0.846,0.561	-0.323
ENSG00000104856	RELB	chr19	+	45009813	45009822	45002948	45002996	45011935	45012229	1416	0,4,4	0,0,1	0,1,1	0,0,0	83	74	1	1.0	NA,1.0,0.781	NA,1.0,1.0	-0.109
ENSG00000104853	CLPTM1	chr19	+	44974438	44974597	44973086	44973210	44977342	44977460	1418	179,128,90	0,2,0	114,129,105	0,0,0	148	74	1	1.0	1.0,0.97,1.0	1.0,1.0,1.0	-0.01
ENSG00000104853	CLPTM1	chr19	+	44991237	44991373	44990849	44990945	44992232	44992400	1419	73,97,57	0,0,0	73,47,43	1,0,0	148	74	1	1.0	1.0,1.0,1.0	0.973,1.0,1.0	0.009
ENSG00000130203	APOE	chr19	+	44906586	44906667	44905790	44905841	44907759	44907952	1421	584,1592,1549	0,0,0	1645,1146,2193	1,0,0	148	74	1	1.0	1.0,1.0,1.0	0.999,1.0,1.0	0.0
ENSG00000130203	APOE	chr19	+	44906601	44906667	44905795	44905841	44907759	44907952	1422	694,1701,1714	0,0,0	1782,1264,2514	1,0,0	140	74	1	1.0	1.0,1.0,1.0	0.999,1.0,1.0	0.0
ENSG00000130203	APOE	chr19	+	44907759	44907952	44906359	44906667	44908532	44908944	1423	7746,8130,6622	0,0,2	6710,10546,9898	0,0,0	148	74	1	1.0	1.0,1.0,0.999	1.0,1.0,1.0	-0.0
ENSG00000142273	CBLC	chr19	+	44784263	44784401	44782369	44782491	44790003	44790091	1424	10,3,5	0,3,0	0,13,10	0,6,1	148	74	1	1.0	1.0,0.333,1.0	NA,0.52,0.833	0.101
ENSG00000142273	CBLC	chr19	+	44784263	44784417	44782369	44782491	44790003	44790091	1425	0,1,0	0,3,0	0,3,0	0,6,1	148	74	1	1.0	NA,0.143,NA	NA,0.2,0.0	0.043
ENSG00000069399	BCL3	chr19	+	44758245	44758413	44757588	44757723	44758723	44758841	1426	20,20,23	0,1,0	16,28,14	0,0,0	148	74	1	1.0	1.0,0.909,1.0	1.0,1.0,1.0	-0.03
ENSG00000069399	BCL3	chr19	+	44758245	44758473	44757645	44757723	44758723	44758841	1427	0,0,2	0,1,0	0,5,4	0,0,0	148	74	1	1.0	NA,0.0,1.0	NA,1.0,1.0	-0.5
ENSG00000186567	CEACAM19	chr19	+	44666957	44667321	44662277	44662398	44672595	44672704	1430	0,0,0	0,2,0	0,0,1	0,0,0	148	74	1	1.0	NA,0.0,NA	NA,NA,1.0	-1.0
ENSG00000186567	CEACAM19	chr19	+	44671745	44671986	44662277	44662398	44672595	44672704	1433	0,7,2	0,2,0	3,3,7	0,0,0	148	74	1	1.0	NA,0.636,1.0	1.0,1.0,1.0	-0.182
ENSG00000186567	CEACAM19	chr19	+	44671745	44671986	44666957	44667321	44672595	44672704	1434	0,7,2	0,0,0	3,3,7	0,0,1	148	74	1	1.0	NA,1.0,1.0	1.0,1.0,0.778	0.074
ENSG00000186567	CEACAM19	chr19	+	44673711	44673845	44672477	44672964	44676270	44676421	1435	0,8,4	0,0,2	3,10,6	0,2,1	148	74	1	1.0	NA,1.0,0.5	1.0,0.714,0.75	-0.071
ENSG00000186567	CEACAM19	chr19	+	44676270	44676421	44673711	44673845	44678852	44678936	1436	0,2,3	0,0,0	0,7,2	0,0,1	148	74	1	1.0	NA,1.0,1.0	NA,1.0,0.5	0.25
ENSG00000186567	CEACAM19	chr19	+	44678852	44678936	44676270	44676421	44680287	44680334	1437	0,3,7	0,0,0	0,12,2	0,0,3	148	74	1	1.0	NA,1.0,1.0	NA,1.0,0.25	0.375
ENSG00000073008	PVR	chr19	+	44657761	44657910	44653899	44654017	44661291	44661323	1438	41,9,2	0,0,2	18,6,20	0,0,0	148	74	0.57174786967	1.0	1.0,1.0,0.333	1.0,1.0,1.0	-0.222
ENSG00000073008	PVR	chr19	+	44658741	44658765	44657761	44657910	44661291	44661323	1439	0,8,6	40,7,1	9,12,10	12,2,16	98	74	0.219590641311	1.0	0.0,0.463,0.819	0.362,0.819,0.321	-0.073
ENSG00000073008	PVR	chr19	+	44658741	44658900	44657761	44657910	44661291	44661323	1440	0,21,15	40,7,1	10,12,18	12,2,16	148	74	0.559888912097	1.0	0.0,0.6,0.882	0.294,0.75,0.36	0.026
ENSG00000062370	ZNF112	chr19	-	44340415	44340542	44336622	44336718	44356625	44356680	1443	7,42,24	0,0,0	22,35,28	0,0,1	148	74	1	1.0	1.0,1.0,1.0	1.0,1.0,0.933	0.022
ENSG00000062370	ZNF112	chr19	-	44343253	44343302	44340415	44340542	44356625	44356674	1444	0,0,1	0,0,2	0,0,1	4,1,1	123	74	1	1.0	NA,NA,0.231	0.0,0.0,0.376	0.106
ENSG00000131115	ZNF227	chr19	+	44217790	44217852	44213068	44213244	44228445	44228572	1446	125,32,29	0,0,1	22,27,16	0,1,2	136	74	0.849450835935	1.0	1.0,1.0,0.94	1.0,0.936,0.813	0.064
ENSG00000131115	ZNF227	chr19	+	44229732	44229816	44228445	44228572	44234701	44234835	1447	128,26,42	0,0,3	55,53,37	0,2,2	148	74	0.523672334088	1.0	1.0,1.0,0.875	1.0,0.93,0.902	0.014
ENSG00000263002	ZNF234	chr19	+	44150412	44150505	44148770	44148897	44156251	44158119	1450	60,46,44	0,4,1	56,50,38	0,0,0	148	74	0.21719659768	1.0	1.0,0.852,0.957	1.0,1.0,1.0	-0.064
ENSG00000256294	ZNF225	chr19	+	44114048	44114213	44113414	44113569	44115759	44115842	1451	0,0,0	0,8,0	0,0,2	0,6,0	148	74	1	1.0	NA,0.0,NA	NA,0.0,1.0	-0.5
ENSG00000159885	ZNF222	chr19	+	44026025	44026086	44025353	44025478	44027022	44027149	1453	0,0,0	0,4,4	0,1,0	1,0,1	135	74	1	1.0	NA,0.0,0.0	0.0,1.0,0.0	-0.333
ENSG00000204920	ZNF155	chr19	+	43990023	43990112	43988458	43988558	43991547	43991674	1455	0,0,0	0,4,3	0,3,0	4,6,6	148	74	1	1.0	NA,0.0,0.0	0.0,0.2,0.0	-0.067
ENSG00000124459	ZNF45	chr19	-	43925324	43925458	43924401	43924561	43931246	43931365	1456	3,27,14	0,1,1	18,21,18	0,0,1	148	74	1	1.0	1.0,0.931,0.875	1.0,1.0,0.9	-0.031
ENSG00000124459	ZNF45	chr19	-	43931246	43931365	43925324	43925458	43932603	43932690	1457	0,1,1	0,1,2	1,1,3	0,1,0	148	74	1	1.0	NA,0.333,0.2	1.0,0.333,1.0	-0.511
ENSG00000124459	ZNF45	chr19	-	43932603	43932690	43925324	43925458	43934425	43934694	1458	0,16,5	0,0,1	9,12,5	1,5,1	148	74	1	1.0	NA,1.0,0.714	0.818,0.545,0.714	0.165
ENSG00000167637	ZNF283	chr19	+	43827775	43827940	43827373	43827444	43828201	43828281	1459	0,35,38	3,6,12	37,56,39	23,6,7	148	74	0.299463836769	1.0	0.0,0.745,0.613	0.446,0.824,0.736	-0.216
ENSG00000167637	ZNF283	chr19	+	43833504	43833626	43831317	43831381	43835504	43835592	1461	0,2,2	0,3,7	0,0,1	4,11,5	148	74	1	1.0	NA,0.25,0.125	0.0,0.0,0.091	0.157
ENSG00000167637	ZNF283	chr19	+	43837052	43837179	43835504	43835592	43846938	43848809	1462	0,1,0	0,0,0	1,0,1	1,0,0	148	74	1	1.0	NA,1.0,NA	0.333,NA,1.0	0.334
ENSG00000105771	SMG9	chr19	-	43744771	43744884	43739672	43740218	43747441	43747539	1463	0,28,25	0,0,0	41,49,31	0,0,3	148	74	1	1.0	NA,1.0,1.0	1.0,1.0,0.838	0.054
ENSG00000011422	PLAUR	chr19	-	43652224	43652371	43648578	43649143	43655438	43655573	1464	0,15,7	0,0,0	2,7,5	0,0,1	148	74	1	1.0	NA,1.0,1.0	1.0,1.0,0.714	0.095
ENSG00000073050	XRCC1	chr19	-	43560909	43561020	43554645	43554804	43574909	43575002	1467	15,42,38	0,7,0	27,26,42	0,0,1	148	74	0.0052506385188	0.11569950875157002	1.0,0.75,1.0	1.0,1.0,0.955	-0.068
ENSG00000073050	XRCC1	chr19	-	43574909	43575002	43560909	43561020	43575407	43575506	1468	108,119,94	0,2,1	112,45,107	0,0,0	148	74	1	1.0	1.0,0.967,0.979	1.0,1.0,1.0	-0.018
ENSG00000105755	ETHE1	chr19	-	43511436	43511566	43508774	43508864	43526514	43526659	1470	0,40,45	0,0,0	46,25,30	2,2,0	148	74	1	1.0	NA,1.0,1.0	0.92,0.862,1.0	0.073
ENSG00000105755	ETHE1	chr19	-	43526200	43526349	43511436	43511566	43526514	43526659	1471	145,53,36	0,0,1	57,21,23	2,2,0	148	74	0.516638658853	1.0	1.0,1.0,0.947	0.934,0.84,1.0	0.058
ENSG00000105341	DMAC2	chr19	-	41433271	41433434	41431317	41432408	41433536	41433673	1498	21,16,9	0,10,4	31,14,28	13,2,5	148	74	0.87362852478	1.0	1.0,0.444,0.529	0.544,0.778,0.737	-0.029
ENSG00000105341	DMAC2	chr19	-	41436391	41436472	41433439	41433673	41438217	41438414	1499	117,42,47	150,1,3	76,61,65	2,4,7	148	74	0.145114136619	1.0	0.281,0.955,0.887	0.95,0.884,0.823	-0.178
ENSG00000105341	DMAC2	chr19	-	41438217	41438414	41433536	41433673	41439881	41439896	1501	150,3,6	0,0,0	4,6,7	0,1,0	148	74	1	1.0	1.0,1.0,1.0	1.0,0.75,1.0	0.083
ENSG00000167601	AXL	chr19	+	41239693	41239720	41239163	41239314	41242882	41243015	1503	0,10,2	0,11,6	22,15,12	24,1,7	101	74	1	1.0	NA,0.4,0.196	0.402,0.917,0.557	-0.327
ENSG00000167601	AXL	chr19	+	41243615	41243707	41242882	41243015	41248513	41248609	1504	471,256,282	0,0,0	361,305,285	1,0,0	148	74	1	1.0	1.0,1.0,1.0	0.994,1.0,1.0	0.002
ENSG00000077312	SNRPA	chr19	+	40757331	40757441	40751208	40751481	40759430	40759610	1512	95,52,39	0,1,1	50,22,42	0,0,0	148	74	1	1.0	1.0,0.963,0.951	1.0,1.0,1.0	-0.029
ENSG00000077312	SNRPA	chr19	+	40757331	40757504	40751202	40751481	40759430	40759610	1513	153,149,148	0,1,1	145,93,108	0,0,0	148	74	1	1.0	1.0,0.987,0.987	1.0,1.0,1.0	-0.009
ENSG00000077312	SNRPA	chr19	+	40757366	40757504	40750874	40751481	40759430	40759610	1514	58,97,110	0,1,1	95,71,67	0,0,0	148	74	1	1.0	1.0,0.98,0.982	1.0,1.0,1.0	-0.013
ENSG00000077312	SNRPA	chr19	+	40758783	40758869	40757331	40757504	40759430	40759579	1515	0,0,0	58,97,110	0,0,1	95,71,67	148	74	1	1.0	0.0,0.0,0.0	0.0,0.0,0.007	-0.002
ENSG00000123815	COQ8B	chr19	-	40703714	40703855	40703368	40703622	40705095	40705174	1516	8,16,9	0,0,1	5,25,9	0,0,0	148	74	1	1.0	1.0,1.0,0.818	1.0,1.0,1.0	-0.061
ENSG00000167565	SERTAD3	chr19	-	40442322	40442515	40441805	40442086	40444214	40444275	1531	0,0,1	0,87,161	1,0,2	161,115,246	148	74	1	1.0	NA,0.0,0.003	0.003,0.0,0.004	-0.001
ENSG00000105202	FBL	chr19	-	39840616	39840787	39840413	39840515	39846290	39846376	1537	2,15,37	0,2,0	29,16,36	0,0,0	148	74	1	1.0	1.0,0.789,1.0	1.0,1.0,1.0	-0.07
ENSG00000105202	FBL	chr19	-	39840619	39840787	39840413	39840515	39846290	39846357	1538	0,11,24	0,2,0	22,16,19	0,0,0	148	74	1	1.0	NA,0.733,1.0	1.0,1.0,1.0	-0.133
ENSG00000105202	FBL	chr19	-	39840655	39840787	39840413	39840515	39846290	39846329	1539	0,14,23	0,2,0	21,11,16	0,0,0	148	74	1	1.0	NA,0.778,1.0	1.0,1.0,1.0	-0.111
ENSG00000105204	DYRK1B	chr19	-	39826951	39826987	39826671	39826867	39827284	39827425	1540	0,5,0	0,3,2	1,5,1	13,3,6	110	74	1	1.0	NA,0.529,0.0	0.049,0.529,0.101	0.038
ENSG00000105197	TIMM50	chr19	+	39481882	39482033	39480411	39480961	39482884	39482916	1542	226,90,109	0,0,0	128,105,93	0,0,1	148	74	1	1.0	1.0,1.0,1.0	1.0,1.0,0.979	0.007
ENSG00000105197	TIMM50	chr19	+	39485151	39485263	39483134	39483156	39485543	39485602	1544	4,0,0	21,3,17	0,0,0	14,3,18	148	74	0.587078260545	1.0	0.087,0.0,0.0	0.0,0.0,0.0	0.029
ENSG00000105197	TIMM50	chr19	+	39485543	39485602	39483134	39483156	39485687	39485807	1545	118,24,62	0,1,0	65,34,54	0,2,0	133	74	1	1.0	1.0,0.93,1.0	1.0,0.904,1.0	0.009
ENSG00000090924	PLEKHG2	chr19	+	39420948	39420996	39420750	39420852	39421074	39421113	1546	15,23,22	0,0,3	23,12,17	1,2,1	122	74	0.3528782485	1.0	1.0,1.0,0.816	0.933,0.784,0.912	0.062
ENSG00000090924	PLEKHG2	chr19	+	39421074	39421113	39420948	39420996	39421282	39421299	1549	53,30,36	0,0,0	49,20,23	1,0,0	113	74	1	1.0	1.0,1.0,1.0	0.97,1.0,1.0	0.01
ENSG00000090924	PLEKHG2	chr19	+	39422114	39422288	39421282	39421299	39422731	39423653	1550	47,38,53	0,0,1	38,31,33	0,0,0	148	74	1	1.0	1.0,1.0,0.964	1.0,1.0,1.0	-0.012
ENSG00000269190	FBXO17	chr19	-	38944968	38945104	38941400	38942751	38946471	38946567	1559	34,46,47	0,1,1	56,54,73	3,1,1	148	74	1	1.0	1.0,0.958,0.959	0.903,0.964,0.973	0.026
ENSG00000182472	CAPN12	chr19	-	38733702	38733781	38731106	38731223	38735369	38735405	1561	0,0,1	0,0,0	0,6,4	1,2,0	148	74	1	1.0	NA,NA,1.0	0.0,0.6,1.0	0.467
ENSG00000182472	CAPN12	chr19	-	38734141	38734204	38733702	38733781	38734318	38734389	1562	0,0,0	0,0,1	7,1,4	0,0,0	137	74	1	1.0	NA,NA,0.0	1.0,1.0,1.0	-1.0
ENSG00000099338	CATSPERG	chr19	+	38346449	38346605	38344295	38344368	38358277	38358328	1575	0,0,1	0,0,1	5,1,1	0,1,0	148	74	1	1.0	NA,NA,0.333	1.0,0.333,1.0	-0.445
ENSG00000099338	CATSPERG	chr19	+	38356483	38356543	38354709	38354847	38358277	38358328	1579	0,2,6	0,1,0	1,0,4	0,0,0	134	74	1	1.0	NA,0.525,1.0	1.0,NA,1.0	-0.238
ENSG00000099338	CATSPERG	chr19	+	38356741	38356861	38356483	38356543	38358277	38358328	1580	0,21,15	0,1,6	6,13,18	1,2,3	148	74	1	1.0	NA,0.913,0.556	0.75,0.765,0.75	-0.02
ENSG00000167645	YIF1B	chr19	-	38306913	38306990	38305113	38305507	38307427	38307521	1582	0,3,0	52,24,22	1,2,0	38,15,34	148	74	1	1.0	0.0,0.059,0.0	0.013,0.062,0.0	-0.005
ENSG00000167645	YIF1B	chr19	-	38307596	38307752	38307427	38307521	38308791	38308849	1583	28,31,25	0,0,1	39,28,26	0,0,0	148	74	1	1.0	1.0,1.0,0.926	1.0,1.0,1.0	-0.025
ENSG00000167645	YIF1B	chr19	-	38309223	38309328	38308978	38309057	38309404	38309643	1584	115,46,38	0,0,1	31,26,23	0,0,0	148	74	1	1.0	1.0,1.0,0.95	1.0,1.0,1.0	-0.017
ENSG00000105738	SIPA1L3	chr19	+	38029088	38029156	37907207	37907358	38081255	38081448	1587	0,8,12	0,2,0	3,16,10	0,0,0	142	74	1	1.0	NA,0.676,1.0	1.0,1.0,1.0	-0.162
ENSG00000105738	SIPA1L3	chr19	+	38130497	38130772	38119305	38119882	38141183	38141435	1588	120,60,63	0,0,0	56,83,137	1,0,0	148	74	1	1.0	1.0,1.0,1.0	0.966,1.0,1.0	0.011
ENSG00000105738	SIPA1L3	chr19	+	38142572	38142710	38141183	38141435	38152839	38152967	1589	18,24,22	0,0,1	33,59,70	0,0,3	148	74	0.622387907412	1.0	1.0,1.0,0.917	1.0,1.0,0.921	-0.001
ENSG00000181666	ZNF875	chr19	+	37322184	37322232	37317886	37318186	37323532	37323570	1592	19,19,29	0,3,1	13,32,15	0,4,2	122	74	0.324984113958	1.0	1.0,0.793,0.946	1.0,0.829,0.82	0.03
ENSG00000181666	ZNF875	chr19	+	37324795	37324936	37324207	37324265	37347189	37347196	1593	0,2,0	0,2,2	1,0,5	0,0,0	148	74	1	1.0	NA,0.333,0.0	1.0,NA,1.0	-0.834
ENSG00000181666	ZNF875	chr19	+	37324795	37324936	37324207	37324265	37347776	37347872	1594	0,2,1	0,0,1	0,0,4	0,2,4	148	74	1	1.0	NA,1.0,0.333	NA,0.0,0.333	0.5
ENSG00000181666	ZNF875	chr19	+	37325153	37325274	37324795	37324936	37347189	37347316	1595	0,0,1	0,0,0	0,0,0	1,0,1	148	74	1	1.0	NA,NA,1.0	0.0,NA,0.0	1.0
ENSG00000181666	ZNF875	chr19	+	37335168	37335257	37334655	37334782	37347189	37347316	1597	27,8,5	0,3,1	2,8,3	0,0,0	148	74	0.113191124475	1.0	1.0,0.571,0.714	1.0,1.0,1.0	-0.238
ENSG00000181666	ZNF875	chr19	+	37335199	37335257	37334670	37334782	37347189	37347316	1598	0,2,3	0,3,1	2,5,2	0,0,0	132	74	1	1.0	NA,0.272,0.627	1.0,1.0,1.0	-0.55
ENSG00000181666	ZNF875	chr19	+	37344609	37344774	37335168	37335257	37347189	37347316	1599	0,1,0	27,4,4	2,0,0	2,4,2	148	74	1	1.0	0.0,0.111,0.0	0.333,0.0,0.0	-0.074
ENSG00000181666	ZNF875	chr19	+	37346422	37346492	37334656	37334782	37347189	37347316	1603	0,0,0	0,3,1	0,0,1	0,0,0	144	74	1	1.0	NA,0.0,0.0	NA,NA,1.0	-1.0
ENSG00000181666	ZNF875	chr19	+	37346422	37346492	37335168	37335257	37347189	37347316	1604	0,0,0	27,4,4	0,0,1	2,4,2	144	74	1	1.0	0.0,0.0,0.0	0.0,0.0,0.204	-0.068
ENSG00000181666	ZNF875	chr19	+	37347189	37347316	37324207	37324265	37347776	37347810	1607	0,27,37	0,0,1	37,26,43	0,2,4	148	74	1	1.0	NA,1.0,0.949	1.0,0.867,0.843	0.071
ENSG00000181666	ZNF875	chr19	+	37347189	37347316	37324795	37324936	37347776	37347810	1608	0,25,35	0,0,1	38,26,44	0,0,0	148	74	1	1.0	NA,1.0,0.946	1.0,1.0,1.0	-0.027
ENSG00000181666	ZNF875	chr19	+	37347189	37347316	37334623	37334782	37347776	37347810	1609	0,28,36	0,0,4	37,26,43	0,0,0	148	74	1	1.0	NA,1.0,0.818	1.0,1.0,1.0	-0.091
ENSG00000181666	ZNF875	chr19	+	37347189	37347316	37335168	37335257	37347776	37347810	1610	27,29,39	0,0,1	39,30,45	0,0,1	148	74	1	1.0	1.0,1.0,0.951	1.0,1.0,0.957	-0.002
ENSG00000181666	ZNF875	chr19	+	37347231	37347316	37335168	37335257	37347776	37347872	1611	0,25,36	0,0,1	37,26,44	0,0,1	148	74	1	1.0	NA,1.0,0.947	1.0,1.0,0.957	-0.012
ENSG00000181666	ZNF875	chr19	+	37357961	37358039	37347562	37347872	37362105	37362174	1613	0,0,2	0,6,11	0,3,1	3,14,11	148	74	1	1.0	NA,0.0,0.083	0.0,0.097,0.043	-0.005
ENSG00000181666	ZNF875	chr19	+	37357961	37358039	37347562	37347872	37362108	37364445	1614	0,0,2	52,23,26	0,4,2	20,23,17	148	74	0.205175589965	1.0	0.0,0.0,0.037	0.0,0.08,0.056	-0.033
ENSG00000181666	ZNF875	chr19	+	37358540	37358661	37347776	37347872	37362108	37362274	1615	0,0,1	52,23,26	0,0,1	20,23,17	148	74	1	1.0	0.0,0.0,0.019	0.0,0.0,0.029	-0.003
ENSG00000181666	ZNF875	chr19	+	37358540	37358661	37357961	37358039	37362108	37362274	1616	0,0,1	0,0,0	0,0,1	0,1,1	148	74	1	1.0	NA,NA,1.0	NA,0.0,0.333	0.834
ENSG00000181666	ZNF875	chr19	+	37359425	37359546	37347776	37347872	37362108	37362146	1618	0,0,3	52,23,26	1,4,2	20,23,17	148	74	0.0486418058805	0.5754774720189076	0.0,0.0,0.055	0.024,0.08,0.056	-0.035
ENSG00000181666	ZNF875	chr19	+	37359425	37359546	37358546	37358661	37362108	37362146	1619	0,0,2	0,0,1	0,4,2	0,0,1	148	74	1	1.0	NA,NA,0.5	NA,1.0,0.5	-0.25
ENSG00000188283	ZNF383	chr19	+	37224817	37224939	37217925	37218274	37230408	37230462	1625	13,6,10	0,0,1	16,2,9	1,6,1	148	74	0.000131985461817	0.007547297698309742	1.0,1.0,0.833	0.889,0.143,0.818	0.328
ENSG00000196967	ZNF585A	chr19	-	37165594	37165696	37156228	37156355	37169838	37170054	1629	20,8,17	0,1,3	12,19,14	1,3,7	148	74	0.0394003399843	0.49710796687190373	1.0,0.8,0.739	0.857,0.76,0.5	0.141
ENSG00000267360	AC012309.1	chr19	-	37195880	37196027	37190023	37190150	37198938	37199054	1631	0,0,2	0,0,1	0,0,0	15,7,8	148	74	1	1.0	NA,NA,0.5	0.0,0.0,0.0	0.5
ENSG00000267360	AC012309.1	chr19	-	37195880	37196027	37190023	37190150	37207039	37207254	1632	0,0,3	0,0,0	0,0,0	3,0,0	148	74	1	1.0	NA,NA,1.0	0.0,NA,NA	1.0
ENSG00000245680	ZNF585B	chr19	-	37198938	37199054	37190023	37190150	37207039	37207254	1633	0,1,2	0,0,0	15,10,11	3,0,0	148	74	1	1.0	NA,1.0,1.0	0.714,1.0,1.0	0.095
ENSG00000267360	AC012309.1	chr19	-	37198938	37199054	37195880	37196027	37207039	37207254	1634	0,1,1	0,0,1	0,3,3	0,0,0	148	74	1	1.0	NA,1.0,0.333	NA,1.0,1.0	-0.334
ENSG00000198453	ZNF568	chr19	+	36922585	36922846	36917578	36917648	36925199	36925258	1635	0,4,10	0,1,0	16,12,11	0,1,1	148	74	1	1.0	NA,0.667,1.0	1.0,0.857,0.846	-0.067
ENSG00000198453	ZNF568	chr19	+	36922585	36922846	36917578	36917648	36936745	36936872	1636	0,0,2	0,0,1	8,4,1	0,0,1	148	74	1	1.0	NA,NA,0.5	1.0,1.0,0.333	-0.278
ENSG00000198453	ZNF568	chr19	+	36925199	36925258	36917578	36917648	36936745	36936872	1637	2,19,18	0,0,1	19,22,15	0,0,1	133	74	1	1.0	1.0,1.0,0.909	1.0,1.0,0.893	0.005
ENSG00000198453	ZNF568	chr19	+	36925199	36925258	36922561	36922846	36936745	36936872	1638	2,22,27	0,0,0	30,29,24	3,0,0	133	74	0.797988746462	1.0	1.0,1.0,1.0	0.848,1.0,1.0	0.051
ENSG00000198453	ZNF568	chr19	+	36931552	36931645	36925199	36925258	36936745	36936824	1639	0,0,1	2,18,21	2,0,0	19,21,14	148	74	1	1.0	0.0,0.0,0.023	0.05,0.0,0.0	-0.009
ENSG00000198453	ZNF568	chr19	+	36976326	36976367	36974419	36974466	36991175	36991299	1640	0,0,1	0,9,1	0,9,1	0,0,3	115	74	1	1.0	NA,0.0,0.392	NA,1.0,0.177	-0.393
ENSG00000198453	ZNF568	chr19	+	36976326	36976367	36974419	36974466	36991750	36991846	1641	0,0,1	0,0,1	0,9,0	2,0,1	115	74	1	1.0	NA,NA,0.392	0.0,1.0,0.0	0.059
ENSG00000198453	ZNF568	chr19	+	36991175	36991299	36974419	36974466	36991750	36991846	1642	0,10,4	0,0,1	1,0,3	2,0,1	148	74	1	1.0	NA,1.0,0.667	0.2,NA,0.6	0.433
ENSG00000267254	ZNF790-AS1	chr19	+	36801202	36801240	36797501	36797811	36801875	36801933	1644	14,9,4	0,0,2	17,15,18	4,2,2	112	74	0.010974627819	0.19650865569509093	1.0,1.0,0.569	0.737,0.832,0.856	0.048
ENSG00000267254	ZNF790-AS1	chr19	+	36812509	36812606	36801875	36801933	36827649	36828115	1645	0,0,1	0,2,1	0,1,0	0,0,2	148	74	1	1.0	NA,0.0,0.333	NA,1.0,0.0	-0.334
ENSG00000267254	ZNF790-AS1	chr19	+	36823730	36823821	36801875	36801933	36827649	36828101	1647	0,3,0	0,2,1	1,0,2	0,0,2	148	74	1	1.0	NA,0.429,0.0	1.0,NA,0.333	-0.452
ENSG00000267041	ZNF850	chr19	-	36761642	36761738	36743479	36750804	36762304	36762431	1648	39,60,63	0,0,2	75,57,34	0,0,1	148	74	1	1.0	1.0,1.0,0.94	1.0,1.0,0.944	-0.001
ENSG00000233527	ZNF529-AS1	chr19	+	36594155	36594299	36593845	36593931	36594441	36594694	1651	0,8,3	0,0,1	2,6,3	1,0,2	148	74	1	1.0	NA,1.0,0.6	0.5,1.0,0.429	0.157
ENSG00000254004	ZNF260	chr19	-	36518029	36518143	36511027	36515699	36525154	36525373	1653	0,0,1	34,83,87	0,0,0	122,113,90	148	74	1	1.0	0.0,0.0,0.006	0.0,0.0,0.0	0.002
ENSG00000254004	ZNF260	chr19	-	36525154	36525373	36510686	36515699	36528218	36528268	1654	35,88,99	0,6,4	143,116,97	5,1,3	148	74	0.323371956739	1.0	1.0,0.88,0.925	0.935,0.983,0.942	-0.018
ENSG00000181007	ZFP82	chr19	-	36405579	36405672	36388629	36394110	36407886	36408013	1655	127,25,29	0,0,0	27,26,20	0,0,1	148	74	1	1.0	1.0,1.0,1.0	1.0,1.0,0.909	0.03
ENSG00000142065	ZFP14	chr19	-	36360434	36360533	36334452	36341590	36362111	36362238	1656	0,13,16	0,0,1	7,17,12	0,0,0	148	74	1	1.0	NA,1.0,0.889	1.0,1.0,1.0	-0.055
ENSG00000142065	ZFP14	chr19	-	36362111	36362238	36360434	36360533	36367883	36367971	1657	0,12,18	0,3,0	7,12,9	0,0,0	148	74	1	1.0	NA,0.667,1.0	1.0,1.0,1.0	-0.166
ENSG00000167635	ZNF146	chr19	+	36218121	36218195	36215095	36215155	36228747	36228819	1658	321,217,205	12,6,14	167,118,108	14,6,10	148	74	0.048579944345	0.5751721202821002	0.93,0.948,0.88	0.856,0.908,0.844	0.05
ENSG00000167635	ZNF146	chr19	+	36218121	36218195	36215105	36215196	36228747	36228819	1659	321,223,216	99,32,51	183,122,123	51,17,39	148	74	0.800706937496	1.0	0.618,0.777,0.679	0.642,0.782,0.612	0.013
ENSG00000196357	ZNF565	chr19	-	36201976	36202050	36194826	36195156	36214621	36214663	1660	0,4,3	0,0,0	1,3,3	0,1,0	148	74	1	1.0	NA,1.0,1.0	1.0,0.6,1.0	0.133
ENSG00000196357	ZNF565	chr19	-	36201976	36202050	36194826	36195156	36214887	36215081	1661	0,5,2	0,0,0	1,1,2	0,0,1	148	74	1	1.0	NA,1.0,1.0	1.0,1.0,0.5	0.167
ENSG00000075702	WDR62	chr19	+	36081793	36081935	36081432	36081570	36083062	36083241	1666	0,1,0	0,10,1	0,0,0	2,8,5	148	74	1	1.0	NA,0.048,0.0	0.0,0.0,0.0	0.024
ENSG00000075702	WDR62	chr19	+	36086686	36086812	36084652	36084744	36089037	36089105	1667	0,12,1	0,0,0	10,16,4	0,0,1	148	74	1	1.0	NA,1.0,1.0	1.0,1.0,0.667	0.111
ENSG00000181392	SYNE4	chr19	-	36007124	36007268	36006749	36006944	36008553	36008793	1671	0,0,2	0,0,0	0,1,3	0,1,0	148	74	1	1.0	NA,NA,1.0	NA,0.333,1.0	0.334
ENSG00000181392	SYNE4	chr19	-	36008216	36008367	36007124	36007268	36008553	36008644	1672	0,1,0	0,0,0	0,2,4	0,0,2	148	74	1	1.0	NA,1.0,NA	NA,1.0,0.5	0.25
ENSG00000167604	NFKBID	chr19	-	35890577	35890696	35890373	35890490	35895979	35896128	1674	0,2,0	0,0,2	0,0,0	0,0,3	148	74	1	1.0	NA,1.0,0.0	NA,NA,0.0	0.5
ENSG00000167604	NFKBID	chr19	-	35897650	35897856	35896725	35897058	35898471	35898532	1675	4,5,1	0,0,0	0,2,2	0,1,0	148	74	1	1.0	1.0,1.0,1.0	NA,0.5,1.0	0.25
ENSG00000161265	U2AF1L4	chr19	-	35743154	35743345	35742530	35742803	35743808	35743904	1681	0,1,0	0,1,2	0,1,0	0,0,2	148	74	1	1.0	NA,0.333,0.0	NA,1.0,0.0	-0.334
ENSG00000161265	U2AF1L4	chr19	-	35744625	35744692	35744322	35744421	35745124	35745157	1683	0,20,17	13,20,18	40,21,21	23,18,7	141	74	0.00938112915085	0.17512692075846728	0.0,0.344,0.331	0.477,0.38,0.612	-0.265
ENSG00000161265	U2AF1L4	chr19	-	35744625	35744738	35744069	35744421	35745124	35745176	1684	0,18,15	13,20,18	40,24,20	23,18,7	148	74	0.00262110668787	0.06983496896017051	0.0,0.31,0.294	0.465,0.4,0.588	-0.283
ENSG00000161265	U2AF1L4	chr19	-	35744625	35744738	35744069	35744421	35745347	35745422	1685	0,15,15	0,0,0	38,19,20	4,0,0	148	74	1	1.0	NA,1.0,1.0	0.826,1.0,1.0	0.058
ENSG00000161265	U2AF1L4	chr19	-	35745124	35745187	35744322	35744421	35745347	35745398	1686	13,21,19	0,0,0	23,19,7	4,0,0	137	74	0.245999254149	1.0	1.0,1.0,1.0	0.756,1.0,1.0	0.081
ENSG00000161265	U2AF1L4	chr19	-	35745124	35745212	35744322	35744421	35745347	35745397	1688	13,20,19	0,0,0	23,18,7	4,0,0	148	74	0.517339886427	1.0	1.0,1.0,1.0	0.742,1.0,1.0	0.086
ENSG00000267120	AD000671.2	chr19	-	35739709	35740088	35739251	35739626	35740379	35740564	1689	0,4,3	21,2,1	2,6,1	0,0,0	148	74	0.461775	5.45716e+06	0.0,0.5,0.6	1.0,1.0,1.0	-0.633
ENSG00000126267	COX6B1	chr19	+	35651232	35651349	35648322	35648403	35654570	35654671	1692	116,321,401	0,2,0	427,172,481	0,0,1	148	74	1	1.0	1.0,0.988,1.0	1.0,1.0,0.996	-0.003
ENSG00000126267	COX6B1	chr19	+	35654570	35654671	35651232	35651349	35658593	35658726	1693	561,427,390	0,2,1	347,264,302	0,0,1	148	74	1	1.0	1.0,0.991,0.995	1.0,1.0,0.993	-0.002
ENSG00000161249	DMKN	chr19	-	35497646	35497681	35497219	35497538	35498597	35498763	1694	15,2,3	0,2,1	3,4,6	0,5,2	109	74	0.0889194792793	0.8852551465971621	1.0,0.404,0.671	1.0,0.352,0.671	0.017
ENSG00000161249	DMKN	chr19	-	35497646	35497681	35497219	35497538	35498715	35498763	1695	88,35,18	33,10,7	32,32,32	7,12,6	109	74	0.257037829235	1.0	0.644,0.704,0.636	0.756,0.644,0.784	-0.067
ENSG00000161249	DMKN	chr19	-	35500377	35500419	35499928	35500029	35500532	35500580	1697	15,10,30	0,13,24	35,9,11	50,29,20	116	74	0.0173457451706	0.2761816551414694	1.0,0.329,0.444	0.309,0.165,0.26	0.346
ENSG00000161249	DMKN	chr19	-	35502135	35502183	35499957	35500580	35505717	35505765	1698	0,15,34	0,0,1	44,36,38	2,2,1	122	74	1	1.0	NA,1.0,0.954	0.93,0.916,0.958	0.042
ENSG00000161249	DMKN	chr19	-	35502829	35502886	35502135	35502183	35505717	35505765	1699	38,28,41	0,0,3	44,30,32	0,1,2	131	74	0.367357368126	1.0	1.0,1.0,0.885	1.0,0.944,0.9	0.014
ENSG00000161249	DMKN	chr19	-	35505717	35505765	35502829	35502886	35510183	35510252	1700	110,7,8	0,0,2	15,18,6	0,0,0	122	74	1	1.0	1.0,1.0,0.708	1.0,1.0,1.0	-0.097
ENSG00000161249	DMKN	chr19	-	35505938	35505986	35505717	35505765	35509910	35509961	1701	345,111,107	19,3,4	75,104,91	0,1,1	122	74	4.1529e+06	0.0031930281733221944	0.917,0.957,0.942	1.0,0.984,0.982	-0.05
ENSG00000161249	DMKN	chr19	-	35505938	35505986	35505717	35505765	35510183	35510249	1702	638,133,107	157,26,18	75,100,89	12,14,12	122	74	0.0253971744842	0.3650329024512854	0.711,0.756,0.783	0.791,0.812,0.818	-0.057
ENSG00000161249	DMKN	chr19	-	35505938	35506049	35505717	35505765	35510183	35510231	1703	322,77,75	157,26,18	58,71,55	12,14,12	148	74	0.0135614545284	0.23090655874716498	0.506,0.597,0.676	0.707,0.717,0.696	-0.114
ENSG00000161249	DMKN	chr19	-	35506125	35506185	35505938	35505986	35507457	35507511	1704	0,11,10	0,0,0	1,2,8	0,0,2	134	74	1	1.0	NA,1.0,1.0	1.0,1.0,0.688	0.104
ENSG00000161249	DMKN	chr19	-	35506125	35506185	35505938	35505986	35508204	35508240	1705	0,10,8	0,4,9	2,3,11	4,0,5	134	74	1	1.0	NA,0.58,0.329	0.216,1.0,0.549	-0.134
ENSG00000161249	DMKN	chr19	-	35506125	35506185	35505938	35505986	35509910	35509961	1706	0,12,6	23,34,35	0,5,9	17,33,37	134	74	0.622119681134	1.0	0.0,0.163,0.086	0.0,0.077,0.118	0.018
ENSG00000161249	DMKN	chr19	-	35506125	35506185	35505938	35505986	35510183	35510252	1707	0,10,6	316,56,32	6,2,8	17,29,35	134	74	0.000764716632325	0.02789092489525824	0.0,0.09,0.094	0.163,0.037,0.112	-0.043
ENSG00000161249	DMKN	chr19	-	35506478	35506665	35506125	35506185	35509910	35509961	1708	0,0,0	0,3,0	2,0,0	0,3,2	148	74	1	1.0	NA,0.0,NA	1.0,0.0,0.0	-0.333
ENSG00000161249	DMKN	chr19	-	35506509	35506665	35506125	35506185	35508204	35508240	1709	0,1,0	0,1,2	0,1,0	2,1,4	148	74	1	1.0	NA,0.333,0.0	0.0,0.333,0.0	0.056
ENSG00000161249	DMKN	chr19	-	35507457	35507511	35505938	35505986	35508204	35508240	1710	0,0,0	0,4,9	0,4,3	4,0,5	128	74	1	1.0	NA,0.0,0.0	0.0,1.0,0.258	-0.419
ENSG00000161249	DMKN	chr19	-	35507457	35507511	35505938	35505986	35509910	35509961	1711	0,1,0	23,34,35	0,0,2	17,33,37	128	74	1	1.0	0.0,0.017,0.0	0.0,0.0,0.03	-0.004
ENSG00000161249	DMKN	chr19	-	35507457	35507511	35506125	35506185	35508204	35508240	1712	0,2,4	0,1,2	1,4,2	2,1,4	128	74	1	1.0	NA,0.536,0.536	0.224,0.698,0.224	0.154
ENSG00000161249	DMKN	chr19	-	35507457	35507511	35506125	35506185	35509910	35509961	1713	0,3,2	0,3,0	0,0,0	0,3,2	128	74	1	1.0	NA,0.366,1.0	NA,0.0,0.0	0.683
ENSG00000161249	DMKN	chr19	-	35508204	35508240	35505938	35505986	35509910	35509961	1714	0,8,16	23,34,35	13,0,4	17,33,37	110	74	0.500562749582	1.0	0.0,0.137,0.235	0.34,0.0,0.068	-0.012
ENSG00000161249	DMKN	chr19	-	35508204	35508240	35505938	35505986	35510183	35510211	1715	0,4,5	316,56,32	3,0,4	17,29,35	110	74	0.104172245585	0.9895588008711461	0.0,0.046,0.095	0.106,0.0,0.071	-0.012
ENSG00000161249	DMKN	chr19	-	35508204	35508240	35506125	35506185	35509910	35509961	1716	0,5,13	0,3,0	12,1,6	0,3,2	110	74	1	1.0	NA,0.529,1.0	1.0,0.183,0.669	0.147
ENSG00000161249	DMKN	chr19	-	35508204	35508240	35506125	35506185	35510183	35510211	1717	0,0,0	0,1,0	2,0,3	6,0,1	110	74	1	1.0	NA,0.0,NA	0.183,NA,0.669	-0.426
ENSG00000161249	DMKN	chr19	-	35508204	35508240	35506509	35506665	35509910	35509961	1718	0,4,11	0,0,0	10,0,2	2,0,0	110	74	1	1.0	NA,1.0,1.0	0.771,NA,1.0	0.115
ENSG00000161249	DMKN	chr19	-	35508204	35508240	35507457	35507511	35509910	35509961	1719	0,4,13	0,1,0	11,4,4	3,0,0	110	74	1	1.0	NA,0.729,1.0	0.712,1.0,1.0	-0.039
ENSG00000161249	DMKN	chr19	-	35509910	35509961	35505717	35505765	35510183	35510211	1720	74,14,27	157,26,18	9,19,17	12,14,12	125	74	0.14571775561	1.0	0.218,0.242,0.47	0.307,0.446,0.456	-0.093
ENSG00000161249	DMKN	chr19	-	35509910	35509961	35505938	35505986	35510183	35510211	1721	78,45,58	316,56,32	26,51,52	17,29,35	125	74	0.0137619285676	0.23332391962538832	0.127,0.322,0.518	0.475,0.51,0.468	-0.162
ENSG00000161249	DMKN	chr19	-	35509910	35509961	35506125	35506185	35510183	35510211	1722	55,14,23	0,1,0	9,21,18	6,0,1	125	74	0.0023550189032	0.06475019244072609	1.0,0.892,1.0	0.47,1.0,0.914	0.169
ENSG00000161249	DMKN	chr19	-	35509910	35509961	35508204	35508240	35510183	35510211	1723	55,16,37	0,0,0	20,25,22	0,0,2	125	74	1	1.0	1.0,1.0,1.0	1.0,1.0,0.867	0.044
ENSG00000089327	FXYD5	chr19	+	35156843	35156974	35155550	35155611	35157420	35157501	1726	0,0,2	6,64,75	0,1,0	82,28,79	148	74	1	1.0	0.0,0.0,0.013	0.0,0.018,0.0	-0.002
ENSG00000089327	FXYD5	chr19	+	35158343	35158400	35157420	35157501	35160708	35160801	1727	517,330,335	0,0,0	464,279,266	1,0,0	131	74	1	1.0	1.0,1.0,1.0	0.996,1.0,1.0	0.001
ENSG00000089327	FXYD5	chr19	+	35160708	35160801	35158343	35158400	35164155	35164245	1728	399,275,316	0,0,1	438,277,265	1,0,0	148	74	1	1.0	1.0,1.0,0.994	0.995,1.0,1.0	-0.0
ENSG00000089327	FXYD5	chr19	+	35166250	35166325	35160762	35160801	35169565	35169633	1729	140,24,45	0,0,2	55,31,32	0,0,0	148	74	1	1.0	1.0,1.0,0.918	1.0,1.0,1.0	-0.027
ENSG00000089351	GRAMD1A	chr19	+	35013255	35013368	35011473	35011554	35013540	35013691	1735	0,24,30	0,2,1	36,28,24	0,0,1	148	74	1	1.0	NA,0.857,0.938	1.0,1.0,0.923	-0.077
ENSG00000257103	LSM14A	chr19	+	34195218	34195320	34194477	34194641	34196633	34196666	1740	0,0,0	0,32,17	0,1,1	26,18,18	148	74	1	1.0	NA,0.0,0.0	0.0,0.027,0.027	-0.018
ENSG00000257103	LSM14A	chr19	+	34196633	34196763	34194477	34194641	34208928	34209051	1741	140,108,86	0,0,1	123,147,88	0,0,0	148	74	1	1.0	1.0,1.0,0.977	1.0,1.0,1.0	-0.008
ENSG00000257103	LSM14A	chr19	+	34215123	34215300	34208195	34209051	34215595	34215661	1743	676,528,368	0,14,17	611,486,408	12,13,5	148	74	0.949157420919	1.0	1.0,0.95,0.915	0.962,0.949,0.976	-0.007
ENSG00000257103	LSM14A	chr19	+	34219390	34219573	34215595	34215661	34219705	34219877	1744	166,76,230	0,1,2	110,120,194	3,0,2	148	74	0.494949820349	1.0	1.0,0.974,0.983	0.948,1.0,0.98	0.01
ENSG00000257103	LSM14A	chr19	+	34226407	34226464	34221349	34221738	34227364	34227617	1745	0,12,16	0,8,16	13,19,24	10,21,15	131	74	1	1.0	NA,0.459,0.361	0.423,0.338,0.475	-0.002
ENSG00000178904	DPY19L3	chr19	+	32464727	32464784	32463868	32463980	32468730	32468813	1746	0,18,17	0,0,1	28,24,13	0,0,0	131	74	1	1.0	NA,1.0,0.906	1.0,1.0,1.0	-0.047
ENSG00000178904	DPY19L3	chr19	+	32467473	32467626	32464727	32464784	32468730	32468813	1747	0,10,11	0,12,13	6,4,2	26,23,11	148	74	1	1.0	NA,0.294,0.297	0.103,0.08,0.083	0.207
ENSG00000178904	DPY19L3	chr19	+	32467473	32468813	32464727	32464784	32477521	32477654	1748	0,33,34	0,0,0	37,22,19	0,0,2	148	74	1	1.0	NA,1.0,1.0	1.0,1.0,0.826	0.058
ENSG00000178904	DPY19L3	chr19	+	32468730	32468813	32464727	32464784	32477521	32477654	1749	0,35,36	0,0,0	57,41,28	0,0,2	148	74	1	1.0	NA,1.0,1.0	1.0,1.0,0.875	0.042
ENSG00000178904	DPY19L3	chr19	+	32481040	32481940	32480398	32480557	32482078	32483326	1751	0,0,1	134,125,77	0,0,0	120,95,71	148	74	1	1.0	0.0,0.0,0.006	0.0,0.0,0.0	0.002
ENSG00000168813	ZNF507	chr19	+	32347244	32347338	32345609	32345783	32352828	32354957	1752	20,38,46	17,6,9	42,29,56	6,8,12	148	74	0.341758399562	1.0	0.37,0.76,0.719	0.778,0.644,0.7	-0.091
ENSG00000168813	ZNF507	chr19	+	32352828	32354957	32347244	32347338	32356615	32356733	1753	10,110,112	0,0,2	101,94,106	0,0,0	148	74	1	1.0	1.0,1.0,0.966	1.0,1.0,1.0	-0.011
ENSG00000105176	URI1	chr19	+	29971192	29971227	29942238	29942664	29985222	29985301	1773	1,27,20	0,1,4	27,17,28	1,0,4	109	74	0.772801211739	1.0	1.0,0.948,0.772	0.948,1.0,0.826	-0.018
ENSG00000105176	URI1	chr19	+	30007469	30007638	30005650	30005708	30009004	30009019	1776	258,145,140	0,0,1	186,167,180	0,1,1	148	74	1	1.0	1.0,1.0,0.986	1.0,0.988,0.989	0.003
ENSG00000213096	ZNF254	chr19	+	24091900	24092015	24046183	24046279	24105939	24106066	1792	0,0,1	0,0,0	0,8,0	0,1,0	148	74	1	1.0	NA,NA,1.0	NA,0.8,NA	0.2
ENSG00000213096	ZNF254	chr19	+	24091900	24092015	24087175	24087337	24103746	24103867	1793	0,0,2	0,0,0	2,0,1	0,6,0	148	74	1	1.0	NA,NA,1.0	1.0,0.0,1.0	0.333
ENSG00000213096	ZNF254	chr19	+	24091900	24092015	24087175	24087337	24105939	24106066	1794	0,0,3	0,12,9	2,3,1	14,9,6	148	74	1	1.0	NA,0.0,0.143	0.067,0.143,0.077	-0.024
ENSG00000213096	ZNF254	chr19	+	24091900	24092015	24087175	24087337	24106547	24106643	1795	0,0,2	0,0,4	2,0,2	0,2,0	148	74	1	1.0	NA,NA,0.2	1.0,0.0,1.0	-0.467
ENSG00000213096	ZNF254	chr19	+	24103746	24103867	24087252	24087337	24105939	24106066	1796	0,3,0	0,12,9	0,6,1	14,9,6	148	74	1	1.0	NA,0.111,0.0	0.0,0.25,0.077	-0.053
ENSG00000213096	ZNF254	chr19	+	24103746	24103867	24091900	24092015	24105939	24106066	1797	0,3,0	0,0,1	0,0,1	0,3,0	148	74	1	1.0	NA,1.0,0.0	NA,0.0,1.0	0.0
ENSG00000213096	ZNF254	chr19	+	24105939	24106066	24087183	24087337	24106547	24106643	1798	69,39,44	0,0,4	41,42,48	0,2,0	148	74	0.712110066391	1.0	1.0,1.0,0.846	1.0,0.913,1.0	-0.022
ENSG00000213096	ZNF254	chr19	+	24105939	24106066	24091900	24092015	24106547	24106643	1799	69,27,36	0,0,0	27,36,42	0,0,1	148	74	1	1.0	1.0,1.0,1.0	1.0,1.0,0.955	0.015
ENSG00000213096	ZNF254	chr19	+	24106547	24106643	24087159	24087337	24126253	24126320	1800	35,32,27	0,3,0	48,36,48	0,2,1	148	74	0.343627102285	1.0	1.0,0.842,1.0	1.0,0.9,0.96	-0.006
ENSG00000196172	ZNF681	chr19	-	23754822	23754897	23744963	23745323	23758746	23758837	1801	0,10,6	0,3,9	15,8,13	6,3,13	148	74	1	1.0	NA,0.625,0.25	0.556,0.571,0.333	-0.049
ENSG00000196172	ZNF681	chr19	-	23754822	23754918	23739194	23745323	23758746	23758840	1802	0,11,7	0,3,9	15,15,15	6,3,13	148	74	1	1.0	NA,0.647,0.28	0.556,0.714,0.366	-0.082
ENSG00000196172	ZNF681	chr19	-	23755424	23755551	23754822	23754918	23758746	23758891	1803	0,12,8	0,1,1	9,9,16	0,7,2	148	74	1	1.0	NA,0.857,0.8	1.0,0.391,0.8	0.098
ENSG00000267886	AC074135.1	chr19	+	23095011	23095154	23075200	23075387	23098339	23098413	1804	0,1,0	0,28,22	1,0,6	22,30,27	148	74	1	1.0	NA,0.018,0.0	0.022,0.0,0.1	-0.032
ENSG00000267886	AC074135.1	chr19	+	23098339	23098413	23075210	23075387	23100049	23100361	1805	0,41,28	0,2,1	27,40,33	0,2,1	148	74	1	1.0	NA,0.911,0.933	1.0,0.909,0.943	-0.029
ENSG00000118160	SLC8A2	chr19	-	47441168	47441186	47437848	47437973	47441336	47441440	1807	0,4,9	0,0,0	4,5,1	0,1,2	92	74	1	1.0	NA,1.0,1.0	1.0,0.801,0.287	0.304
ENSG00000198521	ZNF43	chr19	-	21819094	21819221	21817887	21817986	21836035	21836182	1813	0,20,18	0,1,2	48,28,28	0,0,3	148	74	1	1.0	NA,0.909,0.818	1.0,1.0,0.824	-0.078
ENSG00000198521	ZNF43	chr19	-	21819094	21819221	21817887	21817986	21843144	21843326	1814	0,10,15	0,2,0	28,21,20	1,0,0	148	74	1	1.0	NA,0.714,1.0	0.933,1.0,1.0	-0.121
ENSG00000198521	ZNF43	chr19	-	21819094	21819221	21817887	21817986	21851904	21852068	1815	0,10,18	0,0,2	27,21,18	0,0,0	148	74	1	1.0	NA,1.0,0.818	1.0,1.0,1.0	-0.091
ENSG00000198521	ZNF43	chr19	-	21850937	21851027	21845391	21845506	21851904	21852017	1817	0,3,9	0,6,2	4,2,2	0,3,4	148	74	1	1.0	NA,0.2,0.692	1.0,0.25,0.2	-0.037
ENSG00000198521	ZNF43	chr19	-	21850937	21851162	21845391	21845506	21851904	21852028	1818	0,2,5	0,6,2	4,3,1	0,3,4	148	74	1	1.0	NA,0.143,0.556	1.0,0.333,0.111	-0.132
ENSG00000198521	ZNF43	chr19	-	21851162	21851360	21845391	21845506	21851904	21852029	1819	0,1,1	0,6,2	6,0,1	0,3,4	148	74	1	1.0	NA,0.077,0.2	1.0,0.0,0.111	-0.232
ENSG00000268119	AC010615.2	chr19	-	21456460	21456588	21453942	21454472	21463743	21463873	1820	0,44,28	0,4,1	46,33,32	0,10,2	148	74	1	1.0	NA,0.846,0.933	1.0,0.623,0.889	0.052
ENSG00000196705	ZNF431	chr19	+	21151078	21151198	21143550	21143643	21166334	21166461	1821	70,1,3	0,24,35	0,0,7	7,13,23	148	74	0.0738612832829	0.7729635378782462	1.0,0.02,0.041	0.0,0.0,0.132	0.31
ENSG00000196705	ZNF431	chr19	+	21169802	21169882	21167570	21167666	21175452	21175474	1822	0,0,0	0,0,7	5,0,2	0,3,2	148	74	1	1.0	NA,NA,0.0	1.0,0.0,0.333	-0.444
ENSG00000196705	ZNF431	chr19	+	21169802	21169882	21167570	21167666	21182622	21182660	1823	0,0,0	0,18,8	10,2,4	21,16,21	148	74	1	1.0	NA,0.0,0.0	0.192,0.059,0.087	-0.113
ENSG00000196705	ZNF431	chr19	+	21175452	21175474	21167570	21167666	21182622	21184092	1824	0,0,7	0,18,8	0,4,2	21,16,21	96	74	1	1.0	NA,0.0,0.403	0.0,0.162,0.068	0.125
ENSG00000206159	GYG2P1	chrY	-	12407192	12407309	12406795	12406937	12420315	12420372	1826	0,0,0	0,0,2	0,2,0	0,0,0	148	74	1	1.0	NA,NA,0.0	NA,1.0,NA	-1.0
ENSG00000160352	ZNF714	chr19	+	21083977	21084069	21082173	21082348	21098184	21098311	1827	10,23,38	0,2,5	49,84,87	0,8,3	148	74	0.483793359549	1.0	1.0,0.852,0.792	1.0,0.84,0.935	-0.044
ENSG00000160352	ZNF714	chr19	+	21098184	21098311	21082198	21082348	21116828	21117200	1828	0,2,5	0,0,0	0,8,3	0,0,1	148	74	1	1.0	NA,1.0,1.0	NA,1.0,0.6	0.2
ENSG00000160352	ZNF714	chr19	+	21109622	21109644	21098814	21098910	21116806	21118885	1830	39,0,1	56,37,34	0,0,2	67,47,78	96	74	692738	0.0007894243098763701	0.349,0.0,0.022	0.0,0.0,0.019	0.117
ENSG00000160352	ZNF714	chr19	+	21116806	21118885	21098811	21098910	21124960	21125094	1831	56,37,34	0,0,1	69,48,79	0,0,0	148	74	1	1.0	1.0,1.0,0.944	1.0,1.0,1.0	-0.019
ENSG00000105750	ZNF85	chr19	+	20934023	20934150	20923221	20923403	20934948	20935047	1837	0,29,31	3,0,1	36,52,34	0,0,0	148	74	0.0279542099413	0.3890268319902026	0.0,1.0,0.939	1.0,1.0,1.0	-0.354
ENSG00000105750	ZNF85	chr19	+	20934023	20934150	20923221	20923403	20948743	20950302	1838	0,27,25	0,0,0	26,43,28	4,2,0	148	74	1	1.0	NA,1.0,1.0	0.765,0.915,1.0	0.107
ENSG00000105750	ZNF85	chr19	+	20934948	20935047	20923303	20923403	20948743	20949093	1839	3,9,3	0,0,0	8,3,5	4,2,0	148	74	0.000181054339134	0.009455125782467549	1.0,1.0,1.0	0.5,0.429,1.0	0.357
ENSG00000105750	ZNF85	chr19	+	20934948	20935047	20934023	20934150	20948743	20949093	1840	0,11,9	0,0,1	18,13,11	0,1,0	148	74	1	1.0	NA,1.0,0.818	1.0,0.867,1.0	-0.047
ENSG00000105750	ZNF85	chr19	+	20934965	20935047	20934023	20934150	20948743	20948915	1841	0,9,2	0,0,1	8,3,5	0,1,0	148	74	1	1.0	NA,1.0,0.5	1.0,0.6,1.0	-0.117
ENSG00000105750	ZNF85	chr19	+	20934969	20935047	20934023	20934150	20948743	20948893	1842	0,9,2	0,0,1	8,3,5	0,1,0	148	74	1	1.0	NA,1.0,0.5	1.0,0.6,1.0	-0.117
ENSG00000105750	ZNF85	chr19	+	20946299	20946389	20934948	20935047	20948743	20948791	1844	0,0,1	0,9,2	0,0,2	8,3,5	148	74	1	1.0	NA,0.0,0.2	0.0,0.0,0.167	0.044
ENSG00000188171	ZNF626	chr19	-	20645683	20645779	20619938	20625650	20661443	20661507	1846	0,71,46	0,6,4	44,78,52	9,2,9	148	74	1	1.0	NA,0.855,0.852	0.71,0.951,0.743	0.052
ENSG00000188171	ZNF626	chr19	-	20646278	20646405	20645683	20645779	20661443	20661507	1847	73,109,172	0,0,1	156,203,146	7,0,1	148	74	0.182840478834	1.0	1.0,1.0,0.989	0.918,1.0,0.986	0.028
ENSG00000237440	ZNF737	chr19	-	20552474	20552570	20537991	20545976	20565637	20565746	1848	106,121,76	0,0,0	85,120,83	0,1,1	148	74	1	1.0	1.0,1.0,1.0	1.0,0.984,0.976	0.013
ENSG00000237440	ZNF737	chr19	-	20553708	20553835	20552474	20552570	20565637	20565781	1849	0,81,50	0,1,1	54,80,51	0,0,1	148	74	1	1.0	NA,0.976,0.962	1.0,1.0,0.962	-0.018
ENSG00000213988	ZNF90	chr19	+	20104238	20104365	20077993	20078135	20105220	20105316	1851	0,11,15	0,0,2	15,18,15	0,1,3	148	74	1	1.0	NA,1.0,0.789	1.0,0.9,0.714	0.023
ENSG00000213988	ZNF90	chr19	+	20106947	20107085	20105220	20105316	20117780	20118044	1852	0,0,0	0,6,1	0,1,0	7,8,2	148	74	1	1.0	NA,0.0,0.0	0.0,0.059,0.0	-0.02
ENSG00000213988	ZNF90	chr19	+	20121221	20121346	20105220	20105316	20125005	20126166	1853	0,0,1	0,0,0	0,0,0	0,0,1	148	74	1	1.0	NA,NA,1.0	NA,NA,0.0	1.0
ENSG00000197124	ZNF682	chr19	-	20015174	20015266	20007155	20007275	20015773	20015842	1854	0,0,0	134,0,0	0,0,3	0,0,2	148	74	1	1.0	0.0,NA,NA	NA,NA,0.429	-0.429
ENSG00000197124	ZNF682	chr19	-	20015773	20015837	20007101	20007275	20023003	20023099	1855	134,0,0	0,1,0	0,0,2	4,1,1	138	74	1	1.0	1.0,0.0,NA	0.0,0.0,0.517	0.328
ENSG00000081665	ZNF506	chr19	-	19793833	19795660	19791561	19792484	19806030	19806126	1856	6,12,11	0,5,0	8,11,9	0,2,2	148	74	0.263025011436	1.0	1.0,0.545,1.0	1.0,0.733,0.692	0.04
ENSG00000081665	ZNF506	chr19	-	19806030	19806126	19792710	19795660	19806941	19807068	1857	50,47,52	0,0,1	85,33,62	3,0,0	148	74	0.46414279895	1.0	1.0,1.0,0.963	0.934,1.0,1.0	0.01
ENSG00000081665	ZNF506	chr19	-	19806030	19806126	19792710	19795660	19821600	19821709	1858	6,14,13	0,4,0	10,11,9	0,0,0	148	74	0.323886501921	1.0	1.0,0.636,1.0	1.0,1.0,1.0	-0.121
ENSG00000081665	ZNF506	chr19	-	19806941	19807068	19794551	19795660	19821600	19821709	1859	22,68,72	0,4,0	56,40,48	0,0,0	148	74	0.691498422235	1.0	1.0,0.895,1.0	1.0,1.0,1.0	-0.035
ENSG00000081665	ZNF506	chr19	-	19806941	19807068	19806030	19806126	19821600	19821709	1860	66,103,112	0,2,2	130,62,101	2,0,0	148	74	0.422940769207	1.0	1.0,0.963,0.966	0.97,1.0,1.0	-0.014
ENSG00000181896	ZNF101	chr19	+	19677863	19677986	19668850	19668966	19678725	19678786	1862	0,3,1	0,0,0	7,6,3	0,0,1	148	74	1	1.0	NA,1.0,1.0	1.0,1.0,0.6	0.133
ENSG00000181896	ZNF101	chr19	+	19677863	19677990	19668795	19668966	19678725	19678786	1863	0,9,2	0,0,0	7,7,4	0,0,1	148	74	1	1.0	NA,1.0,1.0	1.0,1.0,0.667	0.111
ENSG00000167491	GATAD2A	chr19	+	19427695	19427992	19405837	19406019	19436130	19436219	1865	0,0,0	19,2,0	0,1,0	3,1,0	148	74	1	1.0	0.0,0.0,NA	0.0,0.333,NA	-0.167
ENSG00000167491	GATAD2A	chr19	+	19427695	19427992	19405837	19406019	19465339	19465614	1866	56,3,2	144,62,48	5,5,1	57,28,69	148	74	0.00173813787136	0.05149536044508345	0.163,0.024,0.02	0.042,0.082,0.007	0.025
ENSG00000167491	GATAD2A	chr19	+	19427695	19427992	19405837	19406019	19465344	19465614	1867	0,0,0	0,10,6	6,1,0	4,11,12	148	74	1	1.0	NA,0.0,0.0	0.429,0.043,0.0	-0.157
ENSG00000167491	GATAD2A	chr19	+	19436130	19436219	19385825	19386138	19465339	19465577	1868	2,12,12	0,60,41	7,11,7	52,32,36	148	74	0.418443983512	1.0	1.0,0.091,0.128	0.063,0.147,0.089	0.307
ENSG00000167491	GATAD2A	chr19	+	19436130	19436219	19385825	19386138	19465344	19465614	1869	0,7,3	0,26,22	10,7,8	16,20,16	148	74	1	1.0	NA,0.119,0.064	0.238,0.149,0.2	-0.104
ENSG00000167491	GATAD2A	chr19	+	19436130	19436219	19405837	19406019	19465339	19465577	1870	21,14,12	144,62,48	10,10,7	57,28,69	148	74	0.724996361434	1.0	0.068,0.101,0.111	0.081,0.152,0.048	-0.0
ENSG00000167491	GATAD2A	chr19	+	19436130	19436219	19405837	19406019	19465344	19465614	1871	19,9,3	0,10,6	13,6,8	4,11,12	148	74	0.321075844367	1.0	1.0,0.31,0.2	0.619,0.214,0.25	0.142
ENSG00000167491	GATAD2A	chr19	+	19436130	19436219	19427695	19427992	19465339	19465577	1872	2,12,12	56,3,2	7,9,7	6,4,1	148	74	0.269419773117	1.0	0.018,0.667,0.75	0.368,0.529,0.778	-0.08
ENSG00000167491	GATAD2A	chr19	+	19436130	19436219	19427695	19427992	19465344	19465614	1873	0,7,3	0,0,0	10,5,8	6,0,0	148	74	1	1.0	NA,1.0,1.0	0.455,1.0,1.0	0.182
ENSG00000167491	GATAD2A	chr19	+	19492305	19492438	19465339	19465614	19492580	19492596	1874	84,227,250	0,0,2	176,230,200	2,0,2	148	74	1	1.0	1.0,1.0,0.984	0.978,1.0,0.98	0.009
ENSG00000167491	GATAD2A	chr19	+	19494293	19494383	19492580	19492712	19495753	19495885	1875	228,28,22	0,0,0	29,25,26	0,3,1	148	74	0.382337322083	1.0	1.0,1.0,1.0	1.0,0.806,0.929	0.088
ENSG00000167491	GATAD2A	chr19	+	19501968	19502043	19501117	19501416	19502330	19502526	1876	141,36,28	0,1,1	24,29,23	2,0,1	148	74	1	1.0	1.0,0.947,0.933	0.857,1.0,0.92	0.034
ENSG00000064490	RFXANK	chr19	+	19197185	19197251	19196962	19197046	19197520	19197621	1878	19,44,50	0,1,0	33,25,53	2,0,2	140	74	0.321914833264	1.0	1.0,0.959,1.0	0.897,1.0,0.933	0.043
ENSG00000064490	RFXANK	chr19	+	19200818	19200893	19199153	19199234	19201648	19201866	1880	0,0,0	0,33,14	0,1,0	12,9,5	148	74	1	1.0	NA,0.0,0.0	0.0,0.053,0.0	-0.018
ENSG00000105676	ARMC6	chr19	+	19034130	19034238	19033602	19033930	19042710	19042877	1887	0,0,3	0,2,6	1,9,0	13,2,11	148	74	1	1.0	NA,0.0,0.2	0.037,0.692,0.0	-0.143
ENSG00000105676	ARMC6	chr19	+	19037551	19037707	19033584	19033930	19042710	19042877	1889	0,1,0	0,2,6	0,0,0	13,2,11	148	74	1	1.0	NA,0.2,0.0	0.0,0.0,0.0	0.1
ENSG00000105676	ARMC6	chr19	+	19037551	19037707	19034130	19034238	19042710	19042877	1890	0,1,0	0,0,3	0,0,0	1,3,0	148	74	1	1.0	NA,1.0,0.0	0.0,0.0,NA	0.5
ENSG00000051128	HOMER3	chr19	-	18940320	18940404	18938968	18939049	18941050	18941122	1901	0,2,0	0,26,24	0,0,0	15,5,17	148	74	1	1.0	NA,0.037,0.0	0.0,0.0,0.0	0.018
ENSG00000105701	FKBP8	chr19	-	18533269	18533347	18532663	18532795	18537600	18537704	1905	17,116,131	0,1,0	124,122,141	0,0,0	148	74	1	1.0	1.0,0.983,1.0	1.0,1.0,1.0	-0.006
ENSG00000105701	FKBP8	chr19	-	18538215	18538433	18537600	18537773	18539370	18539459	1906	193,74,59	0,0,0	65,94,69	0,0,1	148	74	1	1.0	1.0,1.0,1.0	1.0,1.0,0.972	0.009
ENSG00000105701	FKBP8	chr19	-	18538215	18538436	18537600	18537773	18539370	18539459	1907	313,90,65	0,0,0	93,110,78	0,0,1	148	74	1	1.0	1.0,1.0,1.0	1.0,1.0,0.975	0.008
ENSG00000130517	PGPEP1	chr19	+	18342858	18342911	18340597	18340715	18355894	18356011	1910	114,70,65	38,3,12	57,56,83	1,3,8	127	74	0.0034356569906	0.08471788505105471	0.636,0.931,0.759	0.971,0.916,0.858	-0.14
ENSG00000130517	PGPEP1	chr19	+	18348947	18349068	18342858	18342911	18355894	18356011	1911	0,1,1	114,49,43	0,6,3	36,50,55	148	74	0.130092828027	1.0	0.0,0.01,0.011	0.0,0.057,0.027	-0.021
ENSG00000130517	PGPEP1	chr19	+	18357382	18357615	18355894	18356011	18363390	18363998	1912	0,8,7	0,4,7	25,21,26	5,16,4	148	74	1	1.0	NA,0.5,0.333	0.714,0.396,0.765	-0.209
ENSG00000130520	LSM4	chr19	-	18310109	18310214	18309677	18309861	18312603	18312702	1914	0,0,2	0,41,50	0,0,0	26,64,46	148	74	1	1.0	NA,0.0,0.02	0.0,0.0,0.0	0.01
ENSG00000130520	LSM4	chr19	-	18316023	18316065	18312168	18312702	18323017	18323060	1915	400,275,348	0,3,2	306,203,403	5,0,2	116	74	1	1.0	1.0,0.983,0.991	0.975,1.0,0.992	0.002
ENSG00000105649	RAB3A	chr19	-	18202512	18202740	18200326	18200445	18203895	18204042	1916	0,11,19	0,0,2	25,2,18	0,0,0	148	74	1	1.0	NA,1.0,0.826	1.0,1.0,1.0	-0.087
ENSG00000105649	RAB3A	chr19	-	18202512	18202855	18200326	18200445	18203895	18204012	1917	0,7,17	0,0,2	23,2,13	0,0,0	148	74	1	1.0	NA,1.0,0.81	1.0,1.0,1.0	-0.095
ENSG00000007080	CCDC124	chr19	+	17936409	17936579	17933014	17933048	17942655	17942845	1920	230,153,164	0,0,0	109,128,145	0,1,0	148	74	1	1.0	1.0,1.0,1.0	1.0,0.985,1.0	0.005
ENSG00000105640	RPL18A	chr19	+	17861292	17861307	17859931	17859974	17861424	17861472	1921	1,20,12	0,0,1	9,13,11	0,0,0	89	74	1	1.0	1.0,1.0,0.909	1.0,1.0,1.0	-0.03
ENSG00000130309	COLGALT1	chr19	+	17560347	17560465	17559310	17559421	17567405	17567540	1926	151,75,97	0,2,0	84,62,90	0,0,0	148	74	1	1.0	1.0,0.949,1.0	1.0,1.0,1.0	-0.017
ENSG00000130309	COLGALT1	chr19	+	17572482	17572602	17568508	17568713	17577194	17577271	1927	259,159,102	0,3,5	182,118,110	0,4,0	148	74	0.230102046318	1.0	1.0,0.964,0.911	1.0,0.937,1.0	-0.021
ENSG00000141971	MVB12A	chr19	+	17422331	17422458	17420537	17420634	17423497	17423617	1928	18,44,38	0,0,1	46,31,43	0,0,0	148	74	1	1.0	1.0,1.0,0.95	1.0,1.0,1.0	-0.017
ENSG00000141971	MVB12A	chr19	+	17424620	17424677	17424005	17424067	17424930	17424989	1929	130,40,37	0,0,0	45,49,37	0,1,0	131	74	1	1.0	1.0,1.0,1.0	1.0,0.965,1.0	0.012
ENSG00000130311	DDA1	chr19	+	17315933	17315995	17314337	17314389	17319545	17319725	1931	195,130,137	59,2,0	117,136,138	0,0,4	136	74	0.000146167142915	0.008069033211300727	0.643,0.973,1.0	1.0,1.0,0.949	-0.111
ENSG00000105393	BABAM1	chr19	+	17271596	17271655	17268684	17269091	17273903	17273980	1935	438,302,244	0,4,2	431,306,275	6,6,4	133	74	0.0278425003929	0.3883899746993612	1.0,0.977,0.985	0.976,0.966,0.975	0.015
ENSG00000105393	BABAM1	chr19	+	17273903	17274024	17271596	17271655	17276494	17276555	1936	438,269,226	0,2,1	392,289,257	1,1,1	148	74	1	1.0	1.0,0.985,0.991	0.995,0.993,0.992	-0.001
ENSG00000099330	OCEL1	chr19	+	17226692	17226869	17226224	17226316	17226993	17227199	1938	0,6,5	0,0,1	8,5,6	0,0,0	148	74	1	1.0	NA,1.0,0.714	1.0,1.0,1.0	-0.143
ENSG00000099330	OCEL1	chr19	+	17227839	17228005	17226692	17227199	17228255	17228309	1939	0,14,15	0,0,2	5,10,20	1,0,0	148	74	1	1.0	NA,1.0,0.789	0.714,1.0,1.0	-0.01
ENSG00000099330	OCEL1	chr19	+	17228802	17228915	17228253	17228309	17229008	17229215	1940	2,5,4	0,0,0	5,5,9	0,0,1	148	74	1	1.0	1.0,1.0,1.0	1.0,1.0,0.818	0.061
ENSG00000099331	MYO9B	chr19	+	17101659	17102557	17075780	17075874	17145396	17145491	1942	148,97,99	0,0,1	112,77,93	0,0,0	148	74	1	1.0	1.0,1.0,0.98	1.0,1.0,1.0	-0.007
ENSG00000099331	MYO9B	chr19	+	17162349	17162466	17159394	17159484	17162987	17163122	1943	0,28,32	0,0,1	21,17,14	0,0,0	148	74	1	1.0	NA,1.0,0.941	1.0,1.0,1.0	-0.03
ENSG00000099331	MYO9B	chr19	+	17175662	17175741	17172758	17172963	17180926	17181040	1944	105,158,121	0,0,0	142,142,91	0,1,0	148	74	1	1.0	1.0,1.0,1.0	1.0,0.986,1.0	0.005
ENSG00000099331	MYO9B	chr19	+	17177796	17177886	17175662	17175741	17180926	17181040	1945	0,3,3	101,145,108	2,7,1	129,114,74	148	74	0.72986015148	1.0	0.0,0.01,0.014	0.008,0.03,0.007	-0.007
ENSG00000099331	MYO9B	chr19	+	17177796	17177886	17175662	17175741	17183828	17183868	1946	0,0,2	0,1,1	0,4,0	2,3,4	148	74	1	1.0	NA,0.0,0.5	0.0,0.4,0.0	0.117
ENSG00000099331	MYO9B	chr19	+	17180926	17181040	17175662	17175741	17183828	17183868	1947	206,275,256	0,1,1	265,217,211	2,3,4	148	74	0.261524172192	1.0	1.0,0.993,0.992	0.985,0.973,0.963	0.021
ENSG00000127526	SLC35E1	chr19	-	16555151	16555397	16549836	16553909	16566531	16566657	1950	194,176,196	0,1,0	233,213,200	4,0,0	148	74	1	1.0	1.0,0.989,1.0	0.967,1.0,1.0	0.007
ENSG00000127526	SLC35E1	chr19	-	16568031	16568169	16565227	16566657	16571511	16571536	1952	0,31,19	0,0,0	22,26,18	0,2,1	148	74	1	1.0	NA,1.0,1.0	1.0,0.867,0.9	0.078
ENSG00000105072	C19orf44	chr19	+	16503064	16503380	16500791	16501551	16506700	16506774	1954	0,8,1	0,0,0	2,5,5	0,0,1	148	74	1	1.0	NA,1.0,1.0	1.0,1.0,0.714	0.095
ENSG00000105072	C19orf44	chr19	+	16513013	16513109	16509498	16509988	16514496	16514663	1955	0,6,3	0,3,0	2,5,1	0,0,0	148	74	1	1.0	NA,0.5,1.0	1.0,1.0,1.0	-0.25
ENSG00000105058	FAM32A	chr19	+	16189387	16189511	16185623	16185765	16190519	16190573	1961	0,0,2	260,215,228	0,0,2	194,224,242	148	74	1	1.0	0.0,0.0,0.004	0.0,0.0,0.004	0.0
ENSG00000105058	FAM32A	chr19	+	16190519	16190573	16185379	16185765	16190886	16191378	1962	264,254,301	0,10,2	267,339,346	1,1,3	128	74	0.0881212749433	0.87867926277838	1.0,0.936,0.989	0.994,0.995,0.985	-0.016
ENSG00000167461	RAB8A	chr19	+	16129553	16129604	16127950	16128091	16132211	16132319	1966	658,412,327	0,1,0	620,653,453	0,0,0	125	74	1	1.0	1.0,0.996,1.0	1.0,1.0,1.0	-0.001
ENSG00000167461	RAB8A	chr19	+	16129573	16129604	16128025	16128091	16132211	16133010	1967	384,137,99	0,1,0	235,160,113	0,0,0	105	74	1	1.0	1.0,0.99,1.0	1.0,1.0,1.0	-0.003
ENSG00000011451	WIZ	chr19	-	15428109	15428508	15426981	15427533	15429585	15430089	1991	26,6,7	0,1,4	1,1,4	1,0,2	148	74	0.820801645185	1.0	1.0,0.75,0.467	0.333,1.0,0.5	0.128
ENSG00000011451	WIZ	chr19	-	15429585	15430089	15426981	15427533	15436805	15437129	1992	0,4,7	0,0,0	2,5,2	1,0,0	148	74	1	1.0	NA,1.0,1.0	0.5,1.0,1.0	0.167
ENSG00000011451	WIZ	chr19	-	15431011	15431182	15429585	15430089	15436805	15437129	1993	47,0,1	0,3,3	3,2,2	1,5,0	148	74	0.85885588635	1.0	1.0,0.0,0.143	0.6,0.167,1.0	-0.208
ENSG00000011451	WIZ	chr19	-	15438577	15440715	15436805	15437129	15442675	15442748	1994	0,1,1	0,2,2	4,4,1	0,0,0	148	74	1	1.0	NA,0.2,0.2	1.0,1.0,1.0	-0.8
ENSG00000011451	WIZ	chr19	-	15442675	15442748	15436805	15437129	15448102	15448367	1995	0,2,3	0,3,0	2,2,1	0,2,0	147	74	1	1.0	NA,0.251,1.0	1.0,0.335,1.0	-0.153
ENSG00000105127	AKAP8	chr19	-	15369066	15369224	15368234	15368322	15370145	15370179	1996	0,8,17	94,51,84	6,14,11	105,76,87	148	74	0.89757794696	1.0	0.0,0.073,0.092	0.028,0.084,0.059	-0.002
ENSG00000141867	BRD4	chr19	-	15244709	15244762	15244230	15244600	15254151	15254262	1998	102,84,57	81,0,2	79,93,66	0,0,0	127	74	3.81762e+06	0.0029638125363826598	0.423,1.0,0.943	1.0,1.0,1.0	-0.211
ENSG00000141867	BRD4	chr19	-	15263419	15263548	15256963	15257173	15264403	15264620	1999	31,69,74	0,0,1	74,57,73	0,0,0	148	74	1	1.0	1.0,1.0,0.974	1.0,1.0,1.0	-0.009
ENSG00000141867	BRD4	chr19	-	15268153	15268240	15267513	15267551	15268904	15269042	2000	0,5,1	68,58,55	8,1,5	109,87,73	148	74	0.176221951391	1.0	0.0,0.041,0.009	0.035,0.006,0.033	-0.008
ENSG00000141867	BRD4	chr19	-	15268153	15268281	15267415	15267551	15268904	15269042	2001	0,13,13	68,58,55	19,3,13	109,87,73	148	74	0.825263421138	1.0	0.0,0.101,0.106	0.08,0.017,0.082	0.009
ENSG00000141867	BRD4	chr19	-	15275656	15275839	15272814	15273133	15331835	15331907	2002	0,1,0	0,2,2	0,0,0	3,0,1	148	74	1	1.0	NA,0.2,0.0	0.0,NA,0.0	0.1
ENSG00000074181	NOTCH3	chr19	-	15162464	15162562	15159037	15161714	15165367	15165515	2003	72,49,29	0,0,1	19,25,27	0,0,0	148	74	1	1.0	1.0,1.0,0.935	1.0,1.0,1.0	-0.022
ENSG00000074181	NOTCH3	chr19	-	15184294	15184450	15181575	15181801	15184905	15185019	2005	128,30,34	0,1,0	58,22,6	1,2,1	148	74	0.41335847109	1.0	1.0,0.938,1.0	0.967,0.846,0.75	0.125
ENSG00000123136	DDX39A	chr19	-	14410420	14410605	14409741	14410334	14410988	14411172	2013	0,0,3	70,23,9	5,1,3	33,19,17	148	74	0.0151831773556	0.2515393681528997	0.0,0.0,0.143	0.07,0.026,0.081	-0.011
ENSG00000123136	DDX39A	chr19	-	14410547	14410605	14409772	14410334	14410988	14411172	2014	0,3,2	70,23,9	9,2,1	33,19,17	132	74	0.00996291216809	0.18312016213099983	0.0,0.068,0.111	0.133,0.056,0.032	-0.014
ENSG00000105011	ASF1B	chr19	-	14126121	14126237	14121286	14121708	14136347	14136553	2027	0,4,8	0,1,0	9,12,15	0,0,1	148	74	1	1.0	NA,0.667,1.0	1.0,1.0,0.882	-0.127
ENSG00000132016	C19orf57	chr19	-	13883307	13883400	13882354	13882952	13885960	13886055	2032	0,1,0	0,0,1	0,0,0	3,2,0	148	74	1	1.0	NA,1.0,0.0	0.0,0.0,NA	0.5
ENSG00000132003	ZSWIM4	chr19	+	13812996	13813164	13809069	13809220	13814514	13814865	2035	0,12,8	0,0,1	13,5,7	0,2,0	148	74	1	1.0	NA,1.0,0.8	1.0,0.556,1.0	0.048
ENSG00000132003	ZSWIM4	chr19	+	13812996	13813164	13809069	13809220	13817215	13817353	2036	0,2,1	0,0,0	2,0,2	0,1,0	148	74	1	1.0	NA,1.0,1.0	1.0,0.0,1.0	0.333
ENSG00000132003	ZSWIM4	chr19	+	13814514	13814865	13809069	13809220	13817215	13817353	2037	0,0,4	0,0,0	0,2,0	0,1,0	148	74	1	1.0	NA,NA,1.0	NA,0.5,NA	0.5
ENSG00000104907	TRMT1	chr19	-	13109914	13110001	13109768	13109838	13110157	13110306	2039	0,10,3	0,1,0	8,4,4	0,0,0	148	74	1	1.0	NA,0.833,1.0	1.0,1.0,1.0	-0.084
ENSG00000008441	NFIX	chr19	+	13078612	13078735	13075534	13075671	13081679	13081835	2045	47,30,24	0,2,4	37,24,12	3,2,0	148	74	0.944157957456	1.0	1.0,0.882,0.75	0.86,0.857,1.0	-0.028
ENSG00000008441	NFIX	chr19	+	13081679	13081855	13078612	13078735	13090298	13090390	2046	41,30,24	0,1,0	49,29,15	0,0,0	148	74	1	1.0	1.0,0.938,1.0	1.0,1.0,1.0	-0.021
ENSG00000008441	NFIX	chr19	+	13087988	13088136	13081679	13081855	13090298	13090390	2047	15,0,0	0,7,4	0,0,0	13,5,3	148	74	0.0207780539425	0.31615934439546495	1.0,0.0,0.0	0.0,0.0,0.0	0.333
ENSG00000008441	NFIX	chr19	+	13090298	13090390	13078612	13078735	13094634	13094649	2048	73,60,28	0,0,0	80,22,16	1,0,0	148	74	1	1.0	1.0,1.0,1.0	0.976,1.0,1.0	0.008
ENSG00000179262	RAD23A	chr19	+	12948176	12948358	12947847	12948009	12948496	12948552	2050	98,69,73	0,0,0	103,61,75	0,0,1	148	74	1	1.0	1.0,1.0,1.0	1.0,1.0,0.974	0.009
ENSG00000179262	RAD23A	chr19	+	12951491	12951589	12949274	12949408	12952688	12952853	2054	0,0,1	0,18,17	0,0,0	34,18,19	148	74	1	1.0	NA,0.0,0.029	0.0,0.0,0.0	0.015
ENSG00000179218	CALR	chr19	+	12939427	12939631	12938577	12939235	12940052	12940147	2057	2134,1362,1344	0,1,3	1846,1252,1519	7,4,0	148	74	1	1.0	1.0,0.999,0.996	0.992,0.994,1.0	0.003
ENSG00000179218	CALR	chr19	+	12940743	12940887	12940540	12940654	12943536	12943629	2058	3690,2227,2027	0,0,0	2516,2070,2567	6,0,0	148	74	1	1.0	1.0,1.0,1.0	0.995,1.0,1.0	0.002
ENSG00000105576	TNPO2	chr19	-	12705491	12705599	12705239	12705398	12705681	12705768	2071	29,40,28	0,2,0	49,25,39	0,0,0	148	74	1	1.0	1.0,0.909,1.0	1.0,1.0,1.0	-0.03
ENSG00000105576	TNPO2	chr19	-	12706009	12706109	12705681	12705768	12706195	12706282	2072	0,1,0	186,56,45	3,2,1	67,44,43	148	74	0.563482724186	1.0	0.0,0.009,0.0	0.022,0.022,0.011	-0.015
ENSG00000105576	TNPO2	chr19	-	12710620	12710773	12706569	12706795	12711295	12711461	2073	25,45,29	0,0,0	59,36,41	0,0,1	148	74	1	1.0	1.0,1.0,1.0	1.0,1.0,0.953	0.016
ENSG00000095059	DHPS	chr19	-	12677107	12677211	12676016	12676142	12677290	12677396	2077	76,53,32	0,0,0	61,50,44	1,4,0	148	74	0.245682133166	1.0	1.0,1.0,1.0	0.968,0.862,1.0	0.057
ENSG00000095059	DHPS	chr19	-	12677290	12677396	12676016	12676142	12679456	12679520	2078	0,2,0	0,0,0	7,14,4	0,3,0	148	74	1	1.0	NA,1.0,NA	1.0,0.7,1.0	0.1
ENSG00000242852	ZNF709	chr19	-	12466723	12466850	12466461	12466519	12484654	12484816	2081	22,33,57	0,0,0	59,60,42	0,0,1	148	74	1	1.0	1.0,1.0,1.0	1.0,1.0,0.955	0.015
ENSG00000198342	ZNF442	chr19	-	12352987	12353114	12351790	12352070	12365532	12365661	2082	0,0,1	0,5,9	0,3,2	13,15,13	148	74	1	1.0	NA,0.0,0.053	0.0,0.091,0.071	-0.027
ENSG00000197647	ZNF433	chr19	-	12021929	12022189	12018190	12018292	12035536	12035741	2083	0,1,0	0,2,3	0,2,0	7,3,2	148	74	1	1.0	NA,0.2,0.0	0.0,0.25,0.0	0.017
ENSG00000197647	ZNF433	chr19	-	12030139	12030198	12018165	12018292	12034827	12034874	2084	0,0,0	0,1,1	2,0,0	1,4,0	133	74	1	1.0	NA,0.0,0.0	0.527,0.0,NA	-0.264
ENSG00000197647	ZNF433	chr19	-	12030139	12030198	12018165	12018292	12035536	12035676	2085	0,0,0	0,2,3	0,0,1	7,3,2	133	74	1	1.0	NA,0.0,0.0	0.0,0.0,0.218	-0.073
ENSG00000197647	ZNF433	chr19	-	12030139	12030198	12018165	12018301	12034827	12034874	2086	0,0,0	0,0,1	2,0,0	1,0,0	133	74	1	1.0	NA,NA,0.0	0.527,NA,NA	-0.527
ENSG00000197647	ZNF433	chr19	-	12030139	12030198	12018165	12018301	12035536	12035676	2087	0,0,0	0,2,0	0,0,1	0,0,1	133	74	1	1.0	NA,0.0,NA	NA,NA,0.357	-0.357
ENSG00000197647	ZNF433	chr19	-	12034827	12034874	12018165	12018292	12035536	12035669	2088	0,7,15	0,2,3	1,10,16	7,3,2	121	74	1	1.0	NA,0.682,0.754	0.08,0.671,0.83	0.191
ENSG00000197647	ZNF433	chr19	-	12034827	12034874	12018165	12018301	12035536	12035669	2089	0,6,15	0,2,0	2,6,16	0,0,1	121	74	1	1.0	NA,0.647,1.0	1.0,1.0,0.907	-0.145
ENSG00000197647	ZNF433	chr19	-	12034827	12034874	12030139	12030198	12035536	12035669	2090	0,6,14	0,0,0	3,6,16	0,0,1	121	74	1	1.0	NA,1.0,1.0	1.0,1.0,0.907	0.031
ENSG00000223547	ZNF844	chr19	+	12074360	12074421	12074030	12074157	12075311	12081565	2091	12,37,57	0,2,2	64,107,76	2,4,0	135	74	0.917501147721	1.0	1.0,0.91,0.94	0.946,0.936,1.0	-0.011
ENSG00000196757	ZNF700	chr19	+	11947171	11947307	11925067	11925273	11948275	11950773	2092	0,0,1	0,1,0	1,0,1	0,0,0	148	74	1	1.0	NA,0.0,1.0	1.0,NA,1.0	-0.5
ENSG00000196757	ZNF700	chr19	+	11947180	11947307	11925106	11925273	11948275	11950763	2093	0,17,3	0,1,0	17,15,6	0,0,0	148	74	1	1.0	NA,0.895,1.0	1.0,1.0,1.0	-0.052
ENSG00000196757	ZNF700	chr19	+	11947513	11947574	11946753	11947307	11948275	11950763	2094	149,21,37	0,0,0	30,36,29	0,0,1	135	74	1	1.0	1.0,1.0,1.0	1.0,1.0,0.941	0.02
ENSG00000177599	ZNF491	chr19	+	11804541	11804667	11798522	11798727	11805946	11808503	2095	0,8,13	0,2,1	3,17,5	2,0,2	148	74	1	1.0	NA,0.667,0.867	0.429,1.0,0.556	0.105
ENSG00000142156	COL6A1	chr21	+	45992163	45992217	45992009	45992072	45992362	45992398	2096	236,151,529	0,0,0	309,695,789	0,1,0	128	74	1	1.0	1.0,1.0,1.0	1.0,0.998,1.0	0.001
ENSG00000142156	COL6A1	chr21	+	45992362	45992398	45992163	45992217	45992747	45992810	2097	85,19,92	0,0,0	72,114,163	0,0,2	110	74	1	1.0	1.0,1.0,1.0	1.0,1.0,0.982	0.006
ENSG00000142156	COL6A1	chr21	+	45999152	45999218	45998896	45998959	45999656	45999692	2098	633,262,294	0,0,0	400,496,584	0,0,1	140	74	1	1.0	1.0,1.0,1.0	1.0,1.0,0.997	0.001
ENSG00000130176	CNN1	chr19	+	11539294	11539560	11538766	11538990	11541075	11541197	2102	0,0,2	641,354,544	0,0,0	302,181,119	148	74	1	1.0	0.0,0.0,0.002	0.0,0.0,0.0	0.001
ENSG00000130176	CNN1	chr19	+	11539294	11539569	11538774	11538990	11541075	11541197	2103	0,0,2	641,354,544	0,0,0	302,181,119	148	74	1	1.0	0.0,0.0,0.002	0.0,0.0,0.0	0.001
ENSG00000130176	CNN1	chr19	+	11541075	11541197	11538850	11538990	11546674	11546741	2104	870,597,927	0,0,1	552,330,207	0,1,0	148	74	1	1.0	1.0,1.0,0.998	1.0,0.994,1.0	0.001
ENSG00000130176	CNN1	chr19	+	11546674	11546741	11541075	11541197	11547796	11547906	2105	230,226,344	0,2,0	230,145,82	0,0,0	141	74	1	1.0	1.0,0.983,1.0	1.0,1.0,1.0	-0.006
ENSG00000130176	CNN1	chr19	+	11546831	11546969	11546674	11546741	11547796	11547906	2106	529,606,885	0,2,0	548,338,238	0,7,0	148	74	0.87928032698	1.0	1.0,0.993,1.0	1.0,0.96,1.0	0.011
ENSG00000130159	ECSIT	chr19	-	11510616	11510660	11507990	11508048	11513055	11513168	2110	0,1,0	0,15,10	0,0,0	26,9,21	118	74	1	1.0	NA,0.04,0.0	0.0,0.0,0.0	0.02
ENSG00000130159	ECSIT	chr19	-	11510616	11510660	11507990	11508048	11519074	11519193	2111	0,0,0	0,5,0	1,0,0	2,1,2	118	74	1	1.0	NA,0.0,NA	0.239,0.0,0.0	-0.08
ENSG00000130159	ECSIT	chr19	-	11519074	11519193	11507990	11508048	11529061	11529096	2114	0,9,4	0,0,1	7,4,5	0,0,0	148	74	1	1.0	NA,1.0,0.667	1.0,1.0,1.0	-0.166
ENSG00000130159	ECSIT	chr19	-	11519074	11519193	11513803	11514221	11529061	11529096	2116	0,10,4	0,0,0	5,5,3	1,0,0	148	74	1	1.0	NA,1.0,1.0	0.714,1.0,1.0	0.095
ENSG00000130159	ECSIT	chr19	-	11525639	11525737	11519074	11519193	11529061	11529130	2118	0,0,0	0,4,4	0,0,2	5,3,3	148	74	1	1.0	NA,0.0,0.0	0.0,0.0,0.25	-0.083
ENSG00000133460	SLC2A11	chr22	+	23877384	23877869	23877041	23877171	23882458	23882646	2121	0,0,0	0,1,2	1,6,0	0,9,1	148	74	1	1.0	NA,0.0,0.0	1.0,0.25,0.0	-0.417
ENSG00000130175	PRKCSH	chr19	+	11447073	11447160	11446271	11446350	11447438	11447597	2124	170,121,170	0,0,0	117,166,175	3,0,0	148	74	1	1.0	1.0,1.0,1.0	0.951,1.0,1.0	0.016
ENSG00000205517	RGL3	chr19	-	11394605	11394678	11394063	11394520	11397243	11397358	2127	0,2,0	0,1,1	0,3,2	0,2,8	147	74	1	1.0	NA,0.502,0.0	NA,0.43,0.112	-0.02
ENSG00000205517	RGL3	chr19	-	11405322	11405426	11405146	11405231	11406418	11406634	2128	47,9,13	0,1,0	1,64,67	0,5,2	148	74	0.0101977475984	0.18590945016798127	1.0,0.818,1.0	1.0,0.865,0.944	0.003
ENSG00000205517	RGL3	chr19	-	11411252	11411444	11406721	11406864	11415936	11416148	2129	0,0,0	0,2,1	0,2,6	3,10,6	148	74	1	1.0	NA,0.0,0.0	0.0,0.091,0.333	-0.141
ENSG00000105518	TMEM205	chr19	-	11345519	11345628	11345251	11345415	11346126	11346300	2135	0,104,78	0,0,0	114,111,129	0,1,1	148	74	1	1.0	NA,1.0,1.0	1.0,0.982,0.985	0.011
ENSG00000105518	TMEM205	chr19	-	11345519	11345737	11345251	11345415	11346126	11346248	2137	0,81,51	0,0,0	73,96,85	0,1,1	148	74	1	1.0	NA,1.0,1.0	1.0,0.98,0.977	0.014
ENSG00000127616	SMARCA4	chr19	+	10980776	10980852	10960991	10961174	10984120	10984373	2141	0,0,1	32,44,40	1,4,0	54,20,28	148	74	0.643869284001	1.0	0.0,0.0,0.012	0.009,0.091,0.0	-0.029
ENSG00000127616	SMARCA4	chr19	+	10980776	10980852	10960991	10961174	10984123	10984373	2142	0,1,0	0,24,15	0,4,1	13,9,10	148	74	1	1.0	NA,0.02,0.0	0.0,0.182,0.048	-0.067
ENSG00000127616	SMARCA4	chr19	+	11026299	11026346	11025421	11025508	11027783	11027861	2146	10,93,82	0,0,1	91,73,63	0,0,0	121	74	1	1.0	1.0,1.0,0.98	1.0,1.0,1.0	-0.007
ENSG00000127616	SMARCA4	chr19	+	11033766	11033865	11033081	11033517	11034122	11034146	2147	100,10,8	225,52,45	4,10,2	44,26,36	148	74	0.00430093927269	0.09995219979096323	0.182,0.088,0.082	0.043,0.161,0.027	0.04
ENSG00000127616	SMARCA4	chr19	+	11033771	11033865	11033289	11033517	11034122	11034200	2148	100,10,7	225,52,45	2,3,2	44,26,36	148	74	60710.8	0.0001308891085132547	0.182,0.088,0.072	0.022,0.055,0.027	0.079
ENSG00000127616	SMARCA4	chr19	+	11039457	11039553	11034913	11035132	11041297	11041560	2149	0,1,5	17,37,65	0,3,4	25,33,71	148	74	0.78706370857	1.0	0.0,0.013,0.037	0.0,0.043,0.027	-0.007
ENSG00000127616	SMARCA4	chr19	+	11039457	11039553	11034913	11035132	11041306	11041560	2150	0,4,10	38,140,129	13,3,7	145,120,157	148	74	0.45465943364	1.0	0.0,0.014,0.037	0.043,0.012,0.022	-0.009
ENSG00000127616	SMARCA4	chr19	+	11058787	11058889	11058254	11058363	11059752	11059845	2153	557,318,436	0,0,2	313,283,305	0,0,0	148	74	1	1.0	1.0,1.0,0.991	1.0,1.0,1.0	-0.003
ENSG00000142453	CARM1	chr19	+	10908549	10908633	10908038	10908145	10909102	10909207	2155	0,2,1	12,30,17	0,0,1	34,38,31	148	74	1	1.0	0.0,0.032,0.029	0.0,0.0,0.016	0.015
ENSG00000142453	CARM1	chr19	+	10908549	10908668	10908038	10908145	10909102	10909207	2156	0,2,1	12,30,17	0,0,1	34,38,31	148	74	1	1.0	0.0,0.032,0.029	0.0,0.0,0.016	0.015
ENSG00000142453	CARM1	chr19	+	10908549	10908747	10908038	10908145	10909102	10909207	2157	0,2,1	12,30,17	0,0,1	34,38,31	148	74	1	1.0	0.0,0.032,0.029	0.0,0.0,0.016	0.015
ENSG00000142453	CARM1	chr19	+	10912183	10912294	10909102	10909207	10913876	10913931	2158	223,70,62	0,3,0	125,64,83	3,1,0	148	74	0.567461022401	1.0	1.0,0.921,1.0	0.954,0.97,1.0	-0.001
ENSG00000142453	CARM1	chr19	+	10921374	10921443	10921049	10921127	10921614	10921900	2160	159,73,67	36,48,43	100,56,54	47,42,38	143	74	0.279340082497	1.0	0.696,0.44,0.446	0.524,0.408,0.424	0.075
ENSG00000129351	ILF3	chr19	+	10666491	10666649	10654381	10654487	10670515	10670608	2165	0,6,6	95,165,283	7,0,6	143,97,188	148	74	0.887663927456	1.0	0.0,0.018,0.01	0.024,0.0,0.016	-0.004
ENSG00000129351	ILF3	chr19	+	10678612	10678704	10677162	10677310	10679096	10679170	2167	93,36,28	0,2,1	61,23,21	0,1,1	148	74	1	1.0	1.0,0.9,0.933	1.0,0.92,0.913	0.0
ENSG00000129351	ILF3	chr19	+	10684415	10684476	10683916	10683970	10687345	10687708	2169	103,19,33	2,10,15	23,15,25	9,5,8	135	74	0.252247306043	1.0	0.966,0.51,0.547	0.583,0.622,0.631	0.062
ENSG00000129351	ILF3	chr19	+	10687345	10687708	10683916	10683970	10688549	10688678	2170	17,56,75	0,0,1	40,49,54	0,1,0	148	74	1	1.0	1.0,1.0,0.974	1.0,0.961,1.0	0.004
ENSG00000129351	ILF3	chr19	+	10688549	10688678	10685927	10687708	10689178	10689312	2171	78,79,89	0,0,0	72,66,75	3,0,1	148	74	0.389526185809	1.0	1.0,1.0,1.0	0.923,1.0,0.974	0.034
ENSG00000129353	SLC44A2	chr19	+	10627919	10628004	10626252	10626301	10631056	10631141	2173	31,20,10	12,0,1	6,11,12	0,0,0	148	74	1.57181e+06	0.0015337394404437393	0.564,1.0,0.833	1.0,1.0,1.0	-0.201
ENSG00000129353	SLC44A2	chr19	+	10634973	10635073	10634755	10634887	10636322	10636585	2174	175,69,56	0,0,0	79,96,51	4,0,0	148	74	0.572789821036	1.0	1.0,1.0,1.0	0.908,1.0,1.0	0.031
ENSG00000129353	SLC44A2	chr19	+	10638022	10638093	10637855	10637929	10638226	10638315	2175	142,72,81	0,1,0	76,84,67	0,0,0	145	74	1	1.0	1.0,0.974,1.0	1.0,1.0,1.0	-0.009
ENSG00000129353	SLC44A2	chr19	+	10642896	10643021	10642366	10642451	10643278	10644130	2176	0,3,7	31,27,20	2,1,1	26,10,24	148	74	0.137802937894	1.0	0.0,0.053,0.149	0.037,0.048,0.02	0.032
ENSG00000129354	AP1M2	chr19	-	10584969	10585044	10583913	10584070	10587189	10587299	2179	0,8,0	0,9,15	0,0,3	4,39,74	148	74	1	1.0	NA,0.308,0.0	0.0,0.0,0.02	0.147
ENSG00000130734	ATG4D	chr19	+	10546838	10547071	10544956	10545130	10547188	10547253	2180	0,0,1	0,1,1	2,0,0	0,0,0	148	74	1	1.0	NA,0.0,0.333	1.0,NA,NA	-0.834
ENSG00000130734	ATG4D	chr19	+	10546838	10547115	10544956	10545130	10547188	10547253	2182	0,4,4	0,1,1	3,7,6	0,0,0	148	74	1	1.0	NA,0.667,0.667	1.0,1.0,1.0	-0.333
ENSG00000130734	ATG4D	chr19	+	10546838	10547253	10544956	10545130	10548903	10549034	2183	0,0,2	0,1,0	0,3,2	1,0,0	148	74	1	1.0	NA,0.0,1.0	0.0,1.0,1.0	-0.167
ENSG00000130734	ATG4D	chr19	+	10547188	10547253	10544956	10545130	10548903	10549034	2184	0,1,2	0,1,0	0,3,2	1,0,0	139	74	1	1.0	NA,0.347,1.0	0.0,1.0,1.0	0.007
ENSG00000079999	KEAP1	chr19	-	10489191	10489368	10486124	10486818	10489647	10489853	2187	0,52,51	0,0,0	72,63,53	0,1,0	148	74	1	1.0	NA,1.0,1.0	1.0,0.969,1.0	0.01
ENSG00000079999	KEAP1	chr19	-	10489191	10489368	10486124	10486818	10491576	10491880	2188	0,41,44	0,0,0	55,55,46	1,0,0	148	74	1	1.0	NA,1.0,1.0	0.965,1.0,1.0	0.012
ENSG00000079999	KEAP1	chr19	-	10489647	10489853	10486124	10486818	10491576	10491720	2189	26,26,18	0,0,0	33,12,28	1,0,0	148	74	1	1.0	1.0,1.0,1.0	0.943,1.0,1.0	0.019
ENSG00000079999	KEAP1	chr19	-	10489647	10489853	10489191	10489368	10491576	10491720	2190	26,39,25	0,2,0	50,19,35	0,0,0	148	74	1	1.0	1.0,0.907,1.0	1.0,1.0,1.0	-0.031
ENSG00000130816	DNMT1	chr19	-	10166591	10166685	10163325	10163360	10168329	10168364	2195	13,95,133	0,0,0	68,87,103	0,0,1	148	74	1	1.0	1.0,1.0,1.0	1.0,1.0,0.981	0.006
ENSG00000130816	DNMT1	chr19	-	10166591	10166685	10163325	10163360	10173089	10173174	2196	0,5,8	0,1,0	0,4,2	0,0,0	148	74	1	1.0	NA,0.714,1.0	NA,1.0,1.0	-0.143
ENSG00000130816	DNMT1	chr19	-	10166597	10166685	10163325	10163360	10168329	10168364	2197	87,206,241	0,0,0	138,156,181	0,0,1	148	74	1	1.0	1.0,1.0,1.0	1.0,1.0,0.989	0.004
ENSG00000130816	DNMT1	chr19	-	10166597	10166685	10163325	10163360	10173089	10173174	2198	74,116,116	0,1,0	70,73,80	0,0,0	148	74	1	1.0	1.0,0.983,1.0	1.0,1.0,1.0	-0.006
ENSG00000130816	DNMT1	chr19	-	10168329	10168364	10163325	10163360	10173089	10173174	2199	0,11,13	0,1,0	12,9,13	0,0,0	109	74	1	1.0	NA,0.882,1.0	1.0,1.0,1.0	-0.059
ENSG00000130816	DNMT1	chr19	-	10168329	10168364	10166591	10166685	10173089	10173174	2200	13,100,136	0,1,0	73,91,112	0,0,0	109	74	1	1.0	1.0,0.985,1.0	1.0,1.0,1.0	-0.005
ENSG00000130816	DNMT1	chr19	-	10173089	10173174	10168329	10168364	10173870	10173905	2201	57,106,151	0,0,0	96,99,121	0,0,1	148	74	1	1.0	1.0,1.0,1.0	1.0,1.0,0.984	0.005
ENSG00000130816	DNMT1	chr19	-	10177291	10177367	10175539	10175618	10180349	10180529	2202	553,270,348	0,2,1	227,173,202	0,0,0	148	74	1	1.0	1.0,0.985,0.994	1.0,1.0,1.0	-0.007
ENSG00000130816	DNMT1	chr19	-	10180186	10180234	10177291	10177367	10180349	10180381	2204	0,10,8	174,79,85	1,6,1	75,47,42	122	74	0.457034907588	1.0	0.0,0.071,0.054	0.008,0.072,0.014	0.01
ENSG00000130816	DNMT1	chr19	-	10180349	10180529	10177291	10177367	10180777	10180885	2205	174,81,89	0,0,0	82,50,44	0,3,0	148	74	1	1.0	1.0,1.0,1.0	1.0,0.893,1.0	0.036
ENSG00000130816	DNMT1	chr19	-	10180349	10180569	10177291	10177367	10180777	10180836	2206	174,94,106	0,0,0	89,54,54	0,3,0	148	74	1	1.0	1.0,1.0,1.0	1.0,0.9,1.0	0.033
ENSG00000130810	PPAN	chr19	+	10106822	10107005	10106638	10106671	10107504	10107606	2209	0,0,1	0,0,2	0,0,0	0,0,1	148	74	1	1.0	NA,NA,0.2	NA,NA,0.0	0.2
ENSG00000130813	SHFL	chr19	+	10089110	10089378	10087250	10087300	10089656	10089695	2210	0,1,0	0,4,4	0,3,1	3,11,17	148	74	1	1.0	NA,0.111,0.0	0.0,0.12,0.029	0.006
ENSG00000127445	PIN1	chr19	+	9836822	9836875	9835339	9835402	9838435	9838648	2211	0,2,4	257,43,48	1,2,15	91,20,50	127	74	5.54346e+06	0.003896049673165451	0.0,0.026,0.046	0.006,0.055,0.149	-0.046
ENSG00000127445	PIN1	chr19	+	9838011	9838075	9835345	9835402	9838435	9838648	2212	0,0,0	257,43,48	0,0,1	91,20,50	138	74	1	1.0	0.0,0.0,0.0	0.0,0.0,0.011	-0.004
ENSG00000127452	FBXL12	chr19	-	9813230	9813274	9810266	9811717	9818544	9818617	2214	0,2,3	0,4,6	4,3,3	11,1,3	118	74	1	1.0	NA,0.239,0.239	0.186,0.653,0.385	-0.169
ENSG00000127452	FBXL12	chr19	-	9814137	9814342	9811307	9811717	9818544	9818617	2216	0,0,0	0,4,6	0,0,1	11,1,3	148	74	1	1.0	NA,0.0,0.0	0.0,0.0,0.143	-0.048
ENSG00000127452	FBXL12	chr19	-	9814137	9814342	9813230	9813274	9818544	9818617	2217	0,0,0	0,2,3	0,1,1	4,3,3	148	74	1	1.0	NA,0.0,0.0	0.0,0.143,0.143	-0.095
ENSG00000171466	ZNF562	chr19	-	9656546	9656653	9641806	9653881	9658008	9658135	2220	1,12,9	0,0,1	26,18,13	0,0,2	148	74	1	1.0	1.0,1.0,0.818	1.0,1.0,0.765	0.018
ENSG00000171466	ZNF562	chr19	-	9656546	9656653	9641806	9653881	9660719	9660874	2221	0,10,8	0,0,1	20,25,12	2,1,2	148	74	1	1.0	NA,1.0,0.8	0.833,0.926,0.75	0.064
ENSG00000171466	ZNF562	chr19	-	9656546	9656653	9652712	9653878	9658008	9658135	2222	1,4,7	0,0,0	14,5,5	0,1,0	148	74	1	1.0	1.0,1.0,1.0	1.0,0.714,1.0	0.095
ENSG00000171466	ZNF562	chr19	-	9658008	9658135	9653707	9653881	9660719	9660874	2223	0,0,1	0,0,1	0,0,2	2,1,2	148	74	1	1.0	NA,NA,0.333	0.0,0.0,0.333	0.222
ENSG00000171466	ZNF562	chr19	-	9658008	9658135	9656546	9656653	9659378	9659467	2224	1,3,6	0,2,0	11,1,4	3,2,1	148	74	0.00681664125254	0.13845027949461894	1.0,0.429,1.0	0.647,0.2,0.667	0.305
ENSG00000171466	ZNF562	chr19	-	9658008	9658135	9656546	9656653	9660719	9660874	2225	1,2,2	0,0,1	7,1,1	1,8,0	148	74	0.0016335932731	0.049220674370231164	1.0,1.0,0.5	0.778,0.059,1.0	0.221
ENSG00000171466	ZNF562	chr19	-	9659378	9659467	9656546	9656653	9660719	9660821	2226	11,20,18	0,0,1	18,15,10	1,8,0	148	74	0.000457316010618	0.01897534364993387	1.0,1.0,0.9	0.9,0.484,1.0	0.172
ENSG00000171466	ZNF562	chr19	-	9660719	9660821	9659378	9659467	9675014	9675080	2228	11,18,19	0,0,1	15,13,9	0,0,0	148	74	1	1.0	1.0,1.0,0.905	1.0,1.0,1.0	-0.032
ENSG00000171466	ZNF562	chr19	-	9660719	9660874	9641806	9653881	9675014	9675052	2229	84,3,10	0,0,0	23,8,7	0,0,4	148	74	0.131020831595	1.0	1.0,1.0,1.0	1.0,1.0,0.467	0.178
ENSG00000171466	ZNF562	chr19	-	9660719	9660874	9659378	9659467	9675014	9675052	2230	95,21,27	0,0,1	36,20,14	0,0,0	148	74	1	1.0	1.0,1.0,0.931	1.0,1.0,1.0	-0.023
ENSG00000267106	ZNF561-AS1	chr19	+	9626783	9626860	9621486	9621645	9632227	9632417	2232	0,2,1	1,6,3	3,0,3	5,1,5	148	74	0.165893814409	1.0	0.0,0.143,0.143	0.231,0.0,0.231	-0.059
ENSG00000267106	ZNF561-AS1	chr19	+	9626783	9627806	9621511	9621645	9632227	9632417	2233	0,0,0	1,6,3	0,0,3	5,1,5	148	74	0.736019078051	1.0	0.0,0.0,0.0	0.0,0.0,0.231	-0.077
ENSG00000267106	ZNF561-AS1	chr19	+	9627715	9627806	9621248	9621350	9632227	9632417	2234	0,0,0	0,1,0	0,0,1	0,0,0	148	74	1	1.0	NA,0.0,NA	NA,NA,1.0	-1.0
ENSG00000267106	ZNF561-AS1	chr19	+	9627715	9627806	9621502	9621645	9632227	9632417	2235	0,0,0	1,6,3	0,0,1	5,1,5	148	74	1	1.0	0.0,0.0,0.0	0.0,0.0,0.091	-0.03
ENSG00000267106	ZNF561-AS1	chr19	+	9627715	9627806	9626783	9626860	9632227	9632417	2236	0,0,0	0,2,1	0,0,1	3,0,1	148	74	1	1.0	NA,0.0,0.0	0.0,NA,0.333	-0.167
ENSG00000197961	ZNF121	chr19	-	9567647	9567705	9560352	9567109	9568094	9568175	2237	0,9,6	20,41,43	6,3,6	69,64,79	132	74	0.121187088767	1.0	0.0,0.11,0.073	0.046,0.026,0.041	0.023
ENSG00000197961	ZNF121	chr19	-	9568094	9568175	9560328	9567109	9569001	9569082	2238	66,126,150	0,0,3	236,163,202	1,1,2	148	74	1	1.0	1.0,1.0,0.962	0.992,0.988,0.981	0.0
ENSG00000197961	ZNF121	chr19	-	9584185	9584348	9569001	9569082	9584460	9584497	2239	0,2,4	95,44,75	0,1,2	118,61,111	148	74	0.916996529677	1.0	0.0,0.022,0.026	0.0,0.008,0.009	0.01
ENSG00000130818	ZNF426	chr19	-	9530984	9531067	9523222	9529636	9532844	9532925	2240	0,25,37	0,0,0	61,37,57	0,0,2	148	74	1	1.0	NA,1.0,1.0	1.0,1.0,0.934	0.022
ENSG00000130818	ZNF426	chr19	-	9535187	9535279	9533839	9533966	9536207	9536356	2242	13,66,28	0,1,1	70,32,38	0,1,0	148	74	1	1.0	1.0,0.971,0.933	1.0,0.941,1.0	-0.012
ENSG00000188629	ZNF177	chr19	+	9371609	9371752	9364861	9364948	9376315	9376423	2243	0,11,11	0,0,1	1,0,2	0,0,0	148	74	1	1.0	NA,1.0,0.846	1.0,NA,1.0	-0.077
ENSG00000270011	ZNF559-ZNF177	chr19	+	9324694	9324780	9324173	9324228	9337795	9337858	2244	54,44,52	0,1,0	40,75,38	0,0,0	148	74	1	1.0	1.0,0.957,1.0	1.0,1.0,1.0	-0.014
ENSG00000270011	ZNF559-ZNF177	chr19	+	9324694	9324780	9324290	9324404	9337795	9337858	2245	0,2,4	0,0,0	12,2,6	0,0,1	148	74	1	1.0	NA,1.0,1.0	1.0,1.0,0.75	0.083
ENSG00000270011	ZNF559-ZNF177	chr19	+	9333014	9333113	9324694	9324780	9337795	9338017	2247	0,12,4	0,0,3	2,4,3	10,2,6	148	74	1	1.0	NA,1.0,0.4	0.091,0.5,0.2	0.436
ENSG00000270011	ZNF559-ZNF177	chr19	+	9333014	9333113	9324694	9324780	9338493	9338582	2248	0,9,3	0,4,2	1,4,2	0,0,0	148	74	1	1.0	NA,0.529,0.429	1.0,1.0,1.0	-0.521
ENSG00000270011	ZNF559-ZNF177	chr19	+	9333014	9333113	9324694	9324780	9341101	9341184	2249	0,9,3	0,2,2	1,4,2	0,1,1	148	74	1	1.0	NA,0.692,0.429	1.0,0.667,0.5	-0.162
ENSG00000270011	ZNF559-ZNF177	chr19	+	9337795	9337858	9324694	9324780	9338493	9338582	2250	0,2,7	0,4,2	20,2,9	0,0,0	137	74	1	1.0	NA,0.213,0.654	1.0,1.0,1.0	-0.567
ENSG00000270011	ZNF559-ZNF177	chr19	+	9337795	9338017	9324694	9324780	9338493	9338582	2251	0,0,3	0,4,2	10,2,6	0,0,0	148	74	1	1.0	NA,0.0,0.429	1.0,1.0,1.0	-0.785
ENSG00000270011	ZNF559-ZNF177	chr19	+	9338493	9338582	9324694	9324780	9339192	9339319	2253	0,5,8	0,0,0	17,10,5	1,0,1	148	74	1	1.0	NA,1.0,1.0	0.895,1.0,0.714	0.13
ENSG00000270011	ZNF559-ZNF177	chr19	+	9338493	9338582	9324694	9324780	9341101	9341184	2254	0,4,3	0,2,2	1,0,0	0,1,1	148	74	1	1.0	NA,0.5,0.429	1.0,0.0,0.0	0.131
ENSG00000270011	ZNF559-ZNF177	chr19	+	9339192	9339319	9324694	9324780	9341101	9341184	2256	12,1,4	0,2,2	1,2,12	0,1,1	148	74	0.0271455715672	0.38162284982505834	1.0,0.2,0.5	1.0,0.5,0.857	-0.219
ENSG00000270011	ZNF559-ZNF177	chr19	+	9339192	9339319	9338493	9338582	9341101	9341184	2257	12,2,10	0,0,1	18,12,16	1,0,0	148	74	1	1.0	1.0,1.0,0.833	0.9,1.0,1.0	-0.022
ENSG00000270011	ZNF559-ZNF177	chr19	+	9341101	9341184	9324694	9324780	9364861	9364909	2258	0,2,3	0,3,2	2,1,2	0,0,0	148	74	1	1.0	NA,0.25,0.429	1.0,1.0,1.0	-0.66
ENSG00000270011	ZNF559-ZNF177	chr19	+	9341101	9341184	9324694	9324780	9376315	9376423	2259	0,2,2	0,1,0	0,1,1	0,0,0	148	74	1	1.0	NA,0.5,1.0	NA,1.0,1.0	-0.25
ENSG00000142303	ADAMTS10	chr19	-	8605622	8605809	8605011	8605358	8608133	8608248	2268	33,18,18	0,8,2	4,18,17	6,1,2	148	74	0.438423786659	1.0	1.0,0.529,0.818	0.25,0.9,0.81	0.129
ENSG00000142303	ADAMTS10	chr19	-	8605622	8605809	8605011	8605358	8610643	8610681	2269	12,7,12	0,1,1	6,14,16	1,0,0	148	74	1	1.0	1.0,0.778,0.857	0.75,1.0,1.0	-0.038
ENSG00000142303	ADAMTS10	chr19	-	8608133	8608248	8604935	8605358	8610643	8610700	2270	68,9,6	0,1,1	7,5,10	1,0,0	148	74	1	1.0	1.0,0.818,0.75	0.778,1.0,1.0	-0.07
ENSG00000142303	ADAMTS10	chr19	-	8608133	8608248	8605622	8605809	8610643	8610700	2271	89,12,11	0,0,1	1,8,10	2,0,1	148	74	0.33596041759	1.0	1.0,1.0,0.846	0.2,1.0,0.833	0.271
ENSG00000185236	RAB11B	chr19	+	8399862	8400058	8390359	8390456	8402085	8402279	2272	414,219,227	0,0,1	198,190,175	0,0,0	148	74	1	1.0	1.0,1.0,0.991	1.0,1.0,1.0	-0.003
ENSG00000185236	RAB11B	chr19	+	8402484	8402565	8402085	8402279	8403412	8404434	2273	308,212,206	0,1,0	197,193,217	0,0,1	148	74	1	1.0	1.0,0.991,1.0	1.0,1.0,0.991	0.0
ENSG00000142459	EVI5L	chr19	+	7857091	7857124	7856014	7856068	7858190	7858331	2275	0,26,18	0,2,1	32,6,6	3,3,5	107	74	1	1.0	NA,0.9,0.926	0.881,0.58,0.454	0.275
ENSG00000076826	CAMSAP3	chr19	+	7607820	7607868	7606475	7606571	7608125	7608264	2283	0,0,1	0,0,2	6,0,2	0,0,0	122	74	1	1.0	NA,NA,0.233	1.0,NA,1.0	-0.767
ENSG00000104880	ARHGEF18	chr19	+	7440188	7440482	7395151	7395247	7441652	7441765	2285	148,79,74	0,0,0	78,168,123	2,0,0	148	74	1	1.0	1.0,1.0,1.0	0.951,1.0,1.0	0.016
ENSG00000104880	ARHGEF18	chr19	+	7440343	7440482	7395112	7395247	7441652	7441765	2286	149,95,80	0,0,0	78,169,131	2,0,0	148	74	1	1.0	1.0,1.0,1.0	0.951,1.0,1.0	0.016
ENSG00000104880	ARHGEF18	chr19	+	7453466	7453715	7451148	7451266	7456326	7456403	2287	1,43,32	0,2,1	48,76,81	0,0,0	148	74	0.255386473591	1.0	1.0,0.915,0.941	1.0,1.0,1.0	-0.048
ENSG00000104880	ARHGEF18	chr19	+	7458511	7458690	7456326	7456403	7459902	7459994	2288	52,16,20	0,0,0	26,16,36	0,0,1	148	74	1	1.0	1.0,1.0,1.0	1.0,1.0,0.947	0.018
ENSG00000125731	SH2D3A	chr19	-	6760637	6760987	6757329	6759670	6763679	6763816	2291	102,3,1	0,2,0	3,5,13	0,8,0	148	74	0.108599276661	1.0	1.0,0.429,1.0	1.0,0.238,1.0	0.064
ENSG00000125731	SH2D3A	chr19	-	6763679	6763816	6759593	6759670	6767386	6767425	2292	0,4,1	0,0,0	3,10,8	0,0,2	148	74	1	1.0	NA,1.0,1.0	1.0,1.0,0.667	0.111
ENSG00000125734	GPR108	chr19	-	6735621	6735704	6734182	6734307	6736591	6736711	2297	145,49,40	0,1,0	62,44,67	1,0,0	148	74	1	1.0	1.0,0.961,1.0	0.969,1.0,1.0	-0.003
ENSG00000125734	GPR108	chr19	-	6735907	6735958	6734182	6734307	6736591	6736711	2298	0,6,6	0,1,0	1,7,5	1,0,0	125	74	1	1.0	NA,0.78,1.0	0.372,1.0,1.0	0.099
ENSG00000125648	SLC25A23	chr19	-	6438446	6438534	6436080	6436464	6444150	6444301	2304	0,0,3	0,4,1	1,2,0	0,3,2	148	74	1	1.0	NA,0.0,0.6	1.0,0.25,0.0	-0.117
ENSG00000125648	SLC25A23	chr19	-	6438723	6438821	6436420	6436464	6444150	6444279	2306	0,0,0	0,4,1	0,0,1	0,3,2	148	74	1	1.0	NA,0.0,0.0	NA,0.0,0.2	-0.1
ENSG00000125648	SLC25A23	chr19	-	6438723	6438821	6438446	6438534	6444150	6444279	2307	0,0,0	0,0,3	2,0,1	1,2,0	148	74	1	1.0	NA,NA,0.0	0.5,0.0,1.0	-0.5
ENSG00000125648	SLC25A23	chr19	-	6452311	6452479	6444150	6444301	6453980	6454009	2308	47,10,13	0,11,0	18,25,15	8,1,1	148	74	0.394944421702	1.0	1.0,0.312,1.0	0.529,0.926,0.882	-0.008
ENSG00000125648	SLC25A23	chr19	-	6453980	6454088	6452311	6452479	6454322	6454405	2311	37,21,16	0,0,0	18,19,24	0,1,1	148	74	1	1.0	1.0,1.0,1.0	1.0,0.905,0.923	0.057
ENSG00000125648	SLC25A23	chr19	-	6455951	6456092	6454558	6454717	6456419	6456531	2312	0,0,1	9,21,19	0,1,2	23,34,22	148	74	1	1.0	0.0,0.0,0.026	0.0,0.014,0.043	-0.01
ENSG00000088247	KHSRP	chr19	-	6420072	6420144	6419202	6419260	6420421	6420471	2313	440,493,523	0,3,1	631,430,502	0,0,1	146	74	1	1.0	1.0,0.988,0.996	1.0,1.0,0.996	-0.004
ENSG00000088247	KHSRP	chr19	-	6422339	6422436	6421649	6421688	6424452	6424529	2314	138,76,37	0,0,0	94,39,49	0,0,1	148	74	1	1.0	1.0,1.0,1.0	1.0,1.0,0.961	0.013
ENSG00000130382	MLLT1	chr19	-	6226976	6227102	6222120	6222684	6230569	6230713	2315	86,70,60	106,3,8	89,46,43	2,0,3	148	74	0.000266002500959	0.0125221610128283	0.289,0.921,0.789	0.957,1.0,0.878	-0.279
ENSG00000087903	RFX2	chr19	-	6008105	6008224	6007689	6007802	6010135	6010251	2326	0,1,0	0,0,0	1,0,0	3,0,0	148	74	1	1.0	NA,1.0,NA	0.143,NA,NA	0.857
ENSG00000087903	RFX2	chr19	-	6026162	6026237	6016089	6016271	6039979	6040241	2328	0,2,1	0,0,2	2,2,7	4,2,1	148	74	1	1.0	NA,1.0,0.2	0.2,0.333,0.778	0.163
ENSG00000087903	RFX2	chr19	-	6026162	6026237	6016089	6016271	6110392	6110482	2329	0,2,0	0,0,1	1,2,6	0,0,0	148	74	1	1.0	NA,1.0,0.0	1.0,1.0,1.0	-0.5
ENSG00000087903	RFX2	chr19	-	6047406	6047504	6042043	6042123	6110392	6110446	2333	0,1,2	0,0,0	5,0,1	0,0,2	148	74	1	1.0	NA,1.0,1.0	1.0,NA,0.2	0.4
ENSG00000174886	NDUFA11	chr19	-	5896904	5896997	5894674	5896575	5903611	5903771	2336	101,294,236	0,0,0	205,150,126	0,0,1	148	74	1	1.0	1.0,1.0,1.0	1.0,1.0,0.984	0.005
ENSG00000174886	NDUFA11	chr19	-	5901334	5901454	5896904	5896997	5903611	5903754	2337	1,14,7	66,149,111	13,10,6	102,64,72	148	74	0.050536385142	0.5921832453584046	0.008,0.045,0.031	0.06,0.072,0.04	-0.029
ENSG00000130255	RPL36	chr19	+	5684964	5685119	5681181	5681271	5690030	5690327	2339	0,1,0	0,0,3	0,0,0	0,2,0	148	74	1	1.0	NA,1.0,0.0	NA,0.0,NA	0.5
ENSG00000160633	SAFB	chr19	+	5641593	5641658	5626404	5626489	5645336	5645399	2340	529,251,341	0,1,1	262,283,329	0,1,0	139	74	1	1.0	1.0,0.993,0.995	1.0,0.993,1.0	-0.002
ENSG00000160633	SAFB	chr19	+	5641739	5641946	5641593	5641658	5645336	5645399	2341	166,108,207	0,0,1	163,150,227	0,0,0	148	74	1	1.0	1.0,1.0,0.99	1.0,1.0,1.0	-0.003
ENSG00000160633	SAFB	chr19	+	5648988	5649499	5648015	5648043	5649925	5649975	2342	55,44,97	0,3,4	73,33,69	8,1,2	148	74	0.200981636308	1.0	1.0,0.88,0.924	0.82,0.943,0.945	0.032
ENSG00000130254	SAFB2	chr19	-	5590277	5590408	5587867	5587980	5591747	5591793	2343	16,15,27	0,0,0	27,26,33	1,0,0	148	74	1	1.0	1.0,1.0,1.0	0.931,1.0,1.0	0.023
ENSG00000130254	SAFB2	chr19	-	5611119	5611630	5610638	5610688	5612539	5612567	2344	120,28,56	0,0,1	34,28,55	3,2,5	148	74	2.70654e+06	0.002321516003764445	1.0,1.0,0.966	0.85,0.875,0.846	0.132
ENSG00000130254	SAFB2	chr19	-	5616421	5616486	5616131	5616335	5621308	5621396	2345	51,192,248	0,4,1	156,130,199	3,0,0	139	74	0.557905947844	1.0	1.0,0.962,0.992	0.965,1.0,1.0	-0.004
ENSG00000105426	PTPRS	chr19	-	5216719	5216767	5215497	5215595	5218419	5218532	2346	0,2,16	169,36,59	3,3,5	51,21,26	122	74	0.629742628988	1.0	0.0,0.033,0.141	0.034,0.08,0.104	-0.015
ENSG00000105426	PTPRS	chr19	-	5218786	5218798	5218419	5218532	5219309	5219467	2347	67,118,102	9,6,7	88,85,53	10,11,4	86	74	0.258740370275	1.0	0.865,0.944,0.926	0.883,0.869,0.919	0.021
ENSG00000105426	PTPRS	chr19	-	5229315	5229342	5225726	5225844	5229490	5229684	2348	0,1,0	0,49,36	0,0,3	35,46,19	101	74	1	1.0	NA,0.015,0.0	0.0,0.0,0.104	-0.027
ENSG00000105426	PTPRS	chr19	-	5256107	5256119	5245775	5246045	5258016	5258127	2349	0,0,0	295,97,73	0,0,4	86,100,45	86	74	1	1.0	0.0,0.0,0.0	0.0,0.0,0.071	-0.024
ENSG00000105426	PTPRS	chr19	-	5260804	5260822	5258016	5258127	5262963	5262972	2350	0,0,1	0,2,1	3,0,2	0,0,0	92	74	1	1.0	NA,0.0,0.446	1.0,NA,1.0	-0.777
ENSG00000105426	PTPRS	chr19	-	5260804	5260822	5258016	5258127	5265007	5265196	2351	0,0,1	435,70,73	5,0,0	98,38,78	92	74	0.606867033819	1.0	0.0,0.0,0.011	0.039,0.0,0.0	-0.009
ENSG00000105426	PTPRS	chr19	-	5262963	5262972	5258016	5258127	5265007	5265196	2352	0,2,1	435,70,73	0,0,0	98,38,78	83	74	1	1.0	0.0,0.025,0.012	0.0,0.0,0.0	0.012
ENSG00000105426	PTPRS	chr19	-	5262963	5262972	5260804	5260822	5265007	5265196	2353	0,0,1	0,0,1	1,0,2	3,0,0	83	74	1	1.0	NA,NA,0.471	0.229,NA,1.0	-0.144
ENSG00000127663	KDM4B	chr19	+	5032865	5033031	5016256	5016339	5039835	5040011	2355	105,26,35	0,8,1	33,13,20	0,2,0	148	74	0.0110177413791	0.19705946856744555	1.0,0.619,0.946	1.0,0.765,1.0	-0.067
ENSG00000127663	KDM4B	chr19	+	5119117	5119219	5110621	5110818	5119652	5119682	2356	33,167,156	0,2,2	121,157,140	0,4,3	148	74	0.298463951048	1.0	1.0,0.977,0.975	1.0,0.952,0.959	0.014
ENSG00000127663	KDM4B	chr19	+	5119652	5119852	5110621	5110818	5131075	5131545	2357	22,23,41	0,1,0	15,41,41	0,0,0	148	74	1	1.0	1.0,0.92,1.0	1.0,1.0,1.0	-0.027
ENSG00000167674	HDGFL2	chr19	+	4496301	4496405	4494165	4494475	4497957	4498031	2372	171,181,271	0,0,0	187,236,265	0,5,0	148	74	0.92066285178	1.0	1.0,1.0,1.0	1.0,0.959,1.0	0.014
ENSG00000167674	HDGFL2	chr19	+	4499490	4499704	4498813	4498915	4501190	4501317	2373	228,121,170	0,0,0	151,134,140	0,0,1	148	74	1	1.0	1.0,1.0,1.0	1.0,1.0,0.986	0.005
ENSG00000167674	HDGFL2	chr19	+	4501190	4501317	4499490	4499704	4501910	4502201	2374	169,62,92	59,0,0	78,72,102	0,0,0	148	74	399140	0.0030762736952310724	0.589,1.0,1.0	1.0,1.0,1.0	-0.137
ENSG00000126934	MAP2K2	chr19	-	4097278	4097343	4094452	4095449	4101018	4101047	2381	0,38,31	0,7,4	24,20,23	0,6,0	139	74	1	1.0	NA,0.743,0.805	1.0,0.64,1.0	-0.106
ENSG00000126934	MAP2K2	chr19	-	4099200	4099414	4097278	4097343	4101018	4101143	2382	30,59,32	0,1,1	32,37,40	0,0,0	148	74	1	1.0	1.0,0.967,0.941	1.0,1.0,1.0	-0.031
ENSG00000126934	MAP2K2	chr19	-	4117418	4117629	4110508	4110655	4123783	4123815	2384	960,356,242	0,1,0	361,290,359	3,1,0	148	74	1	1.0	1.0,0.994,1.0	0.984,0.993,1.0	0.006
ENSG00000105229	PIAS4	chr19	+	4024035	4024120	4012922	4013349	4028145	4028187	2385	39,60,36	0,0,0	37,23,39	0,0,1	148	74	1	1.0	1.0,1.0,1.0	1.0,1.0,0.951	0.016
ENSG00000105229	PIAS4	chr19	+	4028145	4028187	4024035	4024120	4028509	4028587	2386	39,8,10	0,0,2	6,3,8	0,0,0	116	74	1	1.0	1.0,1.0,0.761	1.0,1.0,1.0	-0.08
ENSG00000167657	DAPK3	chr19	-	3963642	3963669	3961008	3961161	3963870	3963919	2387	1,19,18	0,0,0	21,14,9	1,3,1	101	74	0.0418179832167	0.5179845529807701	1.0,1.0,1.0	0.939,0.774,0.868	0.14
ENSG00000167657	DAPK3	chr19	-	3969673	3969829	3964630	3964991	3971021	3971123	2388	19,57,77	0,0,0	87,91,86	1,0,0	148	74	1	1.0	1.0,1.0,1.0	0.978,1.0,1.0	0.007
ENSG00000186111	PIP5K1C	chr19	-	3633436	3633520	3630182	3633169	3638883	3639016	2389	96,10,11	0,9,9	6,17,10	6,12,9	148	74	0.0337655489437	0.4435533699858294	1.0,0.357,0.379	0.333,0.415,0.357	0.21
ENSG00000186111	PIP5K1C	chr19	-	3642906	3642939	3641704	3641809	3643242	3643381	2390	72,44,44	0,3,1	39,27,34	1,0,1	107	74	1	1.0	1.0,0.91,0.968	0.964,1.0,0.959	-0.015
ENSG00000129932	DOHH	chr19	-	3496540	3496886	3494027	3494104	3500560	3500674	2391	2,15,7	0,0,0	14,10,19	0,0,1	148	74	1	1.0	1.0,1.0,1.0	1.0,1.0,0.905	0.032
ENSG00000065717	TLE2	chr19	-	3000646	3000723	2997638	2997955	3002352	3002503	2393	2,44,88	0,2,1	79,57,42	3,0,2	148	74	0.377192785555	1.0	1.0,0.917,0.978	0.929,1.0,0.913	0.018
ENSG00000065717	TLE2	chr19	-	3013668	3013818	3011021	3011160	3014569	3014614	2394	4,31,29	0,0,0	26,11,7	0,1,0	148	74	1	1.0	1.0,1.0,1.0	1.0,0.846,1.0	0.051
ENSG00000065717	TLE2	chr19	-	3017839	3017859	3015652	3015760	3019282	3019463	2395	158,67,54	0,4,2	51,29,27	0,0,0	94	74	0.796830905498	1.0	1.0,0.93,0.955	1.0,1.0,1.0	-0.038
ENSG00000065717	TLE2	chr19	-	3025019	3025082	3015652	3015760	3027828	3027873	2397	0,46,51	0,5,0	29,13,15	0,0,0	137	74	1	1.0	NA,0.832,1.0	1.0,1.0,1.0	-0.084
ENSG00000005206	SPPL2B	chr19	+	2330296	2330419	2328683	2328775	2334601	2334721	2401	0,0,0	0,9,9	6,0,0	6,2,5	148	74	1	1.0	NA,0.0,0.0	0.333,0.0,0.0	-0.111
ENSG00000104885	DOT1L	chr19	+	2188196	2188289	2185854	2185929	2189731	2189795	2403	0,0,4	186,12,8	0,0,0	11,8,4	148	74	0.63223518579	1.0	0.0,0.0,0.2	0.0,0.0,0.0	0.067
ENSG00000104885	DOT1L	chr19	+	2191011	2191240	2189731	2189795	2193688	2193783	2404	7,30,19	6,0,2	33,42,31	2,0,0	148	74	0.00126374880222	0.04036406084207784	0.368,1.0,0.826	0.892,1.0,1.0	-0.233
ENSG00000104885	DOT1L	chr19	+	2191083	2191240	2189731	2189795	2193688	2193783	2405	7,13,12	6,0,2	5,25,18	2,0,0	148	74	0.00363806299614	0.08879087853754715	0.368,1.0,0.75	0.556,1.0,1.0	-0.146
ENSG00000104885	DOT1L	chr19	+	2193688	2193783	2191011	2191240	2194514	2194577	2406	21,46,45	0,0,0	44,68,49	0,0,2	148	74	1	1.0	1.0,1.0,1.0	1.0,1.0,0.925	0.025
ENSG00000099840	IZUMO4	chr19	+	2097584	2097812	2097423	2097495	2097928	2097955	2408	0,0,2	0,2,1	0,0,1	3,0,2	148	74	1	1.0	NA,0.0,0.5	0.0,NA,0.2	0.15
ENSG00000130270	ATP8B3	chr19	-	1809642	1809734	1808221	1808335	1810621	1810683	2415	0,2,2	0,0,0	1,4,0	0,0,1	148	74	1	1.0	NA,1.0,1.0	1.0,1.0,0.0	0.333
ENSG00000071564	TCF3	chr19	-	1612206	1612430	1610964	1611849	1615284	1615821	2416	37,72,79	0,34,48	42,45,61	52,23,28	148	74	0.0553390149356	0.6319818498801448	1.0,0.514,0.451	0.288,0.495,0.521	0.22
ENSG00000071564	TCF3	chr19	-	1612206	1612433	1609289	1611849	1615284	1615485	2417	37,73,82	0,34,48	38,45,61	52,23,28	148	74	0.0464748444021	0.5586609030265777	1.0,0.518,0.461	0.268,0.495,0.521	0.232
ENSG00000071564	TCF3	chr19	-	1615284	1615485	1612206	1612433	1615685	1615798	2418	0,2,6	0,12,19	0,3,1	21,15,19	148	74	1	1.0	NA,0.077,0.136	0.0,0.091,0.026	0.068
ENSG00000071564	TCF3	chr19	-	1615284	1615515	1612206	1612433	1615685	1615821	2419	0,1,3	0,12,19	0,0,1	21,15,19	148	74	1	1.0	NA,0.04,0.073	0.0,0.0,0.026	0.048
ENSG00000071564	TCF3	chr19	-	1615284	1615520	1612206	1612433	1615685	1615804	2420	0,33,40	0,12,19	36,25,33	21,15,19	148	74	1	1.0	NA,0.579,0.513	0.462,0.455,0.465	0.085
ENSG00000185761	ADAMTSL5	chr19	-	1511624	1511727	1510844	1510917	1512962	1513019	2423	0,0,1	0,1,1	7,0,3	2,0,0	148	74	1	1.0	NA,0.0,0.333	0.636,NA,1.0	-0.652
ENSG00000185761	ADAMTSL5	chr19	-	1511624	1511772	1510844	1510917	1512962	1513019	2424	0,0,0	0,1,1	0,0,1	2,0,0	148	74	1	1.0	NA,0.0,0.0	0.0,NA,1.0	-0.5
ENSG00000185761	ADAMTSL5	chr19	-	1511624	1511772	1510844	1511160	1512962	1513019	2425	0,0,1	0,1,0	0,0,0	0,0,3	148	74	1	1.0	NA,0.0,1.0	NA,NA,0.0	0.5
ENSG00000115268	RPS15	chr19	+	1439605	1439826	1438806	1438892	1440018	1440253	2426	0,0,0	135,172,183	0,1,1	145,135,192	148	74	1	1.0	0.0,0.0,0.0	0.0,0.004,0.003	-0.002
ENSG00000115268	RPS15	chr19	+	1439715	1439826	1438806	1438892	1440018	1440233	2428	0,0,0	135,172,183	0,1,1	145,135,192	148	74	1	1.0	0.0,0.0,0.0	0.0,0.004,0.003	-0.002
ENSG00000099622	CIRBP	chr19	+	1270879	1270882	1269331	1269407	1270927	1271036	2430	38,12,21	0,0,1	34,3,33	0,0,0	77	74	1	1.0	1.0,1.0,0.953	1.0,1.0,1.0	-0.016
ENSG00000099622	CIRBP	chr19	+	1271120	1271246	1270927	1271036	1271328	1271467	2431	276,232,232	0,2,4	150,276,221	1,2,3	148	74	0.885395600686	1.0	1.0,0.983,0.967	0.987,0.986,0.974	0.001
ENSG00000099622	CIRBP	chr19	+	1271139	1271246	1270866	1271036	1271328	1271360	2432	318,556,659	0,2,4	343,610,517	1,2,3	148	74	1	1.0	1.0,0.993,0.988	0.994,0.993,0.989	0.002
ENSG00000099622	CIRBP	chr19	+	1273493	1273715	1271980	1272051	1274306	1274440	2436	0,0,0	0,0,1	0,1,1	0,0,1	148	74	1	1.0	NA,NA,0.0	NA,1.0,0.333	-0.666
ENSG00000099622	CIRBP	chr19	+	1273600	1273715	1271980	1272051	1274306	1274440	2437	0,0,0	0,0,1	0,1,1	0,0,1	148	74	1	1.0	NA,NA,0.0	NA,1.0,0.333	-0.666
ENSG00000167470	MIDN	chr19	+	1253953	1254082	1251838	1251901	1254166	1254302	2438	56,28,22	6,8,9	11,23,25	26,11,8	148	74	0.0160755061914	0.2613755133117127	0.824,0.636,0.55	0.175,0.511,0.61	0.238
ENSG00000118046	STK11	chr19	+	1216267	1216398	1206815	1207203	1218416	1218500	2439	0,0,1	16,100,74	0,2,1	66,157,85	148	74	1	1.0	0.0,0.0,0.007	0.0,0.006,0.006	-0.002
ENSG00000167468	GPX4	chr19	+	1106180	1106266	1105657	1105809	1106399	1106443	2440	115,125,112	0,0,3	109,111,119	0,3,3	148	74	0.297136929937	1.0	1.0,1.0,0.949	1.0,0.949,0.952	0.016
ENSG00000167468	GPX4	chr19	+	1106241	1106266	1105657	1105809	1106399	1106459	2441	442,264,265	0,0,3	257,239,269	0,3,3	99	74	1	1.0	1.0,1.0,0.985	1.0,0.983,0.985	0.006
ENSG00000099817	POLR2E	chr19	-	1090907	1090988	1090086	1090145	1091791	1091907	2442	105,119,101	0,0,0	157,171,108	0,0,1	148	74	1	1.0	1.0,1.0,1.0	1.0,1.0,0.982	0.006
ENSG00000099817	POLR2E	chr19	-	1091791	1091907	1090086	1090145	1095258	1095261	2443	0,5,3	0,0,0	0,0,5	3,0,1	148	74	1	1.0	NA,1.0,1.0	0.0,NA,0.714	0.643
ENSG00000099817	POLR2E	chr19	-	1093755	1093903	1091791	1091907	1095258	1095336	2444	0,1,0	0,5,3	2,0,0	0,0,4	148	74	1	1.0	NA,0.091,0.0	1.0,NA,0.0	-0.455
ENSG00000099817	POLR2E	chr19	-	1093903	1094078	1091500	1091907	1095258	1095354	2445	609,367,385	0,5,3	480,334,391	0,0,4	148	74	0.932897989263	1.0	1.0,0.973,0.985	1.0,1.0,0.98	-0.007
ENSG00000099949	LZTR1	chr22	+	20995367	20995484	20994869	20995026	20995745	20995872	2449	0,0,0	0,19,6	0,0,3	14,19,16	148	74	1	1.0	NA,0.0,0.0	0.0,0.0,0.086	-0.029
ENSG00000064687	ABCA7	chr19	+	1055082	1055351	1054779	1054878	1055906	1055939	2453	0,3,9	0,0,0	2,5,5	0,1,0	148	74	1	1.0	NA,1.0,1.0	1.0,0.714,1.0	0.095
ENSG00000064687	ABCA7	chr19	+	1055096	1055351	1054779	1054878	1055906	1055939	2454	0,7,18	0,0,0	5,7,14	0,1,0	148	74	1	1.0	NA,1.0,1.0	1.0,0.778,1.0	0.074
ENSG00000064687	ABCA7	chr19	+	1057313	1057429	1056906	1057084	1057914	1058059	2455	0,13,5	0,0,1	11,5,9	0,0,0	148	74	1	1.0	NA,1.0,0.714	1.0,1.0,1.0	-0.143
ENSG00000064687	ABCA7	chr19	+	1057914	1058059	1056906	1057429	1058145	1058269	2456	0,21,7	0,0,0	11,5,15	0,1,0	148	74	1	1.0	NA,1.0,1.0	1.0,0.714,1.0	0.095
ENSG00000064687	ABCA7	chr19	+	1057968	1058059	1057313	1057429	1058145	1058269	2457	0,9,2	0,0,0	4,1,9	0,1,0	148	74	1	1.0	NA,1.0,1.0	1.0,0.333,1.0	0.222
ENSG00000198858	R3HDM4	chr19	-	899600	899686	899439	899495	900060	900146	2462	0,26,11	0,0,1	5,15,10	0,0,1	148	74	1	1.0	NA,1.0,0.846	1.0,1.0,0.833	-0.021
ENSG00000198858	R3HDM4	chr19	-	901419	901546	900828	900952	901975	902434	2463	0,17,16	0,2,0	6,41,16	0,0,0	148	74	1	1.0	NA,0.81,1.0	1.0,1.0,1.0	-0.095
ENSG00000198858	R3HDM4	chr19	-	901421	901546	900828	900952	901975	902067	2464	177,29,36	0,2,0	17,53,21	0,0,0	148	74	1	1.0	1.0,0.879,1.0	1.0,1.0,1.0	-0.04
ENSG00000070404	FSTL3	chr19	+	681332	681560	680273	680489	681649	681771	2465	334,154,107	0,0,0	109,83,93	3,0,0	148	74	1	1.0	1.0,1.0,1.0	0.948,1.0,1.0	0.017
ENSG00000282508	LINC01002	chr19	-	204843	205076	203961	204065	205169	205227	2469	0,1,0	0,0,0	0,0,0	2,1,3	148	74	1	1.0	NA,1.0,NA	0.0,0.0,0.0	1.0
ENSG00000101161	PRPF6	chr20	+	63994915	63995092	63993406	63993485	63995326	63995482	2479	0,63,96	0,0,1	65,58,88	0,0,0	148	74	1	1.0	NA,1.0,0.98	1.0,1.0,1.0	-0.01
ENSG00000101161	PRPF6	chr20	+	64011284	64011503	64010199	64010318	64016722	64016845	2480	65,70,80	0,6,7	93,72,84	0,0,2	148	74	9.85609e+06	0.006046517821192144	1.0,0.854,0.851	1.0,1.0,0.955	-0.083
ENSG00000101161	PRPF6	chr20	+	64025938	64026058	64024554	64024693	64026981	64027158	2481	147,117,128	0,1,1	124,130,104	0,0,0	148	74	1	1.0	1.0,0.983,0.985	1.0,1.0,1.0	-0.011
ENSG00000101152	DNAJC5	chr20	+	63931108	63931182	63930850	63931022	63931464	63936031	2482	0,5,4	0,25,21	8,10,3	23,24,41	148	74	1	1.0	NA,0.091,0.087	0.148,0.172,0.035	-0.029
ENSG00000101150	TPD52L2	chr20	+	63875815	63875875	63873667	63873816	63882718	63882820	2483	144,84,83	1,16,27	93,109,93	9,29,32	134	74	0.120519137592	1.0	0.988,0.744,0.629	0.851,0.675,0.616	0.073
ENSG00000101150	TPD52L2	chr20	+	63887563	63887605	63882718	63882820	63889189	63889238	2486	0,1,0	130,60,31	1,1,1	49,32,37	116	74	1	1.0	0.0,0.011,0.0	0.013,0.02,0.017	-0.013
ENSG00000258366	RTEL1	chr20	+	63689501	63689648	63689054	63689132	63689749	63689865	2488	0,1,0	0,0,0	0,1,2	0,0,3	148	74	1	1.0	NA,1.0,NA	NA,1.0,0.25	0.375
ENSG00000101199	ARFGAP1	chr20	+	63276090	63276200	63275576	63275640	63276479	63276547	2497	81,115,134	0,0,0	105,114,101	3,3,2	148	74	0.0363269431896	0.4675756770043392	1.0,1.0,1.0	0.946,0.95,0.962	0.047
ENSG00000101199	ARFGAP1	chr20	+	63277204	63277305	63276479	63276651	63278116	63278203	2498	160,39,33	0,0,0	30,26,41	1,0,0	148	74	1	1.0	1.0,1.0,1.0	0.938,1.0,1.0	0.021
ENSG00000101199	ARFGAP1	chr20	+	63279219	63279306	63278898	63278995	63281290	63281347	2499	0,1,0	0,9,12	0,0,1	11,9,7	148	74	1	1.0	NA,0.053,0.0	0.0,0.0,0.067	0.004
ENSG00000101199	ARFGAP1	chr20	+	63283850	63283880	63282818	63282851	63284865	63284922	2500	0,0,1	86,66,65	0,0,1	77,74,73	104	74	1	1.0	0.0,0.0,0.011	0.0,0.0,0.01	0.0
ENSG00000101198	NKAIN4	chr20	-	63242538	63242623	63241727	63241752	63244023	63244084	2503	0,1,2	0,0,0	0,1,3	2,0,0	148	74	1	1.0	NA,1.0,1.0	0.0,1.0,1.0	0.333
ENSG00000101190	TCFL5	chr20	-	62854015	62854157	62841004	62842097	62857394	62857638	2507	92,16,8	0,0,0	20,17,11	0,0,1	148	74	1	1.0	1.0,1.0,1.0	1.0,1.0,0.846	0.051
ENSG00000171858	RPS21	chr20	+	62387842	62387914	62387610	62387674	62388308	62388364	2508	3023,3397,3177	0,1,3	4046,2497,3105	0,0,0	146	74	1	1.0	1.0,0.999,0.998	1.0,1.0,1.0	-0.001
ENSG00000171858	RPS21	chr20	+	62388308	62388364	62387610	62387674	62388456	62388520	2509	997,1248,1587	0,0,0	1225,1556,1525	3,0,0	130	74	1	1.0	1.0,1.0,1.0	0.996,1.0,1.0	0.001
ENSG00000130702	LAMA5	chr20	-	62310418	62310572	62310177	62310311	62310664	62310829	2510	109,65,42	0,0,1	100,103,102	0,0,0	148	74	1	1.0	1.0,1.0,0.955	1.0,1.0,1.0	-0.015
ENSG00000130702	LAMA5	chr20	-	62320558	62320669	62319683	62319795	62320738	62320890	2512	205,106,68	0,0,0	141,116,117	1,0,0	148	74	1	1.0	1.0,1.0,1.0	0.986,1.0,1.0	0.005
ENSG00000130702	LAMA5	chr20	-	62322657	62322758	62322268	62322449	62323455	62323670	2513	164,64,39	0,0,0	67,70,70	3,0,0	148	74	1	1.0	1.0,1.0,1.0	0.918,1.0,1.0	0.027
ENSG00000130702	LAMA5	chr20	-	62336903	62336986	62336733	62336786	62337589	62337626	2514	0,0,1	20,36,26	0,2,2	36,44,24	148	74	0.822624112547	1.0	0.0,0.0,0.019	0.0,0.022,0.04	-0.014
ENSG00000130702	LAMA5	chr20	-	62337589	62337727	62336733	62336786	62338015	62338150	2515	20,36,26	0,0,1	37,44,24	0,0,0	148	74	1	1.0	1.0,1.0,0.929	1.0,1.0,1.0	-0.024
ENSG00000130702	LAMA5	chr20	-	62337803	62337938	62337589	62337727	62338015	62338150	2516	101,188,99	0,0,1	160,112,98	1,0,0	148	74	1	1.0	1.0,1.0,0.98	0.988,1.0,1.0	-0.003
ENSG00000130702	LAMA5	chr20	-	62350987	62351257	62346912	62347028	62351703	62351801	2517	0,0,0	60,39,27	5,3,3	73,33,42	148	74	0.020366088579	0.3110776229673203	0.0,0.0,0.0	0.033,0.043,0.034	-0.037
ENSG00000184402	SS18L1	chr20	+	62154280	62154465	62143794	62143889	62158671	62158942	2521	28,9,10	181,65,53	13,18,22	75,13,28	148	74	0.000337292158083	0.0149566378400674	0.072,0.065,0.086	0.08,0.409,0.282	-0.183
ENSG00000184402	SS18L1	chr20	+	62158671	62158942	62154280	62154465	62159876	62159961	2522	28,0,0	0,0,0	3,2,10	0,0,1	148	74	1	1.0	1.0,NA,NA	1.0,1.0,0.833	0.056
ENSG00000184402	SS18L1	chr20	+	62174516	62174644	62172681	62172801	62179181	62179356	2523	186,60,56	0,0,0	79,70,66	0,0,1	148	74	1	1.0	1.0,1.0,1.0	1.0,1.0,0.971	0.01
ENSG00000149657	LSM14B	chr20	+	62127584	62127701	62126303	62126439	62129784	62129952	2524	96,47,43	0,2,3	28,40,31	3,7,4	148	74	0.000339942431689	0.01504422068007297	1.0,0.922,0.878	0.824,0.741,0.795	0.147
ENSG00000149657	LSM14B	chr20	+	62130218	62130296	62129784	62129952	62130529	62130666	2525	12,62,71	0,0,2	102,88,90	0,0,0	148	74	1	1.0	1.0,1.0,0.947	1.0,1.0,1.0	-0.018
ENSG00000124205	EDN3	chr20	+	59322371	59322417	59321016	59321193	59324330	59324474	2527	90,53,46	0,2,0	43,26,17	5,0,1	120	74	0.0172090237307	0.27455276459958783	1.0,0.942,1.0	0.841,1.0,0.913	0.063
ENSG00000124205	EDN3	chr20	+	59322371	59322452	59321016	59321193	59324330	59325992	2528	90,54,42	0,2,0	29,28,18	5,0,1	148	74	0.00854620080129	0.16377908418472154	1.0,0.931,1.0	0.744,1.0,0.9	0.096
ENSG00000124205	EDN3	chr20	+	59322371	59322482	59321016	59321193	59324330	59324572	2529	90,50,42	0,2,0	31,25,17	5,0,1	148	74	0.0079504672839	0.15563405527281055	1.0,0.926,1.0	0.756,1.0,0.895	0.092
ENSG00000101166	PRELID3B	chr20	-	59037190	59037280	59036689	59036760	59038465	59038634	2531	87,68,60	0,3,0	65,87,41	0,1,2	148	74	1	1.0	1.0,0.919,1.0	1.0,0.978,0.911	0.01
ENSG00000101166	PRELID3B	chr20	-	59037190	59037299	59036689	59036760	59038465	59038634	2532	0,22,7	0,3,0	6,7,3	0,1,2	148	74	1	1.0	NA,0.786,1.0	1.0,0.778,0.429	0.157
ENSG00000101160	CTSZ	chr20	-	58996638	58996801	58995184	58995759	58997602	58997753	2533	38,88,63	0,2,1	76,151,192	0,2,1	148	74	0.489489580704	1.0	1.0,0.957,0.969	1.0,0.974,0.99	-0.013
ENSG00000124222	STX16	chr20	+	58659622	58659634	58651282	58652138	58667489	58667597	2534	0,7,9	0,1,1	5,9,4	0,4,1	86	74	1	1.0	NA,0.858,0.886	1.0,0.659,0.775	0.061
ENSG00000124222	STX16	chr20	+	58669290	58669453	58667986	58668127	58670511	58670603	2535	260,176,176	0,25,22	168,229,157	16,28,25	148	74	0.0421463709835	0.5202345862056162	1.0,0.779,0.8	0.84,0.804,0.758	0.059
ENSG00000215440	NPEPL1	chr20	+	58705497	58705569	58701015	58701158	58707122	58707200	2536	0,0,1	45,5,10	0,0,0	2,0,6	146	74	1	1.0	0.0,0.0,0.048	0.0,NA,0.0	0.016
ENSG00000124209	RAB22A	chr20	+	58343717	58343799	58311042	58311122	58353272	58353344	2537	124,33,48	0,1,0	65,60,46	0,1,0	148	74	1	1.0	1.0,0.943,1.0	1.0,0.968,1.0	-0.008
ENSG00000124209	RAB22A	chr20	+	58353272	58353344	58343717	58343799	58353431	58353538	2538	252,39,53	0,1,4	80,68,58	0,2,1	146	74	0.572701662472	1.0	1.0,0.952,0.87	1.0,0.945,0.967	-0.03
ENSG00000124224	PPP4R1L	chr20	-	58238210	58238311	58236153	58236274	58239240	58239402	2539	0,4,7	0,0,1	8,6,5	0,0,0	148	74	1	1.0	NA,1.0,0.778	1.0,1.0,1.0	-0.111
ENSG00000124224	PPP4R1L	chr20	-	58286313	58286446	58272768	58272875	58309225	58309270	2542	0,7,7	0,0,0	5,8,7	2,0,0	148	74	1	1.0	NA,1.0,1.0	0.556,1.0,1.0	0.148
ENSG00000087586	AURKA	chr20	-	56388311	56388506	56388155	56388202	56390555	56390665	2546	0,2,0	0,2,4	0,0,0	2,0,0	148	74	1	1.0	NA,0.333,0.0	0.0,NA,NA	0.167
ENSG00000087586	AURKA	chr20	-	56388311	56388506	56388155	56388202	56392167	56392202	2547	0,2,0	0,0,1	0,1,0	0,0,0	148	74	1	1.0	NA,1.0,0.0	NA,1.0,NA	-0.5
ENSG00000087586	AURKA	chr20	-	56388686	56388784	56388155	56388202	56390555	56390665	2548	0,3,3	0,2,4	0,0,2	2,0,0	148	74	1	1.0	NA,0.429,0.273	0.0,NA,1.0	-0.149
ENSG00000087586	AURKA	chr20	-	56388686	56388784	56388155	56388202	56392153	56392215	2549	0,3,3	0,1,0	0,0,2	0,0,2	148	74	1	1.0	NA,0.6,1.0	NA,NA,0.333	0.467
ENSG00000087586	AURKA	chr20	-	56388686	56388784	56388155	56388202	56392167	56392196	2550	0,3,3	0,0,1	0,0,2	0,0,0	148	74	1	1.0	NA,1.0,0.6	NA,NA,1.0	-0.2
ENSG00000087586	AURKA	chr20	-	56390555	56390665	56388155	56388202	56391942	56392131	2551	0,2,5	0,1,3	1,1,0	0,0,1	148	74	1	1.0	NA,0.5,0.455	1.0,1.0,0.0	-0.189
ENSG00000087586	AURKA	chr20	-	56390555	56390665	56388155	56388202	56392153	56392215	2552	0,3,6	0,1,0	2,0,4	0,0,2	148	74	1	1.0	NA,0.6,1.0	1.0,NA,0.5	0.05
ENSG00000087586	AURKA	chr20	-	56390555	56390665	56388155	56388202	56392167	56392202	2553	0,1,5	0,0,1	2,2,1	0,0,0	148	74	1	1.0	NA,1.0,0.714	1.0,1.0,1.0	-0.143
ENSG00000087586	AURKA	chr20	-	56390555	56390665	56388311	56388506	56392167	56392202	2554	0,0,1	0,0,0	1,2,1	0,1,0	148	74	1	1.0	NA,NA,1.0	1.0,0.5,1.0	0.167
ENSG00000101134	DOK5	chr20	+	54554932	54555040	54475592	54476012	54588482	54588597	2559	27,44,31	0,0,1	55,36,13	0,3,0	148	74	0.800933413861	1.0	1.0,1.0,0.939	1.0,0.857,1.0	0.027
ENSG00000101134	DOK5	chr20	+	54588482	54588597	54554932	54555040	54588686	54588806	2560	1,39,42	0,1,1	45,39,12	0,0,0	148	74	1	1.0	1.0,0.951,0.955	1.0,1.0,1.0	-0.031
ENSG00000101132	PFDN4	chr20	+	54208834	54208915	54208311	54208558	54214350	54214458	2562	0,0,0	0,0,1	0,1,2	1,1,6	148	74	1	1.0	NA,NA,0.0	0.0,0.333,0.143	-0.159
ENSG00000171940	ZNF217	chr20	-	53571720	53571853	53567064	53569264	53575726	53577280	2563	0,33,42	0,14,4	58,67,56	1,18,5	148	74	1	1.0	NA,0.541,0.84	0.967,0.65,0.848	-0.131
ENSG00000054793	ATP9A	chr20	-	51610100	51610165	51608517	51608626	51613676	51613832	2578	134,74,45	0,2,7	122,110,106	0,0,2	139	74	0.00543964182288	0.11863847661275122	1.0,0.952,0.774	1.0,1.0,0.966	-0.08
ENSG00000000419	DPM1	chr20	-	50941104	50941209	50940864	50940933	50942030	50942126	2579	0,4,0	80,36,31	1,1,2	71,49,37	148	74	1	1.0	0.0,0.053,0.0	0.007,0.01,0.026	0.003
ENSG00000000419	DPM1	chr20	-	50941128	50941209	50940864	50940933	50942030	50942126	2581	0,1,7	80,36,31	0,14,7	71,49,37	148	74	0.0157597420528	0.2588069219870007	0.0,0.014,0.101	0.0,0.125,0.086	-0.032
ENSG00000000419	DPM1	chr20	-	50941128	50941209	50940864	50940933	50945736	50945762	2582	0,1,7	0,0,0	0,13,7	1,0,0	148	74	1	1.0	NA,1.0,1.0	0.0,1.0,1.0	0.333
ENSG00000000419	DPM1	chr20	-	50942030	50942126	50940864	50940933	50945736	50945762	2583	212,71,73	0,0,0	117,75,56	1,0,0	148	74	1	1.0	1.0,1.0,1.0	0.983,1.0,1.0	0.006
ENSG00000000419	DPM1	chr20	-	50945736	50945762	50942030	50942126	50945846	50945861	2585	132,36,40	0,2,1	47,26,18	0,1,1	100	74	1	1.0	1.0,0.93,0.967	1.0,0.951,0.93	0.005
ENSG00000259456	ADNP-AS1	chr20	+	50933719	50933827	50931374	50931449	50944356	50945134	2586	2,3,11	0,0,0	6,1,2	0,1,0	148	74	1	1.0	1.0,1.0,1.0	1.0,0.333,1.0	0.222
ENSG00000259456	ADNP-AS1	chr20	+	50933723	50933827	50931371	50931449	50944356	50945148	2587	2,4,11	0,0,0	3,1,2	0,1,0	148	74	1	1.0	1.0,1.0,1.0	1.0,0.333,1.0	0.222
ENSG00000101126	ADNP	chr20	-	50904765	50904849	50903888	50904001	50918738	50918781	2590	0,5,14	0,1,1	14,2,4	0,1,0	148	74	1	1.0	NA,0.714,0.875	1.0,0.5,1.0	-0.039
ENSG00000101126	ADNP	chr20	-	50904765	50904849	50903888	50904001	50928650	50928825	2591	0,17,29	145,42,60	41,6,13	77,31,25	148	74	0.00835032592972	0.16121476660508857	0.0,0.168,0.195	0.21,0.088,0.206	-0.047
ENSG00000101126	ADNP	chr20	-	50904765	50904849	50903888	50904001	50930825	50931437	2592	0,4,15	33,8,5	14,2,6	17,20,10	148	74	0.790757827433	1.0	0.0,0.2,0.6	0.292,0.048,0.231	0.076
ENSG00000101126	ADNP	chr20	-	50918738	50918781	50903888	50904001	50928650	50928825	2593	0,5,5	145,42,60	1,0,0	77,31,25	117	74	0.177873776487	1.0	0.0,0.07,0.05	0.008,0.0,0.0	0.037
ENSG00000101126	ADNP	chr20	-	50918738	50918781	50904765	50904849	50928650	50928825	2594	0,5,4	0,13,15	1,0,0	27,4,9	117	74	1	1.0	NA,0.196,0.144	0.023,0.0,0.0	0.162
ENSG00000101126	ADNP	chr20	-	50928650	50928825	50903888	50904001	50930825	50931375	2595	210,63,85	33,8,5	96,46,48	17,20,10	148	74	0.0152777958775	0.2528443521054305	0.761,0.797,0.895	0.738,0.535,0.706	0.158
ENSG00000101126	ADNP	chr20	-	50928650	50928825	50904765	50904849	50930825	50931375	2596	65,34,40	0,0,1	46,19,32	0,0,2	148	74	1	1.0	1.0,1.0,0.952	1.0,1.0,0.889	0.021
ENSG00000042062	RIPOR3	chr20	-	50608911	50608955	50608612	50608738	50609292	50609356	2597	0,1,1	0,0,0	1,5,1	0,5,0	118	74	1	1.0	NA,1.0,1.0	1.0,0.385,1.0	0.205
ENSG00000196396	PTPN1	chr20	+	50561362	50561453	50510382	50510590	50564968	50565069	2598	244,98,161	0,0,0	149,142,159	1,0,0	148	74	1	1.0	1.0,1.0,1.0	0.987,1.0,1.0	0.004
ENSG00000196396	PTPN1	chr20	+	50578419	50578629	50574516	50574654	50579167	50579329	2599	371,172,151	0,0,0	209,120,133	3,0,0	148	74	1	1.0	1.0,1.0,1.0	0.972,1.0,1.0	0.009
ENSG00000240849	PEDS1	chr20	-	50130855	50130947	50129545	50129690	50143501	50143621	2600	109,31,16	0,0,2	23,35,37	0,0,0	148	74	1	1.0	1.0,1.0,0.8	1.0,1.0,1.0	-0.067
ENSG00000124212	PTGIS	chr20	-	49511027	49511179	49503873	49508064	49513079	49513261	2601	884,665,795	0,0,1	776,372,285	0,0,1	148	74	1	1.0	1.0,1.0,0.997	1.0,1.0,0.993	0.001
ENSG00000124212	PTGIS	chr20	-	49511027	49511179	49503873	49508064	49524057	49524239	2602	171,134,169	0,0,1	153,64,59	0,0,0	148	74	1	1.0	1.0,1.0,0.988	1.0,1.0,1.0	-0.004
ENSG00000124212	PTGIS	chr20	-	49547840	49548019	49544304	49544448	49550065	49550189	2603	511,312,190	0,8,1	303,143,90	9,1,0	148	74	0.205999531116	1.0	1.0,0.951,0.99	0.944,0.986,1.0	0.004
ENSG00000124212	PTGIS	chr20	-	49550065	49550189	49544304	49544448	49568042	49568116	2604	0,14,6	0,3,6	13,2,2	0,0,2	148	74	1	1.0	NA,0.7,0.333	1.0,1.0,0.333	-0.261
ENSG00000064607	SUGP2	chr19	-	18991339	18991553	18990892	18991149	18994365	18994486	2606	0,0,2	0,2,1	0,0,0	0,0,1	148	74	1	1.0	NA,0.0,0.5	NA,NA,0.0	0.25
ENSG00000064607	SUGP2	chr19	-	18993637	18993740	18990887	18991149	18994365	18994486	2607	63,6,6	0,2,1	10,11,8	0,0,1	148	74	1	1.0	1.0,0.6,0.75	1.0,1.0,0.8	-0.15
ENSG00000064607	SUGP2	chr19	-	18993647	18993740	18990889	18991149	18994365	18995280	2608	63,6,5	0,2,1	10,10,10	0,0,1	148	74	1	1.0	1.0,0.6,0.714	1.0,1.0,0.833	-0.173
ENSG00000064607	SUGP2	chr19	-	19003495	19003608	19001612	19001674	19004167	19004269	2610	0,1,0	14,28,33	0,0,3	26,30,25	148	74	1	1.0	0.0,0.018,0.0	0.0,0.0,0.057	-0.013
ENSG00000064607	SUGP2	chr19	-	19009854	19010342	19008316	19008428	19019108	19019229	2612	340,249,260	0,0,1	156,169,184	0,0,0	148	74	1	1.0	1.0,1.0,0.992	1.0,1.0,1.0	-0.003
ENSG00000064607	SUGP2	chr19	-	19019108	19019229	19009854	19010342	19024618	19025456	2613	32,184,197	0,0,1	110,106,139	0,0,0	148	74	1	1.0	1.0,1.0,0.99	1.0,1.0,1.0	-0.003
ENSG00000064607	SUGP2	chr19	-	19024618	19026226	19019108	19019229	19030950	19031082	2614	12,138,125	0,4,0	58,66,82	0,0,0	148	74	0.420894758773	1.0	1.0,0.945,1.0	1.0,1.0,1.0	-0.018
ENSG00000064607	SUGP2	chr19	-	19030950	19031082	19024618	19026226	19033436	19033490	2615	124,166,303	0,0,0	236,87,207	0,0,1	148	74	1	1.0	1.0,1.0,1.0	1.0,1.0,0.99	0.003
ENSG00000124201	ZNFX1	chr20	-	49260462	49260577	49257416	49257664	49263333	49263483	2616	138,102,130	0,2,1	58,75,116	4,0,0	148	74	0.897897935377	1.0	1.0,0.962,0.985	0.879,1.0,1.0	0.023
ENSG00000124201	ZNFX1	chr20	-	49263333	49263483	49257416	49257664	49264715	49264864	2617	0,48,40	0,0,0	53,24,34	0,0,1	148	74	1	1.0	NA,1.0,1.0	1.0,1.0,0.944	0.019
ENSG00000124201	ZNFX1	chr20	-	49269941	49271750	49266134	49266266	49275778	49275879	2618	0,94,69	0,0,1	73,65,45	0,0,0	148	74	1	1.0	NA,1.0,0.972	1.0,1.0,1.0	-0.014
ENSG00000124228	DDX27	chr20	+	49230198	49230349	49228714	49228888	49233305	49233405	2619	0,11,19	0,0,0	33,42,36	0,0,1	148	74	1	1.0	NA,1.0,1.0	1.0,1.0,0.947	0.018
ENSG00000124228	DDX27	chr20	+	49231022	49231115	49230198	49230349	49233305	49233405	2620	0,0,1	0,7,16	0,0,2	31,37,28	148	74	1	1.0	NA,0.0,0.03	0.0,0.0,0.034	0.004
ENSG00000124198	ARFGEF2	chr20	+	48941198	48941229	48921710	48922010	48951322	48951469	2621	9,15,17	0,1,1	7,23,20	0,0,1	105	74	1	1.0	1.0,0.914,0.923	1.0,1.0,0.934	-0.032
ENSG00000124198	ARFGEF2	chr20	+	48941863	48941987	48941198	48941229	48951322	48951469	2622	2,52,69	0,0,1	36,47,51	0,0,0	148	74	1	1.0	1.0,1.0,0.972	1.0,1.0,1.0	-0.009
ENSG00000124198	ARFGEF2	chr20	+	48952704	48952884	48951322	48951469	48963829	48963898	2623	0,9,9	0,0,1	8,10,7	0,0,0	148	74	1	1.0	NA,1.0,0.818	1.0,1.0,1.0	-0.091
ENSG00000124198	ARFGEF2	chr20	+	48953555	48953790	48952704	48952884	48963829	48963898	2624	96,52,73	0,0,1	68,56,70	0,0,0	148	74	1	1.0	1.0,1.0,0.973	1.0,1.0,1.0	-0.009
ENSG00000124198	ARFGEF2	chr20	+	48971119	48971354	48969146	48969277	48972325	48972425	2625	91,42,30	0,0,4	44,55,41	0,0,0	148	74	0.537332455464	1.0	1.0,1.0,0.789	1.0,1.0,1.0	-0.07
ENSG00000124198	ARFGEF2	chr20	+	48974765	48974874	48973144	48973284	48976015	48976199	2626	312,36,76	0,3,1	109,79,63	4,3,2	148	74	0.0163254489703	0.264422551139255	1.0,0.857,0.974	0.932,0.929,0.94	0.01
ENSG00000124198	ARFGEF2	chr20	+	49018883	49018998	49017495	49017550	49023050	49023181	2627	27,29,60	0,0,0	51,80,53	0,0,1	148	74	1	1.0	1.0,1.0,1.0	1.0,1.0,0.964	0.012
ENSG00000124198	ARFGEF2	chr20	+	49023050	49023181	49018883	49018998	49025312	49025481	2628	4,47,50	0,0,1	107,51,47	4,0,3	148	74	0.0222455917292	0.3309148442402394	1.0,1.0,0.962	0.93,1.0,0.887	0.048
ENSG00000124198	ARFGEF2	chr20	+	49032048	49032166	49028529	49028668	49033022	49036693	2629	14,28,35	0,0,0	40,46,47	0,0,1	148	74	1	1.0	1.0,1.0,1.0	1.0,1.0,0.959	0.014
ENSG00000124151	NCOA3	chr20	+	47583182	47583261	47501886	47502019	47622228	47622330	2630	67,66,95	0,3,3	88,64,91	6,0,1	148	74	0.657751608965	1.0	1.0,0.917,0.941	0.88,1.0,0.978	0.0
ENSG00000124151	NCOA3	chr20	+	47623910	47624083	47622228	47622330	47625380	47625481	2631	554,307,283	0,0,0	417,297,265	0,3,0	148	74	1	1.0	1.0,1.0,1.0	1.0,0.98,1.0	0.007
ENSG00000124151	NCOA3	chr20	+	47633495	47633636	47627921	47628023	47634047	47634195	2632	43,45,76	0,1,0	113,76,89	1,0,1	148	74	1	1.0	1.0,0.957,1.0	0.983,1.0,0.978	-0.001
ENSG00000101040	ZMYND8	chr20	-	47212641	47212725	47209213	47210897	47220257	47220324	2633	58,99,152	0,11,8	91,85,90	3,2,2	148	74	0.030056708843	0.4074126872397808	1.0,0.818,0.905	0.938,0.955,0.957	-0.042
ENSG00000101040	ZMYND8	chr20	-	47212641	47212725	47209213	47210897	47221313	47221474	2634	58,30,72	0,2,1	40,27,35	4,12,4	148	74	16653.4	0.00027045970846130863	1.0,0.882,0.973	0.833,0.529,0.814	0.226
ENSG00000101040	ZMYND8	chr20	-	47220257	47220324	47209213	47210897	47221313	47221474	2635	63,20,18	0,2,1	17,10,9	4,12,4	141	74	5082.9	1.68943e+10	1.0,0.84,0.904	0.69,0.304,0.541	0.403
ENSG00000101040	ZMYND8	chr20	-	47220257	47220324	47212641	47212725	47221313	47221474	2636	63,80,90	0,2,0	64,65,63	0,0,1	141	74	1	1.0	1.0,0.955,1.0	1.0,1.0,0.971	-0.005
ENSG00000101040	ZMYND8	chr20	-	47221313	47221474	47212641	47212725	47224316	47224556	2637	55,30,18	0,0,0	21,28,22	1,0,0	148	74	1	1.0	1.0,1.0,1.0	0.913,1.0,1.0	0.029
ENSG00000101040	ZMYND8	chr20	-	47236325	47236516	47229725	47229806	47238895	47239138	2639	10,145,130	0,0,1	64,53,91	0,0,0	148	74	1	1.0	1.0,1.0,0.985	1.0,1.0,1.0	-0.005
ENSG00000101040	ZMYND8	chr20	-	47236325	47236516	47229725	47229806	47246007	47246517	2640	5,87,93	0,0,1	41,25,57	0,0,0	148	74	1	1.0	1.0,1.0,0.979	1.0,1.0,1.0	-0.007
ENSG00000101040	ZMYND8	chr20	-	47238757	47239138	47236325	47236516	47246007	47246517	2641	25,34,24	0,2,2	25,21,16	0,0,0	148	74	0.441545003186	1.0	1.0,0.895,0.857	1.0,1.0,1.0	-0.083
ENSG00000101040	ZMYND8	chr20	-	47238895	47239138	47229725	47229806	47246007	47246517	2642	0,1,5	0,0,1	5,1,3	0,0,0	148	74	1	1.0	NA,1.0,0.714	1.0,1.0,1.0	-0.143
ENSG00000101040	ZMYND8	chr20	-	47238895	47239138	47236325	47236516	47246007	47246517	2643	5,61,43	0,2,2	28,29,37	0,0,0	148	74	0.677233323132	1.0	1.0,0.938,0.915	1.0,1.0,1.0	-0.049
ENSG00000101040	ZMYND8	chr20	-	47246007	47246517	47236325	47236516	47249286	47249439	2644	32,185,180	0,2,1	94,130,114	0,0,1	148	74	1	1.0	1.0,0.979,0.989	1.0,1.0,0.983	-0.005
ENSG00000101040	ZMYND8	chr20	-	47262287	47262428	47249286	47249439	47276313	47276795	2645	230,149,121	0,1,0	122,104,112	0,1,1	148	74	1	1.0	1.0,0.987,1.0	1.0,0.981,0.982	0.008
ENSG00000101040	ZMYND8	chr20	-	47276313	47276795	47249286	47249439	47282101	47282217	2646	0,23,21	0,0,1	23,18,17	0,0,0	148	74	1	1.0	NA,1.0,0.913	1.0,1.0,1.0	-0.043
ENSG00000101040	ZMYND8	chr20	-	47287228	47287284	47283570	47283648	47290186	47290274	2647	14,53,43	0,0,1	37,44,42	0,0,1	130	74	1	1.0	1.0,1.0,0.961	1.0,1.0,0.96	0.0
ENSG00000101040	ZMYND8	chr20	-	47298728	47298872	47294665	47294779	47310055	47310204	2649	282,125,218	0,0,1	163,103,140	0,0,0	148	74	1	1.0	1.0,1.0,0.991	1.0,1.0,1.0	-0.003
ENSG00000101040	ZMYND8	chr20	-	47298728	47298947	47294665	47294779	47310055	47310204	2650	282,140,253	0,0,1	196,146,158	0,0,0	148	74	1	1.0	1.0,1.0,0.992	1.0,1.0,1.0	-0.003
ENSG00000101040	ZMYND8	chr20	-	47298728	47298947	47294665	47294779	47347855	47347926	2651	282,118,213	0,0,1	152,98,136	0,0,0	148	74	1	1.0	1.0,1.0,0.991	1.0,1.0,1.0	-0.003
ENSG00000101040	ZMYND8	chr20	-	47310055	47310204	47294665	47294779	47347855	47347926	2652	129,99,95	0,0,1	99,46,69	0,0,0	148	74	1	1.0	1.0,1.0,0.979	1.0,1.0,1.0	-0.007
ENSG00000101040	ZMYND8	chr20	-	47310055	47310204	47298728	47298947	47347855	47347926	2653	129,121,135	0,0,1	143,94,91	0,0,0	148	74	1	1.0	1.0,1.0,0.985	1.0,1.0,1.0	-0.005
ENSG00000101040	ZMYND8	chr20	-	47347855	47347926	47310055	47310204	47356656	47356670	2654	130,107,113	0,1,0	126,51,76	0,1,0	145	74	1	1.0	1.0,0.982,1.0	1.0,0.963,1.0	0.006
ENSG00000101040	ZMYND8	chr20	-	47349860	47349988	47347855	47347926	47355449	47355520	2655	0,1,0	0,1,5	0,0,0	2,1,5	148	74	1	1.0	NA,0.333,0.0	0.0,0.0,0.0	0.167
ENSG00000101040	ZMYND8	chr20	-	47355449	47355520	47347855	47347926	47356379	47356414	2656	0,1,5	8,0,0	3,1,5	0,1,0	145	74	0.0400976106473	0.5032792898565788	0.0,1.0,1.0	1.0,0.338,1.0	-0.113
ENSG00000101040	ZMYND8	chr20	-	47355449	47355520	47347855	47347926	47356656	47356684	2657	0,2,5	1,8,19	2,1,5	27,6,8	145	74	0.796001961951	1.0	0.0,0.113,0.118	0.036,0.078,0.242	-0.042
ENSG00000158296	SLC13A3	chr20	-	46599970	46600037	46596156	46596342	46610445	46610609	2660	0,11,4	0,0,0	0,9,2	0,1,0	141	74	1	1.0	NA,1.0,1.0	NA,0.825,1.0	0.088
ENSG00000198185	ZNF334	chr20	-	46506306	46506458	46504613	46504740	46512081	46512140	2662	0,2,3	0,3,3	2,0,2	3,0,3	148	74	1	1.0	NA,0.25,0.333	0.25,NA,0.25	0.041
ENSG00000198185	ZNF334	chr20	-	46509604	46509751	46504613	46504740	46512081	46512140	2663	0,0,0	0,3,3	8,0,0	3,0,3	148	74	1	1.0	NA,0.0,0.0	0.571,NA,0.0	-0.285
ENSG00000198185	ZNF334	chr20	-	46512081	46512140	46504613	46504740	46512539	46513559	2664	0,3,3	0,0,2	3,0,4	3,2,0	133	74	1	1.0	NA,1.0,0.455	0.357,0.0,1.0	0.275
ENSG00000198185	ZNF334	chr20	-	46512081	46512140	46504613	46504740	46513409	46513554	2665	0,3,3	0,0,0	9,0,3	4,0,0	133	74	1	1.0	NA,1.0,1.0	0.556,NA,1.0	0.222
ENSG00000062598	ELMO2	chr20	-	46374535	46374640	46374331	46374440	46375235	46375370	2668	5,17,10	0,2,0	11,17,8	0,1,0	148	74	1	1.0	1.0,0.81,1.0	1.0,0.895,1.0	-0.028
ENSG00000062598	ELMO2	chr20	-	46387337	46387431	46386123	46386275	46389038	46389220	2669	0,2,2	0,0,0	5,0,4	2,0,0	148	74	1	1.0	NA,1.0,1.0	0.556,NA,1.0	0.222
ENSG00000062598	ELMO2	chr20	-	46387337	46387437	46386123	46386275	46389038	46389220	2670	0,13,12	0,0,0	12,4,10	2,0,0	148	74	1	1.0	NA,1.0,1.0	0.75,1.0,1.0	0.083
ENSG00000062598	ELMO2	chr20	-	46393528	46393601	46393092	46393143	46394048	46394089	2671	0,117,97	0,2,5	68,94,80	1,0,1	147	74	1	1.0	NA,0.967,0.907	0.972,1.0,0.976	-0.046
ENSG00000062598	ELMO2	chr20	-	46398696	46398771	46389038	46389220	46406547	46406559	2672	0,4,10	3,0,0	10,1,14	0,0,0	148	74	0.0511326662655	0.5969791328545918	0.0,1.0,1.0	1.0,1.0,1.0	-0.333
ENSG00000062598	ELMO2	chr20	-	46398696	46398771	46394404	46394503	46406547	46406559	2673	0,16,17	6,5,4	16,2,20	2,1,4	148	74	0.0443366009499	0.5395470111019868	0.0,0.615,0.68	0.8,0.5,0.714	-0.24
ENSG00000062598	ELMO2	chr20	-	46398696	46398771	46394404	46394532	46406547	46406559	2674	0,21,24	0,0,5	27,10,25	1,1,4	148	74	1	1.0	NA,1.0,0.706	0.931,0.833,0.758	0.012
ENSG00000100979	PLTP	chr20	-	45906267	45906359	45902439	45902604	45907691	45907755	2678	139,107,94	0,0,0	113,95,97	0,2,0	148	74	1	1.0	1.0,1.0,1.0	1.0,0.96,1.0	0.013
ENSG00000100979	PLTP	chr20	-	45909515	45909671	45907840	45907904	45909941	45910070	2679	841,400,310	14,4,4	421,371,332	3,4,5	148	74	0.331940012954	1.0	0.968,0.98,0.975	0.986,0.979,0.971	-0.004
ENSG00000100979	PLTP	chr20	-	45909941	45910070	45907840	45907904	45911151	45911251	2680	129,235,155	21,12,5	189,126,119	14,13,11	148	74	0.548686635708	1.0	0.754,0.907,0.939	0.871,0.829,0.844	0.019
ENSG00000064601	CTSA	chr20	+	45892272	45892323	45891568	45892027	45892397	45892484	2682	55,84,43	0,0,0	77,41,53	1,0,1	125	74	1	1.0	1.0,1.0,1.0	0.979,1.0,0.969	0.017
ENSG00000101473	ACOT8	chr20	-	45848449	45848675	45842022	45844420	45857187	45857371	2692	60,28,28	0,3,0	25,39,31	0,0,0	148	74	0.790399217021	1.0	1.0,0.824,1.0	1.0,1.0,1.0	-0.059
ENSG00000101473	ACOT8	chr20	-	45853922	45853979	45848532	45848675	45855158	45855292	2693	0,0,1	0,26,12	1,0,0	18,31,12	131	74	1	1.0	NA,0.0,0.045	0.03,0.0,0.0	0.012
ENSG00000101473	ACOT8	chr20	-	45853922	45853984	45848449	45848675	45855158	45855292	2694	0,2,1	0,26,12	4,1,0	18,31,12	136	74	1	1.0	NA,0.04,0.043	0.108,0.017,0.0	-0.0
ENSG00000101473	ACOT8	chr20	-	45855158	45855292	45848449	45848675	45857187	45857196	2695	55,58,43	0,3,1	50,71,32	2,9,8	148	74	0.000291743266394	0.013491223397246016	1.0,0.906,0.956	0.926,0.798,0.667	0.157
ENSG00000100330	MTMR3	chr22	+	29957035	29957088	29883168	29883359	29970975	29971062	2696	205,68,53	0,1,1	36,78,48	0,0,0	127	74	1	1.0	1.0,0.975,0.969	1.0,1.0,1.0	-0.019
ENSG00000100330	MTMR3	chr22	+	29970975	29971062	29957035	29957088	29978424	29978531	2697	97,39,22	0,0,0	17,55,30	0,0,1	148	74	1	1.0	1.0,1.0,1.0	1.0,1.0,0.938	0.021
ENSG00000100330	MTMR3	chr22	+	29970975	29971062	29957035	29957088	29978441	29978531	2698	106,54,33	0,6,7	56,72,53	2,7,4	148	74	0.831723349013	1.0	1.0,0.818,0.702	0.933,0.837,0.869	-0.04
ENSG00000100330	MTMR3	chr22	+	29988479	29988562	29978935	29979052	29991503	29991628	2699	112,64,52	0,0,0	82,88,55	3,0,0	148	74	0.845599350373	1.0	1.0,1.0,1.0	0.932,1.0,1.0	0.023
ENSG00000100330	MTMR3	chr22	+	29991503	29991670	29988479	29988562	29998760	29998857	2700	53,37,29	0,0,0	55,60,25	0,1,0	148	74	1	1.0	1.0,1.0,1.0	1.0,0.968,1.0	0.011
ENSG00000100330	MTMR3	chr22	+	30022028	30022139	30019479	30020884	30022608	30022697	2701	0,10,4	0,2,0	9,11,11	0,2,0	148	74	1	1.0	NA,0.714,1.0	1.0,0.733,1.0	-0.054
ENSG00000100330	MTMR3	chr22	+	30023456	30023483	30022608	30022697	30025629	30026037	2702	0,14,12	0,2,3	17,6,5	5,9,11	101	74	1	1.0	NA,0.837,0.746	0.714,0.328,0.25	0.361
ENSG00000124104	SNX21	chr20	+	45840447	45840458	45834576	45835116	45840638	45840907	2706	0,4,0	0,21,14	4,3,0	17,16,12	85	74	1	1.0	NA,0.142,0.0	0.17,0.14,0.0	-0.032
ENSG00000175063	UBE2C	chr20	+	45814383	45814470	45813436	45813464	45815540	45815745	2708	75,95,109	0,10,2	76,117,57	0,2,1	148	74	0.00350917520502	0.08619766161799705	1.0,0.826,0.965	1.0,0.967,0.966	-0.047
ENSG00000175063	UBE2C	chr20	+	45814383	45814470	45813436	45813464	45815853	45815913	2709	47,12,20	0,1,0	11,11,13	1,0,0	148	74	1	1.0	1.0,0.857,1.0	0.846,1.0,1.0	0.004
ENSG00000175063	UBE2C	chr20	+	45815389	45815540	45813436	45813464	45815853	45815913	2710	0,0,0	0,1,0	0,0,1	1,0,0	148	74	1	1.0	NA,0.0,NA	0.0,NA,1.0	-0.5
ENSG00000175063	UBE2C	chr20	+	45815442	45815745	45814409	45814470	45815853	45815913	2712	23,42,69	0,0,0	48,35,54	0,1,0	148	74	1	1.0	1.0,1.0,1.0	1.0,0.946,1.0	0.018
ENSG00000175063	UBE2C	chr20	+	45815540	45815745	45813436	45813464	45815853	45815913	2713	23,52,71	0,1,0	48,37,55	1,0,0	148	74	1	1.0	1.0,0.963,1.0	0.96,1.0,1.0	0.001
ENSG00000175063	UBE2C	chr20	+	45815540	45815745	45814383	45814470	45815853	45815913	2714	51,125,158	0,0,0	113,142,98	0,1,0	148	74	1	1.0	1.0,1.0,1.0	1.0,0.986,1.0	0.005
ENSG00000124155	PIGT	chr20	+	45416516	45416654	45416106	45416343	45419294	45419395	2718	14,31,13	0,4,0	9,13,16	1,1,0	148	74	0.298405104516	1.0	1.0,0.795,1.0	0.818,0.867,1.0	0.037
ENSG00000124155	PIGT	chr20	+	45416516	45416694	45416096	45416343	45419294	45419395	2722	14,28,13	0,4,0	8,10,16	1,1,0	148	74	0.284100239621	1.0	1.0,0.778,1.0	0.8,0.833,1.0	0.048
ENSG00000124155	PIGT	chr20	+	45416516	45416694	45416096	45416343	45419503	45419590	2723	14,28,13	0,5,0	8,10,16	0,0,0	148	74	0.0501996932831	0.5899712019437033	1.0,0.737,1.0	1.0,1.0,1.0	-0.088
ENSG00000124155	PIGT	chr20	+	45416516	45418979	45416126	45416343	45419294	45419395	2725	113,74,59	0,4,0	91,69,73	1,1,0	148	74	0.746568014087	1.0	1.0,0.902,1.0	0.978,0.972,1.0	-0.016
ENSG00000124155	PIGT	chr20	+	45418771	45418979	45416312	45416343	45419294	45419395	2726	99,46,46	0,4,0	83,59,57	1,1,0	148	74	0.74643723292	1.0	1.0,0.852,1.0	0.976,0.967,1.0	-0.03
ENSG00000124155	PIGT	chr20	+	45418771	45418979	45416516	45416654	45419294	45419395	2727	99,46,46	0,3,0	83,59,57	1,3,0	148	74	0.500423783471	1.0	1.0,0.885,1.0	0.976,0.908,1.0	0.0
ENSG00000124155	PIGT	chr20	+	45418851	45418979	45416122	45416343	45419294	45419395	2730	99,46,46	0,4,0	83,59,57	1,1,0	148	74	0.74643723292	1.0	1.0,0.852,1.0	0.976,0.967,1.0	-0.03
ENSG00000124155	PIGT	chr20	+	45418851	45418979	45416516	45416654	45419294	45419395	2733	99,46,46	0,3,0	83,59,57	1,3,0	148	74	0.500423783471	1.0	1.0,0.885,1.0	0.976,0.908,1.0	0.0
ENSG00000124155	PIGT	chr20	+	45419294	45419395	45416083	45416343	45419503	45419590	2738	32,33,30	0,5,0	41,38,20	0,0,0	148	74	0.124100880326	1.0	1.0,0.767,1.0	1.0,1.0,1.0	-0.078
ENSG00000124155	PIGT	chr20	+	45420331	45420429	45416153	45416343	45420527	45420632	2743	480,237,157	0,0,0	225,235,233	1,0,0	148	74	1	1.0	1.0,1.0,1.0	0.991,1.0,1.0	0.003
ENSG00000124155	PIGT	chr20	+	45421382	45421533	45420527	45420693	45424215	45424381	2744	233,30,26	0,0,2	24,23,22	3,0,3	148	74	0.00589348823763	0.1248998229504474	1.0,1.0,0.867	0.8,1.0,0.786	0.094
ENSG00000124155	PIGT	chr20	+	45421382	45421583	45420507	45420693	45424215	45424262	2745	417,96,80	0,0,2	114,89,95	3,0,3	148	74	0.259984121937	1.0	1.0,1.0,0.952	0.95,1.0,0.941	0.02
ENSG00000124155	PIGT	chr20	+	45421382	45421664	45420527	45420693	45424215	45424381	2746	233,30,26	0,0,2	24,23,22	3,0,3	148	74	0.00589348823763	0.1248998229504474	1.0,1.0,0.867	0.8,1.0,0.786	0.094
ENSG00000124145	SDC4	chr20	-	45335781	45335920	45333022	45333069	45348324	45348424	2750	191,260,294	0,11,7	339,314,365	20,8,11	148	74	0.0761388064625	0.7898039780901983	1.0,0.922,0.955	0.894,0.952,0.943	0.029
ENSG00000025772	TOMM34	chr20	-	44948729	44948877	44943452	44943579	44951832	44952002	2752	63,21,35	0,1,1	47,34,39	0,0,2	148	74	1	1.0	1.0,0.913,0.946	1.0,1.0,0.907	-0.016
ENSG00000168734	PKIG	chr20	+	44582584	44582731	44531784	44531978	44589796	44589866	2753	169,67,91	511,255,406	46,38,56	434,206,334	148	74	264206	0.0003797431393220248	0.142,0.116,0.101	0.05,0.084,0.077	0.049
ENSG00000168734	PKIG	chr20	+	44585099	44585204	44582584	44582731	44589796	44589866	2754	0,4,20	169,63,79	12,8,2	40,35,48	148	74	0.0278666714114	0.3883899746993612	0.0,0.031,0.112	0.13,0.103,0.02	-0.037
ENSG00000168734	PKIG	chr20	+	44598615	44598890	44589796	44589866	44614533	44614707	2755	0,0,1	18,41,56	0,0,0	45,26,32	148	74	1	1.0	0.0,0.0,0.009	0.0,0.0,0.0	0.003
ENSG00000168734	PKIG	chr20	+	44614533	44614707	44589796	44589866	44618284	44619037	2756	31,115,191	0,0,1	142,193,155	0,0,0	148	74	1	1.0	1.0,1.0,0.99	1.0,1.0,1.0	-0.003
ENSG00000132824	SERINC3	chr20	-	44519311	44519414	44513892	44514040	44521912	44522054	2757	0,0,0	88,71,45	0,3,0	45,46,39	148	74	1	1.0	0.0,0.0,0.0	0.0,0.032,0.0	-0.011
ENSG00000101052	IFT52	chr20	+	43642478	43642624	43637144	43637253	43646935	43647222	2762	55,43,19	0,2,0	41,25,18	0,0,1	148	74	1	1.0	1.0,0.915,1.0	1.0,1.0,0.9	0.005
ENSG00000172270	BSG	chr19	+	577773	578121	572595	572701	579499	579629	2763	0,0,0	330,274,361	0,2,1	445,251,387	148	74	1	1.0	0.0,0.0,0.0	0.0,0.004,0.001	-0.002
ENSG00000172270	BSG	chr19	+	579499	579656	572593	572701	580378	580461	2766	669,627,685	0,0,0	706,871,931	0,1,0	148	74	1	1.0	1.0,1.0,1.0	1.0,0.998,1.0	0.001
ENSG00000172270	BSG	chr19	+	579508	579656	572609	572701	580378	580461	2767	339,353,324	0,0,0	262,621,545	0,1,0	148	74	1	1.0	1.0,1.0,1.0	1.0,0.997,1.0	0.001
ENSG00000172270	BSG	chr19	+	579523	579656	572571	572701	580378	580461	2768	339,353,324	0,0,0	261,621,545	0,1,0	148	74	1	1.0	1.0,1.0,1.0	1.0,0.997,1.0	0.001
ENSG00000172270	BSG	chr19	+	580378	580461	572571	572701	580645	580775	2769	568,701,758	0,1,0	575,1017,1005	0,2,1	148	74	1	1.0	1.0,0.997,1.0	1.0,0.996,0.998	0.001
ENSG00000288000	AL031681.2	chr20	+	43515008	43515159	43514634	43514776	43515291	43515415	2770	0,10,2	0,1,0	0,1,3	0,0,0	148	74	1	1.0	NA,0.833,1.0	NA,1.0,1.0	-0.084
ENSG00000288000	AL031681.2	chr20	+	43515008	43515159	43514634	43514776	43516092	43516177	2771	0,9,4	0,0,1	0,0,3	0,0,0	148	74	1	1.0	NA,1.0,0.667	NA,NA,1.0	-0.166
ENSG00000288000	AL031681.2	chr20	+	43515291	43515415	43514634	43514776	43516092	43516177	2772	26,4,13	0,0,1	16,9,6	0,0,0	148	74	1	1.0	1.0,1.0,0.867	1.0,1.0,1.0	-0.044
ENSG00000185513	L3MBTL1	chr20	+	43515291	43515415	43514953	43515159	43516092	43516177	2773	26,6,14	0,2,3	16,10,6	0,0,0	148	74	0.0143023994133	0.23981132973177952	1.0,0.6,0.7	1.0,1.0,1.0	-0.233
ENSG00000105173	CCNE1	chr19	+	29812531	29812578	29811990	29812152	29812688	29812776	2778	27,48,37	0,2,1	11,45,37	6,1,7	121	74	0.000398722662522	0.01698590482743922	1.0,0.936,0.958	0.529,0.965,0.764	0.212
ENSG00000105173	CCNE1	chr19	+	29820701	29820848	29817405	29817541	29821721	29821768	2779	170,60,55	0,0,2	37,37,46	0,3,0	148	74	0.802155101927	1.0	1.0,1.0,0.932	1.0,0.86,1.0	0.024
ENSG00000105173	CCNE1	chr19	+	29821995	29822130	29821721	29821817	29822239	29822351	2780	9,19,10	0,0,2	8,13,15	0,0,0	148	74	1	1.0	1.0,1.0,0.714	1.0,1.0,1.0	-0.095
ENSG00000174306	ZHX3	chr20	-	41201285	41201384	41178447	41185201	41202056	41204041	2781	0,2,2	5,7,15	1,0,1	12,21,13	148	74	1	1.0	0.0,0.125,0.062	0.04,0.0,0.037	0.037
ENSG00000174306	ZHX3	chr20	-	41202056	41205066	41178447	41185201	41268978	41269083	2782	5,8,16	0,0,0	12,21,13	0,0,2	148	74	1	1.0	1.0,1.0,1.0	1.0,1.0,0.765	0.078
ENSG00000174306	ZHX3	chr20	-	41202056	41205066	41178447	41185201	41268989	41269083	2783	5,7,17	0,0,1	12,21,18	0,1,1	148	74	1	1.0	1.0,1.0,0.895	1.0,0.913,0.9	0.027
ENSG00000174306	ZHX3	chr20	-	41238687	41238796	41204244	41205066	41268989	41269083	2787	0,0,1	0,0,2	4,3,0	0,0,5	148	74	1	1.0	NA,NA,0.2	1.0,1.0,0.0	-0.467
ENSG00000174306	ZHX3	chr20	-	41267462	41267612	41202056	41205066	41268989	41269083	2794	0,1,0	0,0,2	0,1,0	0,0,5	148	74	1	1.0	NA,1.0,0.0	NA,1.0,0.0	0.0
ENSG00000170471	RALGAPB	chr20	+	38535073	38535207	38532729	38532859	38539775	38539958	2802	67,74,45	0,0,0	83,46,54	2,0,6	148	74	0.00378154050212	0.0904508203460607	1.0,1.0,1.0	0.954,1.0,0.818	0.076
ENSG00000170471	RALGAPB	chr20	+	38535085	38535207	38532729	38532859	38539775	38539958	2803	67,74,46	0,0,0	70,46,57	2,0,6	148	74	0.00297456409049	0.07592991279948393	1.0,1.0,1.0	0.946,1.0,0.826	0.076
ENSG00000174365	SNHG11	chr20	+	38447929	38448093	38446886	38447623	38448661	38448730	2804	0,0,0	0,3,1	0,1,0	0,0,1	148	74	1	1.0	NA,0.0,0.0	NA,1.0,0.0	-0.5
ENSG00000196756	SNHG17	chr20	-	38422086	38422241	38421005	38421098	38426418	38426503	2808	0,1,1	0,8,4	1,3,4	3,0,1	148	74	1	1.0	NA,0.059,0.111	0.143,1.0,0.667	-0.518
ENSG00000196756	SNHG17	chr20	-	38422091	38422241	38421005	38421098	38426418	38426503	2811	0,1,4	0,8,4	1,3,4	3,0,1	148	74	1	1.0	NA,0.059,0.333	0.143,1.0,0.667	-0.407
ENSG00000196756	SNHG17	chr20	-	38422095	38422241	38421005	38421098	38426418	38426503	2813	0,5,1	0,8,4	1,3,4	3,0,1	148	74	1	1.0	NA,0.238,0.111	0.143,1.0,0.667	-0.429
ENSG00000196756	SNHG17	chr20	-	38425934	38426052	38421005	38421098	38426418	38426503	2818	0,0,0	0,8,4	0,1,0	3,0,1	148	74	1	1.0	NA,0.0,0.0	0.0,1.0,0.0	-0.333
ENSG00000196756	SNHG17	chr20	-	38425934	38426052	38421005	38422241	38426418	38426503	2819	0,0,0	0,1,1	0,1,0	1,3,4	148	74	1	1.0	NA,0.0,0.0	0.0,0.143,0.0	-0.048
ENSG00000101413	RPRD1B	chr20	+	38040434	38040564	38033745	38034098	38048347	38048481	2827	0,27,26	0,0,0	45,32,21	0,1,0	148	74	1	1.0	NA,1.0,1.0	1.0,0.941,1.0	0.02
ENSG00000101413	RPRD1B	chr20	+	38048347	38048481	38040434	38040564	38057531	38057644	2828	19,65,51	0,0,2	90,68,50	0,2,2	148	74	0.316343285368	1.0	1.0,1.0,0.927	1.0,0.944,0.926	0.019
ENSG00000132821	VSTM2L	chr20	+	37933538	37933589	37931634	37931804	37943980	37945350	2830	0,5,5	0,0,1	2,5,4	0,0,0	125	74	1	1.0	NA,1.0,0.747	1.0,1.0,1.0	-0.127
ENSG00000053438	NNAT	chr20	+	37522357	37522433	37521260	37521403	37522666	37523342	2832	104,18,19	0,16,1	7,5,5	9,6,4	148	74	0.000100809274071	0.006142018766623383	1.0,0.36,0.905	0.28,0.294,0.385	0.435
ENSG00000053438	NNAT	chr20	+	37522357	37522438	37521249	37521403	37522666	37523690	2833	104,26,23	0,16,1	10,13,10	9,6,4	148	74	0.00119685233308	0.03888916929115747	1.0,0.448,0.92	0.357,0.52,0.556	0.312
ENSG00000166619	BLCAP	chr20	-	37521318	37521409	37518939	37519350	37527792	37527878	2834	0,2,1	133,110,197	0,4,2	140,89,200	148	74	1	1.0	0.0,0.009,0.003	0.0,0.022,0.005	-0.005
ENSG00000166619	BLCAP	chr20	-	37521318	37521451	37517417	37519350	37527792	37527878	2835	0,4,1	133,110,197	4,4,3	140,89,200	148	74	0.787776075918	1.0	0.0,0.018,0.003	0.014,0.022,0.007	-0.007
ENSG00000149636	DSN1	chr20	-	36771424	36771473	36770872	36770977	36773661	36773720	2839	0,17,16	0,1,0	6,13,22	0,0,0	123	74	1	1.0	NA,0.911,1.0	1.0,1.0,1.0	-0.044
ENSG00000149636	DSN1	chr20	-	36771424	36771473	36770872	36771193	36773661	36773720	2840	0,26,23	0,2,1	10,19,25	1,1,1	123	74	1	1.0	NA,0.887,0.933	0.857,0.92,0.938	0.005
ENSG00000101084	RAB5IF	chr20	+	36607889	36608000	36607714	36607818	36609600	36609730	2841	9,1,2	102,83,54	5,1,0	110,42,66	148	74	0.152851093797	1.0	0.042,0.006,0.018	0.022,0.012,0.0	0.011
ENSG00000101335	MYL9	chr20	+	36548031	36548193	36544858	36545068	36549076	36551447	2846	1936,1768,2157	0,4,5	1077,1185,722	0,1,6	148	74	1	1.0	1.0,0.995,0.995	1.0,0.998,0.984	0.003
ENSG00000244005	NFS1	chr20	-	35672754	35672844	35668051	35669685	35673600	35673684	2852	0,32,28	0,0,0	56,36,46	0,0,1	148	74	1	1.0	NA,1.0,1.0	1.0,1.0,0.958	0.014
ENSG00000244005	NFS1	chr20	-	35692248	35692296	35690525	35690565	35696376	35696460	2855	0,0,2	0,18,16	1,0,0	19,4,12	122	74	1	1.0	NA,0.0,0.07	0.031,0.0,0.0	0.025
ENSG00000244005	NFS1	chr20	-	35692248	35692370	35690412	35690565	35696376	35696460	2856	0,0,2	0,18,16	1,0,0	19,4,12	148	74	1	1.0	NA,0.0,0.059	0.026,0.0,0.0	0.021
ENSG00000088340	FER1L4	chr20	-	35567600	35567654	35565099	35565227	35576166	35576283	2860	0,1,0	0,2,0	0,0,0	2,0,3	128	74	1	1.0	NA,0.224,NA	0.0,NA,0.0	0.224
ENSG00000126001	CEP250	chr20	+	35458303	35458374	35455163	35455242	35459982	35460105	2866	0,12,19	0,0,1	10,13,13	2,0,0	145	74	1	1.0	NA,1.0,0.907	0.718,1.0,1.0	0.047
ENSG00000126001	CEP250	chr20	+	35458303	35458374	35455174	35455237	35459982	35460105	2867	0,10,12	0,0,0	4,13,11	1,0,0	145	74	1	1.0	NA,1.0,1.0	0.671,1.0,1.0	0.11
ENSG00000126001	CEP250	chr20	+	35463574	35463631	35462264	35462553	35465742	35465825	2869	0,15,31	0,1,0	4,19,32	0,0,0	131	74	1	1.0	NA,0.894,1.0	1.0,1.0,1.0	-0.053
ENSG00000126001	CEP250	chr20	+	35474793	35474852	35474000	35474052	35475501	35475646	2870	0,4,0	0,0,7	0,0,4	2,0,1	133	74	1	1.0	NA,1.0,0.0	0.0,NA,0.69	0.155
ENSG00000126001	CEP250	chr20	+	35477870	35478101	35476448	35476595	35479230	35479424	2872	0,6,12	0,3,0	11,19,9	0,0,0	148	74	1	1.0	NA,0.5,1.0	1.0,1.0,1.0	-0.25
ENSG00000126001	CEP250	chr20	+	35500048	35500169	35498594	35498716	35501844	35501966	2873	33,71,74	0,0,1	47,55,89	0,1,2	148	74	0.506541685028	1.0	1.0,1.0,0.974	1.0,0.965,0.957	0.017
ENSG00000126001	CEP250	chr20	+	35507737	35507851	35502389	35505005	35508034	35508190	2874	0,21,17	0,0,0	8,20,20	1,0,0	148	74	1	1.0	NA,1.0,1.0	0.8,1.0,1.0	0.067
ENSG00000242372	EIF6	chr20	-	35280653	35280829	35279941	35280118	35284175	35284261	2875	26,69,58	17,0,8	54,51,70	7,4,13	148	74	0.936035455843	1.0	0.433,1.0,0.784	0.794,0.864,0.729	-0.057
ENSG00000126005	MMP24OS	chr20	-	35236080	35236191	35217824	35218061	35272004	35272145	2877	0,2,1	0,1,2	5,8,3	0,7,2	148	74	1	1.0	NA,0.5,0.2	1.0,0.364,0.429	-0.248
ENSG00000126005	MMP24OS	chr20	-	35236080	35236191	35224743	35224952	35272004	35272145	2878	0,2,1	0,3,1	5,8,3	1,0,0	148	74	1	1.0	NA,0.25,0.333	0.714,1.0,1.0	-0.613
ENSG00000126005	MMP24OS	chr20	-	35276155	35276314	35272004	35272145	35277389	35277932	2879	0,2,0	0,0,2	0,0,0	0,0,1	148	74	1	1.0	NA,1.0,0.0	NA,NA,0.0	0.5
ENSG00000126005	MMP24OS	chr20	-	35276155	35276314	35272004	35272145	35278008	35278103	2880	0,0,0	0,0,1	0,0,1	0,0,2	148	74	1	1.0	NA,NA,0.0	NA,NA,0.2	-0.2
ENSG00000126005	MMP24OS	chr20	-	35277389	35277932	35272004	35272145	35278008	35278027	2881	119,18,12	0,0,1	8,6,6	0,0,2	148	74	1	1.0	1.0,1.0,0.857	1.0,1.0,0.6	0.086
ENSG00000126005	MMP24OS	chr20	-	35277389	35277932	35276155	35276314	35278008	35278027	2882	119,20,10	0,0,0	8,6,5	0,0,1	148	74	1	1.0	1.0,1.0,1.0	1.0,1.0,0.714	0.095
ENSG00000131069	ACSS2	chr20	+	34908904	34908943	34882793	34882989	34913095	34913187	2885	0,0,0	0,14,26	0,0,1	34,11,18	113	74	1	1.0	NA,0.0,0.0	0.0,0.0,0.035	-0.012
ENSG00000131069	ACSS2	chr20	+	34915217	34915256	34914322	34914437	34919434	34919572	2886	0,0,1	22,3,6	0,0,0	10,18,7	113	74	1	1.0	0.0,0.0,0.098	0.0,0.0,0.0	0.033
ENSG00000131069	ACSS2	chr20	+	34926104	34926281	34925697	34925766	34926876	34926938	2887	32,48,50	0,2,0	53,29,35	0,0,0	148	74	1	1.0	1.0,0.923,1.0	1.0,1.0,1.0	-0.026
ENSG00000101464	PIGU	chr20	-	34581547	34581672	34575103	34575246	34588452	34588607	2888	0,2,10	0,0,0	11,3,16	0,4,0	148	74	1	1.0	NA,1.0,1.0	1.0,0.273,1.0	0.242
ENSG00000101464	PIGU	chr20	-	34585436	34585580	34581547	34581672	34588452	34588607	2889	19,88,62	0,0,0	119,67,100	0,0,6	148	74	0.248927156598	1.0	1.0,1.0,1.0	1.0,1.0,0.893	0.036
ENSG00000101464	PIGU	chr20	-	34616041	34616139	34588452	34588607	34634614	34634715	2890	167,38,50	0,0,1	57,38,29	7,0,0	148	74	0.00594665197927	0.12550185196350147	1.0,1.0,0.962	0.803,1.0,1.0	0.053
ENSG00000131067	GGT7	chr20	-	34859968	34860042	34859442	34859639	34860253	34860321	2893	32,18,14	0,0,1	13,14,18	0,0,0	148	74	1	1.0	1.0,1.0,0.875	1.0,1.0,1.0	-0.042
ENSG00000131067	GGT7	chr20	-	34863679	34863730	34863312	34863548	34872646	34872822	2894	0,5,0	0,11,3	1,1,0	4,1,2	125	74	1	1.0	NA,0.212,0.0	0.129,0.372,0.0	-0.061
ENSG00000078747	ITCH	chr20	+	34365459	34365576	34363305	34363349	34369393	34369470	2895	0,1,1	98,22,40	4,1,0	36,29,32	148	74	0.487198068255	1.0	0.0,0.022,0.012	0.053,0.017,0.0	-0.012
ENSG00000078747	ITCH	chr20	+	34392736	34392914	34369393	34369470	34393790	34393881	2896	0,0,0	0,21,11	0,1,0	13,12,19	148	74	1	1.0	NA,0.0,0.0	0.0,0.04,0.0	-0.013
ENSG00000078747	ITCH	chr20	+	34393769	34393881	34369393	34369470	34408650	34408792	2897	235,111,136	0,0,2	137,96,90	1,1,1	148	74	1	1.0	1.0,1.0,0.971	0.986,0.98,0.978	0.009
ENSG00000078747	ITCH	chr20	+	34393790	34393881	34369393	34369470	34408650	34408792	2898	235,127,141	0,0,2	144,108,107	1,1,1	148	74	1	1.0	1.0,1.0,0.972	0.986,0.982,0.982	0.007
ENSG00000078747	ITCH	chr20	+	34397207	34397321	34393790	34393881	34408650	34408792	2899	0,8,5	235,107,130	0,1,4	133,96,88	148	74	0.938332039161	1.0	0.0,0.036,0.019	0.0,0.005,0.022	0.009
ENSG00000078747	ITCH	chr20	+	34412514	34412639	34408650	34408792	34413741	34413879	2901	116,89,96	0,0,1	135,145,108	0,0,0	148	74	1	1.0	1.0,1.0,0.98	1.0,1.0,1.0	-0.007
ENSG00000078747	ITCH	chr20	+	34417116	34417239	34413741	34413879	34424479	34424525	2902	0,2,2	72,71,93	2,3,3	90,85,60	148	74	0.640929832528	1.0	0.0,0.014,0.011	0.011,0.017,0.024	-0.009
ENSG00000078747	ITCH	chr20	+	34417116	34417239	34413741	34413879	34438473	34438631	2903	0,0,1	0,0,6	0,2,0	1,1,2	148	74	1	1.0	NA,NA,0.077	0.0,0.5,0.0	-0.09
ENSG00000078747	ITCH	chr20	+	34424479	34424525	34413741	34413879	34438473	34438501	2904	141,116,159	0,0,6	167,176,149	1,1,2	120	74	0.664112863173	1.0	1.0,1.0,0.942	0.99,0.991,0.979	-0.006
ENSG00000078747	ITCH	chr20	+	34424479	34424525	34417116	34417239	34438473	34438501	2905	69,48,69	0,0,1	79,94,92	0,0,0	120	74	1	1.0	1.0,1.0,0.977	1.0,1.0,1.0	-0.008
ENSG00000078747	ITCH	chr20	+	34442207	34442303	34440154	34440344	34445286	34445461	2906	217,202,211	0,0,0	246,209,184	1,0,0	148	74	1	1.0	1.0,1.0,1.0	0.992,1.0,1.0	0.003
ENSG00000101444	AHCY	chr20	-	34285439	34285634	34280267	34281165	34290331	34290449	2907	152,84,70	0,0,0	74,85,75	0,1,0	148	74	1	1.0	1.0,1.0,1.0	1.0,0.977,1.0	0.008
ENSG00000125977	EIF2S2	chr20	-	34093674	34093731	34090516	34090602	34096656	34096805	2908	620,127,146	14,11,9	317,153,170	17,7,10	131	74	0.323192666713	1.0	0.962,0.867,0.902	0.913,0.925,0.906	-0.004
ENSG00000267827	AC011468.2	chr19	-	52169647	52169785	52168057	52168152	52171335	52171469	2912	41,17,18	0,0,0	10,4,17	3,0,1	148	74	0.111052992433	1.0	1.0,1.0,1.0	0.625,1.0,0.895	0.16
ENSG00000078699	CBFA2T2	chr20	+	33573973	33574261	33490116	33490301	33606955	33607099	2915	0,0,0	0,12,9	0,2,0	3,12,12	148	74	1	1.0	NA,0.0,0.0	0.0,0.077,0.0	-0.026
ENSG00000078699	CBFA2T2	chr20	+	33601829	33601905	33573973	33574261	33606955	33607099	2917	0,2,0	0,0,0	0,0,0	0,2,0	148	74	1	1.0	NA,1.0,NA	NA,0.0,NA	1.0
ENSG00000078699	CBFA2T2	chr20	+	33619516	33619606	33611093	33611335	33623114	33623296	2918	26,7,12	0,1,0	22,20,18	0,0,1	148	74	1	1.0	1.0,0.778,1.0	1.0,1.0,0.9	-0.041
ENSG00000078699	CBFA2T2	chr20	+	33623772	33623854	33623114	33623296	33624763	33625017	2919	0,0,1	0,5,7	1,0,0	5,11,9	148	74	1	1.0	NA,0.0,0.067	0.091,0.0,0.0	0.003
ENSG00000078699	CBFA2T2	chr20	+	33640340	33640531	33636639	33636708	33644346	33650030	2920	0,14,21	0,0,0	11,16,16	0,1,0	148	74	1	1.0	NA,1.0,1.0	1.0,0.889,1.0	0.037
ENSG00000078699	CBFA2T2	chr20	+	33640343	33640531	33636639	33636708	33644346	33646690	2921	0,4,10	0,0,0	6,4,7	0,1,0	148	74	1	1.0	NA,1.0,1.0	1.0,0.667,1.0	0.111
ENSG00000101391	CDK5RAP1	chr20	-	33379460	33379691	33374114	33374212	33385649	33385770	2922	3,51,32	0,0,3	36,34,30	0,3,0	148	74	0.931861632581	1.0	1.0,1.0,0.842	1.0,0.85,1.0	-0.003
ENSG00000101391	CDK5RAP1	chr20	-	33383479	33383521	33379460	33379691	33385649	33385770	2923	0,0,0	3,24,11	0,1,0	11,13,10	116	74	1	1.0	0.0,0.0,0.0	0.0,0.047,0.0	-0.016
ENSG00000101391	CDK5RAP1	chr20	-	33387322	33387533	33385649	33385770	33392141	33392242	2926	1,36,45	0,0,0	41,33,33	0,0,1	148	74	1	1.0	1.0,1.0,1.0	1.0,1.0,0.943	0.019
ENSG00000101391	CDK5RAP1	chr20	-	33387322	33387533	33385649	33385770	33401427	33401486	2927	0,16,16	0,0,1	12,13,9	0,0,0	148	74	1	1.0	NA,1.0,0.889	1.0,1.0,1.0	-0.055
ENSG00000101391	CDK5RAP1	chr20	-	33392141	33392242	33385649	33385770	33401427	33401452	2928	0,0,0	0,0,1	3,0,1	0,0,0	148	74	1	1.0	NA,NA,0.0	1.0,NA,1.0	-1.0
ENSG00000101391	CDK5RAP1	chr20	-	33392141	33392242	33387322	33387533	33396760	33396936	2929	1,20,30	0,0,2	31,20,24	0,0,0	148	74	1	1.0	1.0,1.0,0.882	1.0,1.0,1.0	-0.039
ENSG00000101391	CDK5RAP1	chr20	-	33392141	33392242	33387322	33387533	33401427	33401452	2930	1,20,30	0,0,1	32,20,24	0,0,0	148	74	1	1.0	1.0,1.0,0.938	1.0,1.0,1.0	-0.021
ENSG00000101391	CDK5RAP1	chr20	-	33394031	33394066	33392141	33392242	33401427	33401479	2931	84,1,1	0,0,0	3,3,1	3,0,0	109	74	0.262437184545	1.0	1.0,1.0,1.0	0.404,1.0,1.0	0.199
ENSG00000101391	CDK5RAP1	chr20	-	33395012	33395116	33387322	33387533	33396760	33396936	2932	0,7,3	0,0,2	13,14,5	0,0,0	148	74	1	1.0	NA,1.0,0.429	1.0,1.0,1.0	-0.285
ENSG00000101391	CDK5RAP1	chr20	-	33395012	33395116	33387322	33387533	33401427	33401505	2933	0,1,2	0,0,1	0,0,1	0,0,0	148	74	1	1.0	NA,1.0,0.5	NA,NA,1.0	-0.25
ENSG00000101391	CDK5RAP1	chr20	-	33395012	33395116	33394031	33394066	33401427	33401505	2934	0,2,9	84,1,0	0,1,4	3,0,1	148	74	0.630506300996	1.0	0.0,0.5,1.0	0.0,1.0,0.667	-0.056
ENSG00000101391	CDK5RAP1	chr20	-	33396760	33396936	33395012	33395116	33401427	33401517	2937	0,7,3	0,1,2	13,14,4	0,0,0	148	74	1	1.0	NA,0.778,0.429	1.0,1.0,1.0	-0.396
ENSG00000101391	CDK5RAP1	chr20	-	33396760	33397084	33387322	33387533	33401427	33401519	2938	0,7,12	0,0,1	0,2,3	0,0,0	148	74	1	1.0	NA,1.0,0.857	NA,1.0,1.0	-0.072
ENSG00000101391	CDK5RAP1	chr20	-	33396760	33397084	33392141	33392242	33401427	33401519	2939	0,7,10	0,0,0	2,2,3	3,0,0	148	74	1	1.0	NA,1.0,1.0	0.25,1.0,1.0	0.25
ENSG00000101391	CDK5RAP1	chr20	-	33396760	33397084	33395012	33395116	33401427	33401519	2940	0,14,13	0,1,2	13,16,7	0,0,0	148	74	1	1.0	NA,0.875,0.765	1.0,1.0,1.0	-0.18
ENSG00000100029	PES1	chr22	-	30579750	30579935	30579136	30579303	30580052	30580178	2944	210,189,193	0,1,0	182,193,177	0,0,0	148	74	1	1.0	1.0,0.99,1.0	1.0,1.0,1.0	-0.003
ENSG00000100029	PES1	chr22	-	30588020	30588174	30586997	30587395	30589190	30589270	2945	537,252,250	60,0,1	346,225,163	0,0,0	148	74	850.439	4.05012e+08	0.817,1.0,0.992	1.0,1.0,1.0	-0.064
ENSG00000101367	MAPRE1	chr20	+	32846617	32846770	32839734	32839856	32848671	32850405	2946	344,425,503	0,0,0	610,380,494	0,1,0	148	74	1	1.0	1.0,1.0,1.0	1.0,0.995,1.0	0.002
ENSG00000149600	COMMD7	chr20	-	32704439	32704489	32702702	32704071	32706582	32706620	2947	134,6,12	0,0,2	5,4,4	0,0,0	124	74	1	1.0	1.0,1.0,0.782	1.0,1.0,1.0	-0.073
ENSG00000149600	COMMD7	chr20	-	32704813	32704904	32704439	32704489	32706582	32706620	2948	282,162,177	0,0,1	197,190,192	2,0,0	148	74	1	1.0	1.0,1.0,0.989	0.98,1.0,1.0	0.003
ENSG00000149600	COMMD7	chr20	-	32706582	32706620	32704813	32704904	32706703	32706760	2949	0,47,55	0,0,1	43,58,39	0,0,0	112	74	1	1.0	NA,1.0,0.973	1.0,1.0,1.0	-0.014
ENSG00000149600	COMMD7	chr20	-	32728088	32728139	32727892	32727995	32743307	32743455	2950	86,75,54	0,0,2	64,99,91	0,1,0	125	74	1	1.0	1.0,1.0,0.941	1.0,0.983,1.0	-0.014
ENSG00000149600	COMMD7	chr20	-	32728088	32728142	32727892	32727995	32743307	32743406	2951	126,89,78	0,0,2	95,130,111	0,1,0	128	74	1	1.0	1.0,1.0,0.958	1.0,0.987,1.0	-0.01
ENSG00000197183	NOL4L	chr20	-	32454014	32454084	32453575	32453761	32456117	32456395	2954	0,0,1	96,32,22	0,0,0	27,53,17	144	74	1	1.0	0.0,0.0,0.023	0.0,0.0,0.0	0.008
ENSG00000126003	PLAGL2	chr20	-	32201918	32202292	32192503	32197682	32207640	32207743	2955	8,61,65	0,0,0	94,42,85	2,0,2	148	74	0.384390525558	1.0	1.0,1.0,1.0	0.959,1.0,0.955	0.029
ENSG00000284428	AC092329.4	chr19	-	23270217	23270292	23261619	23261744	23274075	23274196	2959	10,123,87	0,79,44	115,86,104	83,69,73	148	74	0.136595952824	1.0	1.0,0.438,0.497	0.409,0.384,0.416	0.242
ENSG00000088325	TPX2	chr20	+	31742540	31742647	31739270	31739621	31757406	31757582	2960	4,47,39	0,0,3	61,62,40	0,0,0	148	74	0.795431911955	1.0	1.0,1.0,0.867	1.0,1.0,1.0	-0.044
ENSG00000101294	HM13	chr20	+	31554745	31554829	31550063	31550121	31559610	31559647	2970	0,38,22	0,1,1	36,24,38	1,4,0	148	74	1	1.0	NA,0.95,0.917	0.947,0.75,1.0	0.034
ENSG00000101294	HM13	chr20	+	31554759	31554829	31550063	31550121	31559610	31559647	2971	0,36,15	0,1,1	27,24,21	1,4,0	144	74	1	1.0	NA,0.949,0.885	0.933,0.755,1.0	0.021
ENSG00000101294	HM13	chr20	+	31566209	31566295	31561633	31561736	31569119	31569174	2972	118,86,91	7,5,3	85,133,101	3,4,5	148	74	0.422688249232	1.0	0.894,0.896,0.938	0.934,0.943,0.91	-0.02
ENSG00000101294	HM13	chr20	+	31568077	31568224	31566209	31566295	31569119	31569326	2975	0,0,3	98,59,70	0,0,0	52,87,92	148	74	1	1.0	0.0,0.0,0.021	0.0,0.0,0.0	0.007
ENSG00000101294	HM13	chr20	+	31568077	31568280	31566209	31566295	31569119	31569541	2976	0,4,2	98,59,70	0,0,0	52,87,92	148	74	0.908021102044	1.0	0.0,0.033,0.014	0.0,0.0,0.0	0.016
ENSG00000161681	SHANK1	chr19	-	50663096	50663169	50662333	50662682	50666191	50666733	2980	0,1,7	19,4,12	1,1,0	9,1,0	147	74	1	1.0	0.0,0.112,0.227	0.053,0.335,NA	-0.081
ENSG00000161681	SHANK1	chr19	-	50672017	50672114	50666191	50669285	50686236	50686355	2981	139,53,125	0,0,3	49,22,7	1,0,0	148	74	1	1.0	1.0,1.0,0.954	0.961,1.0,1.0	-0.002
ENSG00000161681	SHANK1	chr19	-	50687016	50687040	50686743	50686812	50687581	50687662	2982	0,26,68	0,1,5	18,8,2	4,3,0	98	74	1	1.0	NA,0.952,0.911	0.773,0.668,1.0	0.118
ENSG00000161681	SHANK1	chr19	-	50697095	50697122	50689196	50689279	50697588	50697664	2983	0,2,0	14,10,30	0,0,0	21,4,4	101	74	1	1.0	0.0,0.128,0.0	0.0,0.0,0.0	0.043
ENSG00000282826	FRG1CP	chr20	-	28583869	28583946	28583024	28583110	28586298	28586403	2984	3,32,49	0,6,23	68,65,37	14,29,28	148	74	0.334988898078	1.0	1.0,0.727,0.516	0.708,0.528,0.398	0.203
ENSG00000282826	FRG1CP	chr20	-	28601602	28601756	28600391	28600461	28602608	28602773	2986	49,56,39	42,132,250	33,23,52	90,140,175	148	74	0.104665643363	0.9933585212452718	0.368,0.175,0.072	0.155,0.076,0.129	0.085
ENSG00000282826	FRG1CP	chr20	-	28601656	28601756	28600391	28600461	28602608	28602761	2987	75,131,169	42,132,250	66,142,187	90,140,175	148	74	0.760399686971	1.0	0.472,0.332,0.253	0.268,0.336,0.348	0.035
ENSG00000130684	ZNF337	chr20	-	25685566	25685662	25673194	25677037	25685995	25686122	2992	82,24,36	0,0,0	10,27,22	0,2,0	148	74	1	1.0	1.0,1.0,1.0	1.0,0.871,1.0	0.043
ENSG00000100997	ABHD12	chr20	-	25300698	25300884	25294741	25295030	25302218	25302346	2993	21,15,19	4,12,8	18,25,45	7,5,10	148	74	0.218731710058	1.0	0.724,0.385,0.543	0.562,0.714,0.692	-0.105
ENSG00000100997	ABHD12	chr20	-	25301331	25301378	25300216	25300884	25302218	25302346	2995	0,0,2	21,15,19	2,0,1	17,25,45	121	74	1	1.0	0.0,0.0,0.06	0.067,0.0,0.013	-0.007
ENSG00000100997	ABHD12	chr20	-	25302218	25302276	25300216	25300884	25303549	25303628	2998	21,9,7	0,0,1	10,12,27	0,0,0	132	74	1	1.0	1.0,1.0,0.797	1.0,1.0,1.0	-0.068
ENSG00000100997	ABHD12	chr20	-	25302218	25302346	25294742	25295030	25303549	25303628	2999	4,20,16	0,0,4	15,9,20	0,0,0	148	74	0.369061354536	1.0	1.0,1.0,0.667	1.0,1.0,1.0	-0.111
ENSG00000100997	ABHD12	chr20	-	25302218	25302346	25300213	25300884	25303549	25303628	3001	21,23,27	0,0,1	26,29,55	0,0,0	148	74	1	1.0	1.0,1.0,0.931	1.0,1.0,1.0	-0.023
ENSG00000100997	ABHD12	chr20	-	25338884	25339004	25323324	25323430	25339226	25339351	3007	0,3,0	42,43,34	0,6,2	43,48,40	148	74	0.187628070566	1.0	0.0,0.034,0.0	0.0,0.059,0.024	-0.016
ENSG00000100997	ABHD12	chr20	-	25339226	25339351	25323324	25323430	25390512	25390753	3008	59,76,67	0,0,0	78,99,127	0,0,1	148	74	1	1.0	1.0,1.0,1.0	1.0,1.0,0.984	0.005
ENSG00000239382	ALKBH6	chr19	-	36013343	36013422	36012542	36013089	36014174	36014190	3010	39,31,61	0,0,1	33,45,59	0,0,1	148	74	1	1.0	1.0,1.0,0.968	1.0,1.0,0.967	0.0
ENSG00000100994	PYGB	chr20	+	25259236	25259338	25248084	25248421	25269128	25269207	3011	9,132,196	0,0,3	92,132,107	0,0,2	148	74	1	1.0	1.0,1.0,0.97	1.0,1.0,0.964	0.002
ENSG00000101474	APMAP	chr20	-	24964374	24964398	24962924	24964022	24968891	24969084	3016	0,0,0	0,18,10	1,0,0	16,18,14	98	74	1	1.0	NA,0.0,0.0	0.045,0.0,0.0	-0.015
ENSG00000101474	APMAP	chr20	-	24968891	24969084	24962924	24964022	24969525	24969660	3017	29,56,33	0,2,1	72,43,52	0,1,0	148	74	0.890285808771	1.0	1.0,0.933,0.943	1.0,0.956,1.0	-0.027
ENSG00000125812	GZF1	chr20	+	23367002	23367097	23364362	23365747	23368761	23368929	3019	25,7,23	0,2,1	10,15,22	0,0,2	148	74	1	1.0	1.0,0.636,0.92	1.0,1.0,0.846	-0.097
ENSG00000188559	RALGAPA2	chr20	-	20396694	20396734	20389529	20393253	20412026	20412113	3029	2,28,27	0,0,1	57,18,28	1,0,1	114	74	1	1.0	1.0,1.0,0.946	0.974,1.0,0.948	0.008
ENSG00000188559	RALGAPA2	chr20	-	20598678	20598819	20591176	20591314	20601681	20601846	3030	0,0,4	7,12,17	0,0,0	32,24,20	148	74	0.694082606415	1.0	0.0,0.0,0.105	0.0,0.0,0.0	0.035
ENSG00000188559	RALGAPA2	chr20	-	20653529	20653587	20643505	20643549	20712374	20712644	3031	1,3,1	0,0,0	10,16,5	1,0,0	132	74	1	1.0	1.0,1.0,1.0	0.849,1.0,1.0	0.05
ENSG00000173418	NAA20	chr20	+	20018361	20018517	20017309	20017449	20022455	20022480	3032	0,0,2	85,65,98	0,0,0	102,78,66	148	74	1	1.0	0.0,0.0,0.01	0.0,0.0,0.0	0.003
ENSG00000173418	NAA20	chr20	+	20022455	20022480	20017309	20017449	20025668	20025767	3033	0,5,23	0,1,0	16,3,21	2,0,0	99	74	1	1.0	NA,0.789,1.0	0.857,1.0,1.0	-0.058
ENSG00000173418	NAA20	chr20	+	20026783	20026919	20025668	20025767	20033101	20033629	3034	0,22,36	0,0,0	38,60,52	2,0,0	148	74	1	1.0	NA,1.0,1.0	0.905,1.0,1.0	0.032
ENSG00000173418	NAA20	chr20	+	20032507	20032653	20026783	20026919	20033101	20033629	3035	0,60,77	0,0,1	75,80,83	0,0,0	148	74	1	1.0	NA,1.0,0.975	1.0,1.0,1.0	-0.012
ENSG00000132669	RIN2	chr20	+	19799621	19799747	19758147	19758327	19871081	19871295	3036	205,60,90	0,0,0	89,54,59	1,0,0	148	74	1	1.0	1.0,1.0,1.0	0.978,1.0,1.0	0.007
ENSG00000132669	RIN2	chr20	+	19815222	19815298	19799621	19799747	19871081	19872284	3037	0,1,4	0,12,21	6,3,3	20,21,22	148	74	1	1.0	NA,0.04,0.087	0.13,0.067,0.064	-0.024
ENSG00000132669	RIN2	chr20	+	19815222	19815298	19799621	19799747	19889565	19890334	3038	0,0,2	0,0,2	0,2,1	0,1,1	148	74	1	1.0	NA,NA,0.333	NA,0.5,0.333	-0.083
ENSG00000132669	RIN2	chr20	+	19870843	19870915	19799621	19799747	19871081	19872284	3039	0,0,1	0,12,21	0,0,1	20,21,22	146	74	1	1.0	NA,0.0,0.024	0.0,0.0,0.023	0.004
ENSG00000132669	RIN2	chr20	+	19871081	19871295	19799621	19799747	19889565	19890330	3040	0,12,22	0,0,2	20,21,23	0,1,1	148	74	1	1.0	NA,1.0,0.846	1.0,0.913,0.92	-0.021
ENSG00000132669	RIN2	chr20	+	19935438	19935607	19935098	19935199	19956614	19956807	3041	0,7,3	0,15,28	11,0,16	35,15,41	148	74	1	1.0	NA,0.189,0.051	0.136,0.0,0.163	0.02
ENSG00000132669	RIN2	chr20	+	19964951	19965024	19960699	19960811	19970837	19970929	3042	35,39,44	0,0,0	22,40,31	0,0,2	147	74	1	1.0	1.0,1.0,1.0	1.0,1.0,0.886	0.038
ENSG00000132669	RIN2	chr20	+	19990005	19990311	19974653	19975787	19996678	19996842	3043	0,28,18	0,0,0	35,23,18	2,0,0	148	74	1	1.0	NA,1.0,1.0	0.897,1.0,1.0	0.034
ENSG00000132669	RIN2	chr20	+	19992167	19992299	19990005	19990311	19996678	19996842	3044	222,167,136	0,0,0	219,127,102	2,1,2	148	74	0.501403260837	1.0	1.0,1.0,1.0	0.982,0.984,0.962	0.024
ENSG00000132669	RIN2	chr20	+	19996678	19996842	19992167	19992299	20000612	20001348	3045	92,126,106	0,2,0	185,81,83	0,1,1	148	74	1	1.0	1.0,0.969,1.0	1.0,0.976,0.976	0.006
ENSG00000101310	SEC23B	chr20	+	18508090	18508297	18507543	18507669	18510821	18510991	3046	0,0,0	0,3,1	1,0,0	5,2,4	148	74	1	1.0	NA,0.0,0.0	0.091,0.0,0.0	-0.03
ENSG00000101310	SEC23B	chr20	+	18509615	18509943	18507939	18507990	18510821	18511014	3047	0,0,0	0,5,34	2,0,0	14,3,21	148	74	1	1.0	NA,0.0,0.0	0.067,0.0,0.0	-0.022
ENSG00000101310	SEC23B	chr20	+	18527495	18527611	18526372	18526531	18530679	18530803	3048	93,36,34	0,0,0	40,29,21	2,0,0	148	74	1	1.0	1.0,1.0,1.0	0.909,1.0,1.0	0.03
ENSG00000101310	SEC23B	chr20	+	18532663	18532744	18530679	18530803	18535652	18535742	3049	161,52,45	0,0,0	74,45,58	7,0,0	148	74	0.0210994274649	0.3191867166335325	1.0,1.0,1.0	0.841,1.0,1.0	0.053
ENSG00000101310	SEC23B	chr20	+	18551088	18551175	18548608	18548770	18554234	18554390	3050	52,26,37	0,0,0	56,25,31	0,0,1	148	74	1	1.0	1.0,1.0,1.0	1.0,1.0,0.939	0.02
ENSG00000089050	RBBP9	chr20	-	18493957	18494063	18490394	18490480	18495837	18495880	3052	240,54,75	0,0,0	59,75,77	0,2,0	148	74	1	1.0	1.0,1.0,1.0	1.0,0.949,1.0	0.017
ENSG00000089050	RBBP9	chr20	-	18495837	18495880	18493957	18494063	18497068	18497225	3053	0,10,25	0,4,6	35,10,23	4,1,11	117	74	1	1.0	NA,0.613,0.725	0.847,0.863,0.569	-0.091
ENSG00000125871	MGME1	chr20	+	17975683	17975903	17969800	17970130	17988165	17988298	3061	0,10,6	0,0,1	21,7,14	0,0,0	148	74	1	1.0	NA,1.0,0.75	1.0,1.0,1.0	-0.125
ENSG00000125871	MGME1	chr20	+	17975683	17975903	17969800	17970370	17988165	17988298	3062	0,18,10	0,1,0	29,8,17	0,3,0	148	74	1	1.0	NA,0.9,1.0	1.0,0.571,1.0	0.093
ENSG00000132640	BTBD3	chr20	+	11917777	11918011	11890816	11890954	11918333	11918463	3073	0,2,5	244,61,107	9,5,2	153,64,101	148	74	0.0399399593172	0.502179630406695	0.0,0.016,0.023	0.029,0.038,0.01	-0.013
ENSG00000132640	BTBD3	chr20	+	11919085	11919176	11917777	11918601	11919717	11919836	3074	46,64,76	0,0,0	79,75,69	0,0,2	148	74	1	1.0	1.0,1.0,1.0	1.0,1.0,0.945	0.018
ENSG00000132623	ANKEF1	chr20	+	10035578	10035642	10034986	10035333	10038257	10038647	3087	0,1,1	0,1,3	2,0,1	0,4,5	138	74	1	1.0	NA,0.349,0.152	1.0,0.0,0.097	-0.115
ENSG00000125827	TMX4	chr20	-	8010199	8010315	8001495	8001541	8019437	8019761	3090	193,36,61	0,0,1	65,50,58	0,0,0	148	74	1	1.0	1.0,1.0,0.968	1.0,1.0,1.0	-0.011
ENSG00000125845	BMP2	chr20	+	6770119	6770472	6767685	6768875	6778244	6780246	3092	0,26,34	0,3,0	12,31,42	0,0,2	148	74	1	1.0	NA,0.812,1.0	1.0,1.0,0.913	-0.065
ENSG00000101311	FERMT1	chr20	-	6084039	6084164	6079435	6079577	6085065	6085287	3093	0,10,19	140,0,0	19,16,15	0,0,0	148	74	0.000254167846464	0.012188166217831161	0.0,1.0,1.0	1.0,1.0,1.0	-0.333
ENSG00000101311	FERMT1	chr20	-	6088964	6089089	6087776	6087883	6094938	6094988	3094	74,40,42	0,0,2	67,46,24	0,0,0	148	74	1	1.0	1.0,1.0,0.913	1.0,1.0,1.0	-0.029
ENSG00000101311	FERMT1	chr20	-	6107531	6107634	6097523	6097631	6110297	6110511	3095	0,13,8	0,1,0	4,4,7	0,0,0	148	74	1	1.0	NA,0.867,1.0	1.0,1.0,1.0	-0.067
ENSG00000101311	FERMT1	chr20	-	6119403	6119572	6115810	6116044	6122773	6123030	3097	28,19,28	0,5,0	15,12,10	0,0,0	148	74	0.0679657738311	0.7287136799068342	1.0,0.655,1.0	1.0,1.0,1.0	-0.115
ENSG00000101311	FERMT1	chr20	-	6119420	6119572	6115810	6116044	6122773	6123030	3098	5,2,3	0,5,0	3,3,3	0,0,0	148	74	0.0287062141218	0.39566215127360455	1.0,0.167,1.0	1.0,1.0,1.0	-0.278
ENSG00000089195	TRMT6	chr20	-	5941052	5941139	5937227	5938726	5941950	5942036	3099	13,14,9	0,1,0	2,7,14	0,0,0	148	74	1	1.0	1.0,0.875,1.0	1.0,1.0,1.0	-0.042
ENSG00000089195	TRMT6	chr20	-	5941242	5941345	5941052	5941139	5941950	5942036	3100	0,8,3	0,0,1	8,11,5	0,0,0	148	74	1	1.0	NA,1.0,0.6	1.0,1.0,1.0	-0.2
ENSG00000089195	TRMT6	chr20	-	5944804	5944914	5944161	5944253	5946405	5946533	3101	15,32,42	0,0,2	26,15,26	0,0,2	148	74	1	1.0	1.0,1.0,0.913	1.0,1.0,0.867	0.015
ENSG00000171984	SHLD1	chr20	+	5756711	5756848	5750452	5750479	5772861	5773043	3103	0,0,0	0,2,11	0,0,1	5,4,5	148	74	1	1.0	NA,0.0,0.0	0.0,0.0,0.091	-0.03
ENSG00000125772	GPCPD1	chr20	-	5567796	5567842	5567482	5567560	5570146	5570239	3105	0,1,0	0,3,9	0,0,0	6,7,12	120	74	1	1.0	NA,0.171,0.0	0.0,0.0,0.0	0.086
ENSG00000125772	GPCPD1	chr20	-	5586193	5586269	5584280	5584322	5593326	5593411	3106	0,24,23	0,0,2	53,26,20	0,7,1	148	74	1	1.0	NA,1.0,0.852	1.0,0.65,0.909	0.073
ENSG00000104884	ERCC2	chr19	-	45364423	45364547	45364234	45364331	45368629	45368743	3112	0,19,15	0,1,0	38,19,13	1,0,1	148	74	1	1.0	NA,0.905,1.0	0.95,1.0,0.867	0.013
ENSG00000104884	ERCC2	chr19	-	45369069	45369147	45368929	45368992	45370132	45370232	3113	220,123,118	0,3,1	69,64,79	11,1,1	148	74	0.000193667408149	0.009934951220608185	1.0,0.953,0.983	0.758,0.97,0.975	0.078
ENSG00000132646	PCNA	chr20	-	5118609	5118677	5117469	5117664	5118768	5118866	3115	437,332,310	0,0,1	253,164,169	0,0,0	142	74	1	1.0	1.0,1.0,0.994	1.0,1.0,1.0	-0.002
ENSG00000089063	TMEM230	chr20	-	5106187	5106310	5099839	5100931	5109331	5109445	3116	356,408,265	0,2,0	305,364,240	0,1,0	148	74	1	1.0	1.0,0.99,1.0	1.0,0.995,1.0	-0.002
ENSG00000089063	TMEM230	chr20	-	5111056	5111174	5109331	5109445	5112742	5112790	3117	0,1,1	0,0,1	0,0,0	1,0,0	148	74	1	1.0	NA,1.0,0.333	0.0,NA,NA	0.666
ENSG00000101236	RNF24	chr20	-	3948236	3948279	3945176	3945218	3963874	3964024	3122	2,31,31	0,0,0	21,30,12	1,0,0	117	74	1	1.0	1.0,1.0,1.0	0.93,1.0,1.0	0.023
ENSG00000101236	RNF24	chr20	-	3974331	3974400	3963874	3964024	4015436	4015545	3123	8,25,31	39,36,69	30,7,12	70,29,45	143	74	0.317302245157	1.0	0.096,0.264,0.189	0.182,0.111,0.121	0.045
ENSG00000088812	ATRN	chr20	+	3540221	3540335	3535252	3535336	3545761	3545890	3125	192,77,64	0,0,0	74,57,41	0,0,1	148	74	1	1.0	1.0,1.0,1.0	1.0,1.0,0.953	0.016
ENSG00000088812	ATRN	chr20	+	3545761	3545890	3540221	3540335	3547283	3547489	3126	114,231,187	0,3,8	174,149,120	0,1,3	148	74	0.0450273535957	0.5452496389114214	1.0,0.975,0.921	1.0,0.987,0.952	-0.014
ENSG00000088812	ATRN	chr20	+	3596376	3596429	3594478	3594572	3597905	3598000	3127	427,281,183	0,0,2	273,174,190	0,0,0	127	74	1	1.0	1.0,1.0,0.982	1.0,1.0,1.0	-0.006
ENSG00000088899	LZTS3	chr20	-	3167737	3167961	3166704	3167181	3173454	3173546	3129	0,3,0	0,0,0	8,6,4	0,0,1	148	74	1	1.0	NA,1.0,NA	1.0,1.0,0.667	0.111
ENSG00000088882	CPXM1	chr20	-	2797967	2798058	2797191	2797342	2798151	2798291	3130	67,83,90	91,4,1	96,28,22	1,0,1	148	74	1	1.0	0.269,0.912,0.978	0.98,1.0,0.917	-0.246
ENSG00000088881	EBF4	chr20	+	2709573	2709642	2707946	2708020	2748548	2748630	3131	0,41,48	0,0,0	49,36,30	0,0,2	143	74	1	1.0	NA,1.0,1.0	1.0,1.0,0.886	0.038
ENSG00000101365	IDH3B	chr20	-	2659698	2660176	2659524	2659585	2660262	2660359	3134	0,40,17	0,0,0	59,10,23	2,0,0	148	74	1	1.0	NA,1.0,1.0	0.937,1.0,1.0	0.021
ENSG00000101365	IDH3B	chr20	-	2660456	2660590	2660262	2660365	2660696	2660829	3135	0,7,46	0,0,0	42,33,34	0,1,0	148	74	1	1.0	NA,1.0,1.0	1.0,0.943,1.0	0.019
ENSG00000125835	SNRPB	chr20	-	2467191	2467315	2465707	2465819	2467606	2467758	3136	38,18,14	859,717,615	4,7,14	626,584,552	148	74	0.0147332745861	0.2454878984299106	0.022,0.012,0.011	0.003,0.006,0.013	0.008
ENSG00000105499	PLA2G4C	chr19	-	48104587	48104724	48099670	48099860	48105332	48105413	3141	0,0,3	0,0,0	0,0,0	2,0,0	148	74	1	1.0	NA,NA,1.0	0.0,NA,NA	1.0
ENSG00000125834	STK35	chr20	+	2116665	2117415	2102767	2103365	2143783	2148555	3144	0,30,25	0,0,2	35,25,35	0,2,0	148	74	1	1.0	NA,1.0,0.862	1.0,0.862,1.0	-0.023
ENSG00000198053	SIRPA	chr20	+	1924763	1924877	1922312	1922645	1927874	1927899	3146	244,258,233	0,3,1	289,133,59	0,0,0	148	74	1	1.0	1.0,0.977,0.991	1.0,1.0,1.0	-0.011
ENSG00000198053	SIRPA	chr20	+	1927874	1927899	1915098	1915455	1934714	1934754	3147	18,6,2	0,1,0	16,2,3	0,0,0	99	74	1	1.0	1.0,0.818,1.0	1.0,1.0,1.0	-0.061
ENSG00000234684	SDCBP2-AS1	chr20	+	1350338	1350481	1325420	1325529	1359698	1359820	3154	0,0,1	0,0,0	2,2,0	0,1,0	148	74	1	1.0	NA,NA,1.0	1.0,0.5,NA	0.25
ENSG00000234684	SDCBP2-AS1	chr20	+	1373077	1373178	1359698	1359820	1376797	1378729	3156	0,5,0	0,0,0	0,0,0	0,0,2	148	74	1	1.0	NA,1.0,NA	NA,NA,0.0	1.0
ENSG00000234684	SDCBP2-AS1	chr20	+	1374483	1374698	1373077	1373178	1376797	1378723	3157	0,0,0	0,4,0	3,1,0	0,0,0	148	74	1	1.0	NA,0.0,NA	1.0,1.0,NA	-1.0
ENSG00000125818	PSMF1	chr20	+	1127425	1127508	1125497	1125650	1135120	1135306	3160	22,129,109	0,0,0	186,125,149	0,0,2	148	74	1	1.0	1.0,1.0,1.0	1.0,1.0,0.974	0.009
ENSG00000101266	CSNK2A1	chr20	-	495718	495802	492253	492364	497720	497780	3164	202,108,142	0,1,0	259,112,160	0,0,0	148	74	1	1.0	1.0,0.982,1.0	1.0,1.0,1.0	-0.006
ENSG00000101266	CSNK2A1	chr20	-	499254	499305	497720	497780	499832	499934	3166	350,154,202	0,0,5	216,176,200	0,0,0	125	74	1	1.0	1.0,1.0,0.96	1.0,1.0,1.0	-0.013
ENSG00000101266	CSNK2A1	chr20	-	499524	499573	499254	499305	499832	499934	3167	0,0,1	294,89,111	0,2,0	125,123,100	123	74	1	1.0	0.0,0.0,0.005	0.0,0.01,0.0	-0.002
ENSG00000101266	CSNK2A1	chr20	-	499524	499630	499254	499305	499832	499934	3168	0,0,1	294,89,111	0,2,0	125,123,100	148	74	1	1.0	0.0,0.0,0.004	0.0,0.008,0.0	-0.001
ENSG00000101266	CSNK2A1	chr20	-	508450	508605	505117	505229	543671	543730	3171	50,56,37	0,0,1	27,99,31	4,4,6	148	74	66297.8	0.0007680579789025721	1.0,1.0,0.949	0.771,0.925,0.721	0.177
ENSG00000101266	CSNK2A1	chr20	-	508450	508621	505117	505229	543671	543727	3172	50,56,37	0,0,1	27,99,30	4,4,6	148	74	636708	0.0007524473220897208	1.0,1.0,0.949	0.771,0.925,0.714	0.18
ENSG00000101266	CSNK2A1	chr20	-	508450	508660	504165	505229	527932	528049	3173	162,90,55	0,0,0	52,131,62	0,0,3	148	74	0.876635650989	1.0	1.0,1.0,1.0	1.0,1.0,0.912	0.029
ENSG00000101266	CSNK2A1	chr20	-	508450	508660	504165	505229	543671	543696	3174	324,238,288	0,0,1	490,235,349	4,4,6	148	74	0.0411565524469	0.512577390896052	1.0,1.0,0.993	0.984,0.967,0.967	0.025
ENSG00000101266	CSNK2A1	chr20	-	510167	510338	508450	508660	543671	543729	3175	0,1,1	274,182,251	0,6,0	463,136,319	148	74	1	1.0	0.0,0.003,0.002	0.0,0.022,0.0	-0.006
ENSG00000101266	CSNK2A1	chr20	-	527932	528049	505117	505229	543671	543712	3178	58,11,25	0,0,1	17,11,23	4,4,6	148	74	1616.29	6.78587e+09	1.0,1.0,0.926	0.68,0.579,0.657	0.337
ENSG00000101266	CSNK2A1	chr20	-	527932	528049	508450	508660	543671	543712	3179	170,45,43	274,182,251	42,43,52	463,136,319	148	74	0.000190015312159	0.00981069349574332	0.237,0.11,0.079	0.043,0.137,0.075	0.057
ENSG00000267127	AC090360.1	chr18	+	80079686	80079808	80069797	80069906	80095287	80095521	3186	0,1,0	0,0,0	0,0,2	0,0,1	148	74	1	1.0	NA,1.0,NA	NA,NA,0.5	0.5
ENSG00000141759	TXNL4A	chr18	-	79976717	79976787	79973524	79973856	79977597	79977701	3187	0,1,2	195,150,201	4,5,6	204,146,130	144	74	0.49310084955	1.0	0.0,0.003,0.005	0.01,0.017,0.023	-0.014
ENSG00000141759	TXNL4A	chr18	-	79977597	79977701	79970812	79973856	79986601	79986750	3188	195,150,204	0,4,0	204,147,131	0,7,0	148	74	0.312924428484	1.0	1.0,0.949,1.0	1.0,0.913,1.0	0.012
ENSG00000141759	TXNL4A	chr18	-	79977597	79977701	79970812	79973856	79988239	79988536	3189	212,159,221	0,11,10	211,162,141	12,4,10	148	74	0.264482693058	1.0	1.0,0.878,0.917	0.898,0.953,0.876	0.023
ENSG00000141759	TXNL4A	chr18	-	79985796	79985866	79977597	79977701	79986601	79986750	3191	0,0,0	0,0,3	0,0,1	0,1,1	144	74	1	1.0	NA,NA,0.0	NA,0.0,0.339	-0.17
ENSG00000141759	TXNL4A	chr18	-	79986601	79986750	79977597	79977701	79988239	79988502	3192	0,17,15	17,9,20	7,4,2	7,17,11	148	74	0.386199147606	1.0	0.0,0.486,0.273	0.333,0.105,0.083	0.079
ENSG00000101384	JAG1	chr20	-	10645355	10645469	10645142	10645256	10645970	10646084	3198	131,60,80	0,2,0	84,53,56	0,0,0	148	74	1	1.0	1.0,0.938,1.0	1.0,1.0,1.0	-0.021
ENSG00000130856	ZNF236	chr18	+	76871700	76871825	76868684	76868863	76875491	76875664	3204	145,36,28	0,0,0	37,71,37	0,0,2	148	74	1	1.0	1.0,1.0,1.0	1.0,1.0,0.902	0.033
ENSG00000130856	ZNF236	chr18	+	76910659	76910811	76910067	76910169	76912243	76912347	3205	0,0,7	0,0,1	0,5,2	0,0,0	148	74	1	1.0	NA,NA,0.778	NA,1.0,1.0	-0.222
ENSG00000130856	ZNF236	chr18	+	76935979	76936061	76927926	76928106	76937155	76937343	3207	0,0,0	47,40,12	2,2,2	15,20,13	148	74	0.08518076097	0.8573967574229527	0.0,0.0,0.0	0.062,0.048,0.071	-0.06
ENSG00000265778	AC018413.1	chr18	+	76492175	76492333	76491628	76491689	76492756	76493168	3219	0,0,0	0,1,1	0,1,0	0,0,0	148	74	1	1.0	NA,0.0,0.0	NA,1.0,NA	-1.0
ENSG00000215421	ZNF407	chr18	+	74630966	74635706	74597869	74597937	74641007	74641122	3220	0,21,20	0,0,1	29,18,16	0,0,0	148	74	1	1.0	NA,1.0,0.909	1.0,1.0,1.0	-0.045
ENSG00000215421	ZNF407	chr18	+	74641007	74641122	74597869	74597937	74781427	74781502	3221	0,4,4	0,0,0	6,3,5	3,0,0	148	74	1	1.0	NA,1.0,1.0	0.5,1.0,1.0	0.167
ENSG00000166347	CYB5A	chr18	-	74260914	74260944	74255740	74255775	74263348	74263477	3223	0,28,24	0,2,0	21,22,40	0,0,0	104	74	1	1.0	NA,0.909,1.0	1.0,1.0,1.0	-0.045
ENSG00000166401	SERPINB8	chr18	+	63978298	63978476	63970080	63970170	63979800	63979938	3231	0,5,1	0,0,1	7,0,3	0,0,2	148	74	1	1.0	NA,1.0,0.333	1.0,NA,0.429	-0.048
ENSG00000119537	KDSR	chr18	-	63335256	63335358	63327725	63331901	63338799	63338883	3234	43,10,17	0,0,0	13,12,9	1,0,1	148	74	1	1.0	1.0,1.0,1.0	0.867,1.0,0.818	0.105
ENSG00000119537	KDSR	chr18	-	63344409	63344493	63338799	63338883	63350887	63351079	3235	42,32,30	0,0,1	54,34,42	0,0,0	148	74	1	1.0	1.0,1.0,0.938	1.0,1.0,1.0	-0.021
ENSG00000081913	PHLPP1	chr18	+	62941717	62941918	62919958	62920114	62945108	62945271	3242	4,7,12	0,0,0	12,28,18	0,1,0	148	74	1	1.0	1.0,1.0,1.0	1.0,0.933,1.0	0.022
ENSG00000134444	RELCH	chr18	+	62264728	62264852	62263988	62264145	62266700	62266749	3244	102,47,38	0,0,0	74,45,53	4,0,1	148	74	0.33685858577	1.0	1.0,1.0,1.0	0.902,1.0,0.964	0.045
ENSG00000134444	RELCH	chr18	+	62269410	62269512	62268868	62268948	62273979	62274086	3245	0,1,0	0,14,4	0,0,0	30,13,10	148	74	1	1.0	NA,0.034,0.0	0.0,0.0,0.0	0.017
ENSG00000134444	RELCH	chr18	+	62279773	62279856	62275373	62275473	62280359	62280442	3246	0,4,2	0,0,0	11,1,2	0,1,0	148	74	1	1.0	NA,1.0,1.0	1.0,0.333,1.0	0.222
ENSG00000134444	RELCH	chr18	+	62280359	62280442	62279773	62279856	62280645	62280709	3247	0,0,0	2,2,1	0,1,0	13,3,1	148	74	1	1.0	0.0,0.0,0.0	0.0,0.143,0.0	-0.048
ENSG00000141682	PMAIP1	chr18	+	59900427	59900578	59900015	59900235	59902646	59903537	3250	0,0,0	0,39,31	0,2,0	10,35,21	148	74	1	1.0	NA,0.0,0.0	0.0,0.028,0.0	-0.009
ENSG00000141682	PMAIP1	chr18	+	59900427	59900714	59900035	59900235	59902646	59902963	3251	0,0,0	0,39,31	0,2,0	10,35,21	148	74	1	1.0	NA,0.0,0.0	0.0,0.028,0.0	-0.009
ENSG00000166562	SEC11C	chr18	+	59157607	59157665	59155604	59155807	59158631	59158832	3253	0,14,1	0,0,0	10,0,4	0,1,0	132	74	1	1.0	NA,1.0,1.0	1.0,0.0,1.0	0.333
ENSG00000074657	ZNF532	chr18	+	58865303	58865385	58862599	58863166	58865469	58865579	3254	0,5,4	0,0,1	7,8,6	0,0,1	148	74	1	1.0	NA,1.0,0.667	1.0,1.0,0.75	-0.083
ENSG00000074657	ZNF532	chr18	+	58865303	58865385	58863561	58863686	58865469	58865579	3256	0,6,5	0,0,1	7,8,7	2,0,0	148	74	1	1.0	NA,1.0,0.714	0.636,1.0,1.0	-0.022
ENSG00000074657	ZNF532	chr18	+	58865303	58865385	58863603	58863750	58865469	58865579	3257	0,5,11	0,2,3	7,8,6	0,2,2	148	74	1	1.0	NA,0.556,0.647	1.0,0.667,0.6	-0.154
ENSG00000074657	ZNF532	chr18	+	58865303	58865385	58864090	58864235	58865469	58865579	3259	0,5,4	0,0,1	7,8,6	0,0,0	148	74	1	1.0	NA,1.0,0.667	1.0,1.0,1.0	-0.166
ENSG00000074657	ZNF532	chr18	+	58865303	58865385	58864408	58864529	58865469	58865579	3261	0,9,4	0,4,1	7,8,6	4,2,0	148	74	1	1.0	NA,0.529,0.667	0.467,0.667,1.0	-0.113
ENSG00000074657	ZNF532	chr18	+	58865303	58865385	58864876	58864986	58865469	58865579	3263	0,5,4	0,0,1	7,8,6	0,1,1	148	74	1	1.0	NA,1.0,0.667	1.0,0.8,0.75	-0.016
ENSG00000074657	ZNF532	chr18	+	58865469	58865579	58862947	58863166	58918270	58918492	3265	58,27,34	0,0,0	47,16,22	1,3,0	148	74	0.355787681782	1.0	1.0,1.0,1.0	0.959,0.727,1.0	0.105
ENSG00000074657	ZNF532	chr18	+	58865469	58865579	58863482	58863750	58918270	58918492	3266	58,29,36	0,0,3	47,18,23	0,0,0	148	74	0.81171350342	1.0	1.0,1.0,0.857	1.0,1.0,1.0	-0.048
ENSG00000074657	ZNF532	chr18	+	58865469	58865579	58864092	58864235	58918270	58918492	3267	58,27,34	0,0,2	47,16,21	0,0,0	148	74	1	1.0	1.0,1.0,0.895	1.0,1.0,1.0	-0.035
ENSG00000074657	ZNF532	chr18	+	58865469	58865579	58864408	58864529	58918270	58918492	3268	58,31,34	0,1,1	51,18,21	0,0,0	148	74	1	1.0	1.0,0.939,0.944	1.0,1.0,1.0	-0.039
ENSG00000074657	ZNF532	chr18	+	58865469	58865579	58864820	58864986	58918270	58918492	3269	58,27,34	0,0,0	47,17,22	1,0,0	148	74	1	1.0	1.0,1.0,1.0	0.959,1.0,1.0	0.014
ENSG00000074657	ZNF532	chr18	+	58896424	58896622	58865553	58865579	58918270	58918608	3271	0,2,0	58,27,33	0,0,4	47,16,21	148	74	0.950194007947	1.0	0.0,0.036,0.0	0.0,0.0,0.087	-0.017
ENSG00000074657	ZNF532	chr18	+	58918270	58920633	58865469	58865579	58934432	58934614	3272	229,261,248	0,0,0	237,224,162	0,1,0	148	74	1	1.0	1.0,1.0,1.0	1.0,0.991,1.0	0.003
ENSG00000074657	ZNF532	chr18	+	58931645	58931755	58920329	58920633	58934432	58934578	3273	0,8,8	171,235,216	13,2,3	192,208,141	148	74	0.489118636428	1.0	0.0,0.017,0.018	0.033,0.005,0.011	-0.005
ENSG00000074657	ZNF532	chr18	+	58939444	58939621	58934231	58934614	58948066	58948081	3274	123,56,35	0,0,0	52,57,33	0,0,1	148	74	1	1.0	1.0,1.0,1.0	1.0,1.0,0.943	0.019
ENSG00000074657	ZNF532	chr18	+	58939444	58939621	58934231	58934614	58953517	58953799	3275	122,25,12	0,0,0	7,21,15	0,1,0	148	74	1	1.0	1.0,1.0,1.0	1.0,0.913,1.0	0.029
ENSG00000074657	ZNF532	chr18	+	58948066	58948229	58934432	58934614	58953517	58953799	3276	4,37,19	0,0,0	36,20,17	0,1,0	148	74	1	1.0	1.0,1.0,1.0	1.0,0.909,1.0	0.03
ENSG00000074657	ZNF532	chr18	+	58948066	58948229	58939444	58939621	58953517	58953799	3277	5,69,43	0,0,1	82,57,34	0,0,0	148	74	1	1.0	1.0,1.0,0.956	1.0,1.0,1.0	-0.015
ENSG00000074657	ZNF532	chr18	+	58954233	58954334	58953517	58953799	58979054	58979167	3278	0,1,6	0,19,19	2,1,1	16,27,17	148	74	1	1.0	NA,0.026,0.136	0.059,0.018,0.029	0.046
ENSG00000074657	ZNF532	chr18	+	58981469	58981617	58979054	58979167	58983971	58984094	3279	52,132,131	0,2,7	103,129,103	0,1,1	148	74	0.0114829777393	0.2034418954500746	1.0,0.971,0.903	1.0,0.985,0.981	-0.031
ENSG00000198796	ALPK2	chr18	-	58514992	58515081	58503930	58504148	58516907	58517182	3280	83,67,51	0,0,1	78,158,166	0,4,4	148	74	0.0610419157337	0.6795971553492323	1.0,1.0,0.962	1.0,0.952,0.954	0.019
ENSG00000198796	ALPK2	chr18	-	58529090	58529238	58523934	58524062	58534833	58538224	3281	0,29,30	0,1,0	40,51,91	0,0,0	148	74	1	1.0	NA,0.935,1.0	1.0,1.0,1.0	-0.032
ENSG00000198796	ALPK2	chr18	-	58529090	58529238	58523934	58524062	58578813	58580548	3282	0,15,18	0,0,0	14,32,52	0,0,1	148	74	1	1.0	NA,1.0,1.0	1.0,1.0,0.963	0.012
ENSG00000198796	ALPK2	chr18	-	58534833	58538224	58523934	58524062	58578813	58580548	3283	0,21,32	0,0,0	25,78,56	0,0,1	148	74	1	1.0	NA,1.0,1.0	1.0,1.0,0.966	0.011
ENSG00000198796	ALPK2	chr18	-	58534833	58538224	58529090	58529238	58578813	58580548	3284	0,34,45	0,0,1	51,97,95	0,0,0	148	74	1	1.0	NA,1.0,0.957	1.0,1.0,1.0	-0.022
ENSG00000198796	ALPK2	chr18	-	58534833	58538224	58529090	58529238	58607321	58607439	3285	0,17,16	0,0,0	26,34,44	0,0,1	148	74	1	1.0	NA,1.0,1.0	1.0,1.0,0.957	0.014
ENSG00000198796	ALPK2	chr18	-	58544605	58544675	58538139	58538224	58607321	58607439	3286	0,0,0	0,3,3	0,1,1	0,15,5	144	74	1	1.0	NA,0.0,0.0	NA,0.033,0.093	-0.063
ENSG00000198796	ALPK2	chr18	-	58545013	58545218	58544605	58544675	58578813	58579024	3287	0,0,2	0,5,0	1,14,2	0,2,0	148	74	1	1.0	NA,0.0,1.0	1.0,0.778,1.0	-0.426
ENSG00000198796	ALPK2	chr18	-	58578813	58580548	58529090	58529238	58607321	58607439	3288	0,1,9	0,0,0	0,9,13	0,0,1	148	74	1	1.0	NA,1.0,1.0	NA,1.0,0.867	0.067
ENSG00000198796	ALPK2	chr18	-	58578813	58580548	58534833	58538224	58607321	58607439	3289	0,21,40	0,3,3	25,86,69	0,15,5	148	74	1	1.0	NA,0.778,0.87	1.0,0.741,0.873	-0.047
ENSG00000196628	TCF4	chr18	-	55257314	55257391	55254496	55254700	55261465	55261533	3297	262,272,220	0,2,1	286,348,234	0,0,0	148	74	1	1.0	1.0,0.986,0.991	1.0,1.0,1.0	-0.008
ENSG00000196628	TCF4	chr18	-	55401688	55401777	55350873	55351003	55401857	55402039	3301	0,1,1	0,0,1	3,0,1	3,0,0	148	74	1	1.0	NA,1.0,0.333	0.333,NA,1.0	0.0
ENSG00000196628	TCF4	chr18	-	55401688	55401777	55350873	55351003	55403453	55403518	3302	0,1,0	0,5,6	0,0,0	20,6,15	148	74	1	1.0	NA,0.091,0.0	0.0,0.0,0.0	0.045
ENSG00000196628	TCF4	chr18	-	55403453	55403518	55350873	55351003	55461018	55461115	3305	69,107,87	0,0,1	123,77,121	0,0,1	139	74	1	1.0	1.0,1.0,0.979	1.0,1.0,0.985	-0.002
ENSG00000196628	TCF4	chr18	-	55482149	55482256	55464075	55464137	55585279	55585352	3306	0,0,0	3,30,60	0,1,0	69,64,86	148	74	1	1.0	0.0,0.0,0.0	0.0,0.008,0.0	-0.003
ENSG00000196628	TCF4	chr18	-	55586920	55587136	55585279	55585352	55589296	55589778	3308	0,32,17	0,1,0	14,21,27	0,0,1	148	74	1	1.0	NA,0.941,1.0	1.0,1.0,0.931	-0.007
ENSG00000196628	TCF4	chr18	-	55587044	55587136	55585279	55585352	55588037	55588150	3309	114,95,127	0,0,1	49,107,79	0,0,0	148	74	1	1.0	1.0,1.0,0.984	1.0,1.0,1.0	-0.005
ENSG00000196628	TCF4	chr18	-	55587044	55587136	55585279	55585352	55589296	55589746	3311	34,37,32	0,1,0	20,35,34	0,0,1	148	74	1	1.0	1.0,0.949,1.0	1.0,1.0,0.944	0.002
ENSG00000166845	C18orf54	chr18	+	54358773	54358870	54357905	54358075	54362770	54362921	3323	0,0,0	0,1,0	0,0,1	0,0,0	148	74	1	1.0	NA,0.0,NA	NA,NA,1.0	-1.0
ENSG00000267699	AC091551.1	chr18	+	51052634	51052725	51049294	51049324	51054780	51054993	3335	0,0,0	0,32,24	0,2,0	30,28,18	148	74	1	1.0	NA,0.0,0.0	0.0,0.034,0.0	-0.011
ENSG00000141644	MBD1	chr18	-	50271468	50271540	50268840	50269818	50272676	50272738	3340	0,14,16	0,10,3	18,22,17	3,6,4	146	74	1	1.0	NA,0.415,0.73	0.753,0.65,0.683	-0.123
ENSG00000141644	MBD1	chr18	-	50271468	50271540	50269556	50269811	50272676	50272738	3341	0,7,11	0,2,2	8,5,6	2,3,0	146	74	1	1.0	NA,0.64,0.736	0.67,0.458,1.0	-0.021
ENSG00000141644	MBD1	chr18	-	50273333	50273426	50272823	50272955	50273563	50273863	3342	63,41,26	0,9,7	27,28,37	26,10,11	148	74	0.00218350969245	0.060858408118904285	1.0,0.695,0.65	0.342,0.583,0.627	0.264
ENSG00000141644	MBD1	chr18	-	50273333	50273471	50272823	50272955	50273563	50273863	3343	63,56,38	0,9,7	51,51,49	26,10,11	148	74	0.0044713957107	0.10308764041691879	1.0,0.757,0.731	0.495,0.718,0.69	0.195
ENSG00000141644	MBD1	chr18	-	50273563	50273863	50272823	50272955	50274185	50274350	3344	0,16,12	0,2,0	50,26,18	0,1,0	148	74	1	1.0	NA,0.8,1.0	1.0,0.929,1.0	-0.076
ENSG00000141644	MBD1	chr18	-	50274185	50274350	50273563	50273863	50274976	50275045	3345	0,7,5	0,0,5	25,17,7	0,6,0	148	74	1	1.0	NA,1.0,0.333	1.0,0.586,1.0	-0.196
ENSG00000141644	MBD1	chr18	-	50274185	50274353	50273563	50273863	50274976	50275045	3346	0,7,9	0,0,5	24,16,8	0,6,0	148	74	1	1.0	NA,1.0,0.474	1.0,0.571,1.0	-0.12
ENSG00000141644	MBD1	chr18	-	50274185	50274353	50273563	50273863	50275128	50275245	3347	0,7,5	0,0,0	24,16,8	0,1,0	148	74	1	1.0	NA,1.0,1.0	1.0,0.889,1.0	0.037
ENSG00000141644	MBD1	chr18	-	50274976	50275045	50273563	50273863	50275128	50275155	3348	0,23,27	0,0,0	24,41,17	0,1,0	143	74	1	1.0	NA,1.0,1.0	1.0,0.955,1.0	0.015
ENSG00000141644	MBD1	chr18	-	50274976	50275045	50274185	50274353	50275128	50275155	3349	0,23,26	0,0,0	24,35,18	0,0,1	143	74	1	1.0	NA,1.0,1.0	1.0,1.0,0.903	0.032
ENSG00000141644	MBD1	chr18	-	50275369	50275444	50275128	50275245	50275599	50275728	3350	0,1,1	0,2,3	0,0,0	5,10,5	148	74	1	1.0	NA,0.2,0.143	0.0,0.0,0.0	0.171
ENSG00000167306	MYO5B	chr18	-	49839143	49839294	49837516	49837802	49841364	49841454	3352	0,2,4	0,0,0	3,5,21	1,0,0	148	74	1	1.0	NA,1.0,1.0	0.6,1.0,1.0	0.133
ENSG00000154721	JAM2	chr21	+	25711366	25711568	25709433	25709449	25712339	25712382	3355	0,1,0	0,0,0	1,0,0	0,2,0	148	74	1	1.0	NA,1.0,NA	1.0,0.0,NA	0.5
ENSG00000265681	RPL17	chr18	-	49489358	49489550	49488452	49488566	49490453	49490552	3356	13394,7985,9892	0,0,0	12725,9257,10132	3,0,0	148	74	1	1.0	1.0,1.0,1.0	1.0,1.0,1.0	0.0
ENSG00000265681	RPL17	chr18	-	49491351	49491445	49490792	49490927	49491531	49491586	3357	13,150,200	0,0,1	140,162,210	0,1,0	148	74	1	1.0	1.0,1.0,0.99	1.0,0.988,1.0	0.001
ENSG00000265681	RPL17	chr18	-	49491404	49491445	49490792	49490927	49491531	49491584	3358	3452,1618,2555	0,0,1	2390,1057,2022	0,1,0	115	74	1	1.0	1.0,1.0,0.999	1.0,0.999,1.0	0.0
ENSG00000265681	RPL17	chr18	-	49491404	49491445	49490792	49490927	49491625	49491814	3359	2472,1227,1998	0,0,0	1749,690,1504	2,0,0	115	74	1	1.0	1.0,1.0,1.0	0.998,1.0,1.0	0.001
ENSG00000265681	RPL17	chr18	-	49491735	49491833	49491531	49491584	49492257	49492409	3360	0,0,13	0,14,10	5,5,14	12,17,14	148	74	1	1.0	NA,0.0,0.394	0.172,0.128,0.333	-0.014
ENSG00000265681	RPL17	chr18	-	49491735	49491833	49491531	49491584	49492274	49492399	3361	0,7,15	0,43,40	7,11,17	19,56,24	148	74	1	1.0	NA,0.075,0.158	0.156,0.089,0.262	-0.053
ENSG00000265681	RPL17	chr18	-	49491735	49491833	49491531	49491584	49492457	49492508	3362	20,10,44	12,97,147	35,25,65	84,83,128	148	74	0.624149657452	1.0	0.455,0.049,0.13	0.172,0.131,0.202	0.043
ENSG00000265681	RPL17	chr18	-	49491745	49491833	49491531	49491584	49492274	49492428	3363	0,10,11	0,43,40	4,10,5	19,56,24	148	74	1	1.0	NA,0.104,0.121	0.095,0.082,0.094	0.022
ENSG00000265681	RPL17	chr18	-	49491745	49491833	49491531	49491584	49492457	49492482	3364	20,13,40	12,97,147	32,24,53	84,83,128	148	74	0.984977062688	1.0	0.455,0.063,0.12	0.16,0.126,0.172	0.06
ENSG00000101665	SMAD7	chr18	-	48942480	48942552	48921371	48921910	48948383	48948437	3365	77,48,44	0,0,0	99,31,41	0,1,0	146	74	1	1.0	1.0,1.0,1.0	1.0,0.94,1.0	0.02
ENSG00000101665	SMAD7	chr18	-	48942480	48942555	48919852	48921910	48948383	48948437	3366	77,59,59	0,0,0	99,40,46	0,1,0	148	74	1	1.0	1.0,1.0,1.0	1.0,0.952,1.0	0.016
ENSG00000184828	ZBTB7C	chr18	-	48165130	48165257	48041032	48041123	48185933	48185995	3376	0,1,0	0,0,0	0,0,0	0,3,0	148	74	1	1.0	NA,1.0,NA	NA,0.0,NA	1.0
ENSG00000175387	SMAD2	chr18	-	47865058	47865133	47851273	47851327	47868322	47868457	3388	291,186,222	0,1,0	274,203,208	0,0,0	148	74	1	1.0	1.0,0.989,1.0	1.0,1.0,1.0	-0.004
ENSG00000175387	SMAD2	chr18	-	47870474	47870564	47869242	47869436	47896520	47896809	3389	208,113,112	0,0,1	151,131,155	0,6,1	148	74	0.289175760778	1.0	1.0,1.0,0.982	1.0,0.916,0.987	0.026
ENSG00000175387	SMAD2	chr18	-	47896520	47896809	47870472	47870564	47930360	47930446	3390	252,96,94	0,0,0	138,139,124	0,1,0	148	74	1	1.0	1.0,1.0,1.0	1.0,0.986,1.0	0.005
ENSG00000175387	SMAD2	chr18	-	47896520	47896809	47870472	47870564	47930799	47930842	3391	224,69,81	0,0,0	111,116,100	0,1,0	148	74	1	1.0	1.0,1.0,1.0	1.0,0.983,1.0	0.006
ENSG00000175387	SMAD2	chr18	-	47920071	47920169	47896520	47896809	47930360	47930599	3392	0,6,10	44,29,22	3,3,4	34,26,35	148	74	0.263458190019	1.0	0.0,0.094,0.185	0.042,0.055,0.054	0.043
ENSG00000175387	SMAD2	chr18	-	47930360	47930446	47870472	47870564	47930799	47930837	3393	29,12,5	0,0,0	17,9,8	0,1,0	148	74	1	1.0	1.0,1.0,1.0	1.0,0.818,1.0	0.061
ENSG00000175387	SMAD2	chr18	-	47930360	47930446	47896520	47896809	47930799	47930837	3394	73,41,26	16,1,9	51,34,43	7,3,11	148	74	0.884110226311	1.0	0.695,0.953,0.591	0.785,0.85,0.662	-0.019
ENSG00000167220	HDHD2	chr18	-	47130243	47130328	47115130	47115348	47134495	47134677	3395	11,34,44	0,0,1	63,63,39	0,4,2	148	74	0.0427612134547	0.5257230261397886	1.0,1.0,0.957	1.0,0.887,0.907	0.054
ENSG00000167220	HDHD2	chr18	-	47137234	47137296	47136301	47136449	47150377	47150476	3396	0,1,4	32,18,24	3,9,2	21,15,34	136	74	0.0136375632266	0.23183558107375749	0.0,0.029,0.083	0.072,0.246,0.031	-0.079
ENSG00000167220	HDHD2	chr18	-	47137234	47137338	47136338	47136449	47150377	47150459	3397	0,0,4	32,18,24	3,9,1	21,15,34	148	74	0.00582049293767	0.12414457797805772	0.0,0.0,0.077	0.067,0.231,0.014	-0.078
ENSG00000167220	HDHD2	chr18	-	47149048	47149108	47136338	47136449	47150377	47150479	3398	0,0,3	32,18,24	5,0,2	21,15,34	134	74	0.0902596158079	0.894133443402196	0.0,0.0,0.065	0.116,0.0,0.031	-0.027
ENSG00000141622	RNF165	chr18	+	46450703	46450799	46450295	46450400	46455973	46456067	3406	0,0,2	0,0,2	2,0,0	0,0,0	148	74	1	1.0	NA,NA,0.333	1.0,NA,NA	-0.667
ENSG00000152240	HAUS1	chr18	+	46109646	46109784	46105193	46105368	46118180	46118316	3408	0,0,1	0,9,22	0,0,0	10,6,15	148	74	1	1.0	NA,0.0,0.022	0.0,0.0,0.0	0.011
ENSG00000152240	HAUS1	chr18	+	46123298	46123364	46122466	46122590	46124821	46124893	3410	152,95,96	0,0,0	95,97,63	0,2,0	140	74	1	1.0	1.0,1.0,1.0	1.0,0.962,1.0	0.013
ENSG00000152229	PSTPIP2	chr18	-	45993604	45993703	45992105	45992202	45997748	45997828	3413	0,7,12	0,1,0	1,10,21	0,0,0	148	74	1	1.0	NA,0.778,1.0	1.0,1.0,1.0	-0.111
ENSG00000152229	PSTPIP2	chr18	-	46005468	46005531	45999435	45999534	46011180	46011287	3414	0,15,17	0,0,0	13,16,41	0,0,1	137	74	1	1.0	NA,1.0,1.0	1.0,1.0,0.957	0.014
ENSG00000156261	CCT8	chr21	-	29071951	29071988	29070246	29070337	29073205	29073432	3445	0,0,1	0,0,2	0,0,2	0,0,0	111	74	1	1.0	NA,NA,0.25	NA,NA,1.0	-0.75
ENSG00000156261	CCT8	chr21	-	29071951	29071988	29070246	29070337	29073259	29073351	3446	0,2,1	0,0,0	1,0,1	0,1,1	111	74	1	1.0	NA,1.0,1.0	1.0,0.0,0.4	0.533
ENSG00000156261	CCT8	chr21	-	29071951	29071988	29070246	29070337	29073505	29073639	3447	0,0,3	0,0,2	0,0,1	0,0,3	111	74	1	1.0	NA,NA,0.5	NA,NA,0.182	0.318
ENSG00000156261	CCT8	chr21	-	29071951	29071988	29070246	29070337	29073530	29073797	3448	0,4,4	38,187,271	9,0,2	214,84,279	111	74	0.935371274895	1.0	0.0,0.014,0.01	0.027,0.0,0.005	-0.003
ENSG00000078142	PIK3C3	chr18	+	41984879	41985107	41970326	41970456	41987811	41987875	3450	0,1,2	2,8,16	0,0,0	12,5,16	148	74	0.250259264715	1.0	0.0,0.059,0.059	0.0,0.0,0.0	0.039
ENSG00000078142	PIK3C3	chr18	+	42033825	42033957	42029324	42029441	42037691	42037817	3451	46,118,104	0,0,2	101,84,93	3,1,1	148	74	0.647555505868	1.0	1.0,1.0,0.963	0.944,0.977,0.979	0.021
ENSG00000078142	PIK3C3	chr18	+	42049530	42049605	42043732	42043817	42057882	42058051	3452	0,27,23	0,0,1	63,60,38	0,0,0	148	74	1	1.0	NA,1.0,0.92	1.0,1.0,1.0	-0.04
ENSG00000078142	PIK3C3	chr18	+	42059794	42059894	42057637	42058051	42064739	42064830	3454	0,0,0	0,4,5	0,1,0	2,4,5	148	74	1	1.0	NA,0.0,0.0	0.0,0.111,0.0	-0.037
ENSG00000150477	KIAA1328	chr18	+	36844207	36844302	36835233	36835376	36885556	36885672	3461	11,61,46	0,4,4	48,91,68	0,4,2	148	74	0.13765382549	1.0	1.0,0.884,0.852	1.0,0.919,0.944	-0.042
ENSG00000150477	KIAA1328	chr18	+	37084124	37084232	37066889	37067545	37160199	37160381	3463	0,0,3	0,3,5	6,3,3	4,6,5	148	74	1	1.0	NA,0.0,0.231	0.429,0.2,0.231	-0.171
ENSG00000134779	TPGS2	chr18	-	36800197	36800311	36798017	36798609	36805373	36805397	3467	145,157,154	0,0,1	117,162,153	0,0,0	148	74	1	1.0	1.0,1.0,0.987	1.0,1.0,1.0	-0.004
ENSG00000134779	TPGS2	chr18	-	36805373	36805397	36800197	36800311	36807846	36807934	3468	0,0,1	0,0,0	0,0,3	0,3,0	98	74	1	1.0	NA,NA,1.0	NA,0.0,1.0	0.5
ENSG00000134779	TPGS2	chr18	-	36805373	36805502	36786484	36787079	36807846	36807934	3469	0,12,10	0,0,1	14,12,6	0,0,0	148	74	1	1.0	NA,1.0,0.833	1.0,1.0,1.0	-0.084
ENSG00000134779	TPGS2	chr18	-	36805373	36805502	36800197	36800311	36807846	36807934	3470	16,39,23	0,0,0	23,31,31	0,3,0	148	74	0.775622046888	1.0	1.0,1.0,1.0	1.0,0.838,1.0	0.054
ENSG00000134779	TPGS2	chr18	-	36817594	36817771	36807846	36807934	36818893	36818973	3471	0,0,0	145,167,123	0,0,1	162,165,108	148	74	1	1.0	0.0,0.0,0.0	0.0,0.0,0.005	-0.002
ENSG00000134779	TPGS2	chr18	-	36820967	36821129	36818893	36818973	36828682	36829036	3472	0,0,1	0,17,14	0,0,0	15,15,24	148	74	1	1.0	NA,0.0,0.034	0.0,0.0,0.0	0.017
ENSG00000134779	TPGS2	chr18	-	36823802	36823871	36818893	36818973	36828682	36828773	3473	0,6,0	0,17,14	7,1,3	15,15,24	143	74	1	1.0	NA,0.154,0.0	0.195,0.033,0.061	-0.019
ENSG00000100983	GSS	chr20	-	34941712	34941829	34936942	34937023	34942487	34942578	3477	0,101,60	0,0,1	81,66,87	0,3,0	148	74	1	1.0	NA,1.0,0.968	1.0,0.917,1.0	0.012
ENSG00000134759	ELP2	chr18	+	36133237	36133316	36129890	36130071	36136306	36136377	3490	68,168,122	0,0,5	127,95,114	3,0,1	148	74	0.773130028108	1.0	1.0,1.0,0.924	0.955,1.0,0.983	-0.005
ENSG00000134759	ELP2	chr18	+	36138794	36138872	36138094	36138426	36141136	36141191	3492	8,10,5	0,0,0	7,2,12	0,0,3	148	74	0.572252592409	1.0	1.0,1.0,1.0	1.0,1.0,0.667	0.111
ENSG00000134759	ELP2	chr18	+	36141136	36141201	36138269	36138426	36142280	36142311	3495	0,44,87	0,0,1	77,73,68	0,0,0	139	74	1	1.0	NA,1.0,0.979	1.0,1.0,1.0	-0.01
ENSG00000134759	ELP2	chr18	+	36142280	36142347	36138094	36138426	36142825	36142857	3496	0,23,44	0,0,0	33,30,37	0,0,1	141	74	1	1.0	NA,1.0,1.0	1.0,1.0,0.951	0.016
ENSG00000134759	ELP2	chr18	+	36146249	36146381	36145947	36146048	36154849	36154999	3497	673,60,52	0,0,0	108,59,53	0,2,1	148	74	0.700205514031	1.0	1.0,1.0,1.0	1.0,0.937,0.964	0.033
ENSG00000134759	ELP2	chr18	+	36154849	36154999	36146249	36146381	36156465	36156654	3498	699,38,44	0,0,0	74,63,44	0,2,1	148	74	0.454102949745	1.0	1.0,1.0,1.0	1.0,0.94,0.957	0.034
ENSG00000134759	ELP2	chr18	+	36170062	36170196	36166965	36167222	36171046	36171160	3500	227,31,49	0,1,1	55,45,48	6,2,2	148	74	0.000129159975042	0.007412295833885136	1.0,0.939,0.961	0.821,0.918,0.923	0.079
ENSG00000141424	SLC39A6	chr18	-	36126218	36127016	36124519	36124700	36129113	36129340	3501	115,74,78	0,2,3	76,105,83	1,4,2	148	74	0.449285422821	1.0	1.0,0.949,0.929	0.974,0.929,0.954	0.007
ENSG00000141425	RPRD1A	chr18	-	36033707	36033837	36030990	36031097	36067253	36067556	3503	694,532,618	0,16,10	473,369,402	10,7,9	148	74	0.209625495624	1.0	1.0,0.943,0.969	0.959,0.963,0.957	0.011
ENSG00000141425	RPRD1A	chr18	-	36040806	36040865	36033707	36033837	36067253	36067530	3504	26,12,24	337,328,323	22,14,21	201,189,224	133	74	0.0696804996084	0.74038141242252	0.041,0.02,0.04	0.057,0.04,0.05	-0.015
ENSG00000166974	MAPRE2	chr18	+	34988592	34988848	34977054	34977079	35005491	35005553	3510	0,0,2	0,3,1	0,0,0	6,1,7	148	74	1	1.0	NA,0.0,0.5	0.0,0.0,0.0	0.25
ENSG00000166974	MAPRE2	chr18	+	35005491	35005553	34978243	34978541	35070194	35070270	3511	0,14,14	0,0,1	15,7,12	0,0,0	136	74	1	1.0	NA,1.0,0.884	1.0,1.0,1.0	-0.058
ENSG00000166974	MAPRE2	chr18	+	35005514	35005553	34978425	34978541	35070194	35070322	3512	0,12,11	0,0,1	12,6,8	0,0,0	113	74	1	1.0	NA,1.0,0.878	1.0,1.0,1.0	-0.061
ENSG00000134769	DTNA	chr18	+	34679467	34679592	34493289	34493514	34755975	34756043	3516	0,25,16	0,0,2	32,5,41	0,2,0	148	74	1	1.0	NA,1.0,0.8	1.0,0.556,1.0	0.048
ENSG00000134769	DTNA	chr18	+	34679467	34679592	34493902	34494021	34755975	34756043	3517	0,24,16	0,0,1	33,6,33	0,0,0	148	74	1	1.0	NA,1.0,0.889	1.0,1.0,1.0	-0.055
ENSG00000134769	DTNA	chr18	+	34679467	34679592	34593317	34593538	34755975	34756043	3518	0,21,19	0,0,1	32,5,33	0,0,0	148	74	1	1.0	NA,1.0,0.905	1.0,1.0,1.0	-0.047
ENSG00000134769	DTNA	chr18	+	34683481	34683694	34679467	34679592	34755975	34756032	3519	0,1,5	0,21,16	2,1,3	33,5,33	148	74	1	1.0	NA,0.023,0.135	0.029,0.091,0.043	0.025
ENSG00000134769	DTNA	chr18	+	34708173	34708226	34679467	34679592	34755975	34756043	3520	0,0,0	0,21,16	0,1,1	33,5,33	127	74	1	1.0	NA,0.0,0.0	0.0,0.104,0.017	-0.04
ENSG00000134769	DTNA	chr18	+	34825266	34825275	34820790	34820915	34827592	34827676	3522	0,0,0	27,18,17	1,0,0	26,13,17	83	74	1	1.0	0.0,0.0,0.0	0.033,0.0,0.0	-0.011
ENSG00000134769	DTNA	chr18	+	34829399	34829489	34827592	34827676	34848295	34848383	3524	0,6,0	0,10,11	0,7,2	3,11,17	148	74	1	1.0	NA,0.231,0.0	0.0,0.241,0.056	0.017
ENSG00000134769	DTNA	chr18	+	34866110	34866131	34863965	34864062	34875238	34875398	3528	0,2,1	0,6,3	0,0,2	13,11,3	95	74	1	1.0	NA,0.206,0.206	0.0,0.0,0.342	0.092
ENSG00000134769	DTNA	chr18	+	34884727	34884776	34882068	34882201	34887765	34887838	3529	0,25,16	0,2,0	18,36,37	0,0,1	123	74	1	1.0	NA,0.883,1.0	1.0,1.0,0.957	-0.044
ENSG00000134769	DTNA	chr18	+	34884727	34884776	34882068	34882201	34890299	34890543	3530	0,3,0	8,6,4	0,2,6	2,0,2	123	74	0.00976440604143	0.18093070149242071	0.0,0.231,0.0	0.0,1.0,0.643	-0.471
ENSG00000141431	ASXL3	chr18	+	33605536	33605658	33578881	33578973	33607593	33607676	3532	0,12,11	0,17,10	12,6,11	17,14,8	148	74	1	1.0	NA,0.261,0.355	0.261,0.176,0.407	0.027
ENSG00000141431	ASXL3	chr18	+	33605536	33605658	33578912	33579107	33607593	33607676	3533	0,12,11	0,4,1	12,6,11	7,1,0	148	74	1	1.0	NA,0.6,0.846	0.462,0.75,1.0	-0.014
ENSG00000141431	ASXL3	chr18	+	33626861	33627070	33607593	33607676	33641820	33641823	3536	0,12,5	0,0,1	19,8,18	3,0,4	148	74	1	1.0	NA,1.0,0.714	0.76,1.0,0.692	0.04
ENSG00000141431	ASXL3	chr18	+	33626861	33627070	33607593	33607676	33644893	33645002	3537	0,3,2	0,0,3	13,3,6	0,1,0	148	74	1	1.0	NA,1.0,0.25	1.0,0.6,1.0	-0.242
ENSG00000141431	ASXL3	chr18	+	33626861	33627070	33607593	33607676	33661615	33661737	3538	0,2,2	0,0,1	13,3,6	0,0,0	148	74	1	1.0	NA,1.0,0.5	1.0,1.0,1.0	-0.25
ENSG00000141431	ASXL3	chr18	+	33626872	33627070	33607593	33607676	33641820	33641823	3539	0,10,8	0,0,1	7,7,16	3,0,4	148	74	1	1.0	NA,1.0,0.8	0.538,1.0,0.667	0.165
ENSG00000141431	ASXL3	chr18	+	33626872	33627070	33607593	33607676	33644893	33645002	3540	0,1,5	0,0,3	1,2,4	0,1,0	148	74	1	1.0	NA,1.0,0.455	1.0,0.5,1.0	-0.106
ENSG00000141431	ASXL3	chr18	+	33641820	33641823	33607593	33607676	33644893	33645002	3542	0,0,1	0,0,3	3,0,3	0,1,0	77	74	1	1.0	NA,NA,0.243	1.0,0.0,1.0	-0.424
ENSG00000141431	ASXL3	chr18	+	33641820	33641823	33626861	33627070	33644893	33645002	3543	0,10,2	0,1,0	6,5,12	0,0,0	77	74	1	1.0	NA,0.906,1.0	1.0,1.0,1.0	-0.047
ENSG00000141431	ASXL3	chr18	+	33661615	33661737	33607593	33607676	33670672	33670684	3544	18,34,34	0,0,1	27,52,30	0,0,0	148	74	1	1.0	1.0,1.0,0.944	1.0,1.0,1.0	-0.019
ENSG00000141431	ASXL3	chr18	+	33671746	33671866	33670672	33670790	33683404	33683568	3545	63,81,60	55,4,6	85,86,51	9,10,7	148	74	0.402058572137	1.0	0.364,0.91,0.833	0.825,0.811,0.785	-0.105
ENSG00000141441	GAREM1	chr18	-	32392894	32393035	32310192	32310323	32470307	32470484	3547	37,20,20	0,0,2	37,27,34	0,0,0	148	74	1	1.0	1.0,1.0,0.833	1.0,1.0,1.0	-0.056
ENSG00000101695	RNF125	chr18	+	32042178	32042273	32037115	32037269	32045641	32045732	3548	44,40,32	0,1,0	42,27,22	0,0,0	148	74	1	1.0	1.0,0.952,1.0	1.0,1.0,1.0	-0.016
ENSG00000153339	TRAPPC8	chr18	-	31832083	31832173	31829196	31830989	31839311	31839457	3552	0,24,26	0,0,0	47,28,19	0,0,3	148	74	1	1.0	NA,1.0,1.0	1.0,1.0,0.76	0.08
ENSG00000153339	TRAPPC8	chr18	-	31853848	31853945	31852594	31852663	31855659	31855807	3553	141,114,156	0,0,1	143,113,103	1,0,0	148	74	1	1.0	1.0,1.0,0.987	0.986,1.0,1.0	0.0
ENSG00000118271	TTR	chr18	+	31595119	31595255	31592895	31593026	31598567	31598817	3554	1209,1030,577	0,1,0	336,2196,5084	0,0,1	148	74	1	1.0	1.0,0.998,1.0	1.0,1.0,1.0	-0.001
ENSG00000046604	DSG2	chr18	+	31518238	31518274	31498176	31498296	31519802	31519937	3555	104,104,200	0,0,0	182,107,228	0,2,0	110	74	1	1.0	1.0,1.0,1.0	1.0,0.973,1.0	0.009
ENSG00000134755	DSC2	chr18	-	31068298	31068344	31058839	31068212	31068893	31069151	3556	146,41,48	191,150,140	68,35,61	125,184,181	120	74	0.223225848081	1.0	0.32,0.144,0.175	0.251,0.105,0.172	0.037
ENSG00000134755	DSC2	chr18	-	31091530	31091567	31091027	31091147	31092100	31092300	3557	0,1,3	118,77,54	5,0,1	105,69,80	111	74	0.768968876355	1.0	0.0,0.009,0.036	0.031,0.0,0.008	0.002
ENSG00000134762	DSC3	chr18	-	30994453	30994496	30990085	30994372	30996790	30997048	3558	15,42,66	0,45,59	81,41,48	84,53,57	117	74	0.0962294732371	0.9364105007774892	1.0,0.371,0.414	0.379,0.329,0.348	0.243
ENSG00000134762	DSC3	chr18	-	31025759	31025915	31024348	31024493	31029508	31029628	3559	455,368,357	10,1,7	760,300,326	3,0,1	148	74	0.00347449914797	0.08547750101266519	0.958,0.995,0.962	0.992,1.0,0.994	-0.024
ENSG00000099910	KLHL22	chr22	-	20471349	20471515	20465541	20465623	20488984	20489212	3568	0,9,14	0,2,0	4,7,10	0,0,0	148	74	1	1.0	NA,0.692,1.0	1.0,1.0,1.0	-0.154
ENSG00000099910	KLHL22	chr22	-	20493147	20493217	20488984	20489244	20495759	20495795	3571	0,0,1	0,2,1	0,0,0	0,0,3	144	74	1	1.0	NA,0.0,0.339	NA,NA,0.0	0.17
ENSG00000134504	KCTD1	chr18	-	26476514	26476659	26459619	26459925	26501071	26501250	3572	27,98,63	0,0,0	110,66,82	0,2,0	148	74	1	1.0	1.0,1.0,1.0	1.0,0.943,1.0	0.019
ENSG00000134504	KCTD1	chr18	-	26501071	26501250	26476514	26476659	26548890	26549435	3573	31,74,55	0,0,0	98,52,76	0,1,0	148	74	1	1.0	1.0,1.0,1.0	1.0,0.963,1.0	0.012
ENSG00000088970	KIZ	chr20	+	21132096	21132159	21126006	21126204	21161870	21162507	3576	38,90,108	0,0,0	86,47,67	3,0,0	137	74	0.682767699396	1.0	1.0,1.0,1.0	0.939,1.0,1.0	0.02
ENSG00000088970	KIZ	chr20	+	21136389	21136552	21132096	21132159	21145564	21145654	3577	0,9,15	0,0,0	16,19,19	2,1,1	148	74	1	1.0	NA,1.0,1.0	0.8,0.905,0.905	0.13
ENSG00000088970	KIZ	chr20	+	21145564	21145654	21125982	21126204	21161870	21162507	3579	146,7,8	0,0,0	16,19,11	3,0,0	148	74	0.599258882501	1.0	1.0,1.0,1.0	0.727,1.0,1.0	0.091
ENSG00000088970	KIZ	chr20	+	21145564	21145654	21132096	21132159	21161870	21162507	3580	146,7,8	0,3,1	18,20,12	0,1,0	148	74	0.310285244733	1.0	1.0,0.538,0.8	1.0,0.909,1.0	-0.19
ENSG00000198795	ZNF521	chr18	-	25327405	25327448	25322007	25322187	25350906	25350947	3585	0,1,7	210,144,155	3,3,0	87,60,75	117	74	0.630642959052	1.0	0.0,0.004,0.028	0.021,0.031,0.0	-0.007
ENSG00000198795	ZNF521	chr18	-	25345251	25345347	25322007	25322187	25350906	25350947	3586	0,0,4	210,144,155	0,3,2	87,60,75	148	74	1	1.0	0.0,0.0,0.013	0.0,0.024,0.013	-0.008
ENSG00000198795	ZNF521	chr18	-	25350906	25350947	25322007	25322187	25352004	25352071	3587	157,143,152	9,30,17	92,52,73	7,8,3	115	74	0.149482133877	1.0	0.918,0.754,0.852	0.894,0.807,0.94	-0.039
ENSG00000198795	ZNF521	chr18	-	25350906	25350993	25322007	25322187	25352004	25352155	3588	108,114,113	9,30,17	71,52,58	7,8,3	148	74	0.0964674697257	0.938154228591172	0.857,0.655,0.769	0.835,0.765,0.906	-0.075
ENSG00000105254	TBCB	chr19	+	36117790	36117928	36116040	36116184	36120709	36120763	3594	0,0,0	5,38,33	0,0,1	38,39,17	148	74	1	1.0	0.0,0.0,0.0	0.0,0.0,0.029	-0.01
ENSG00000168234	TTC39C	chr18	+	24064139	24064188	24014753	24015038	24066011	24066140	3607	0,16,5	0,0,2	3,8,10	2,0,0	123	74	1	1.0	NA,1.0,0.601	0.474,1.0,1.0	-0.024
ENSG00000168234	TTC39C	chr18	+	24118124	24118232	24114553	24114647	24123833	24123937	3609	0,17,8	32,0,0	17,28,10	0,2,0	148	74	0.00785318511406	0.15401317186197078	0.0,1.0,1.0	1.0,0.875,1.0	-0.292
ENSG00000168234	TTC39C	chr18	+	24128885	24128983	24125426	24125550	24130312	24130417	3610	0,19,13	0,3,0	16,16,3	0,0,0	148	74	1	1.0	NA,0.76,1.0	1.0,1.0,1.0	-0.12
ENSG00000154065	ANKRD29	chr18	-	23609223	23609291	23601045	23601309	23612091	23612190	3611	0,3,0	0,10,3	3,0,2	22,9,6	142	74	1	1.0	NA,0.135,0.0	0.066,0.0,0.148	-0.004
ENSG00000154065	ANKRD29	chr18	-	23612091	23612190	23598925	23601309	23617731	23617827	3612	0,12,3	0,0,0	22,9,7	1,8,4	148	74	1	1.0	NA,1.0,1.0	0.917,0.36,0.467	0.419
ENSG00000154065	ANKRD29	chr18	-	23617731	23617827	23600459	23601309	23619530	23619629	3613	0,5,2	0,0,1	3,9,14	0,0,0	148	74	1	1.0	NA,1.0,0.5	1.0,1.0,1.0	-0.25
ENSG00000154065	ANKRD29	chr18	-	23619530	23619629	23598925	23601309	23629852	23629920	3614	0,3,5	0,1,0	5,2,7	0,0,0	148	74	1	1.0	NA,0.6,1.0	1.0,1.0,1.0	-0.2
ENSG00000141452	RMC1	chr18	+	23506969	23507054	23504370	23504447	23507984	23508041	3616	38,94,98	5,1,1	77,80,57	0,1,0	148	74	0.0309631800574	0.41774763182728086	0.792,0.979,0.98	1.0,0.976,1.0	-0.075
ENSG00000141452	RMC1	chr18	+	23507984	23508041	23504370	23504447	23509192	23509279	3617	5,31,29	0,2,1	34,25,21	0,0,0	131	74	0.347324830523	1.0	1.0,0.897,0.942	1.0,1.0,1.0	-0.054
ENSG00000101782	RIOK3	chr18	+	23467398	23467526	23466132	23466276	23473428	23473483	3619	57,54,90	0,1,8	84,95,107	1,6,7	148	74	0.59177138582	1.0	1.0,0.964,0.849	0.977,0.888,0.884	0.021
ENSG00000101773	RBBP8	chr18	+	22915419	22915485	22914120	22914306	22936753	22936960	3621	0,0,0	0,1,0	0,0,1	0,0,0	140	74	1	1.0	NA,0.0,NA	NA,NA,1.0	-1.0
ENSG00000101773	RBBP8	chr18	+	22929382	22929437	22914138	22914306	22936753	22936883	3623	0,1,0	0,1,0	2,10,9	0,0,0	129	74	1	1.0	NA,0.365,NA	1.0,1.0,1.0	-0.635
ENSG00000101773	RBBP8	chr18	+	22968805	22968918	22949617	22949713	22975152	22975219	3625	0,25,20	0,0,0	51,49,30	0,2,0	148	74	1	1.0	NA,1.0,1.0	1.0,0.925,1.0	0.025
ENSG00000101773	RBBP8	chr18	+	23006362	23006432	23001570	23001729	23016827	23016924	3627	91,22,31	0,0,0	39,68,66	0,3,2	144	74	0.32379324489	1.0	1.0,1.0,1.0	1.0,0.921,0.944	0.045
ENSG00000101773	RBBP8	chr18	+	23022128	23022270	23016795	23016924	23026142	23026370	3629	4,11,5	0,0,1	25,10,11	0,0,1	148	74	1	1.0	1.0,1.0,0.714	1.0,1.0,0.846	-0.044
ENSG00000101752	MIB1	chr18	+	21773623	21773728	21768622	21768752	21778102	21778169	3630	11,49,62	0,0,0	68,50,113	4,0,1	148	74	0.544112631082	1.0	1.0,1.0,1.0	0.895,1.0,0.983	0.041
ENSG00000101752	MIB1	chr18	+	21812391	21812468	21803906	21804014	21815615	21815813	3631	0,0,0	4,62,60	0,0,1	40,88,58	148	74	1	1.0	0.0,0.0,0.0	0.0,0.0,0.009	-0.003
ENSG00000141446	ESCO1	chr18	-	21536041	21536185	21532472	21532660	21539919	21540009	3632	0,33,46	0,0,0	33,52,60	1,0,0	148	74	1	1.0	NA,1.0,1.0	0.943,1.0,1.0	0.019
ENSG00000141446	ESCO1	chr18	-	21539919	21540009	21536041	21536185	21560858	21560990	3633	0,14,32	0,0,1	18,31,38	5,0,0	148	74	1	1.0	NA,1.0,0.941	0.643,1.0,1.0	0.09
ENSG00000141446	ESCO1	chr18	-	21540576	21540700	21539919	21540009	21560858	21560981	3634	0,7,3	0,3,14	2,0,5	5,6,10	148	74	1	1.0	NA,0.538,0.097	0.167,0.0,0.2	0.195
ENSG00000141446	ESCO1	chr18	-	21584309	21584440	21575671	21575777	21600622	21600704	3635	3,20,57	0,1,0	51,19,33	0,0,1	148	74	1	1.0	1.0,0.909,1.0	1.0,1.0,0.943	-0.011
ENSG00000067900	ROCK1	chr18	-	20991175	20991326	20986949	20987110	20992830	20992937	3637	94,112,152	0,0,0	152,129,116	0,0,2	148	74	1	1.0	1.0,1.0,1.0	1.0,1.0,0.967	0.011
ENSG00000101654	RNMT	chr18	+	13730626	13730755	13726672	13726729	13731475	13731821	3651	6,2,13	0,0,1	8,6,8	0,0,0	148	74	1	1.0	1.0,1.0,0.867	1.0,1.0,1.0	-0.044
ENSG00000101654	RNMT	chr18	+	13730626	13730755	13726672	13726729	13734463	13734599	3652	0,1,7	0,0,0	2,3,4	0,2,0	148	74	1	1.0	NA,1.0,1.0	1.0,0.429,1.0	0.19
ENSG00000101654	RNMT	chr18	+	13731475	13731934	13726659	13726729	13734463	13734599	3653	0,34,42	0,0,0	50,23,48	0,2,0	148	74	1	1.0	NA,1.0,1.0	1.0,0.852,1.0	0.049
ENSG00000101654	RNMT	chr18	+	13731475	13731934	13730437	13730755	13734463	13734599	3654	6,36,51	0,1,4	56,28,54	0,2,2	148	74	0.454773692569	1.0	1.0,0.947,0.864	1.0,0.875,0.931	0.002
ENSG00000101654	RNMT	chr18	+	13759941	13760208	13754113	13754147	13762038	13762344	3655	0,22,22	0,0,3	25,20,21	2,3,2	148	74	1	1.0	NA,1.0,0.786	0.862,0.769,0.84	0.069
ENSG00000177150	FAM210A	chr18	-	13670870	13670968	13666230	13666713	13671861	13671939	3656	0,0,1	0,0,5	0,2,0	1,9,3	148	74	1	1.0	NA,NA,0.091	0.0,0.1,0.0	0.058
ENSG00000177150	FAM210A	chr18	-	13671861	13671973	13663346	13666713	13681604	13682105	3657	0,4,7	0,0,0	11,10,7	1,0,0	148	74	1	1.0	NA,1.0,1.0	0.846,1.0,1.0	0.051
ENSG00000177150	FAM210A	chr18	-	13681604	13682105	13666002	13666713	13726328	13726505	3658	0,6,18	0,0,0	19,18,8	0,0,1	148	74	1	1.0	NA,1.0,1.0	1.0,1.0,0.8	0.067
ENSG00000177150	FAM210A	chr18	-	13687742	13687882	13681604	13682105	13726328	13726663	3659	6,4,2	0,6,18	8,5,7	18,18,8	148	74	0.483727678824	1.0	1.0,0.25,0.053	0.182,0.122,0.304	0.232
ENSG00000177150	FAM210A	chr18	-	13697546	13697674	13681604	13682105	13726328	13726560	3660	0,1,0	0,6,18	0,0,0	18,18,8	148	74	1	1.0	NA,0.077,0.0	0.0,0.0,0.0	0.038
ENSG00000085415	SEH1L	chr18	+	12975732	12975882	12971152	12971251	12978751	12978892	3664	0,1,1	45,7,2	0,0,0	8,5,5	148	74	1	1.0	0.0,0.067,0.2	0.0,0.0,0.0	0.089
ENSG00000175354	PTPN2	chr18	-	12793481	12793574	12785480	12785844	12794383	12794485	3666	0,3,2	0,24,20	0,0,2	31,24,49	148	74	1	1.0	NA,0.059,0.048	0.0,0.0,0.02	0.047
ENSG00000175354	PTPN2	chr18	-	12794383	12794485	12785477	12785844	12801969	12802151	3667	141,87,63	0,0,1	99,65,102	0,0,0	148	74	1	1.0	1.0,1.0,0.969	1.0,1.0,1.0	-0.01
ENSG00000175354	PTPN2	chr18	-	12819213	12819282	12817155	12817365	12825809	12825944	3668	0,0,1	6,17,29	1,0,0	23,22,24	143	74	1	1.0	0.0,0.0,0.018	0.022,0.0,0.0	-0.001
ENSG00000175354	PTPN2	chr18	-	12825809	12825944	12817155	12817365	12830942	12831041	3670	6,27,52	0,0,0	46,40,51	5,1,1	148	74	0.00556983937254	0.12040815359011267	1.0,1.0,1.0	0.821,0.952,0.962	0.088
ENSG00000175354	PTPN2	chr18	-	12859163	12859254	12836790	12836891	12884072	12884214	3671	149,143,104	0,0,0	79,115,79	3,2,3	148	74	0.0195581003934	0.30176976177592224	1.0,1.0,1.0	0.929,0.966,0.929	0.059
ENSG00000175354	PTPN2	chr18	-	12862639	12862744	12859163	12859254	12883617	12883827	3672	3,0,0	0,0,0	1,0,0	0,0,1	148	74	1	1.0	1.0,NA,NA	1.0,NA,0.0	0.5
ENSG00000134278	SPIRE1	chr18	-	12452254	12452391	12446511	12449896	12452484	12452512	3674	0,13,15	0,0,0	12,16,18	1,0,0	148	74	1	1.0	NA,1.0,1.0	0.857,1.0,1.0	0.048
ENSG00000134278	SPIRE1	chr18	-	12459754	12459928	12454345	12454483	12463350	12463493	3675	0,0,2	0,3,5	2,2,5	25,5,3	148	74	1	1.0	NA,0.0,0.167	0.038,0.167,0.455	-0.137
ENSG00000134278	SPIRE1	chr18	-	12496015	12496102	12493071	12493201	12506476	12506519	3677	9,36,61	0,0,0	45,39,23	1,0,0	148	74	1	1.0	1.0,1.0,1.0	0.957,1.0,1.0	0.014
ENSG00000141385	AFG3L2	chr18	-	12340200	12340401	12337340	12337535	12344131	12344247	3681	58,32,34	0,0,3	51,30,33	5,0,1	148	74	0.0872859324585	0.8714391529680282	1.0,1.0,0.85	0.836,1.0,0.943	0.024
ENSG00000141385	AFG3L2	chr18	-	12363781	12363856	12359926	12360051	12366964	12367117	3682	252,187,221	0,0,1	223,113,177	0,0,0	148	74	1	1.0	1.0,1.0,0.991	1.0,1.0,1.0	-0.003
ENSG00000141385	AFG3L2	chr18	-	12370848	12370926	12367275	12367382	12371591	12371691	3683	31,57,54	0,0,0	61,38,40	0,0,1	148	74	1	1.0	1.0,1.0,1.0	1.0,1.0,0.952	0.016
ENSG00000176014	TUBB6	chr18	+	12308686	12308795	12308231	12308349	12310942	12311053	3684	144,188,315	0,0,1	165,132,195	0,0,1	148	74	1	1.0	1.0,1.0,0.994	1.0,1.0,0.99	0.001
ENSG00000176014	TUBB6	chr18	+	12308686	12308795	12308231	12308349	12325066	12325914	3685	49,149,255	0,0,0	127,91,166	1,0,0	148	74	1	1.0	1.0,1.0,1.0	0.984,1.0,1.0	0.005
ENSG00000176014	TUBB6	chr18	+	12310942	12311053	12308240	12308795	12325066	12325100	3686	306,185,228	0,8,9	167,213,151	1,2,4	148	74	0.0953475115205	0.9303817729651724	1.0,0.92,0.927	0.988,0.982,0.95	-0.024
ENSG00000176014	TUBB6	chr18	+	12310942	12311053	12308262	12308349	12325066	12325100	3687	211,137,160	0,0,0	128,169,118	1,0,0	148	74	1	1.0	1.0,1.0,1.0	0.985,1.0,1.0	0.005
ENSG00000176014	TUBB6	chr18	+	12310942	12311053	12308262	12308349	12329145	12329826	3688	0,7,17	0,0,2	27,32,24	0,0,0	148	74	1	1.0	NA,1.0,0.81	1.0,1.0,1.0	-0.095
ENSG00000154864	PIEZO2	chr18	-	10682103	10682292	10681660	10681753	10689654	10689802	3695	0,47,16	0,0,1	20,58,72	0,0,1	148	74	1	1.0	NA,1.0,0.889	1.0,1.0,0.973	-0.046
ENSG00000154864	PIEZO2	chr18	-	10701988	10702171	10698924	10699177	10704393	10704652	3696	0,11,7	0,1,0	4,12,5	0,0,0	148	74	1	1.0	NA,0.846,1.0	1.0,1.0,1.0	-0.077
ENSG00000154864	PIEZO2	chr18	-	10735231	10735330	10731406	10731521	10736603	10736710	3698	0,2,3	0,3,5	1,5,5	0,0,3	148	74	1	1.0	NA,0.25,0.231	1.0,1.0,0.455	-0.578
ENSG00000154864	PIEZO2	chr18	-	10741030	10741102	10736603	10736710	10742493	10742615	3699	0,72,64	0,0,0	32,82,157	1,3,9	146	74	1	1.0	NA,1.0,1.0	0.942,0.933,0.898	0.076
ENSG00000154864	PIEZO2	chr18	-	10759481	10759583	10757968	10758134	10759704	10759909	3700	237,48,22	0,0,0	29,42,46	2,0,0	148	74	1	1.0	1.0,1.0,1.0	0.879,1.0,1.0	0.04
ENSG00000154864	PIEZO2	chr18	-	10780324	10780366	10773411	10773629	10784783	10784957	3702	0,6,0	18,10,3	0,2,1	8,13,9	116	74	0.425342738664	1.0	0.0,0.277,0.0	0.0,0.089,0.066	0.041
ENSG00000154864	PIEZO2	chr18	-	10801389	10801428	10800336	10800475	10803874	10803994	3703	0,19,10	0,0,1	9,26,30	0,0,0	113	74	1	1.0	NA,1.0,0.868	1.0,1.0,1.0	-0.066
ENSG00000154864	PIEZO2	chr18	-	11066126	11066222	10979534	10979660	11148524	11148588	3704	0,37,16	0,0,0	26,39,29	0,0,1	148	74	1	1.0	NA,1.0,1.0	1.0,1.0,0.935	0.022
ENSG00000125863	MKKS	chr20	-	10412529	10413931	10408627	10408803	10420527	10420758	3705	61,42,48	0,0,0	52,39,48	0,1,1	148	74	1	1.0	1.0,1.0,1.0	1.0,0.951,0.96	0.03
ENSG00000125863	MKKS	chr20	-	10420527	10420758	10412529	10413931	10434107	10434198	3706	61,107,161	0,0,0	155,71,118	1,0,1	148	74	1	1.0	1.0,1.0,1.0	0.987,1.0,0.983	0.01
ENSG00000125863	MKKS	chr20	-	10428729	10428816	10420527	10420758	10434107	10434214	3707	0,0,0	0,66,116	1,0,0	107,32,71	148	74	1	1.0	NA,0.0,0.0	0.005,0.0,0.0	-0.002
ENSG00000186814	ZSCAN30	chr18	-	35267475	35267679	35263944	35264455	35290130	35290229	3709	0,1,0	0,1,4	0,1,1	1,1,1	148	74	1	1.0	NA,0.333,0.0	0.0,0.333,0.333	-0.055
ENSG00000186814	ZSCAN30	chr18	-	35267475	35267682	35264145	35264455	35290130	35290245	3710	0,1,1	0,1,4	4,1,0	1,1,1	148	74	1	1.0	NA,0.333,0.111	0.667,0.333,0.0	-0.111
ENSG00000154856	APCDD1	chr18	+	10468468	10468652	10454634	10455039	10471529	10471740	3711	0,6,1	0,0,0	3,0,0	0,0,2	148	74	1	1.0	NA,1.0,1.0	1.0,NA,0.0	0.5
ENSG00000128791	TWSG1	chr18	+	9337192	9337352	9334766	9334920	9359971	9360071	3714	30,105,173	0,1,0	218,78,127	0,0,0	148	74	1	1.0	1.0,0.981,1.0	1.0,1.0,1.0	-0.006
ENSG00000128791	TWSG1	chr18	+	9359971	9360071	9337192	9337352	9396279	9396546	3715	22,38,37	0,0,2	55,36,38	2,0,0	148	74	1	1.0	1.0,1.0,0.902	0.932,1.0,1.0	-0.01
ENSG00000283103	AC010642.2	chr19	-	58322361	58322494	58314787	58315036	58325274	58325361	3717	0,0,0	0,0,4	2,0,1	0,1,0	148	74	1	1.0	NA,NA,0.0	1.0,0.0,1.0	-0.667
ENSG00000283103	AC010642.2	chr19	-	58325274	58325361	58314670	58315036	58326822	58326859	3718	0,8,17	0,0,2	24,5,11	5,3,3	148	74	1	1.0	NA,1.0,0.81	0.706,0.455,0.647	0.302
ENSG00000152234	ATP5F1A	chr18	-	46086386	46086494	46086112	46086257	46087007	46087064	3719	342,437,337	0,0,0	369,388,350	0,0,1	148	74	1	1.0	1.0,1.0,1.0	1.0,1.0,0.994	0.002
ENSG00000152234	ATP5F1A	chr18	-	46093179	46093362	46091681	46091851	46094979	46095131	3720	0,0,0	3,0,0	0,2,0	0,0,1	148	74	1	1.0	0.0,NA,NA	NA,1.0,0.0	-0.5
ENSG00000152234	ATP5F1A	chr18	-	46093179	46093362	46091681	46091851	46095052	46095131	3721	0,0,0	294,833,599	0,2,0	393,683,417	148	74	1	1.0	0.0,0.0,0.0	0.0,0.001,0.0	-0.0
ENSG00000152234	ATP5F1A	chr18	-	46093179	46093365	46091681	46091851	46095052	46095131	3722	0,2,0	294,833,599	3,2,0	393,683,417	148	74	1	1.0	0.0,0.001,0.0	0.004,0.001,0.0	-0.001
ENSG00000152234	ATP5F1A	chr18	-	46094979	46095131	46091681	46091851	46098171	46098295	3723	168,346,443	0,0,4	338,251,342	0,0,0	148	74	1	1.0	1.0,1.0,0.982	1.0,1.0,1.0	-0.006
ENSG00000152234	ATP5F1A	chr18	-	46095052	46095123	46091681	46091851	46098171	46098296	3724	294,831,592	0,0,4	389,679,414	0,0,0	145	74	1	1.0	1.0,1.0,0.987	1.0,1.0,1.0	-0.004
ENSG00000152234	ATP5F1A	chr18	-	46095052	46095131	46091681	46091851	46098171	46098279	3725	459,1179,1038	0,0,4	730,934,757	0,0,0	148	74	1	1.0	1.0,1.0,0.992	1.0,1.0,1.0	-0.003
ENSG00000152234	ATP5F1A	chr18	-	46095052	46095147	46091681	46091851	46098171	46098296	3726	294,833,595	0,0,4	392,683,416	0,0,0	148	74	1	1.0	1.0,1.0,0.987	1.0,1.0,1.0	-0.004
ENSG00000152234	ATP5F1A	chr18	-	46098171	46098279	46095052	46095131	46104136	46104227	3727	165,346,443	0,0,0	337,251,341	0,0,1	148	74	1	1.0	1.0,1.0,1.0	1.0,1.0,0.994	0.002
ENSG00000265257	AP005263.1	chr18	+	9119325	9119388	9117837	9117903	9119473	9119590	3728	791,777,722	0,0,0	717,644,585	0,0,1	137	74	1	1.0	1.0,1.0,1.0	1.0,1.0,0.997	0.001
ENSG00000173482	PTPRM	chr18	+	8085670	8085872	8076454	8076564	8088748	8088851	3730	168,192,198	0,0,1	145,369,507	0,0,1	148	74	1	1.0	1.0,1.0,0.99	1.0,1.0,0.996	-0.002
ENSG00000173482	PTPRM	chr18	+	8122241	8122316	8114790	8114827	8143646	8143778	3731	0,4,4	129,30,33	4,1,6	55,92,101	148	74	1	1.0	0.0,0.062,0.057	0.035,0.005,0.029	0.017
ENSG00000173482	PTPRM	chr18	+	8248149	8248176	8247844	8247919	8253226	8253414	3733	0,0,0	0,31,41	0,1,1	14,49,83	101	74	1	1.0	NA,0.0,0.0	0.0,0.015,0.009	-0.008
ENSG00000173482	PTPRM	chr18	+	8248149	8248176	8247844	8247919	8296367	8296455	3734	0,0,0	0,1,2	0,1,0	2,4,6	101	74	1	1.0	NA,0.0,0.0	0.0,0.155,0.0	-0.052
ENSG00000173482	PTPRM	chr18	+	8252487	8252499	8247844	8247919	8253226	8253414	3735	0,0,2	0,31,41	0,0,1	14,49,83	86	74	1	1.0	NA,0.0,0.04	0.0,0.0,0.01	0.017
ENSG00000173482	PTPRM	chr18	+	8252487	8252499	8248149	8248176	8253226	8253414	3736	0,0,2	0,0,0	0,0,0	0,0,1	86	74	1	1.0	NA,NA,1.0	NA,NA,0.0	1.0
ENSG00000173482	PTPRM	chr18	+	8253226	8253414	8247844	8247919	8296367	8296455	3737	83,58,113	0,1,2	67,214,260	2,4,6	148	74	0.0380276177905	0.48419203051048443	1.0,0.967,0.966	0.944,0.964,0.956	0.023
ENSG00000173482	PTPRM	chr18	+	8371759	8371810	8370932	8371006	8376045	8376200	3739	0,0,2	0,37,25	0,0,1	39,103,115	125	74	1	1.0	NA,0.0,0.045	0.0,0.0,0.005	0.021
ENSG00000173482	PTPRM	chr18	+	8376045	8376200	8370889	8371006	8376461	8376597	3740	58,88,68	0,0,1	87,253,246	0,0,0	148	74	1	1.0	1.0,1.0,0.971	1.0,1.0,1.0	-0.01
ENSG00000263753	LINC00667	chr18	+	5240647	5240819	5238099	5239049	5241698	5241889	3748	0,0,1	0,0,0	0,0,1	1,2,0	148	74	1	1.0	NA,NA,1.0	0.0,0.0,1.0	0.667
ENSG00000263753	LINC00667	chr18	+	5240647	5240819	5238103	5238893	5241698	5241889	3749	0,0,1	0,0,0	0,0,0	0,0,1	148	74	1	1.0	NA,NA,1.0	NA,NA,0.0	1.0
ENSG00000263753	LINC00667	chr18	+	5240647	5240964	5238911	5239049	5241698	5241889	3750	0,0,1	0,0,0	1,0,1	1,2,0	148	74	1	1.0	NA,NA,1.0	0.333,0.0,1.0	0.556
ENSG00000263753	LINC00667	chr18	+	5240647	5241255	5238080	5239049	5241698	5241812	3751	0,0,1	0,0,0	0,0,1	1,2,0	148	74	1	1.0	NA,NA,1.0	0.0,0.0,1.0	0.667
ENSG00000177337	DLGAP1-AS1	chr18	+	3594419	3594484	3594102	3594240	3596578	3596675	3764	17,8,9	0,0,1	11,1,8	0,0,0	139	74	1	1.0	1.0,1.0,0.827	1.0,1.0,1.0	-0.058
ENSG00000177426	TGIF1	chr18	+	3450321	3450505	3449881	3450070	3456353	3456580	3770	0,18,23	0,1,4	13,12,20	1,0,1	148	74	1	1.0	NA,0.9,0.742	0.867,1.0,0.909	-0.104
ENSG00000177426	TGIF1	chr18	+	3450324	3450505	3450035	3450070	3456353	3456580	3771	0,18,15	0,1,4	13,11,18	1,0,1	148	74	1	1.0	NA,0.9,0.652	0.867,1.0,0.9	-0.146
ENSG00000101608	MYL12A	chr18	+	3249360	3249443	3247812	3247909	3253232	3253428	3772	0,2,19	744,1033,2106	7,5,7	1403,877,1949	148	74	1	1.0	0.0,0.001,0.004	0.002,0.003,0.002	-0.001
ENSG00000101608	MYL12A	chr18	+	3249561	3249723	3249360	3249443	3253232	3253284	3773	0,0,2	0,1,17	0,0,1	4,5,5	148	74	1	1.0	NA,0.0,0.056	0.0,0.0,0.091	-0.002
ENSG00000101608	MYL12A	chr18	+	3253888	3254050	3253232	3253428	3255745	3256211	3774	6101,4202,3846	0,0,0	3214,3704,3328	0,1,0	148	74	1	1.0	1.0,1.0,1.0	1.0,0.999,1.0	0.0
ENSG00000101577	LPIN2	chr18	-	2928590	2928660	2927721	2927811	2929064	2929158	3775	0,20,14	0,0,0	24,23,22	0,0,1	144	74	1	1.0	NA,1.0,1.0	1.0,1.0,0.919	0.027
ENSG00000101577	LPIN2	chr18	-	2960648	2960849	2954503	2954599	3013086	3013144	3776	145,68,77	0,2,0	59,59,70	0,0,1	148	74	1	1.0	1.0,0.944,1.0	1.0,1.0,0.972	-0.009
ENSG00000132205	EMILIN2	chr18	+	2847808	2847931	2847005	2847322	2884963	2885139	3777	324,171,132	0,0,1	226,124,69	0,0,0	148	74	1	1.0	1.0,1.0,0.985	1.0,1.0,1.0	-0.005
ENSG00000076944	STXBP2	chr19	+	7639018	7639100	7638725	7638775	7639730	7639807	3798	0,34,33	0,0,0	45,33,59	0,0,1	148	74	1	1.0	NA,1.0,1.0	1.0,1.0,0.967	0.011
ENSG00000076944	STXBP2	chr19	+	7643164	7643245	7642982	7643048	7644613	7644752	3800	123,46,41	0,0,2	45,51,58	0,0,0	148	74	1	1.0	1.0,1.0,0.911	1.0,1.0,1.0	-0.03
ENSG00000263551	AP000829.1	chr18	+	1133842	1133894	976589	976895	1159178	1159335	3806	0,6,0	0,0,3	0,4,3	6,1,0	126	74	1	1.0	NA,1.0,0.0	0.0,0.701,1.0	-0.067
ENSG00000263551	AP000829.1	chr18	+	1133842	1133952	976588	976895	1159178	1159398	3808	0,6,0	0,0,3	0,5,2	6,1,0	148	74	1	1.0	NA,1.0,0.0	0.0,0.714,1.0	-0.071
ENSG00000176105	YES1	chr18	-	732833	732965	721587	724632	736807	736961	3814	119,25,33	0,2,0	43,29,45	0,2,1	148	74	0.833088881188	1.0	1.0,0.862,1.0	1.0,0.879,0.957	0.009
ENSG00000176105	YES1	chr18	-	787902	787986	756676	756835	812113	812357	3816	0,0,1	6,29,18	0,0,0	10,13,17	148	74	1	1.0	0.0,0.0,0.027	0.0,0.0,0.0	0.009
ENSG00000132199	ENOSF1	chr18	-	675320	675402	670317	674406	683245	683380	3817	0,6,12	0,0,0	5,21,10	0,0,2	148	74	1	1.0	NA,1.0,1.0	1.0,1.0,0.714	0.095
ENSG00000132199	ENOSF1	chr18	-	677344	677444	675320	675402	677742	677872	3818	0,6,4	0,0,1	11,4,7	0,0,0	148	74	1	1.0	NA,1.0,0.667	1.0,1.0,1.0	-0.166
ENSG00000132199	ENOSF1	chr18	-	691203	691276	691067	691106	693881	693908	3822	43,24,25	0,1,1	30,40,20	1,0,4	147	74	1	1.0	1.0,0.924,0.926	0.938,1.0,0.716	0.065
ENSG00000132199	ENOSF1	chr18	-	697239	697355	694247	694334	706469	706578	3823	0,7,4	0,2,1	11,19,8	2,2,2	148	74	1	1.0	NA,0.636,0.667	0.733,0.826,0.667	-0.091
ENSG00000132199	ENOSF1	chr18	-	706469	706578	697239	697355	712503	712523	3826	96,106,88	0,1,0	105,68,72	0,0,0	148	74	1	1.0	1.0,0.981,1.0	1.0,1.0,1.0	-0.006
ENSG00000079101	CLUL1	chr18	+	613158	613281	606977	607099	617987	618106	3831	0,0,0	0,1,0	0,5,0	2,0,0	148	74	1	1.0	NA,0.0,NA	0.0,1.0,NA	-0.5
ENSG00000158270	COLEC12	chr18	-	348064	348163	346294	347341	357399	357522	3837	371,71,128	0,0,1	194,102,129	0,0,0	148	74	1	1.0	1.0,1.0,0.985	1.0,1.0,1.0	-0.005
ENSG00000158270	COLEC12	chr18	-	480706	480757	357399	357522	500507	500701	3838	664,466,526	0,10,11	524,472,463	5,7,8	125	74	0.86220280346	1.0	1.0,0.965,0.966	0.984,0.976,0.972	-0.0
ENSG00000125534	PPDPF	chr20	+	63521283	63521363	63520764	63520894	63521511	63521589	3841	2201,2003,1850	0,9,1	2535,1254,2063	12,1,7	148	74	1	1.0	1.0,0.991,0.999	0.991,0.998,0.993	0.003
ENSG00000141556	TBCD	chr17	+	82756164	82756215	82752064	82752377	82763964	82764062	3843	118,64,34	0,9,5	21,57,28	1,11,0	125	74	0.578628081063	1.0	1.0,0.808,0.801	0.926,0.754,1.0	-0.024
ENSG00000141556	TBCD	chr17	+	82870223	82870380	82814839	82814934	82884144	82884202	3844	308,33,37	0,0,1	40,34,39	0,0,0	148	74	1	1.0	1.0,1.0,0.949	1.0,1.0,1.0	-0.017
ENSG00000141556	TBCD	chr17	+	82900650	82900731	82893546	82893632	82903404	82903478	3845	9,21,19	0,0,0	28,26,22	0,0,1	148	74	1	1.0	1.0,1.0,1.0	1.0,1.0,0.917	0.028
ENSG00000141556	TBCD	chr17	+	82923651	82923733	82921015	82921577	82924938	82925056	3847	30,11,14	0,0,0	25,10,15	0,1,0	148	74	1	1.0	1.0,1.0,1.0	1.0,0.833,1.0	0.056
ENSG00000141556	TBCD	chr17	+	82937845	82937959	82937270	82937360	82938048	82938136	3850	0,0,0	29,11,0	0,1,0	13,7,3	148	74	1	1.0	0.0,0.0,NA	0.0,0.067,0.0	-0.022
ENSG00000167363	FN3K	chr17	+	82738488	82738640	82735614	82735777	82740762	82740854	3851	176,84,46	0,0,0	40,98,89	0,0,2	148	74	1	1.0	1.0,1.0,1.0	1.0,1.0,0.957	0.014
ENSG00000125779	PANK2	chr20	+	3912457	3912634	3910576	3910830	3916926	3917050	3854	0,31,31	0,0,0	21,47,31	1,0,0	148	74	1	1.0	NA,1.0,1.0	0.913,1.0,1.0	0.029
ENSG00000141568	FOXK2	chr17	+	82563353	82563548	82519712	82520307	82571723	82571976	3855	79,41,48	0,0,0	60,57,82	0,2,0	148	74	1	1.0	1.0,1.0,1.0	1.0,0.934,1.0	0.022
ENSG00000141568	FOXK2	chr17	+	82584012	82584188	82582740	82582934	82585903	82586200	3857	65,136,59	0,2,0	87,90,77	2,0,0	148	74	1	1.0	1.0,0.971,1.0	0.956,1.0,1.0	0.005
ENSG00000169660	HEXD	chr17	+	82424393	82424503	82419748	82419883	82428557	82428645	3862	0,11,4	0,1,0	0,5,6	0,0,0	148	74	1	1.0	NA,0.846,1.0	NA,1.0,1.0	-0.077
ENSG00000169660	HEXD	chr17	+	82424418	82424503	82419748	82419883	82428557	82428645	3863	0,7,3	0,1,0	0,5,5	0,0,0	148	74	1	1.0	NA,0.778,1.0	NA,1.0,1.0	-0.111
ENSG00000169660	HEXD	chr17	+	82428029	82428127	82419748	82419883	82428557	82428645	3864	0,0,0	0,1,0	0,0,1	0,0,0	148	74	1	1.0	NA,0.0,NA	NA,NA,1.0	-1.0
ENSG00000169660	HEXD	chr17	+	82428029	82428127	82424393	82424503	82428557	82428645	3865	0,0,0	0,7,3	0,0,1	0,5,5	148	74	1	1.0	NA,0.0,0.0	NA,0.0,0.091	-0.045
ENSG00000169660	HEXD	chr17	+	82439630	82439713	82436666	82437363	82440996	82441070	3866	0,2,2	0,2,0	2,0,8	0,0,0	148	74	1	1.0	NA,0.333,1.0	1.0,NA,1.0	-0.334
ENSG00000169660	HEXD	chr17	+	82439630	82440334	82437167	82437363	82440996	82441075	3867	0,0,0	0,2,0	1,0,0	0,0,0	148	74	1	1.0	NA,0.0,NA	1.0,NA,NA	-1.0
ENSG00000169660	HEXD	chr17	+	82440262	82440334	82439630	82439713	82440996	82441075	3868	0,0,1	0,2,2	0,0,0	1,0,8	146	74	1	1.0	NA,0.0,0.202	0.0,NA,0.0	0.101
ENSG00000169660	HEXD	chr17	+	82440472	82440613	82439630	82439713	82440996	82441075	3869	0,2,1	0,2,2	0,3,1	1,0,8	148	74	1	1.0	NA,0.333,0.2	0.0,1.0,0.059	-0.086
ENSG00000176155	CCDC57	chr17	-	82134072	82134194	82128492	82128597	82151559	82151773	3873	0,2,7	0,0,0	8,6,6	0,1,0	148	74	1	1.0	NA,1.0,1.0	1.0,0.75,1.0	0.083
ENSG00000176155	CCDC57	chr17	-	82179026	82179189	82178473	82178605	82183773	82183932	3875	0,5,9	0,1,2	17,7,10	2,2,1	148	74	1	1.0	NA,0.714,0.692	0.81,0.636,0.833	-0.057
ENSG00000176155	CCDC57	chr17	-	82193755	82193830	82188218	82188419	82195262	82195364	3876	27,13,5	0,0,1	0,6,14	0,0,0	148	74	1	1.0	1.0,1.0,0.714	NA,1.0,1.0	-0.095
ENSG00000176155	CCDC57	chr17	-	82193755	82194139	82188224	82188419	82195262	82195364	3877	27,27,13	0,0,1	6,14,20	0,0,0	148	74	1	1.0	1.0,1.0,0.867	1.0,1.0,1.0	-0.044
ENSG00000176155	CCDC57	chr17	-	82193981	82194139	82193755	82193830	82195262	82195364	3878	0,32,27	0,0,0	22,46,27	0,0,1	148	74	1	1.0	NA,1.0,1.0	1.0,1.0,0.931	0.023
ENSG00000176155	CCDC57	chr17	-	82198313	82198422	82195262	82195364	82201537	82201952	3879	81,56,64	0,0,1	65,49,78	0,1,0	148	74	1	1.0	1.0,1.0,0.97	1.0,0.961,1.0	0.003
ENSG00000176155	CCDC57	chr17	-	82201537	82201952	82198313	82198422	82212784	82212813	3880	0,51,55	0,2,0	61,39,54	0,0,0	148	74	1	1.0	NA,0.927,1.0	1.0,1.0,1.0	-0.036
ENSG00000176155	CCDC57	chr17	-	82207730	82208048	82201537	82201952	82212784	82212813	3881	0,0,1	0,21,31	0,0,0	27,17,27	148	74	1	1.0	NA,0.0,0.016	0.0,0.0,0.0	0.008
ENSG00000176155	CCDC57	chr17	-	82207846	82208048	82201537	82201952	82212784	82212819	3882	0,0,1	0,21,31	0,0,2	27,17,27	148	74	1	1.0	NA,0.0,0.016	0.0,0.0,0.036	-0.004
ENSG00000149346	SLX4IP	chr20	+	10458175	10458231	10435304	10435453	10556230	10556320	3883	0,5,10	0,0,0	17,8,12	0,0,1	130	74	1	1.0	NA,1.0,1.0	1.0,1.0,0.872	0.043
ENSG00000149346	SLX4IP	chr20	+	10556230	10556320	10458175	10458231	10560699	10560820	3884	93,21,21	0,0,0	16,35,26	0,1,0	148	74	1	1.0	1.0,1.0,1.0	1.0,0.946,1.0	0.018
ENSG00000149346	SLX4IP	chr20	+	10560699	10560820	10556230	10556320	10598674	10598752	3885	93,17,16	0,0,0	7,37,18	0,1,0	148	74	1	1.0	1.0,1.0,1.0	1.0,0.949,1.0	0.017
ENSG00000149346	SLX4IP	chr20	+	10621313	10621414	10601730	10601819	10622658	10628030	3886	0,4,9	0,0,0	15,21,13	0,3,1	148	74	1	1.0	NA,1.0,1.0	1.0,0.778,0.867	0.118
ENSG00000169689	CENPX	chr17	-	82019509	82019694	82019292	82019381	82019857	82019909	3888	0,0,7	31,40,42	8,2,2	6,18,28	148	74	0.0135491872798	0.23082085836831734	0.0,0.0,0.077	0.4,0.053,0.034	-0.137
ENSG00000169689	CENPX	chr17	-	82019640	82019694	82018837	82019381	82019857	82019909	3889	106,41,25	31,40,42	40,19,36	6,18,28	128	74	0.405259942603	1.0	0.664,0.372,0.256	0.794,0.379,0.426	-0.102
ENSG00000169689	CENPX	chr17	-	82019857	82019909	82019292	82019381	82022825	82022858	3890	31,43,45	7,0,0	18,20,36	0,0,1	126	74	0.0143864836142	0.24084151057811837	0.722,1.0,1.0	1.0,1.0,0.955	-0.078
ENSG00000101639	CEP192	chr18	+	12999420	12999588	12991361	12991437	13001456	13001582	3891	0,139,94	0,2,3	62,56,65	9,0,4	148	74	1	1.0	NA,0.972,0.94	0.775,1.0,0.89	0.068
ENSG00000101639	CEP192	chr18	+	13000311	13000486	12999420	12999588	13001456	13001582	3892	0,0,1	0,135,88	1,0,0	54,53,58	148	74	1	1.0	NA,0.0,0.006	0.009,0.0,0.0	0.0
ENSG00000101639	CEP192	chr18	+	13037236	13037301	13030464	13030608	13040829	13040956	3893	141,70,57	0,0,1	38,44,59	1,0,2	139	74	0.352019541231	1.0	1.0,1.0,0.968	0.953,1.0,0.94	0.025
ENSG00000101639	CEP192	chr18	+	13038369	13038579	13037236	13037301	13040829	13040956	3894	0,17,22	141,1,6	18,15,16	1,2,8	148	74	0.024837087662	0.35876043147084474	0.0,0.895,0.647	0.9,0.789,0.5	-0.216
ENSG00000101639	CEP192	chr18	+	13040829	13040956	13030464	13030608	13048858	13049681	3895	0,1,2	0,12,4	1,0,2	9,26,8	148	74	1	1.0	NA,0.04,0.2	0.053,0.0,0.111	0.065
ENSG00000101639	CEP192	chr18	+	13040829	13040956	13037236	13037301	13042203	13042334	3896	141,13,10	0,0,3	13,22,28	0,0,0	148	74	0.512004976656	1.0	1.0,1.0,0.625	1.0,1.0,1.0	-0.125
ENSG00000101639	CEP192	chr18	+	13042203	13042334	13040829	13040956	13048858	13049681	3897	69,42,57	0,1,1	75,75,80	0,0,0	148	74	1	1.0	1.0,0.955,0.966	1.0,1.0,1.0	-0.026
ENSG00000101639	CEP192	chr18	+	13057584	13057733	13055779	13056698	13059081	13059312	3898	4,15,20	0,2,0	24,6,24	0,0,1	148	74	1	1.0	1.0,0.789,1.0	1.0,1.0,0.923	-0.045
ENSG00000101639	CEP192	chr18	+	13071038	13071212	13069737	13069856	13072754	13072845	3900	0,29,35	0,4,10	31,11,18	3,5,4	148	74	1	1.0	NA,0.784,0.636	0.838,0.524,0.692	0.025
ENSG00000101639	CEP192	chr18	+	13072754	13072845	13069737	13069856	13087016	13087277	3901	2,9,12	0,0,0	5,5,5	0,0,1	148	74	1	1.0	1.0,1.0,1.0	1.0,1.0,0.714	0.095
ENSG00000101639	CEP192	chr18	+	13073008	13073185	13072754	13072845	13087016	13087277	3902	33,110,101	2,5,2	101,134,108	2,0,1	148	74	0.00696126892165	0.14059702619009162	0.892,0.917,0.962	0.962,1.0,0.982	-0.058
ENSG00000101639	CEP192	chr18	+	13088753	13088904	13087530	13087646	13089455	13089565	3904	0,0,0	0,35,51	0,1,1	38,29,31	148	74	1	1.0	NA,0.0,0.0	0.0,0.017,0.016	-0.011
ENSG00000101639	CEP192	chr18	+	13103874	13103967	13103508	13103588	13104983	13105079	3905	0,1,1	0,15,12	0,1,0	7,6,5	148	74	1	1.0	NA,0.032,0.04	0.0,0.077,0.0	0.01
ENSG00000101639	CEP192	chr18	+	13114129	13114251	13113585	13113705	13116376	13116503	3906	0,11,20	0,1,0	13,13,39	0,0,0	148	74	1	1.0	NA,0.846,1.0	1.0,1.0,1.0	-0.077
ENSG00000197063	MAFG	chr17	-	81923352	81923416	81923149	81923214	81927527	81927708	3907	0,0,0	0,3,4	0,0,1	0,3,5	138	74	1	1.0	NA,0.0,0.0	NA,0.0,0.097	-0.049
ENSG00000225663	MCRIP1	chr17	-	81823411	81823513	81822360	81823311	81824286	81824390	3909	35,61,71	0,1,0	35,69,48	1,3,0	148	74	0.483292571038	1.0	1.0,0.968,1.0	0.946,0.92,1.0	0.034
ENSG00000225663	MCRIP1	chr17	-	81826379	81826515	81824498	81824554	81833237	81833256	3910	0,2,0	2,4,6	0,0,0	2,1,5	148	74	1	1.0	0.0,0.2,0.0	0.0,0.0,0.0	0.067
ENSG00000185504	FAAP100	chr17	-	81546400	81546540	81545745	81545882	81546908	81547203	3912	0,0,0	0,4,0	0,0,1	1,0,4	148	74	1	1.0	NA,0.0,NA	0.0,NA,0.111	-0.056
ENSG00000185504	FAAP100	chr17	-	81551731	81552052	81550247	81551203	81552165	81552376	3913	0,3,4	0,0,0	3,7,10	0,1,0	148	74	1	1.0	NA,1.0,1.0	1.0,0.778,1.0	0.074
ENSG00000185504	FAAP100	chr17	-	81551927	81552052	81550247	81551203	81552165	81552353	3914	0,4,2	0,0,0	5,1,11	0,1,0	148	74	1	1.0	NA,1.0,1.0	1.0,0.333,1.0	0.222
ENSG00000157637	SLC38A10	chr17	-	81250069	81250093	81246884	81247061	81251492	81251612	3923	0,0,1	0,25,12	0,0,1	13,24,19	98	74	1	1.0	NA,0.0,0.059	0.0,0.0,0.038	0.017
ENSG00000157637	SLC38A10	chr17	-	81270917	81271024	81260237	81260394	81275968	81276151	3924	7,77,56	0,0,2	63,109,69	0,0,0	148	74	1	1.0	1.0,1.0,0.933	1.0,1.0,1.0	-0.022
ENSG00000167302	TEPSIN	chr17	-	81237550	81237660	81237386	81237459	81238513	81238873	3927	0,0,3	0,1,0	0,0,0	0,1,0	148	74	1	1.0	NA,0.0,1.0	NA,0.0,NA	0.5
ENSG00000175866	BAIAP2	chr17	+	81036862	81036961	81035150	81035308	81053667	81053743	3928	0,15,14	117,58,64	11,10,7	24,67,35	148	74	0.0725111175408	0.7618323142877335	0.0,0.115,0.099	0.186,0.069,0.091	-0.044
ENSG00000175866	BAIAP2	chr17	+	81110913	81110955	81108474	81108509	81115769	81116225	3929	0,1,0	0,3,2	2,0,1	8,0,4	116	74	1	1.0	NA,0.175,0.0	0.138,NA,0.138	-0.051
ENSG00000175866	BAIAP2	chr17	+	81110913	81110959	81108474	81108509	81115769	81116224	3930	0,2,1	0,3,2	2,5,1	8,0,4	120	74	1	1.0	NA,0.291,0.236	0.134,1.0,0.134	-0.159
ENSG00000141564	RPTOR	chr17	+	80643727	80643810	80625690	80625793	80707840	80707999	3931	0,30,26	0,0,1	38,25,34	0,0,1	148	74	1	1.0	NA,1.0,0.929	1.0,1.0,0.944	-0.017
ENSG00000141564	RPTOR	chr17	+	80707840	80707999	80643727	80643810	80730559	80730706	3932	0,17,3	0,0,0	14,12,16	1,0,0	148	74	1	1.0	NA,1.0,1.0	0.875,1.0,1.0	0.042
ENSG00000141564	RPTOR	chr17	+	80791449	80791509	80754009	80754185	80822200	80822301	3933	0,10,12	0,0,1	9,11,11	0,0,0	134	74	1	1.0	NA,1.0,0.869	1.0,1.0,1.0	-0.066
ENSG00000141564	RPTOR	chr17	+	80925369	80925480	80923489	80923673	80940495	80940601	3934	2,45,32	0,0,1	32,37,26	3,0,1	148	74	0.264573710838	1.0	1.0,1.0,0.941	0.842,1.0,0.929	0.057
ENSG00000141564	RPTOR	chr17	+	80962460	80962577	80961393	80961480	80962927	80963057	3935	340,81,45	0,0,1	90,55,71	0,0,0	148	74	1	1.0	1.0,1.0,0.957	1.0,1.0,1.0	-0.014
ENSG00000173821	RNF213	chr17	+	80263573	80263778	80260865	80260902	80273240	80273404	3936	73,33,49	0,0,0	51,20,54	0,0,1	148	74	1	1.0	1.0,1.0,1.0	1.0,1.0,0.964	0.012
ENSG00000173821	RNF213	chr17	+	80278763	80278910	80273240	80273404	80287814	80288363	3937	79,26,28	6,71,80	23,19,49	73,160,77	148	74	0.0419544880993	0.5192722289652694	0.868,0.155,0.149	0.136,0.056,0.241	0.246
ENSG00000181045	SLC26A11	chr17	+	80237307	80237439	80236927	80237103	80237521	80237594	3943	0,0,1	0,13,9	0,0,0	3,2,2	148	74	1	1.0	NA,0.0,0.053	0.0,0.0,0.0	0.026
ENSG00000181523	SGSH	chr17	-	80215032	80215138	80214569	80214765	80217031	80217192	3951	0,13,21	0,0,0	12,8,10	0,7,0	148	74	1	1.0	NA,1.0,1.0	1.0,0.364,1.0	0.212
ENSG00000262580	AC087741.1	chr17	-	80204498	80204596	80203777	80203965	80205332	80205476	3952	0,0,1	0,0,2	0,0,2	1,2,1	148	74	1	1.0	NA,NA,0.2	0.0,0.0,0.5	0.033
ENSG00000171302	CANT1	chr17	-	78997839	78997963	78996991	78997644	79009663	79009764	3972	129,34,41	0,1,2	46,25,34	0,0,0	148	74	0.939797377081	1.0	1.0,0.944,0.911	1.0,1.0,1.0	-0.048
ENSG00000171302	CANT1	chr17	-	78998147	78998286	78997839	78997963	79000099	79000270	3973	0,0,2	0,2,0	1,3,2	0,3,1	148	74	1	1.0	NA,0.0,1.0	1.0,0.333,0.5	-0.111
ENSG00000171302	CANT1	chr17	-	78998147	78998286	78997839	78997963	79009663	79009778	3974	0,0,2	111,20,23	1,4,4	23,12,18	148	74	0.00149106741238	0.04596809564659037	0.0,0.0,0.042	0.021,0.143,0.1	-0.074
ENSG00000171302	CANT1	chr17	-	79000099	79000270	78997392	78997963	79005371	79005481	3975	0,2,0	25,2,1	0,3,2	0,0,0	148	74	1	1.0	0.0,0.333,0.0	NA,1.0,1.0	-0.889
ENSG00000171302	CANT1	chr17	-	79000099	79000270	78997392	78997963	79009663	79009764	3976	0,3,1	111,20,23	0,3,3	23,12,18	148	74	0.123809235302	1.0	0.0,0.07,0.021	0.0,0.111,0.077	-0.032
ENSG00000171302	CANT1	chr17	-	79000099	79000270	78998147	78998286	79009663	79009764	3977	0,1,1	0,0,0	0,0,2	0,1,2	148	74	1	1.0	NA,1.0,1.0	NA,0.0,0.333	0.834
ENSG00000171302	CANT1	chr17	-	79005371	79005481	78997576	78997963	79009663	79009765	3978	25,2,2	111,20,23	0,0,0	23,12,18	148	74	363887	0.0004899121479276654	0.101,0.048,0.042	0.0,0.0,0.0	0.064
ENSG00000171302	CANT1	chr17	-	79005371	79005481	79000099	79000270	79008062	79008171	3979	0,0,0	0,1,0	0,0,1	0,2,0	148	74	1	1.0	NA,0.0,NA	NA,0.0,1.0	-0.5
ENSG00000171302	CANT1	chr17	-	79005371	79005481	79000099	79000270	79009663	79009765	3980	0,0,1	0,1,1	0,0,1	0,0,2	148	74	1	1.0	NA,0.0,0.333	NA,NA,0.2	-0.034
ENSG00000171302	CANT1	chr17	-	79008062	79008171	79000099	79000270	79009663	79009793	3981	0,1,0	0,1,1	0,2,0	0,0,2	148	74	1	1.0	NA,0.333,0.0	NA,1.0,0.0	-0.334
ENSG00000267787	AC027097.2	chr18	+	57735150	57735592	57641558	57642052	57737761	57738044	3983	0,0,2	0,0,0	0,0,1	0,2,0	148	74	1	1.0	NA,NA,1.0	NA,0.0,1.0	0.5
ENSG00000108679	LGALS3BP	chr17	-	78972969	78973222	78971254	78972704	78974687	78974772	3985	99,125,109	0,0,0	179,137,139	0,0,1	148	74	1	1.0	1.0,1.0,1.0	1.0,1.0,0.986	0.005
ENSG00000108679	LGALS3BP	chr17	-	78972969	78973343	78972469	78972704	78974687	78974819	3986	0,17,25	0,0,0	48,38,25	0,0,1	148	74	1	1.0	NA,1.0,1.0	1.0,1.0,0.926	0.025
ENSG00000108679	LGALS3BP	chr17	-	78975964	78976156	78974630	78974819	78977139	78977214	3987	137,397,335	0,0,0	308,285,303	0,0,1	148	74	1	1.0	1.0,1.0,1.0	1.0,1.0,0.993	0.002
ENSG00000108679	LGALS3BP	chr17	-	78979445	78979586	78977139	78977214	78979823	78979923	3990	0,0,2	3,22,25	1,0,0	17,10,12	148	74	1	1.0	0.0,0.0,0.038	0.029,0.0,0.0	0.003
ENSG00000055483	USP36	chr17	-	78797785	78797879	78787380	78787658	78798399	78798551	3993	0,6,1	0,0,0	0,2,3	0,2,0	148	74	1	1.0	NA,1.0,1.0	NA,0.333,1.0	0.334
ENSG00000055483	USP36	chr17	-	78820990	78821061	78819929	78820012	78821936	78822004	3995	19,31,13	0,0,1	15,24,31	0,0,0	145	74	1	1.0	1.0,1.0,0.869	1.0,1.0,1.0	-0.044
[truncated: 29,910 more rows]

## Sheet: RI WTvsR634Q
#These data were generated with rMATS turbo [31] package (v4.1.1) with default statistics and column naming.
GeneID	geneSymbol	chr	strand	riExonStart_0base	riExonEnd	upstreamES	upstreamEE	downstreamES	downstreamEE	ID	IJC_SAMPLE_1	SJC_SAMPLE_1	IJC_SAMPLE_2	SJC_SAMPLE_2	IncFormLen	SkipFormLen	PValue	FDR	IncLevel1	IncLevel2	IncLevelDifference
ENSG00000160310	PRMT2	chr21	+	46660832	46661936	46660832	46660962	46661799	46661936	2	31,7,13	0,13,14	19,13,7	11,11,8	148	74	0.34533731079	1.0	1.0,0.212,0.317	0.463,0.371,0.304	0.13
ENSG00000160294	MCM3AP	chr21	-	46246306	46246886	46246306	46246404	46246627	46246886	3	11,4,9	0,4,2	10,5,5	1,4,1	148	74	0.769418800819	1.0	1.0,0.333,0.692	0.833,0.385,0.714	0.031
ENSG00000197381	ADARB1	chr21	+	45222017	45226560	45222017	45222107	45225546	45226560	4	33,8,27	0,2,2	28,25,27	7,1,4	148	74	0.0429517800512	0.312120954393076	1.0,0.667,0.871	0.667,0.926,0.771	0.058
ENSG00000197381	ADARB1	chr21	+	45222017	45226560	45222017	45223577	45225546	45226560	5	116,11,36	0,2,0	24,31,34	0,0,1	148	74	1	1.0	1.0,0.733,1.0	1.0,1.0,0.944	-0.07
ENSG00000182093	GET1	chr21	+	39390697	39391476	39390697	39390863	39391226	39391476	20	0,7,25	0,0,0	11,25,7	0,3,0	148	74	1	1.0	NA,1.0,1.0	1.0,0.806,1.0	0.065
ENSG00000182093	GET1	chr21	+	39405913	39406731	39405913	39406058	39406561	39406731	21	0,4,6	0,0,0	1,10,3	1,0,0	148	74	1	1.0	NA,1.0,1.0	0.333,1.0,1.0	0.222
ENSG00000205581	HMGN1	chr21	-	39345145	39348339	39345145	39345274	39348291	39348339	25	118,33,29	654,641,512	21,41,29	446,730,557	148	74	8.93167e+06	0.0036147995239623107	0.083,0.025,0.028	0.023,0.027,0.025	0.02
ENSG00000205581	HMGN1	chr21	-	39348421	39348577	39348421	39348451	39348544	39348577	26	19,14,21	143,202,225	6,17,13	168,146,157	148	74	0.321623215988	1.0	0.062,0.033,0.045	0.018,0.055,0.04	0.009
ENSG00000156256	USP16	chr21	+	29042471	29043599	29042471	29042528	29043422	29043599	31	10,8,9	47,23,28	25,25,20	42,25,27	148	74	0.000189092137274	0.00633136280896721	0.096,0.148,0.138	0.229,0.333,0.27	-0.15
ENSG00000100288	CHKB	chr22	-	50580189	50580416	50580189	50580271	50580357	50580416	35	0,27,33	0,1,8	16,26,29	14,2,11	148	74	1	1.0	NA,0.931,0.673	0.364,0.867,0.569	0.202
ENSG00000100288	CHKB	chr22	-	50581748	50582357	50581748	50581862	50582248	50582357	36	0,5,11	0,1,3	1,4,7	2,1,2	148	74	1	1.0	NA,0.714,0.647	0.2,0.667,0.636	0.179
ENSG00000205560	CPT1B	chr22	-	50571157	50571539	50571157	50571292	50571374	50571539	37	0,4,1	0,1,0	0,1,0	0,2,0	148	74	1	1.0	NA,0.667,1.0	NA,0.2,NA	0.633
ENSG00000128159	TUBGCP6	chr22	-	50217917	50218402	50217917	50218117	50218188	50218402	38	0,4,0	0,4,7	1,4,1	4,7,3	145	74	1	1.0	NA,0.338,0.0	0.113,0.226,0.145	0.008
ENSG00000128159	TUBGCP6	chr22	-	50219287	50219791	50219287	50219456	50219643	50219791	39	0,0,1	0,0,0	0,0,1	0,1,0	148	74	1	1.0	NA,NA,1.0	NA,0.0,1.0	0.5
ENSG00000128159	TUBGCP6	chr22	-	50219956	50221874	50219956	50220015	50220250	50221874	41	0,10,6	0,5,2	8,4,7	2,3,6	148	74	1	1.0	NA,0.5,0.6	0.667,0.4,0.368	0.072
ENSG00000170638	TRABD	chr22	+	50197822	50198186	50197822	50197995	50198074	50198186	43	0,4,17	130,18,19	7,12,14	10,14,23	148	74	0.000272031043049	0.008218402638593029	0.0,0.1,0.309	0.259,0.3,0.233	-0.128
ENSG00000237037	NDUFA6-DT	chr22	+	42136198	42136714	42136198	42136282	42136671	42136714	50	0,0,0	0,0,1	0,1,0	0,0,0	148	74	1	1.0	NA,NA,0.0	NA,1.0,NA	-1.0
ENSG00000100412	ACO2	chr22	+	41517596	41518572	41517596	41517631	41518480	41518572	52	0,3,1	2,21,19	2,1,0	19,16,10	148	74	0.520205755521	1.0	0.0,0.067,0.026	0.05,0.03,0.0	0.004
ENSG00000100412	ACO2	chr22	+	41522829	41523278	41522829	41522987	41523204	41523278	53	0,3,9	35,26,16	13,11,11	18,20,20	148	74	0.000319304475029	0.009094514689174767	0.0,0.055,0.22	0.265,0.216,0.216	-0.141
ENSG00000100412	ACO2	chr22	+	41525192	41526453	41525192	41525348	41526261	41526453	54	0,9,9	0,15,11	8,9,13	18,5,17	148	74	1	1.0	NA,0.231,0.29	0.182,0.474,0.277	-0.05
ENSG00000100412	ACO2	chr22	+	41527287	41528022	41527287	41527420	41527900	41528022	55	0,8,8	33,68,49	21,22,15	59,57,74	148	74	0.000118166940996	0.00444680856906	0.0,0.056,0.075	0.151,0.162,0.092	-0.091
ENSG00000100359	SGSM3	chr22	+	40407016	40407328	40407016	40407071	40407200	40407328	56	102,3,5	460,155,161	5,4,18	191,182,164	148	74	0.000140797812542	0.005207091515561897	0.1,0.01,0.015	0.013,0.011,0.052	0.016
ENSG00000100359	SGSM3	chr22	+	40407016	40407568	40407016	40407328	40407412	40407568	57	0,10,2	0,14,20	3,5,6	10,28,15	148	74	1	1.0	NA,0.263,0.048	0.13,0.082,0.167	0.029
ENSG00000100359	SGSM3	chr22	+	40408793	40409372	40408793	40408842	40408932	40409372	58	0,2,4	0,10,5	3,3,2	1,10,6	148	74	1	1.0	NA,0.091,0.286	0.6,0.13,0.143	-0.102
ENSG00000100359	SGSM3	chr22	+	40408932	40409372	40408932	40409018	40409249	40409372	59	0,8,8	0,3,4	6,3,6	3,6,7	148	74	1	1.0	NA,0.571,0.5	0.5,0.2,0.3	0.202
ENSG00000100359	SGSM3	chr22	+	40408932	40409372	40408932	40409018	40409339	40409372	60	18,25,19	0,0,1	31,17,19	0,0,0	148	74	1	1.0	1.0,1.0,0.905	1.0,1.0,1.0	-0.032
ENSG00000239900	ADSL	chr22	+	40349831	40353117	40349831	40350035	40353072	40353117	61	0,1,10	20,8,12	7,6,6	25,9,5	148	74	0.106806690194	0.5713225697409726	0.0,0.059,0.294	0.123,0.25,0.375	-0.132
ENSG00000128272	ATF4	chr22	+	39521353	39521671	39521353	39521475	39521562	39521671	62	213,151,109	0,0,1	289,217,241	0,0,1	148	74	1	1.0	1.0,1.0,0.982	1.0,1.0,0.992	-0.003
ENSG00000100353	EIF3D	chr22	-	36525663	36526131	36525663	36525709	36525998	36526131	64	0,4,5	176,151,141	0,1,3	124,108,152	148	74	1	1.0	0.0,0.013,0.017	0.0,0.005,0.01	0.005
ENSG00000241878	PISD	chr22	-	31620995	31621472	31620995	31621142	31621333	31621472	68	0,0,6	15,10,4	1,1,2	1,1,10	148	74	0.723953994678	1.0	0.0,0.0,0.429	0.333,0.333,0.091	-0.109
ENSG00000241878	PISD	chr22	-	31620995	31621885	31620995	31621472	31621648	31621885	69	0,3,5	1,12,11	4,5,13	7,8,9	148	74	0.0274205395976	0.2338099418922594	0.0,0.111,0.185	0.222,0.238,0.419	-0.194
ENSG00000198089	SFI1	chr22	+	31604868	31606430	31604868	31604945	31606327	31606430	70	0,2,4	0,6,0	2,2,2	2,1,9	148	74	1	1.0	NA,0.143,1.0	0.333,0.5,0.1	0.261
ENSG00000198089	SFI1	chr22	+	31618114	31618547	31618114	31618226	31618313	31618547	71	0,2,1	0,0,2	0,1,0	0,0,1	148	74	1	1.0	NA,1.0,0.2	NA,1.0,0.0	0.1
ENSG00000183963	SMTN	chr22	+	31096997	31097338	31096997	31097060	31097268	31097338	74	0,0,2	0,7,16	6,4,4	11,10,13	148	74	1	1.0	NA,0.0,0.059	0.214,0.167,0.133	-0.142
ENSG00000183963	SMTN	chr22	+	31099061	31099896	31099061	31099179	31099744	31099896	75	0,2,0	0,1,0	2,0,1	5,3,1	148	74	1	1.0	NA,0.5,NA	0.167,0.0,0.333	0.333
ENSG00000167065	DUSP18	chr22	-	30661444	30664080	30661444	30663728	30663838	30664080	76	0,1,7	0,0,1	5,3,6	0,0,0	148	74	1	1.0	NA,1.0,0.778	1.0,1.0,1.0	-0.111
ENSG00000100003	SEC14L2	chr22	+	30415758	30416087	30415758	30415865	30415947	30416087	77	0,4,3	0,3,6	0,0,5	4,4,10	148	74	1	1.0	NA,0.4,0.2	0.0,0.0,0.2	0.233
ENSG00000187860	CCDC157	chr22	+	30370325	30371727	30370325	30370950	30371649	30371727	78	0,1,1	0,0,0	3,0,3	4,0,1	148	74	1	1.0	NA,1.0,1.0	0.273,NA,0.6	0.564
ENSG00000100325	ASCC2	chr22	-	29793359	29793676	29793359	29793490	29793576	29793676	79	0,0,4	48,18,8	0,0,0	7,11,10	148	74	0.605194784459	1.0	0.0,0.0,0.2	0.0,0.0,0.0	0.067
ENSG00000100276	RASL10A	chr22	-	29312932	29313987	29312932	29313568	29313862	29313987	81	0,0,0	0,0,1	0,0,1	0,0,0	148	74	1	1.0	NA,NA,0.0	NA,NA,1.0	-1.0
ENSG00000099956	SMARCB1	chr22	+	23791755	23793688	23791755	23791867	23793558	23793688	88	34,34,31	78,4,6	26,21,23	7,0,9	148	74	0.239392523044	0.9922646607331014	0.179,0.81,0.721	0.65,1.0,0.561	-0.167
ENSG00000099956	SMARCB1	chr22	+	23791755	23793688	23791755	23791894	23793558	23793688	89	5,0,3	0,9,10	4,2,5	15,2,4	148	74	0.760767570473	1.0	1.0,0.0,0.13	0.118,0.333,0.385	0.098
ENSG00000099956	SMARCB1	chr22	+	23800943	23803422	23800943	23801081	23803294	23803422	90	0,3,3	80,43,43	6,3,5	65,45,39	148	74	0.0243337547352	0.21429755008781556	0.0,0.034,0.034	0.044,0.032,0.06	-0.023
ENSG00000099956	SMARCB1	chr22	+	23800943	23803422	23800943	23801135	23803294	23803422	91	0,10,12	0,0,0	8,10,10	1,9,2	148	74	1	1.0	NA,1.0,1.0	0.8,0.357,0.714	0.376
ENSG00000100023	PPIL2	chr22	+	21694936	21695496	21694936	21695070	21695393	21695496	95	7,0,0	64,26,27	2,0,1	34,27,31	148	74	0.276521322878	1.0	0.052,0.0,0.0	0.029,0.0,0.016	0.002
ENSG00000100023	PPIL2	chr22	+	21694936	21695496	21694936	21695070	21695397	21695496	96	7,0,0	0,0,0	2,0,1	0,0,6	148	74	1	1.0	1.0,NA,NA	1.0,NA,0.077	0.462
ENSG00000184436	THAP7	chr22	-	21000646	21001411	21000646	21000787	21001255	21001411	97	5,5,5	0,8,9	6,9,14	10,17,10	148	74	0.493766332182	1.0	1.0,0.238,0.217	0.231,0.209,0.412	0.201
ENSG00000241973	PI4KA	chr22	-	20712692	20713390	20712692	20712797	20713280	20713390	98	5,18,6	74,37,14	9,31,12	32,13,25	148	74	0.0172699667191	0.17150036394661805	0.033,0.196,0.176	0.123,0.544,0.194	-0.152
ENSG00000241973	PI4KA	chr22	-	20733735	20734194	20733735	20733843	20734042	20734194	99	16,5,4	0,1,5	1,2,5	16,1,1	148	74	0.0209419554913	0.19362282124499353	1.0,0.714,0.286	0.03,0.5,0.714	0.252
ENSG00000070371	CLTCL1	chr22	-	19196265	19196656	19196265	19196415	19196488	19196656	100	0,3,0	0,0,4	0,0,0	1,3,1	147	74	1	1.0	NA,1.0,0.0	0.0,0.0,0.0	0.5
ENSG00000131002	TXLNGY	chrY	+	19593398	19597665	19593398	19593593	19597590	19597665	104	21,55,55	0,0,1	34,30,21	4,14,2	148	74	3689.9	8.3314e+09	1.0,1.0,0.965	0.81,0.517,0.84	0.266
ENSG00000067048	DDX3Y	chrY	+	12914883	12915227	12914883	12914982	12915066	12915227	105	0,11,8	0,23,29	8,10,7	48,24,45	148	74	1	1.0	NA,0.193,0.121	0.077,0.172,0.072	0.05
ENSG00000131037	EPS8L1	chr19	+	55082091	55082349	55082091	55082180	55082274	55082349	112	0,3,1	29,3,1	2,0,0	0,10,3	148	74	0.791604067504	1.0	0.0,0.333,0.333	1.0,0.0,0.0	-0.111
ENSG00000131037	EPS8L1	chr19	+	55083377	55083644	55083377	55083519	55083615	55083644	113	0,3,5	0,6,9	3,2,4	13,3,9	148	74	1	1.0	NA,0.2,0.217	0.103,0.25,0.182	0.03
ENSG00000170889	RPS9	chr19	+	54206275	54206724	54206275	54206462	54206552	54206724	117	0,14,5	0,0,6	3,16,10	1,3,5	148	74	1	1.0	NA,1.0,0.294	0.6,0.727,0.5	0.038
ENSG00000170889	RPS9	chr19	+	54206552	54207647	54206552	54206724	54207397	54207647	118	0,1,2	0,2,8	7,5,12	6,18,6	148	74	1	1.0	NA,0.2,0.111	0.368,0.122,0.5	-0.175
ENSG00000105618	PRPF31	chr19	+	54128072	54128377	54128072	54128200	54128304	54128377	119	1,5,5	42,83,108	7,2,3	72,107,112	148	74	0.823601400187	1.0	0.012,0.029,0.023	0.046,0.009,0.013	-0.001
ENSG00000105618	PRPF31	chr19	+	54129056	54129370	54129056	54129185	54129271	54129370	120	0,4,8	0,12,24	11,7,4	31,6,29	148	74	1	1.0	NA,0.143,0.143	0.151,0.368,0.065	-0.052
ENSG00000173276	ZBTB21	chr21	-	41986830	41994108	41986830	41991889	41992492	41994108	121	34,18,25	0,0,4	43,38,21	0,0,1	148	74	0.329305339044	1.0	1.0,1.0,0.758	1.0,1.0,0.913	-0.052
ENSG00000182310	SPACA6	chr19	+	51704029	51704480	51704029	51704186	51704269	51704480	122	0,5,3	0,2,0	1,1,1	0,2,2	148	74	1	1.0	NA,0.556,1.0	1.0,0.2,0.2	0.311
ENSG00000062822	POLD1	chr19	+	50401998	50402373	50401998	50402124	50402204	50402373	126	0,0,1	0,0,0	0,1,0	1,0,1	148	74	1	1.0	NA,NA,1.0	0.0,1.0,0.0	0.667
ENSG00000062822	POLD1	chr19	+	50415723	50416528	50415723	50415826	50416395	50416528	127	0,2,1	0,11,3	0,2,1	7,14,6	148	74	1	1.0	NA,0.083,0.143	0.0,0.067,0.077	0.065
ENSG00000039650	PNKP	chr19	-	49861448	49861881	49861448	49861510	49861607	49861881	132	22,2,3	0,8,13	1,1,0	5,12,8	148	74	0.000190383636913	0.00633136280896721	1.0,0.111,0.103	0.091,0.04,0.0	0.361
ENSG00000039650	PNKP	chr19	-	49861607	49861881	49861607	49861695	49861771	49861881	133	0,3,0	0,5,8	2,1,0	5,3,0	148	74	1	1.0	NA,0.231,0.0	0.167,0.143,NA	-0.039
ENSG00000039650	PNKP	chr19	-	49864178	49864403	49864178	49864236	49864323	49864403	134	0,3,9	12,5,1	7,4,6	4,10,2	148	74	0.379522682443	1.0	0.0,0.231,0.818	0.467,0.167,0.6	-0.062
ENSG00000104973	MED25	chr19	+	49831935	49832157	49831935	49832021	49832099	49832157	135	11,0,2	2,11,5	0,0,0	16,5,7	148	74	0.00041123744911	0.01123699781326051	0.733,0.0,0.167	0.0,0.0,0.0	0.3
ENSG00000104973	MED25	chr19	+	49836225	49836979	49836225	49836406	49836846	49836979	136	0,0,2	0,13,4	1,0,3	13,6,14	148	74	1	1.0	NA,0.0,0.2	0.037,0.0,0.097	0.055
ENSG00000104872	PIH1D1	chr19	-	49447826	49448010	49447826	49447908	49448000	49448010	138	0,4,3	0,29,16	5,7,1	33,31,34	148	74	1	1.0	NA,0.065,0.086	0.07,0.101,0.014	0.014
ENSG00000130529	TRPM4	chr19	+	49188640	49189091	49188640	49188770	49188945	49189091	139	0,0,0	0,1,1	1,0,0	0,0,2	148	74	1	1.0	NA,0.0,0.0	1.0,NA,0.0	-0.5
ENSG00000130529	TRPM4	chr19	+	49211163	49211834	49211163	49211269	49211493	49211834	140	0,0,4	0,4,3	0,0,0	4,1,2	148	74	1	1.0	NA,0.0,0.4	0.0,0.0,0.0	0.2
ENSG00000183207	RUVBL2	chr19	+	49009972	49010611	49009972	49010066	49010487	49010611	141	181,15,27	89,70,84	17,13,17	70,73,43	148	74	0.0416889776004	0.30640377180769524	0.504,0.097,0.138	0.108,0.082,0.165	0.128
ENSG00000063177	RPL18	chr19	-	48615330	48615946	48615330	48615447	48615876	48615946	142	0,6,7	954,522,474	7,3,6	630,419,400	148	74	1	1.0	0.0,0.006,0.007	0.006,0.004,0.007	-0.001
ENSG00000105443	CYTH2	chr19	+	48474837	48478145	48474837	48474949	48478068	48478145	144	0,7,3	163,18,23	0,0,6	26,23,19	148	74	0.89668648051	1.0	0.0,0.163,0.061	0.0,0.0,0.136	0.029
ENSG00000105483	CARD8	chr19	-	48232452	48234543	48232452	48232493	48234402	48234543	147	0,12,23	0,16,4	27,15,15	14,15,12	148	74	1	1.0	NA,0.273,0.742	0.491,0.333,0.385	0.105
ENSG00000105373	NOP53	chr19	+	47755755	47756604	47755755	47755822	47756527	47756604	150	0,5,5	232,141,167	7,8,8	218,247,252	148	74	0.248957822772	1.0	0.0,0.017,0.015	0.016,0.016,0.016	-0.005
ENSG00000160007	ARHGAP35	chr19	+	46987988	46989675	46987988	46988066	46989543	46989675	151	3,10,3	91,36,47	3,18,6	77,43,57	148	74	0.132326211664	0.6585608445922969	0.016,0.122,0.031	0.019,0.173,0.05	-0.024
ENSG00000160014	CALM3	chr19	+	46605826	46608340	46605826	46605857	46608196	46608340	153	18,14,22	471,275,273	31,9,24	296,307,274	148	74	0.139124312875	0.676693086432823	0.019,0.025,0.039	0.05,0.014,0.042	-0.008
ENSG00000160014	CALM3	chr19	+	46605826	46608340	46605826	46605857	46608198	46608340	154	18,13,22	0,3,0	31,10,25	4,3,1	148	74	0.037766771752	0.28423016571737125	1.0,0.684,1.0	0.795,0.625,0.926	0.113
ENSG00000160014	CALM3	chr19	+	46608481	46608981	46608481	46608588	46608845	46608981	156	0,14,8	222,84,94	21,14,15	132,114,128	148	74	0.000868970177643	0.020389955381627214	0.0,0.077,0.041	0.074,0.058,0.055	-0.023
ENSG00000104856	RELB	chr19	+	45034243	45034528	45034243	45034312	45034450	45034528	159	0,0,1	0,5,6	0,0,0	4,0,0	148	74	1	1.0	NA,0.0,0.077	0.0,NA,NA	0.038
ENSG00000069399	BCL3	chr19	+	44758245	44758841	44758245	44758413	44758723	44758841	160	0,0,1	20,20,21	1,3,2	16,24,10	148	74	0.143199421	0.68793450849944	0.0,0.0,0.023	0.03,0.059,0.091	-0.052
ENSG00000069399	BCL3	chr19	+	44758245	44758841	44758245	44758473	44758723	44758841	161	0,2,2	0,0,0	1,3,3	0,1,0	148	74	1	1.0	NA,1.0,1.0	1.0,0.6,1.0	0.133
ENSG00000186567	CEACAM19	chr19	+	44682566	44684359	44682566	44682620	44683433	44684359	162	0,2,0	0,0,0	2,0,1	0,0,1	148	74	1	1.0	NA,1.0,NA	1.0,NA,0.333	0.334
ENSG00000073050	XRCC1	chr19	-	43552796	43553091	43552796	43552908	43552981	43553091	163	0,5,4	169,51,46	7,3,2	71,34,38	147	74	0.0663222884563	0.4190318372275803	0.0,0.047,0.042	0.047,0.043,0.026	-0.009
ENSG00000105755	ETHE1	chr19	-	43526200	43526659	43526200	43526349	43526514	43526659	165	0,4,1	145,43,27	1,0,2	40,17,17	148	74	1	1.0	0.0,0.044,0.018	0.012,0.0,0.056	-0.002
ENSG00000076928	ARHGEF1	chr19	+	41892024	41892373	41892024	41892123	41892330	41892373	168	0,2,4	12,13,3	4,4,1	6,6,2	148	74	0.107339879558	0.5727463722684328	0.0,0.071,0.4	0.25,0.25,0.2	-0.076
ENSG00000123815	COQ8B	chr19	-	40700309	40702693	40700309	40700451	40702599	40702693	176	0,0,0	0,1,1	0,2,1	1,4,4	148	74	1	1.0	NA,0.0,0.0	0.0,0.2,0.111	-0.104
ENSG00000123815	COQ8B	chr19	-	40703540	40703855	40703540	40703622	40703714	40703855	177	0,2,1	8,12,8	0,0,2	2,24,7	148	74	0.68673734005	1.0	0.0,0.077,0.059	0.0,0.0,0.125	0.004
ENSG00000123815	COQ8B	chr19	-	40705095	40705447	40705095	40705181	40705324	40705447	179	0,12,4	5,8,4	7,17,16	6,7,8	148	74	0.0682673190503	0.4269195316702434	0.0,0.429,0.333	0.368,0.548,0.5	-0.218
ENSG00000105202	FBL	chr19	-	39834457	39834813	39834457	39834562	39834667	39834813	185	0,4,4	215,150,174	2,3,4	188,233,184	148	74	1	1.0	0.0,0.013,0.011	0.005,0.006,0.011	0.001
ENSG00000105204	DYRK1B	chr19	-	39826671	39826987	39826671	39826867	39826951	39826987	187	0,0,5	0,0,0	2,1,3	0,2,0	148	74	1	1.0	NA,NA,1.0	1.0,0.2,1.0	0.267
ENSG00000161243	FBXO27	chr19	-	39031028	39031320	39031028	39031124	39031208	39031320	189	0,0,0	0,0,2	0,0,1	1,8,6	148	74	1	1.0	NA,NA,0.0	0.0,0.0,0.077	-0.026
ENSG00000182472	CAPN12	chr19	-	38734318	38734870	38734318	38734389	38734812	38734870	190	0,1,2	1,0,1	2,5,10	1,1,6	148	74	0.0599134992993	0.391873058326532	0.0,1.0,0.5	0.5,0.714,0.455	-0.056
ENSG00000182472	CAPN12	chr19	-	38735369	38735544	38735369	38735429	38735501	38735544	191	0,3,3	0,1,0	0,7,13	0,0,1	146	74	1	1.0	NA,0.603,1.0	NA,1.0,0.868	-0.132
ENSG00000130244	FAM98C	chr19	+	38403337	38403694	38403337	38403486	38403559	38403694	192	0,0,1	0,0,1	0,0,0	0,1,0	147	74	1	1.0	NA,NA,0.335	NA,0.0,NA	0.335
ENSG00000130244	FAM98C	chr19	+	38405518	38407077	38405518	38405635	38406909	38407077	193	0,0,1	0,1,2	5,0,3	2,1,2	148	74	1	1.0	NA,0.0,0.2	0.556,0.0,0.429	-0.228
ENSG00000099341	PSMD8	chr19	+	38376159	38376454	38376159	38376232	38376351	38376454	194	0,4,1	310,323,314	5,4,2	334,280,246	148	74	1	1.0	0.0,0.006,0.002	0.007,0.007,0.004	-0.003
ENSG00000167645	YIF1B	chr19	-	38307427	38307752	38307427	38307521	38307596	38307752	196	0,2,4	28,26,23	0,1,5	39,24,24	148	74	0.935623408939	1.0	0.0,0.037,0.08	0.0,0.02,0.094	0.001
ENSG00000167645	YIF1B	chr19	-	38309223	38309643	38309223	38309328	38309404	38309643	197	0,0,0	67,33,29	0,1,1	16,22,15	148	74	1	1.0	0.0,0.0,0.0	0.0,0.022,0.032	-0.018
ENSG00000011332	DPF1	chr19	-	38217459	38217876	38217459	38217591	38217797	38217876	198	0,1,0	0,0,0	0,0,0	0,2,0	148	74	1	1.0	NA,1.0,NA	NA,0.0,NA	1.0
ENSG00000188283	ZNF383	chr19	+	37235548	37236074	37235548	37235675	37235978	37236074	200	0,3,5	0,2,9	2,3,9	2,2,3	148	74	1	1.0	NA,0.429,0.217	0.333,0.429,0.6	-0.131
ENSG00000161265	U2AF1L4	chr19	-	35742528	35743904	35742528	35742803	35743808	35743904	213	0,1,1	0,1,2	0,2,0	0,0,2	148	74	1	1.0	NA,0.333,0.2	NA,1.0,0.0	-0.233
ENSG00000161265	U2AF1L4	chr19	-	35744069	35744421	35744069	35744145	35744322	35744421	214	0,1,3	4,17,20	4,0,1	27,8,19	148	74	0.900447381736	1.0	0.0,0.029,0.07	0.069,0.0,0.026	0.001
ENSG00000161265	U2AF1L4	chr19	-	35744322	35744738	35744322	35744421	35744625	35744738	215	0,1,2	0,15,15	2,4,5	38,19,20	148	74	1	1.0	NA,0.032,0.062	0.026,0.095,0.111	-0.03
ENSG00000161265	U2AF1L4	chr19	-	35744322	35745187	35744322	35744421	35745124	35745187	216	50,2,8	13,20,18	2,8,7	23,18,7	148	74	0.297469959735	1.0	0.658,0.048,0.182	0.042,0.182,0.333	0.11
ENSG00000161265	U2AF1L4	chr19	-	35744322	35745187	35744322	35744738	35745124	35745187	217	50,6,6	0,3,0	2,9,4	2,5,0	148	74	0.0102125864889	0.12003286585583836	1.0,0.5,1.0	0.333,0.474,1.0	0.231
ENSG00000161249	DMKN	chr19	-	35498715	35499282	35498715	35498763	35498873	35499282	218	0,2,3	21,22,7	4,2,0	28,21,19	148	74	0.8803862017	1.0	0.0,0.043,0.176	0.067,0.045,0.0	0.036
ENSG00000161249	DMKN	chr19	-	35499957	35500580	35499957	35500029	35500532	35500580	219	17,1,5	0,13,24	6,2,8	50,29,20	148	74	0.106020735049	0.5699698773888345	1.0,0.037,0.094	0.057,0.033,0.167	0.291
ENSG00000161249	DMKN	chr19	-	35500377	35500580	35500377	35500419	35500532	35500580	220	20,9,14	0,9,25	7,9,10	34,9,11	148	74	0.0451843679698	0.32360757694564607	1.0,0.333,0.219	0.093,0.333,0.312	0.271
ENSG00000161249	DMKN	chr19	-	35510183	35510427	35510183	35510252	35510370	35510427	221	104,12,7	8,6,12	4,5,5	4,2,7	148	74	0.159758838906	0.7429405571530986	0.867,0.5,0.226	0.333,0.556,0.263	0.147
ENSG00000161249	DMKN	chr19	-	35510183	35510510	35510183	35510252	35510378	35510510	222	104,14,7	0,14,11	4,5,4	4,4,8	148	74	0.0306796052747	0.2503547692909163	1.0,0.333,0.241	0.333,0.385,0.2	0.219
ENSG00000089327	FXYD5	chr19	+	35166141	35166325	35166141	35166171	35166250	35166325	223	0,0,1	0,10,20	1,0,3	28,23,16	148	74	1	1.0	NA,0.0,0.024	0.018,0.0,0.086	-0.023
ENSG00000105711	SCN1B	chr19	+	35039634	35040449	35039634	35039706	35039796	35040449	225	0,0,0	0,1,0	0,4,0	0,0,0	148	74	1	1.0	NA,0.0,NA	NA,1.0,NA	-1.0
ENSG00000197841	ZNF181	chr19	+	34739147	34739621	34739147	34739268	34739522	34739621	226	0,2,1	0,9,9	0,1,2	9,12,4	148	74	1	1.0	NA,0.1,0.053	0.0,0.04,0.2	-0.004
ENSG00000197841	ZNF181	chr19	+	34739147	34739621	34739147	34739268	34739525	34739621	227	0,2,1	0,19,11	0,1,0	7,6,11	148	74	1	1.0	NA,0.05,0.043	0.0,0.077,0.0	0.021
ENSG00000160352	ZNF714	chr19	+	21116806	21125094	21116806	21118885	21124960	21125094	241	0,3,13	0,0,0	17,32,14	2,1,1	148	74	1	1.0	NA,1.0,1.0	0.81,0.941,0.875	0.125
ENSG00000064545	TMEM161A	chr19	-	19121307	19121668	19121307	19121421	19121524	19121668	243	0,0,1	0,0,1	0,1,0	0,4,2	148	74	1	1.0	NA,NA,0.333	NA,0.111,0.0	0.278
ENSG00000064545	TMEM161A	chr19	-	19132351	19132754	19132351	19132433	19132656	19132754	244	0,15,9	0,2,0	13,24,7	0,0,0	148	74	1	1.0	NA,0.789,1.0	1.0,1.0,1.0	-0.105
ENSG00000064545	TMEM161A	chr19	-	19132351	19132754	19132351	19132508	19132656	19132754	245	0,0,2	0,3,1	0,2,0	4,4,0	148	74	1	1.0	NA,0.0,0.5	0.0,0.2,NA	0.15
ENSG00000006015	REX1BD	chr19	+	18588994	18589683	18588994	18589077	18589412	18589683	246	0,5,9	10,2,0	1,0,4	1,0,1	148	74	1	1.0	0.0,0.556,1.0	0.333,NA,0.667	0.019
ENSG00000006015	REX1BD	chr19	+	18588994	18589683	18588994	18589077	18589478	18589683	247	0,6,12	0,3,1	4,0,5	0,0,0	148	74	1	1.0	NA,0.5,0.857	1.0,NA,1.0	-0.322
ENSG00000006015	REX1BD	chr19	+	18590853	18592336	18590853	18590933	18592107	18592336	249	0,3,2	41,6,14	5,1,1	7,13,17	148	74	0.221590255199	0.9365735909396157	0.0,0.2,0.067	0.263,0.037,0.029	-0.021
ENSG00000105640	RPL18A	chr19	+	17861292	17861472	17861292	17861307	17861424	17861472	250	332,445,663	0,1,0	635,384,500	1,5,3	148	74	0.931296056153	1.0	1.0,0.996,1.0	0.997,0.975,0.988	0.012
ENSG00000130299	GTPBP3	chr19	+	17338007	17338451	17338007	17338255	17338364	17338451	252	0,0,5	0,2,2	7,5,4	4,3,3	148	74	1	1.0	NA,0.0,0.556	0.467,0.455,0.4	-0.163
ENSG00000130299	GTPBP3	chr19	+	17338953	17339266	17338953	17339026	17339122	17339266	253	0,1,1	0,2,5	1,0,1	0,0,3	148	74	1	1.0	NA,0.2,0.091	1.0,NA,0.143	-0.426
ENSG00000099330	OCEL1	chr19	+	17226692	17227199	17226692	17226869	17226993	17227199	257	0,0,2	0,2,1	8,11,6	0,3,1	148	74	1	1.0	NA,0.0,0.5	1.0,0.647,0.75	-0.549
ENSG00000099331	MYO9B	chr19	+	17202841	17203258	17202841	17202883	17203146	17203258	260	0,8,5	24,8,13	4,1,5	14,7,21	148	74	0.837303097291	1.0	0.0,0.333,0.161	0.125,0.067,0.106	0.065
ENSG00000099331	MYO9B	chr19	+	17211650	17213284	17211650	17211774	17211894	17213284	261	3,12,5	0,0,1	7,7,5	1,0,1	148	74	1	1.0	1.0,1.0,0.714	0.778,1.0,0.714	0.074
ENSG00000123136	DDX39A	chr19	-	14409302	14409645	14409302	14409447	14409535	14409645	272	93,6,5	13,13,10	3,6,2	33,17,23	148	74	0.000343186387624	0.009622677143182745	0.782,0.188,0.2	0.043,0.15,0.042	0.312
ENSG00000123136	DDX39A	chr19	-	14409741	14410334	14409741	14409873	14410215	14410334	273	0,6,4	40,12,18	2,2,6	20,7,13	148	74	0.4084901509	1.0	0.0,0.2,0.1	0.048,0.125,0.188	-0.02
ENSG00000123136	DDX39A	chr19	-	14409741	14410334	14409741	14409981	14410215	14410334	274	0,5,3	0,0,0	0,2,5	0,0,1	148	74	1	1.0	NA,1.0,1.0	NA,1.0,0.714	0.143
ENSG00000123136	DDX39A	chr19	-	14412550	14413224	14412550	14412678	14413012	14413224	275	0,2,0	0,11,1	0,0,3	11,3,7	148	74	1	1.0	NA,0.083,0.0	0.0,0.0,0.176	-0.017
ENSG00000104907	TRMT1	chr19	-	13105266	13105606	13105266	13105396	13105486	13105606	278	0,7,4	24,7,11	0,3,0	27,14,15	148	74	0.00174049244429	0.033873558822335295	0.0,0.333,0.154	0.0,0.097,0.0	0.13
ENSG00000104907	TRMT1	chr19	-	13115996	13116431	13115996	13116052	13116145	13116431	279	0,6,6	0,23,11	8,3,1	14,9,14	148	74	1	1.0	NA,0.115,0.214	0.222,0.143,0.034	0.032
ENSG00000104907	TRMT1	chr19	-	13115996	13116431	13115996	13116052	13116186	13116431	281	22,7,9	0,0,0	9,5,5	0,2,0	148	74	0.875682820955	1.0	1.0,1.0,1.0	1.0,0.556,1.0	0.148
ENSG00000179262	RAD23A	chr19	+	12948685	12949159	12948685	12948813	12949080	12949159	282	3,4,9	12,18,21	2,7,5	30,17,37	148	74	0.159759356445	0.7429405571530986	0.111,0.1,0.176	0.032,0.171,0.063	0.04
ENSG00000179115	FARSA	chr19	-	12924638	12925003	12924638	12924807	12924903	12925003	283	0,0,0	0,17,17	1,1,1	32,18,10	148	74	1	1.0	NA,0.0,0.0	0.015,0.027,0.048	-0.03
ENSG00000179115	FARSA	chr19	-	12930428	12930749	12930428	12930527	12930611	12930749	284	0,1,3	0,4,11	0,0,0	8,10,10	148	74	1	1.0	NA,0.111,0.12	0.0,0.0,0.0	0.115
ENSG00000105607	GCDH	chr19	+	12891159	12891395	12891159	12891202	12891270	12891395	285	0,0,2	0,3,0	1,0,0	1,3,0	142	74	1	1.0	NA,0.0,1.0	0.343,0.0,NA	0.329
ENSG00000105607	GCDH	chr19	+	12891486	12891974	12891486	12891522	12891830	12891974	286	0,2,0	0,10,3	4,3,0	3,11,5	148	74	1	1.0	NA,0.091,0.0	0.4,0.12,0.0	-0.128
ENSG00000105607	GCDH	chr19	+	12897302	12897863	12897302	12897428	12897702	12897863	288	0,1,0	0,0,2	0,3,1	0,3,2	148	74	1	1.0	NA,1.0,0.0	NA,0.333,0.2	0.233
ENSG00000104889	RNASEH2A	chr19	+	12807205	12807506	12807205	12807329	12807418	12807506	289	0,1,1	0,0,8	1,1,0	2,4,4	148	74	1	1.0	NA,1.0,0.059	0.2,0.111,0.0	0.426
ENSG00000095059	DHPS	chr19	-	12679456	12679719	12679456	12679543	12679622	12679719	290	0,3,4	0,50,35	3,0,3	42,39,46	148	74	1	1.0	NA,0.029,0.054	0.034,0.0,0.032	0.019
ENSG00000130159	ECSIT	chr19	-	11507701	11508048	11507701	11507850	11507990	11508048	292	0,0,1	0,3,4	5,1,4	8,6,5	148	74	1	1.0	NA,0.0,0.111	0.238,0.077,0.286	-0.145
ENSG00000130175	PRKCSH	chr19	+	11436040	11436505	11436040	11436196	11436388	11436505	295	0,1,0	10,169,128	0,5,2	116,153,150	148	74	1	1.0	0.0,0.003,0.0	0.0,0.016,0.007	-0.007
ENSG00000130175	PRKCSH	chr19	+	11448913	11449175	11448913	11448988	11449075	11449175	296	0,4,4	20,36,54	0,1,0	30,39,27	148	74	0.127853103119	0.6430126757098593	0.0,0.053,0.036	0.0,0.013,0.0	0.025
ENSG00000205517	RGL3	chr19	-	11416613	11417059	11416613	11416662	11416835	11417059	297	0,20,3	0,0,0	0,27,36	0,0,1	148	74	1	1.0	NA,1.0,1.0	NA,1.0,0.947	0.026
ENSG00000205517	RGL3	chr19	-	11416613	11417059	11416613	11416667	11416835	11417059	298	5,24,3	0,12,5	0,33,53	8,29,55	148	74	0.145524720323	0.6959877928491305	1.0,0.5,0.231	0.0,0.363,0.325	0.348
ENSG00000183401	CCDC159	chr19	+	11353450	11353874	11353450	11353572	11353791	11353874	299	0,3,1	0,2,2	2,5,1	2,3,2	148	74	1	1.0	NA,0.429,0.2	0.333,0.455,0.2	-0.015
ENSG00000105518	TMEM205	chr19	-	11345519	11346268	11345519	11345628	11346207	11346268	300	155,12,14	0,0,1	20,13,32	0,2,0	148	74	1	1.0	1.0,1.0,0.875	1.0,0.765,1.0	0.037
ENSG00000142453	CARM1	chr19	+	10920833	10921127	10920833	10920946	10921049	10921127	301	0,10,4	0,42,21	7,2,3	38,44,26	148	74	1	1.0	NA,0.106,0.087	0.084,0.022,0.055	0.043
ENSG00000129351	ILF3	chr19	+	10681218	10682192	10681218	10681329	10681992	10682192	302	0,15,12	161,49,89	14,34,10	88,62,95	148	74	0.00185331821394	0.035336600612456	0.0,0.133,0.063	0.074,0.215,0.05	-0.048
ENSG00000129351	ILF3	chr19	+	10683916	10685765	10683916	10683970	10684415	10685765	303	0,16,27	103,31,54	16,15,27	46,28,42	148	74	0.009886642075	0.11716490193853592	0.0,0.205,0.2	0.148,0.211,0.243	-0.066
ENSG00000129353	SLC44A2	chr19	+	10634755	10635073	10634755	10634887	10634973	10635073	305	0,2,8	175,68,56	2,5,1	79,96,51	148	74	0.902692904724	1.0	0.0,0.014,0.067	0.013,0.025,0.01	0.011
ENSG00000129353	SLC44A2	chr19	+	10635162	10635515	10635162	10635255	10635430	10635515	306	0,12,3	0,29,12	0,0,7	22,13,16	148	74	1	1.0	NA,0.171,0.111	0.0,0.0,0.179	0.081
ENSG00000130734	ATG4D	chr19	+	10544782	10545130	10544782	10544866	10544956	10545130	308	0,0,2	63,4,0	0,0,2	2,1,2	148	74	0.460498280782	1.0	0.0,0.0,1.0	0.0,0.0,0.333	0.222
ENSG00000130734	ATG4D	chr19	+	10546838	10547253	10546838	10547071	10547188	10547253	309	3,5,4	0,0,0	6,3,8	2,0,0	148	74	1	1.0	1.0,1.0,1.0	0.6,1.0,1.0	0.133
ENSG00000130734	ATG4D	chr19	+	10546838	10547253	10546838	10547082	10547188	10547253	310	3,2,2	3,0,0	5,3,5	0,0,0	148	74	0.197061319796	0.8617666278540673	0.333,1.0,1.0	1.0,1.0,1.0	-0.222
ENSG00000130734	ATG4D	chr19	+	10546838	10547253	10546838	10547115	10547188	10547253	311	0,0,0	0,4,3	1,2,2	3,7,6	147	74	1	1.0	NA,0.0,0.0	0.144,0.126,0.144	-0.138
ENSG00000130734	ATG4D	chr19	+	10551896	10552121	10551896	10551975	10552044	10552121	312	0,0,0	0,17,10	2,0,0	6,3,12	143	74	1	1.0	NA,0.0,0.0	0.147,0.0,0.0	-0.049
ENSG00000161847	RAVER1	chr19	-	10320654	10320951	10320654	10320782	10320857	10320951	314	0,3,6	0,0,1	8,5,4	0,0,1	148	74	1	1.0	NA,1.0,0.75	1.0,1.0,0.667	-0.014
ENSG00000130816	DNMT1	chr19	-	10139675	10140328	10139675	10139817	10140045	10140328	315	0,8,3	12,12,8	2,1,3	25,13,6	148	74	0.100525906763	0.5550272072242857	0.0,0.25,0.158	0.038,0.037,0.2	0.044
ENSG00000130816	DNMT1	chr19	-	10141104	10142220	10141104	10141189	10142027	10142220	317	0,10,11	0,14,28	8,2,3	16,8,12	148	74	1	1.0	NA,0.263,0.164	0.2,0.111,0.111	0.073
ENSG00000130816	DNMT1	chr19	-	10160017	10160418	10160017	10160063	10160383	10160418	319	0,7,3	0,18,20	14,1,2	19,22,13	148	74	1	1.0	NA,0.163,0.07	0.269,0.022,0.071	-0.004
ENSG00000130813	SHFL	chr19	+	10089306	10089695	10089306	10089378	10089656	10089695	321	0,2,2	0,1,0	0,0,1	0,3,0	148	74	1	1.0	NA,0.5,1.0	NA,0.0,1.0	0.25
ENSG00000130813	SHFL	chr19	+	10091249	10091630	10091249	10091353	10091583	10091630	323	0,3,7	0,1,0	10,6,9	0,0,0	148	74	1	1.0	NA,0.6,1.0	1.0,1.0,1.0	-0.2
ENSG00000127445	PIN1	chr19	+	9849089	9849682	9849089	9849201	9849532	9849682	324	9,28,32	0,0,0	34,22,23	1,0,0	148	74	1	1.0	1.0,1.0,1.0	0.944,1.0,1.0	0.019
ENSG00000127445	PIN1	chr19	+	9849089	9849682	9849089	9849311	9849532	9849682	325	25,24,18	0,0,1	32,16,11	4,1,0	148	74	0.0366924836733	0.27854364863287107	1.0,1.0,0.9	0.8,0.889,1.0	0.07
ENSG00000130803	ZNF317	chr19	+	9156611	9157394	9156611	9156748	9157267	9157394	327	0,1,4	0,2,3	4,1,1	5,4,4	148	74	1	1.0	NA,0.2,0.4	0.286,0.111,0.111	0.131
ENSG00000142303	ADAMTS10	chr19	-	8585131	8585660	8585131	8585308	8585455	8585660	328	0,1,2	0,2,2	0,1,2	0,1,0	148	74	1	1.0	NA,0.2,0.333	NA,0.333,1.0	-0.4
ENSG00000142303	ADAMTS10	chr19	-	8596072	8596412	8596072	8596219	8596306	8596412	329	0,2,11	0,2,4	3,8,7	0,0,5	148	74	1	1.0	NA,0.333,0.579	1.0,1.0,0.412	-0.348
ENSG00000142347	MYO1F	chr19	-	8554476	8554743	8554476	8554571	8554653	8554743	332	0,1,0	0,6,0	1,2,0	0,0,0	148	74	1	1.0	NA,0.077,NA	1.0,1.0,NA	-0.923
ENSG00000133246	PRAM1	chr19	-	8490055	8490372	8490055	8490226	8490337	8490372	333	0,0,6	0,0,0	0,3,2	0,1,0	148	74	1	1.0	NA,NA,1.0	NA,0.6,1.0	0.2
ENSG00000090674	MCOLN1	chr19	+	7527519	7527960	7527519	7527628	7527863	7527960	337	0,1,2	0,8,10	0,1,0	7,6,4	148	74	1	1.0	NA,0.059,0.091	0.0,0.077,0.0	0.049
ENSG00000104880	ARHGEF18	chr19	+	7470125	7472477	7470125	7470315	7470536	7472477	338	1,12,10	0,3,1	21,3,20	4,2,5	148	74	0.192151968607	0.8480781330494136	1.0,0.667,0.833	0.724,0.429,0.667	0.227
ENSG00000125731	SH2D3A	chr19	-	6754051	6754425	6754051	6754163	6754250	6754425	340	0,0,1	0,0,0	1,1,1	0,1,0	148	74	1	1.0	NA,NA,1.0	1.0,0.333,1.0	0.222
ENSG00000125731	SH2D3A	chr19	-	6754250	6754731	6754250	6754425	6754615	6754731	341	0,3,0	0,1,0	1,1,4	0,1,2	148	74	1	1.0	NA,0.6,NA	1.0,0.333,0.5	-0.011
ENSG00000174886	NDUFA11	chr19	-	5894674	5896575	5894674	5894854	5896452	5896575	343	0,11,9	477,71,77	4,11,12	65,48,63	148	74	67912.7	0.0005545499795274793	0.0,0.072,0.055	0.03,0.103,0.087	-0.031
ENSG00000160633	SAFB	chr19	+	5667352	5667886	5667352	5667450	5667819	5667886	344	0,7,6	109,39,39	5,8,6	16,56,51	148	74	0.0414412129895	0.3054687349226031	0.0,0.082,0.071	0.135,0.067,0.056	-0.035
ENSG00000105426	PTPRS	chr19	-	5218419	5219467	5218419	5218532	5219309	5219467	345	28,23,5	9,6,7	8,8,7	10,11,4	148	74	0.0737007348632	0.44544467497832113	0.609,0.657,0.263	0.286,0.267,0.467	0.17
ENSG00000099326	MZF1	chr19	-	58570343	58571429	58570343	58570527	58570993	58571429	346	0,2,3	0,2,2	1,12,4	0,2,5	148	74	1	1.0	NA,0.333,0.429	1.0,0.75,0.286	-0.298
ENSG00000167671	UBXN6	chr19	-	4446048	4446413	4446048	4446197	4446282	4446413	351	0,0,3	125,10,8	0,1,1	10,10,11	148	74	1	1.0	0.0,0.0,0.158	0.0,0.048,0.043	0.022
ENSG00000167671	UBXN6	chr19	-	4446499	4446920	4446499	4446719	4446835	4446920	352	22,0,2	14,36,31	0,3,2	39,26,20	148	74	0.0180626786329	0.176353622055975	0.44,0.0,0.031	0.0,0.055,0.048	0.123
ENSG00000126934	MAP2K2	chr19	-	4094452	4095449	4094452	4094498	4095387	4095449	353	42,3,7	229,117,83	1,8,7	127,103,113	148	74	0.000645017208925	0.01599493541207081	0.084,0.013,0.04	0.004,0.037,0.03	0.022
ENSG00000105325	FZR1	chr19	+	3526119	3526386	3526119	3526183	3526258	3526386	355	0,0,0	0,1,3	0,0,1	4,1,5	148	74	1	1.0	NA,0.0,0.0	0.0,0.0,0.091	-0.03
ENSG00000065717	TLE2	chr19	-	3019282	3019773	3019282	3019463	3019698	3019773	357	0,5,2	44,0,2	2,5,4	2,3,1	148	74	0.151037876723	0.7138555550151485	0.0,1.0,0.333	0.333,0.455,0.667	-0.041
ENSG00000065717	TLE2	chr19	-	3019282	3019773	3019282	3019466	3019698	3019773	358	0,5,2	0,11,2	2,5,4	5,0,3	148	74	1	1.0	NA,0.185,0.333	0.167,1.0,0.4	-0.263
ENSG00000099840	IZUMO4	chr19	+	2097928	2098127	2097928	2097955	2098051	2098127	360	0,4,1	0,2,2	0,1,1	3,0,2	148	74	1	1.0	NA,0.5,0.2	0.0,1.0,0.2	-0.05
ENSG00000099840	IZUMO4	chr19	+	2097928	2098334	2097928	2098127	2098286	2098334	362	0,2,0	0,2,0	0,0,0	0,0,2	148	74	1	1.0	NA,0.333,NA	NA,NA,0.0	0.333
ENSG00000071564	TCF3	chr19	-	1609289	1611849	1609289	1611369	1611703	1611849	365	45,70,89	0,48,39	64,52,65	45,47,24	148	74	0.0622413367743	0.4021315282556431	1.0,0.422,0.533	0.416,0.356,0.575	0.203
ENSG00000071564	TCF3	chr19	-	1615284	1615821	1615284	1615520	1615685	1615821	367	0,3,2	0,32,37	2,1,3	36,25,32	148	74	1	1.0	NA,0.045,0.026	0.027,0.02,0.045	0.005
ENSG00000071564	TCF3	chr19	-	1619110	1619474	1619110	1619234	1619315	1619474	368	0,3,1	3,30,20	2,0,3	8,14,15	148	74	0.458901576644	1.0	0.0,0.048,0.024	0.111,0.0,0.091	-0.043
ENSG00000115268	RPS15	chr19	+	1438806	1440253	1438806	1438892	1439960	1440253	369	0,1,2	0,0,0	8,4,2	0,0,2	148	74	1	1.0	NA,1.0,1.0	1.0,1.0,0.333	0.222
ENSG00000115268	RPS15	chr19	+	1438806	1440253	1438806	1438892	1440018	1440253	371	0,2,3	135,172,183	5,11,3	145,135,192	148	74	0.0758575202873	0.4540742848716193	0.0,0.006,0.008	0.017,0.039,0.008	-0.017
ENSG00000115268	RPS15	chr19	+	1438806	1440253	1438806	1438892	1440025	1440253	372	0,8,9	0,1,2	17,19,8	2,1,0	148	74	1	1.0	NA,0.8,0.692	0.81,0.905,1.0	-0.159
ENSG00000115268	RPS15	chr19	+	1440018	1440494	1440018	1440253	1440348	1440494	373	0,0,2	1165,1324,1234	8,2,8	985,1085,1130	148	74	1	1.0	0.0,0.0,0.001	0.004,0.001,0.004	-0.003
ENSG00000099622	CIRBP	chr19	+	1270927	1271467	1270927	1271036	1271139	1271467	374	0,4,9	42,324,427	1,5,6	193,334,296	148	74	1	1.0	0.0,0.006,0.01	0.003,0.007,0.01	-0.001
ENSG00000099622	CIRBP	chr19	+	1271139	1271365	1271139	1271246	1271328	1271365	375	0,0,4	276,232,232	3,10,4	150,276,221	148	74	0.875835428266	1.0	0.0,0.0,0.009	0.01,0.018,0.009	-0.009
ENSG00000099622	CIRBP	chr19	+	1270927	1271467	1270927	1271036	1271328	1271467	376	0,1,2	0,2,4	3,10,5	1,2,3	148	74	1	1.0	NA,0.2,0.2	0.6,0.714,0.455	-0.39
ENSG00000099622	CIRBP	chr19	+	1271139	1271632	1271139	1271467	1271550	1271632	378	2,5,8	0,14,16	5,3,15	20,7,14	148	74	0.75944108478	1.0	1.0,0.152,0.2	0.111,0.176,0.349	0.239
ENSG00000099622	CIRBP	chr19	+	1271980	1273172	1271980	1272051	1272426	1273172	379	122,83,78	151,101,120	42,90,81	187,81,147	148	74	0.101715822482	0.557311166442682	0.288,0.291,0.245	0.101,0.357,0.216	0.05
ENSG00000099622	CIRBP	chr19	+	1271980	1274440	1271980	1272051	1274306	1274440	380	0,10,10	0,0,1	7,15,10	0,0,1	148	74	1	1.0	NA,1.0,0.833	1.0,1.0,0.833	-0.028
ENSG00000099622	CIRBP	chr19	+	1271980	1274810	1271980	1274440	1274648	1274810	381	49,6,1	0,2,0	5,8,2	2,1,2	148	74	0.00265036637471	0.04584706349800766	1.0,0.6,1.0	0.556,0.8,0.333	0.304
ENSG00000118046	STK11	chr19	+	1220372	1220717	1220372	1220505	1220580	1220717	383	0,3,0	0,18,11	4,2,0	17,10,4	148	74	1	1.0	NA,0.077,0.0	0.105,0.091,0.0	-0.027
ENSG00000118046	STK11	chr19	+	1221212	1222006	1221212	1221340	1221948	1222006	384	0,1,1	0,28,14	0,0,0	13,14,23	148	74	1	1.0	NA,0.018,0.034	0.0,0.0,0.0	0.026
ENSG00000099817	POLR2E	chr19	-	1093903	1095375	1093903	1094078	1095258	1095375	386	0,0,1	302,240,269	6,0,2	317,148,250	148	74	1	1.0	0.0,0.0,0.002	0.009,0.0,0.004	-0.004
ENSG00000099949	LZTR1	chr22	+	20994103	20994727	20994103	20994269	20994557	20994727	387	0,2,0	0,7,0	7,12,0	0,3,6	148	74	1	1.0	NA,0.125,NA	1.0,0.667,0.0	-0.431
ENSG00000099949	LZTR1	chr22	+	20994869	20995872	20994869	20995026	20995745	20995872	388	0,4,4	0,19,6	7,12,4	14,19,16	148	74	1	1.0	NA,0.095,0.25	0.2,0.24,0.111	-0.011
ENSG00000099949	LZTR1	chr22	+	20995962	20996801	20995962	20996112	20996695	20996801	389	1,6,3	0,13,11	0,4,4	6,5,10	148	74	0.823847932909	1.0	1.0,0.188,0.12	0.0,0.286,0.167	0.285
ENSG00000099949	LZTR1	chr22	+	20996695	20996966	20996695	20996801	20996885	20996966	390	0,2,5	0,7,8	3,3,1	10,6,10	148	74	1	1.0	NA,0.125,0.238	0.13,0.2,0.048	0.055
ENSG00000180448	ARHGAP45	chr19	+	1080254	1080547	1080254	1080379	1080463	1080547	391	0,0,1	0,0,0	0,3,0	0,0,4	148	74	1	1.0	NA,NA,1.0	NA,1.0,0.0	0.5
ENSG00000064687	ABCA7	chr19	+	1056906	1057429	1056906	1057084	1057313	1057429	392	0,1,2	0,1,0	2,0,1	4,1,2	148	74	1	1.0	NA,0.333,1.0	0.2,0.0,0.2	0.533
ENSG00000064687	ABCA7	chr19	+	1063759	1064253	1063759	1063863	1064160	1064253	393	0,2,1	0,4,0	1,0,0	1,2,1	148	74	1	1.0	NA,0.2,1.0	0.333,0.0,0.0	0.489
ENSG00000129951	PLPPR3	chr19	-	814433	814749	814433	814571	814691	814749	394	0,20,19	1,0,0	16,15,11	0,0,0	148	74	1	1.0	0.0,1.0,1.0	1.0,1.0,1.0	-0.333
ENSG00000129951	PLPPR3	chr19	-	814433	814749	814433	814607	814691	814749	395	0,2,0	0,32,28	0,0,0	18,16,10	148	74	1	1.0	NA,0.03,0.0	0.0,0.0,0.0	0.015
ENSG00000129951	PLPPR3	chr19	-	821484	821955	821484	821585	821914	821955	396	64,13,9	19,7,14	4,5,15	25,5,17	148	74	0.00908050984053	0.10954574515278455	0.627,0.481,0.243	0.074,0.333,0.306	0.213
ENSG00000070404	FSTL3	chr19	+	681332	681771	681332	681560	681649	681771	397	0,2,2	318,150,103	4,0,9	99,81,90	148	74	0.106546096162	0.5708426138931835	0.0,0.007,0.01	0.02,0.0,0.048	-0.017
ENSG00000026036	RTEL1-TNFRSF6B	chr20	+	63688527	63689132	63688527	63688605	63689054	63689132	398	0,1,0	0,0,3	0,1,1	2,4,1	148	74	1	1.0	NA,1.0,0.0	0.0,0.111,0.333	0.352
ENSG00000026036	RTEL1-TNFRSF6B	chr20	+	63689749	63690210	63689749	63689865	63690086	63690210	399	0,1,1	0,1,3	0,0,1	0,0,1	148	74	1	1.0	NA,0.333,0.143	NA,NA,0.333	-0.095
ENSG00000026036	RTEL1-TNFRSF6B	chr20	+	63691741	63693003	63691741	63691837	63692804	63693003	400	28,1,0	0,1,2	0,2,1	1,0,4	148	74	0.0594291726943	0.391873058326532	1.0,0.333,0.0	0.0,1.0,0.111	0.074
ENSG00000026036	RTEL1-TNFRSF6B	chr20	+	63695777	63697191	63695777	63695854	63696759	63697191	401	0,5,5	0,0,0	2,1,3	0,1,0	148	74	1	1.0	NA,1.0,1.0	1.0,0.333,1.0	0.222
ENSG00000171858	RPS21	chr20	+	62387610	62388520	62387610	62387674	62388456	62388520	407	150,63,56	0,0,0	52,71,60	3,0,0	148	74	0.85860747869	1.0	1.0,1.0,1.0	0.897,1.0,1.0	0.034
ENSG00000124224	PPP4R1L	chr20	-	58245782	58247506	58245782	58246252	58247321	58247506	408	0,5,5	0,0,0	7,2,1	0,0,1	148	74	1	1.0	NA,1.0,1.0	1.0,1.0,0.333	0.222
ENSG00000064607	SUGP2	chr19	-	18994365	18995280	18994365	18994486	18995143	18995280	409	0,14,16	2,2,12	6,5,4	4,13,19	148	74	0.15301432055	0.7189829519819277	0.0,0.778,0.4	0.429,0.161,0.095	0.164
ENSG00000064607	SUGP2	chr19	-	19004167	19004646	19004167	19004273	19004429	19004646	410	161,73,107	0,0,0	72,120,80	0,1,0	148	74	1	1.0	1.0,1.0,1.0	1.0,0.984,1.0	0.005
ENSG00000124228	DDX27	chr20	+	49243628	49244077	49243628	49243703	49243815	49244077	412	0,4,5	83,52,33	2,2,5	60,27,43	148	74	0.682430603497	1.0	0.0,0.037,0.07	0.016,0.036,0.055	0.0
ENSG00000062598	ELMO2	chr20	-	46368890	46370525	46368890	46368968	46370442	46370525	413	0,9,8	36,8,12	6,10,7	14,1,20	148	74	0.154097687783	0.7232812697911051	0.0,0.36,0.25	0.176,0.833,0.149	-0.183
ENSG00000064601	CTSA	chr20	+	45891568	45892027	45891568	45891762	45891915	45892027	414	0,2,4	0,11,8	3,4,1	9,5,4	148	74	1	1.0	NA,0.083,0.2	0.143,0.286,0.111	-0.038
ENSG00000064601	CTSA	chr20	+	45892272	45892484	45892272	45892323	45892397	45892484	415	23,14,14	50,18,19	10,3,8	20,11,27	148	74	0.0797492647708	0.46901133132493555	0.187,0.28,0.269	0.2,0.12,0.129	0.096
ENSG00000064601	CTSA	chr20	+	45892724	45893311	45892724	45892880	45893219	45893311	416	14,6,11	157,17,28	13,5,9	39,22,29	148	74	0.101476551367	0.557311166442682	0.043,0.15,0.164	0.143,0.102,0.134	-0.007
ENSG00000064601	CTSA	chr20	+	45892724	45894072	45892724	45893311	45893987	45894072	419	0,30,26	413,171,144	41,28,29	346,252,238	148	74	0.0624549853872	0.4026216959159504	0.0,0.081,0.083	0.056,0.053,0.057	-0.001
ENSG00000064601	CTSA	chr20	+	45892724	45894741	45892724	45894072	45894649	45894741	420	0,18,7	38,32,34	13,3,8	49,52,41	148	74	0.447467315894	1.0	0.0,0.22,0.093	0.117,0.028,0.089	0.026
ENSG00000064601	CTSA	chr20	+	45894993	45897040	45894993	45895133	45896964	45897040	422	1,49,46	64,57,38	44,44,47	58,46,42	148	74	0.0343258957148	0.264852684562036	0.008,0.301,0.377	0.275,0.324,0.359	-0.091
ENSG00000064601	CTSA	chr20	+	45894993	45897806	45894993	45897040	45897716	45897806	423	0,47,52	700,388,329	28,39,37	481,393,475	148	74	0.696466570313	1.0	0.0,0.057,0.073	0.028,0.047,0.037	0.006
ENSG00000064601	CTSA	chr20	+	45894993	45898109	45894993	45897806	45898004	45898109	426	360,79,53	152,23,31	88,55,53	69,37,39	148	74	0.00522738214647	0.0733945724066697	0.542,0.632,0.461	0.389,0.426,0.405	0.138
ENSG00000124155	PIGT	chr20	+	45416516	45418979	45416516	45416694	45418771	45418979	430	0,3,4	0,1,0	3,0,4	0,0,0	148	74	1	1.0	NA,0.6,1.0	1.0,NA,1.0	-0.2
ENSG00000124155	PIGT	chr20	+	45416516	45418979	45416516	45416694	45418851	45418979	433	0,2,1	38,17,12	3,0,1	9,12,8	148	74	1	1.0	0.0,0.056,0.04	0.143,0.0,0.059	-0.035
ENSG00000124155	PIGT	chr20	+	45418771	45419395	45418771	45418979	45419294	45419395	434	13,14,2	99,46,46	3,3,6	83,59,57	148	74	0.00533421031779	0.07405748305281262	0.062,0.132,0.021	0.018,0.025,0.05	0.041
ENSG00000124155	PIGT	chr20	+	45420527	45421583	45420527	45420693	45421382	45421583	435	0,2,2	233,30,26	3,4,0	24,23,22	148	74	0.087785960415	0.5028061017094125	0.0,0.032,0.037	0.059,0.08,0.0	-0.023
ENSG00000226648	PLCG1-AS1	chr20	-	41100657	41101289	41100657	41100792	41101171	41101289	436	0,2,13	0,0,0	6,16,6	0,4,0	148	74	1	1.0	NA,1.0,1.0	1.0,0.667,1.0	0.111
ENSG00000174365	SNHG11	chr20	+	38447465	38448730	38447465	38447623	38448661	38448730	438	0,1,1	0,3,1	2,0,0	0,0,1	148	74	1	1.0	NA,0.143,0.333	1.0,NA,0.0	-0.262
ENSG00000174365	SNHG11	chr20	+	38447465	38448730	38447465	38447623	38448665	38448730	439	0,1,0	0,0,0	0,0,0	0,3,0	148	74	1	1.0	NA,1.0,NA	NA,0.0,NA	1.0
ENSG00000174365	SNHG11	chr20	+	38447465	38450447	38447465	38448730	38450335	38450447	441	0,0,3	0,0,0	0,1,1	5,1,2	148	74	1	1.0	NA,NA,1.0	0.0,0.333,0.2	0.822
ENSG00000174365	SNHG11	chr20	+	38450335	38450920	38450335	38450447	38450532	38450920	442	0,0,0	7,5,5	3,0,1	1,0,1	148	74	1	1.0	0.0,0.0,0.0	0.6,NA,0.333	-0.467
ENSG00000267454	ZNF582-AS1	chr19	+	56398276	56399168	56398276	56398383	56398893	56399168	443	0,2,1	0,2,1	0,2,0	3,2,2	148	74	1	1.0	NA,0.333,0.333	0.0,0.333,0.0	0.222
ENSG00000196756	SNHG17	chr20	-	38420591	38421098	38420591	38420900	38421005	38421098	444	0,0,7	0,10,7	0,1,6	11,7,9	148	74	1	1.0	NA,0.0,0.333	0.0,0.067,0.25	0.061
ENSG00000196756	SNHG17	chr20	-	38421005	38422241	38421005	38421098	38422091	38422241	446	0,7,4	0,0,3	0,6,3	0,0,0	148	74	1	1.0	NA,1.0,0.4	NA,1.0,1.0	-0.3
ENSG00000196756	SNHG17	chr20	-	38421005	38422241	38421005	38421098	38422095	38422241	447	0,7,4	0,4,0	0,7,3	0,0,0	148	74	1	1.0	NA,0.467,1.0	NA,1.0,1.0	-0.266
ENSG00000196756	SNHG17	chr20	-	38425934	38426503	38425934	38426052	38426418	38426503	450	0,0,1	0,0,0	0,0,0	0,1,0	148	74	1	1.0	NA,NA,1.0	NA,0.0,NA	1.0
ENSG00000149636	DSN1	chr20	-	36770872	36771473	36770872	36770977	36771424	36771473	453	0,17,12	0,0,0	7,21,17	0,0,1	148	74	1	1.0	NA,1.0,1.0	1.0,1.0,0.895	0.035
ENSG00000149636	DSN1	chr20	-	36770872	36771473	36770872	36771193	36771424	36771473	454	0,3,0	0,9,8	6,6,1	6,9,5	148	74	1	1.0	NA,0.143,0.0	0.333,0.25,0.091	-0.153
ENSG00000088340	FER1L4	chr20	-	35559340	35560638	35559340	35559627	35560122	35560638	459	0,0,1	0,0,0	0,0,0	0,0,1	148	74	1	1.0	NA,NA,1.0	NA,NA,0.0	1.0
ENSG00000088340	FER1L4	chr20	-	35560122	35560638	35560122	35560364	35560539	35560638	460	0,0,0	0,1,2	0,0,1	2,0,0	148	74	1	1.0	NA,0.0,0.0	0.0,NA,1.0	-0.5
ENSG00000088340	FER1L4	chr20	-	35563853	35564918	35563853	35564008	35564747	35564918	461	0,3,1	0,0,0	4,0,1	1,0,0	148	74	1	1.0	NA,1.0,1.0	0.667,NA,1.0	0.166
ENSG00000242372	EIF6	chr20	-	35284175	35284492	35284175	35284261	35284380	35284492	462	18,5,2	10,20,14	2,0,1	10,4,11	148	74	0.00158789223573	0.031537304126304164	0.474,0.111,0.067	0.091,0.0,0.043	0.173
ENSG00000101444	AHCY	chr20	-	34290331	34290638	34290331	34290449	34290550	34290638	463	0,4,4	623,110,102	5,3,8	106,96,96	148	74	0.0257887385179	0.2240076749538158	0.0,0.018,0.019	0.023,0.015,0.04	-0.014
ENSG00000125967	NECAB3	chr20	-	33659884	33660395	33659884	33660003	33660258	33660395	467	18,3,6	0,3,6	1,7,5	4,11,5	148	74	0.0316836776211	0.2540616392420916	1.0,0.333,0.333	0.111,0.241,0.333	0.327
ENSG00000125967	NECAB3	chr20	-	33659884	33660395	33659884	33660034	33660258	33660395	468	18,3,6	0,0,0	1,7,6	6,0,0	148	74	0.0199894806161	0.1880589294804145	1.0,1.0,1.0	0.077,1.0,1.0	0.308
ENSG00000149600	COMMD7	chr20	-	32702702	32704071	32702702	32703458	32704022	32704071	472	0,1,10	50,11,9	1,0,1	3,6,9	148	74	0.0242919878989	0.21429755008781556	0.0,0.043,0.357	0.143,0.0,0.053	0.068
ENSG00000132640	BTBD3	chr20	+	11917777	11918601	11917777	11918011	11918333	11918601	479	0,18,18	0,2,5	19,24,23	7,5,1	148	74	1	1.0	NA,0.818,0.643	0.576,0.706,0.92	-0.004
ENSG00000089195	TRMT6	chr20	-	5941052	5942036	5941052	5941139	5941950	5942036	481	0,0,0	0,0,1	1,0,0	0,0,0	148	74	1	1.0	NA,NA,0.0	1.0,NA,NA	-1.0
ENSG00000104884	ERCC2	chr19	-	45368929	45369147	45368929	45368992	45369069	45369147	482	0,9,6	190,116,104	0,3,2	59,56,65	148	74	0.284433871883	1.0	0.0,0.037,0.028	0.0,0.026,0.015	0.008
ENSG00000101365	IDH3B	chr20	-	2658394	2658837	2658394	2658522	2658758	2658837	489	90,14,16	0,0,4	34,33,23	0,0,0	148	74	0.30654110842	1.0	1.0,1.0,0.667	1.0,1.0,1.0	-0.111
ENSG00000101365	IDH3B	chr20	-	2659698	2660176	2659698	2659793	2660029	2660176	490	0,0,1	0,2,1	7,0,1	0,2,1	148	74	1	1.0	NA,0.0,0.333	1.0,0.0,0.333	-0.278
ENSG00000101365	IDH3B	chr20	-	2660456	2660829	2660456	2660590	2660696	2660829	492	0,5,16	0,4,16	6,12,15	24,6,17	148	74	1	1.0	NA,0.385,0.333	0.111,0.5,0.306	0.053
ENSG00000101266	CSNK2A1	chr20	-	486375	487575	486375	486462	487426	487575	495	0,5,2	73,91,67	1,6,1	81,98,56	148	74	0.817655803132	1.0	0.0,0.027,0.015	0.006,0.03,0.009	-0.001
ENSG00000101266	CSNK2A1	chr20	-	487426	488778	487426	487575	488677	488778	496	0,7,1	0,12,33	0,5,0	20,10,22	148	74	1	1.0	NA,0.226,0.015	0.0,0.2,0.0	0.054
ENSG00000101266	CSNK2A1	chr20	-	499254	499934	499254	499305	499832	499934	497	16,5,7	294,89,111	1,10,6	125,123,100	148	74	0.521068770426	1.0	0.026,0.027,0.031	0.004,0.039,0.029	0.004
ENSG00000101384	JAG1	chr20	-	10648548	10649107	10648548	10648676	10649060	10649107	498	0,10,4	0,0,0	11,3,13	4,0,0	148	74	1	1.0	NA,1.0,1.0	0.579,1.0,1.0	0.14
ENSG00000101384	JAG1	chr20	-	10648548	10649107	10648548	10648722	10649060	10649107	499	0,4,1	82,22,63	0,0,3	45,24,42	148	74	0.92505247221	1.0	0.0,0.083,0.008	0.0,0.0,0.034	0.019
ENSG00000101384	JAG1	chr20	-	10650246	10651694	10650246	10650360	10651580	10651694	500	45,4,3	0,12,12	5,5,0	9,10,7	148	74	0.0617595660836	0.4008298615713222	1.0,0.143,0.111	0.217,0.2,0.0	0.279
ENSG00000166347	CYB5A	chr18	-	74255740	74260944	74255740	74255775	74260914	74260944	501	0,7,1	0,5,1	3,6,2	0,0,1	148	74	1	1.0	NA,0.412,0.333	1.0,1.0,0.5	-0.461
ENSG00000196628	TCF4	chr18	-	55227848	55228361	55227848	55228030	55228220	55228361	505	0,10,12	46,73,92	16,4,14	66,130,109	148	74	0.69982462094	1.0	0.0,0.064,0.061	0.108,0.015,0.06	-0.019
ENSG00000196628	TCF4	chr18	-	55228846	55232671	55228846	55229076	55232508	55232671	506	51,30,29	500,152,208	28,28,30	157,161,231	148	74	0.342658215696	1.0	0.049,0.09,0.065	0.082,0.08,0.061	-0.006
ENSG00000196628	TCF4	chr18	-	55228846	55232671	55228846	55229076	55232520	55232671	507	119,93,71	204,133,118	73,78,71	111,84,160	148	74	0.894674940649	1.0	0.226,0.259,0.231	0.247,0.317,0.182	-0.01
ENSG00000141644	MBD1	chr18	-	50276661	50276998	50276661	50276744	50276831	50276998	509	0,1,2	10,5,5	0,1,1	6,3,3	148	74	0.867048098526	1.0	0.0,0.091,0.167	0.0,0.143,0.143	-0.009
ENSG00000265681	RPL17	chr18	-	49491531	49491833	49491531	49491584	49491735	49491833	510	7,46,84	0,0,11	90,57,121	5,5,14	148	74	0.350613152905	1.0	1.0,1.0,0.792	0.9,0.851,0.812	0.076
ENSG00000265681	RPL17	chr18	-	49491531	49491833	49491531	49491584	49491745	49491833	511	26,50,95	0,3,7	105,56,135	2,4,2	148	74	0.172721012578	0.7838367376238372	1.0,0.893,0.872	0.963,0.875,0.971	-0.015
ENSG00000156261	CCT8	chr21	-	29066715	29067071	29066715	29066777	29066890	29067071	512	0,5,4	8,36,31	4,3,4	60,47,26	148	74	0.706935162628	1.0	0.0,0.065,0.061	0.032,0.031,0.071	-0.003
ENSG00000100983	GSS	chr20	-	34942487	34943006	34942487	34942627	34942930	34943006	513	399,131,101	0,5,8	191,130,106	10,4,9	148	74	0.0118496812125	0.13307626283147905	1.0,0.929,0.863	0.905,0.942,0.855	0.03
ENSG00000141425	RPRD1A	chr18	-	35989823	35993300	35989823	35990595	35993101	35993300	514	6,47,55	97,0,0	58,66,65	0,0,0	148	74	0.00213487335088	0.03913934476613333	0.03,1.0,1.0	1.0,1.0,1.0	-0.323
ENSG00000141994	DUS3L	chr19	-	5786748	5787171	5786748	5786845	5787060	5787171	516	0,3,6	0,3,1	8,0,0	0,2,3	148	74	1	1.0	NA,0.333,0.75	1.0,0.0,0.0	0.208
ENSG00000088970	KIZ	chr20	+	21244244	21246622	21244244	21244288	21246478	21246622	521	0,9,2	0,3,0	1,1,1	2,8,3	148	74	1	1.0	NA,0.6,1.0	0.2,0.059,0.143	0.666
ENSG00000184208	C22orf46	chr22	+	41693462	41698136	41693462	41693851	41693937	41698136	525	0,7,5	0,2,1	4,3,2	1,0,5	148	74	1	1.0	NA,0.636,0.714	0.667,1.0,0.167	0.064
ENSG00000141452	RMC1	chr18	+	23530228	23530612	23530228	23530297	23530386	23530612	526	0,13,21	0,1,5	17,9,16	4,0,5	148	74	1	1.0	NA,0.867,0.677	0.68,1.0,0.615	0.007
ENSG00000141452	RMC1	chr18	+	23530228	23530612	23530228	23530297	23530510	23530612	527	0,13,19	0,2,0	19,16,22	0,0,0	148	74	1	1.0	NA,0.765,1.0	1.0,1.0,1.0	-0.117
ENSG00000101782	RIOK3	chr18	+	23477005	23477268	23477005	23477086	23477178	23477268	528	43,0,2	0,16,25	3,4,2	29,29,21	148	74	0.129860842361	0.6485483279728639	1.0,0.0,0.038	0.049,0.065,0.045	0.293
ENSG00000099624	ATP5F1D	chr19	+	1244314	1244825	1244314	1244440	1244736	1244825	530	109,36,16	44,30,35	27,16,21	38,20,25	148	74	0.22062798675	0.9352708133967391	0.553,0.375,0.186	0.262,0.286,0.296	0.09
ENSG00000176014	TUBB6	chr18	+	12308240	12308795	12308240	12308349	12308686	12308795	531	4,42,63	49,141,246	22,28,37	126,89,162	148	74	0.771248057422	1.0	0.039,0.13,0.114	0.08,0.136,0.102	-0.012
ENSG00000173482	PTPRM	chr18	+	8376461	8378414	8376461	8376597	8378264	8378414	533	0,20,11	0,3,6	6,29,30	4,6,9	148	74	1	1.0	NA,0.769,0.478	0.429,0.707,0.625	0.036
ENSG00000263753	LINC00667	chr18	+	5238080	5241889	5238080	5238893	5241698	5241889	534	12,10,30	0,0,0	22,18,36	0,0,1	148	74	1	1.0	1.0,1.0,1.0	1.0,1.0,0.947	0.018
ENSG00000263753	LINC00667	chr18	+	5238080	5241889	5238080	5239196	5241698	5241889	535	0,13,8	0,0,0	27,12,15	0,0,2	148	74	1	1.0	NA,1.0,1.0	1.0,1.0,0.789	0.07
ENSG00000263753	LINC00667	chr18	+	5240647	5241889	5240647	5240964	5241698	5241889	538	0,6,6	0,0,0	20,8,20	1,0,0	148	74	1	1.0	NA,1.0,1.0	0.909,1.0,1.0	0.03
ENSG00000076944	STXBP2	chr19	+	7642428	7642823	7642428	7642536	7642765	7642823	540	0,2,1	214,20,17	1,5,1	31,21,28	148	74	0.132733193205	0.6591219707194336	0.0,0.048,0.029	0.016,0.106,0.018	-0.021
ENSG00000076944	STXBP2	chr19	+	7647161	7647511	7647161	7647247	7647353	7647511	541	0,1,0	0,8,6	0,2,0	5,4,7	148	74	1	1.0	NA,0.059,0.0	0.0,0.2,0.0	-0.037
ENSG00000158270	COLEC12	chr18	-	333006	335230	333006	333143	334741	335230	545	9,2,5	174,49,64	1,2,2	87,60,73	148	74	0.0361730930726	0.27527258520159575	0.025,0.02,0.038	0.006,0.016,0.014	0.016
ENSG00000079134	THOC1	chr18	-	224923	225403	224923	224994	225088	225403	546	0,0,3	0,3,19	3,0,3	22,12,7	148	74	1	1.0	NA,0.0,0.073	0.064,0.0,0.176	-0.044
ENSG00000079134	THOC1	chr18	-	225088	225403	225088	225139	225336	225403	547	1,7,19	0,9,13	8,9,10	30,4,8	148	74	0.613599893429	1.0	1.0,0.28,0.422	0.118,0.529,0.385	0.223
ENSG00000169660	HEXD	chr17	+	82439630	82440334	82439630	82439713	82440262	82440334	549	0,5,2	0,0,1	12,5,5	0,0,0	148	74	1	1.0	NA,1.0,0.5	1.0,1.0,1.0	-0.25
ENSG00000169660	HEXD	chr17	+	82440996	82441266	82440996	82441075	82441164	82441266	552	0,0,3	0,1,0	2,1,0	2,7,2	148	74	1	1.0	NA,0.0,1.0	0.333,0.067,0.0	0.367
ENSG00000176155	CCDC57	chr17	-	82193755	82194139	82193755	82193830	82193981	82194139	553	97,91,103	0,18,19	45,84,97	16,38,20	148	74	0.0016381603207	0.03238575011890783	1.0,0.717,0.73	0.584,0.525,0.708	0.21
ENSG00000169718	DUS1L	chr17	-	82058340	82058818	82058340	82058408	82058780	82058818	554	0,4,1	0,1,3	4,4,1	0,3,3	148	74	1	1.0	NA,0.667,0.143	1.0,0.4,0.143	-0.109
ENSG00000169718	DUS1L	chr17	-	82058340	82058818	82058340	82058416	82058780	82058818	555	0,2,0	0,5,9	4,4,1	8,15,10	148	74	1	1.0	NA,0.167,0.0	0.2,0.118,0.048	-0.038
ENSG00000169718	DUS1L	chr17	-	82061208	82061721	82061208	82061353	82061617	82061721	557	0,1,1	127,6,8	5,0,2	0,23,16	148	74	0.0259286349979	0.2242617825423206	0.0,0.077,0.059	1.0,0.0,0.059	-0.308
ENSG00000169689	CENPX	chr17	-	82019292	82019909	82019292	82019381	82019857	82019909	558	0,0,0	31,40,42	0,0,1	6,18,28	148	74	1	1.0	0.0,0.0,0.0	0.0,0.0,0.018	-0.006
ENSG00000101639	CEP192	chr18	+	13057584	13059312	13057584	13057733	13059081	13059312	560	0,11,7	4,15,18	1,4,9	22,6,23	148	74	0.301662286787	1.0	0.0,0.268,0.163	0.022,0.25,0.164	-0.002
ENSG00000225663	MCRIP1	chr17	-	81822360	81823311	81822360	81822907	81823208	81823311	561	0,22,18	0,2,2	32,12,10	4,3,0	148	74	1	1.0	NA,0.846,0.818	0.8,0.667,1.0	0.01
ENSG00000167302	TEPSIN	chr17	-	81236979	81237459	81236979	81237071	81237386	81237459	564	34,1,3	0,11,4	2,1,4	2,4,3	148	74	0.287620624036	1.0	1.0,0.043,0.273	0.333,0.111,0.4	0.157
ENSG00000173821	RNF213	chr17	+	80381546	80383070	80381546	80381727	80382978	80383070	565	68,16,6	0,21,13	7,9,5	17,9,19	148	74	0.0168674790436	0.1697134033506253	1.0,0.276,0.188	0.171,0.333,0.116	0.281
ENSG00000173821	RNF213	chr17	+	80388611	80389367	80388611	80388689	80389172	80389367	566	0,3,3	0,3,2	0,2,5	6,7,3	148	74	1	1.0	NA,0.333,0.429	0.0,0.125,0.455	0.188
ENSG00000171302	CANT1	chr17	-	78996991	78997963	78996991	78997644	78997839	78997963	567	201,135,119	18,14,18	144,106,113	23,13,16	148	74	0.258935642807	1.0	0.848,0.828,0.768	0.758,0.803,0.779	0.035
ENSG00000089685	BIRC5	chr17	+	78215965	78216781	78215965	78216034	78216663	78216781	569	0,4,1	0,0,2	0,2,0	0,3,2	148	74	1	1.0	NA,1.0,0.2	NA,0.25,0.0	0.475
ENSG00000089685	BIRC5	chr17	+	78215965	78216781	78215965	78216066	78216663	78216781	570	0,4,0	0,0,0	0,2,0	0,1,0	148	74	1	1.0	NA,1.0,NA	NA,0.5,NA	0.5
ENSG00000181038	METTL23	chr17	+	76732977	76733377	76732977	76733215	76733292	76733377	574	0,12,7	0,28,19	2,9,4	49,13,23	148	74	1	1.0	NA,0.176,0.156	0.02,0.257,0.08	0.047
ENSG00000129667	RHBDF2	chr17	-	76472685	76473105	76472685	76472839	76473004	76473105	575	0,0,0	0,0,1	0,3,0	0,0,1	148	74	1	1.0	NA,NA,0.0	NA,1.0,0.0	-0.5
ENSG00000129667	RHBDF2	chr17	-	76478805	76479277	76478805	76479009	76479081	76479277	576	0,1,0	0,0,2	0,0,1	0,2,1	146	74	1	1.0	NA,1.0,0.0	NA,0.0,0.336	0.332
ENSG00000129667	RHBDF2	chr17	-	76487711	76488132	76487711	76487851	76487973	76488132	577	38,22,13	0,0,3	27,18,26	0,0,0	148	74	0.595532441323	1.0	1.0,1.0,0.684	1.0,1.0,1.0	-0.105
ENSG00000261408	TEN1-CDK3	chr17	+	76000140	76001541	76000140	76000389	76001411	76001541	584	6,10,17	0,1,0	10,11,21	0,0,0	148	74	1	1.0	1.0,0.833,1.0	1.0,1.0,1.0	-0.056
ENSG00000132475	H3-3B	chr17	-	75778809	75779184	75778809	75778963	75779046	75779184	586	71,15,20	118,250,225	9,23,15	139,378,274	148	74	4.42679e+06	0.002158059734595375	0.231,0.029,0.043	0.031,0.03,0.027	0.072
ENSG00000177728	TMEM94	chr17	+	75485870	75486426	75485870	75485998	75486289	75486426	587	0,7,10	0,3,4	2,4,4	5,0,3	148	74	1	1.0	NA,0.538,0.556	0.167,1.0,0.4	0.025
ENSG00000177728	TMEM94	chr17	+	75492928	75493593	75492928	75493102	75493490	75493593	588	0,10,13	34,29,22	7,1,11	24,43,33	148	74	0.419721541995	1.0	0.0,0.147,0.228	0.127,0.011,0.143	0.031
ENSG00000177728	TMEM94	chr17	+	75498443	75498722	75498443	75498538	75498628	75498722	589	0,2,3	206,55,36	0,0,2	63,36,31	148	74	1	1.0	0.0,0.018,0.04	0.0,0.0,0.031	0.009
ENSG00000125447	GGA3	chr17	-	75239788	75241057	75239788	75240108	75240341	75241057	590	0,3,2	0,1,0	3,9,2	0,0,1	148	74	1	1.0	NA,0.6,1.0	1.0,1.0,0.5	-0.033
ENSG00000125447	GGA3	chr17	-	75240341	75241057	75240341	75240412	75240811	75241057	591	0,6,0	64,3,9	2,0,4	8,9,6	148	74	0.408254797528	1.0	0.0,0.5,0.0	0.111,0.0,0.25	0.046
ENSG00000125447	GGA3	chr17	-	75241399	75241696	75241399	75241516	75241614	75241696	592	0,6,7	0,16,15	4,6,10	21,28,11	148	74	1	1.0	NA,0.158,0.189	0.087,0.097,0.312	0.008
ENSG00000125447	GGA3	chr17	-	75241614	75242473	75241614	75241696	75242335	75242473	593	0,10,4	33,41,39	7,2,7	67,59,60	148	74	0.511451495334	1.0	0.0,0.109,0.049	0.05,0.017,0.055	0.012
ENSG00000125450	NUP85	chr17	+	75234636	75235201	75234636	75234788	75235099	75235201	594	73,16,4	24,8,9	17,14,11	11,9,5	148	74	0.911700186588	1.0	0.603,0.5,0.182	0.436,0.438,0.524	-0.038
ENSG00000100075	SLC25A1	chr22	-	19177726	19178041	19177726	19177865	19177941	19178041	595	0,1,1	0,15,3	0,0,0	3,7,5	148	74	1	1.0	NA,0.032,0.143	0.0,0.0,0.0	0.087
ENSG00000167861	HID1	chr17	-	74958326	74958763	74958326	74958478	74958672	74958763	596	0,0,0	0,9,2	0,1,0	1,1,4	148	74	1	1.0	NA,0.0,0.0	0.0,0.333,0.0	-0.111
ENSG00000109065	NAT9	chr17	-	74771959	74772277	74771959	74771977	74772217	74772277	598	16,29,14	0,0,1	12,41,28	0,0,1	148	74	1	1.0	1.0,1.0,0.875	1.0,1.0,0.933	-0.019
ENSG00000109065	NAT9	chr17	-	74771959	74772277	74771959	74772054	74772217	74772277	600	0,19,14	21,16,13	2,34,15	31,7,5	148	74	0.290250977484	1.0	0.0,0.373,0.35	0.031,0.708,0.6	-0.205
ENSG00000133424	LARGE1	chr22	-	33162225	33166832	33162225	33164364	33166635	33166832	601	0,1,0	0,0,0	0,2,2	3,0,0	148	74	1	1.0	NA,1.0,NA	0.0,1.0,1.0	0.333
[truncated: 3,958 more rows]

## Sheet: A3SS WTvsR634Q
#These data were generated with rMATS turbo [31] package (v4.1.1) with default statistics and column naming.
[truncated: 5,011 more rows]

## Sheet: A5SS WTvsR634Q
#These data were generated with rMATS turbo [31] package (v4.1.1) with default statistics and column naming.
[truncated: 3,417 more rows]

[truncated: 6 more sheets: MXE WTvsR634Q, SE WTvsNLS_R634Q, RI WTvsNLS_R634Q, A3SS WTvsNLS_R634Q, A5SS WTvsNLS_R634Q, MXE WTvsNLS_R634Q]
