# Supplementary material for: Mislocalization of pathogenic RBM20 variants in dilated cardiomyopathy is caused by loss-of-interaction with Transportin-3
Source: Nat Commun. 2023 Jul 18;14:4312. doi: 10.1038/s41467-023-39965-6 (PMC10353998; doi:10.1038/s41467-023-39965-6)
Supplement: Supplementary file 13 — Supplementary Data 10 [file 41467_2023_39965_MOESM13_ESM.xlsx]

## Sheet: gene stats (MAUDE)
#Gene stats, p values, and FDRs are calculated with MAUDE [69] package (v. 0.99.4) using default statistics
symbol	stoufferZ	meanZ	significanceZ	p,value	FDR	rank
TNPO3	-0.606558	-0.247626	-5.11573	1.56266e-07	0.00035072	1
CLDN14	-0.45879	-0.1873	-3.86945	5.45414e-05	0.0264225	2
GALE	-0.439394	-0.179382	-3.70586	0.000105337	0.0376535	3
ADAMTS16	-0.432208	-0.176448	-3.64525	0.000133564	0.0434254	4
SLC29A2	-0.429458	-0.175325	-3.62206	0.000146133	0.0457094	5
CEBPB	-0.429077	-0.17517	-3.61885	0.000147959	0.0457094	6
UBQLNL	-0.419671	-0.17133	-3.53952	0.00020043	0.0576517	7
TRIM33	-0.415711	-0.169713	-3.50612	0.000227345	0.0619807	8
PMM2	-0.401715	-0.164	-3.38808	0.000351919	0.0744652	9
TRIM24	-0.39699	-0.16207	-3.34823	0.000406654	0.0804957	10
TMEM41B	-0.385637	-0.157436	-3.25248	0.000572017	0.0920349	11
THAP9	-0.385274	-0.157288	-3.24941	0.000578213	0.0921587	12
CGRRF1	-0.380683	-0.155413	-3.21069	0.000662079	0.09869	13
ZNF639	-0.376465	-0.153691	-3.17512	0.000748884	0.108228	14
FOLR2	-0.371377	-0.151614	-3.1322	0.000867496	0.115723	15
IPPK	-0.366976	-0.149817	-3.09509	0.000983781	0.121861	16
TADA1	-0.36694	-0.149803	-3.09478	0.000984789	0.121861	17
FLVCR1	-0.366416	-0.149589	-3.09036	0.000999565	0.121861	18
GOLGA8A	-0.365975	-0.149409	-3.08665	0.00101213	0.122581	19
SAR1B	-0.361489	-0.147577	-3.04881	0.00114876	0.133003	20
TTN	-0.35992	-0.146937	-3.03558	0.00120038	0.136829	21
TEDC2	-0.358371	-0.146304	-3.02251	0.00125342	0.140585	22
ZNF224	-0.358106	-0.146196	-3.02027	0.00126273	0.140585	23
RPN2	-0.357666	-0.146016	-3.01656	0.00127828	0.140806	24
XPO6	-0.355164	-0.144995	-2.99547	0.00137013	0.145613	25
MORC4	-0.352028	-0.143715	-2.96901	0.0014938	0.149003	26
DIRAS2	-0.349462	-0.142667	-2.94738	0.00160241	0.154444	27
SIVA1	-0.34864	-0.142332	-2.94044	0.00163871	0.155902	28
ABCA12	-0.346179	-0.141327	-2.91969	0.00175192	0.162884	29
SLX1B	-0.344462	-0.140626	-2.9052	0.00183507	0.167237	30
FRMD5	-0.341583	-0.139451	-2.88092	0.00198257	0.175585	31
CD79B	-0.341558	-0.13944	-2.88071	0.0019839	0.175585	32
ALG6	-0.340709	-0.139094	-2.87355	0.00202942	0.177726	33
KCNK15	-0.340657	-0.139073	-2.87312	0.00203223	0.177726	34
GBP1	-0.339783	-0.138716	-2.86574	0.00208018	0.180171	35
SLC26A4	-0.338908	-0.138359	-2.85836	0.00212918	0.182732	36
MYLIP	-0.337423	-0.137752	-2.84583	0.00221477	0.183656	37
ADA	-0.336466	-0.137362	-2.83776	0.00227154	0.18544	38
TTC38	-0.33553	-0.136979	-2.82987	0.00232835	0.188822	39
CALN1	-0.33484	-0.136698	-2.82405	0.00237106	0.191024	40
MID1IP1	-0.333786	-0.136267	-2.81516	0.00243766	0.192192	41
C11orf42	-0.333722	-0.136242	-2.81462	0.00244171	0.192192	42
NUP50	-0.333719	-0.13624	-2.8146	0.0024419	0.192192	43
HBQ1	-0.332988	-0.135942	-2.80843	0.00248915	0.193345	44
SLC17A9	-0.332139	-0.135595	-2.80127	0.00254506	0.194463	45
TEX26	-0.33211	-0.135583	-2.80103	0.00254699	0.194463	46
LIPG	-0.331208	-0.135215	-2.79342	0.00260772	0.196342	47
FABP1	-0.330479	-0.134918	-2.78727	0.00265769	0.19792	48
LGALS14	-0.329827	-0.134651	-2.78177	0.00270314	0.198798	49
DTWD2	-0.32781	-0.133828	-2.76476	0.00284824	0.203624	50
FRAS1	-0.324824	-0.132609	-2.73958	0.0030759	0.214486	51
EPB41L1	-0.324355	-0.132417	-2.73562	0.00311316	0.216265	52
REST	-0.324129	-0.132325	-2.73371	0.00313123	0.21711	53
CD244	-0.322405	-0.131621	-2.71917	0.00327226	0.221875	54
FANCB	-0.321804	-0.131376	-2.7141	0.00332276	0.222368	55
IL17REL	-0.321109	-0.131092	-2.70824	0.00338205	0.223957	56
TOMM5	-0.320749	-0.130945	-2.7052	0.00341312	0.224619	57
UAP1	-0.32074	-0.130941	-2.70513	0.0034139	0.224619	58
NODAL	-0.319497	-0.130434	-2.69465	0.00352317	0.22918	59
LRRC74A	-0.319404	-0.130396	-2.69387	0.00353142	0.229312	60
FGF13	-0.31919	-0.130309	-2.69206	0.0035506	0.230151	61
COTL1	-0.31881	-0.130153	-2.68885	0.00358493	0.231561	62
EMC1	-0.316434	-0.129184	-2.66881	0.00380597	0.235103	63
SULF2	-0.316023	-0.129016	-2.66535	0.00384544	0.235103	64
MMACHC	-0.315367	-0.128748	-2.65981	0.00390921	0.235103	65
BCKDHA	-0.315172	-0.128668	-2.65817	0.00392829	0.235103	66
ZADH2	-0.314495	-0.128392	-2.65246	0.00399537	0.235103	67
FOXRED2	-0.314456	-0.128376	-2.65213	0.00399929	0.235103	68
MMP24	-0.313692	-0.128064	-2.64569	0.00407622	0.235103	69
ADAM9	-0.312765	-0.127686	-2.63787	0.00417146	0.235103	70
ZSWIM5	-0.312321	-0.127505	-2.63413	0.00421767	0.235103	71
ATP6V1C2	-0.311119	-0.127014	-2.62399	0.00434533	0.235274	72
HAGHL	-0.310541	-0.126778	-2.61911	0.00440791	0.235981	73
SND1	-0.309907	-0.126519	-2.61377	0.00447747	0.237881	74
TTLL12	-0.309214	-0.126236	-2.60792	0.00455473	0.240597	75
ZNF671	-0.308995	-0.126147	-2.60608	0.00457931	0.241203	76
SCRT2	-0.307925	-0.12571	-2.59705	0.00470136	0.245873	77
FOXC1	-0.307401	-0.125496	-2.59263	0.00476226	0.247732	78
GNG12	-0.307199	-0.125413	-2.59092	0.00478592	0.24853	79
HDAC2	-0.306901	-0.125292	-2.58841	0.00482095	0.249485	80
ITPK1	-0.306491	-0.125124	-2.58495	0.00486959	0.250753	81
CFC1B	-0.306015	-0.12493	-2.58094	0.00492655	0.251925	82
TNFSF10	-0.305346	-0.124657	-2.5753	0.00500769	0.254308	83
LRGUK	-0.305041	-0.124532	-2.57273	0.00504506	0.25515	84
GCLM	-0.303914	-0.124072	-2.56322	0.00518533	0.258657	85
ELL3	-0.303846	-0.124045	-2.56265	0.00519385	0.258657	86
DAXX	-0.303178	-0.123772	-2.55702	0.00527872	0.261577	87
GDF5	-0.302978	-0.12369	-2.55533	0.00530435	0.262142	88
IPMK	-0.30292	-0.123666	-2.55483	0.00531191	0.262164	89
ZDHHC8	-0.302835	-0.123632	-2.55412	0.00532278	0.262348	90
KDM6A	-0.302774	-0.123607	-2.5536	0.00533075	0.26239	91
UPF3A	-0.302442	-0.123471	-2.55081	0.00537371	0.26385	92
SLA2	-0.301959	-0.123274	-2.54674	0.00543678	0.265128	93
C14orf119	-0.301759	-0.123193	-2.54505	0.00546317	0.26571	94
SQSTM1	-0.300427	-0.122649	-2.53381	0.00564146	0.271075	95
AGO2	-0.299676	-0.122342	-2.52748	0.00574422	0.273244	96
ATRX	-0.29903	-0.122079	-2.52203	0.00583399	0.274975	97
SGIP1	-0.29881	-0.121989	-2.52018	0.00586479	0.27507	98
ITGAL	-0.297985	-0.121652	-2.51321	0.00598184	0.278259	99
VOPP1	-0.29568	-0.120711	-2.49378	0.00631963	0.287965	100
FBXO22	-0.295063	-0.120459	-2.48857	0.00641293	0.290119	101
RGL4	-0.2944	-0.120188	-2.48298	0.00651449	0.291983	102
RAB5B	-0.293989	-0.120021	-2.47952	0.00657806	0.293565	103
TP63	-0.292898	-0.119575	-2.47031	0.00674984	0.299416	104
CEP85L	-0.292244	-0.119308	-2.46479	0.00685459	0.302816	105
RIC8A	-0.291609	-0.119049	-2.45944	0.00695772	0.30566	106
C7orf61	-0.291562	-0.11903	-2.45905	0.00696531	0.30566	107
ADAMTS18	-0.29134	-0.118939	-2.45717	0.00700175	0.306164	108
NPBWR1	-0.290566	-0.118623	-2.45064	0.00713008	0.310302	109
ADPRH	-0.290155	-0.118455	-2.44718	0.00719896	0.311459	110
CLTRN	-0.28968	-0.118261	-2.44317	0.00727943	0.31205	111
SLC37A2	-0.289674	-0.118259	-2.44312	0.00728043	0.31205	112
CDCA3	-0.289067	-0.118011	-2.438	0.00738432	0.314307	113
TMEM178B	-0.287867	-0.117521	-2.42788	0.00759369	0.31916	114
LRCH4	-0.287707	-0.117456	-2.42653	0.00762196	0.319255	115
PLA2G2D	-0.28699	-0.117163	-2.42048	0.00774993	0.322067	116
ANKRD34B	-0.286745	-0.117063	-2.41842	0.00779405	0.322067	117
PLEKHO2	-0.285971	-0.116747	-2.41189	0.00793508	0.324969	118
SPINT2	-0.285534	-0.116569	-2.4082	0.00801567	0.326461	119
EFCC1	-0.283928	-0.115913	-2.39466	0.00831788	0.333113	120
TLX2	-0.283016	-0.115541	-2.38697	0.008494	0.33599	121
BSPH1	-0.282168	-0.115195	-2.37981	0.0086607	0.341009	122
CLHC1	-0.281857	-0.115068	-2.37719	0.00872246	0.342371	123
PRND	-0.280692	-0.114592	-2.36737	0.00895762	0.34716	124
FITM2	-0.280386	-0.114467	-2.36479	0.00902021	0.347296	125
PLEC	-0.280264	-0.114417	-2.36375	0.00904544	0.347296	126
NEU4	-0.280238	-0.114407	-2.36354	0.00905071	0.347296	127
RPS27L	-0.280121	-0.114359	-2.36255	0.00907485	0.347296	128
PRDM2	-0.279358	-0.114048	-2.35612	0.00923356	0.348991	129
DEFB110	-0.279137	-0.113957	-2.35425	0.00928007	0.34936	130
MTRNR2L1	-0.278315	-0.113622	-2.34732	0.0094546	0.352685	131
SOCS3	-0.2779	-0.113452	-2.34382	0.00954371	0.355648	132
AKAP14	-0.277572	-0.113318	-2.34105	0.00961468	0.355961	133
RBM12	-0.27748	-0.113281	-2.34028	0.00963473	0.355961	134
IL17F	-0.277086	-0.11312	-2.33695	0.00972077	0.357463	135
DDX17	-0.276794	-0.113001	-2.33449	0.00978514	0.358121	136
FOXL1	-0.27653	-0.112893	-2.33226	0.00984342	0.358752	137
EEPD1	-0.276476	-0.112871	-2.33181	0.0098554	0.358752	138
ACCS	-0.275913	-0.112641	-2.32706	0.00998098	0.360043	139
NPC2	-0.275898	-0.112635	-2.32694	0.00998435	0.360043	140
GTPBP1	-0.274863	-0.112212	-2.3182	0.0102192	0.365605	141
IL27	-0.274781	-0.112179	-2.31751	0.0102379	0.365605	142
H4C15	-0.273969	-0.111848	-2.31067	0.0104256	0.368113	143
PEX5L	-0.273584	-0.11169	-2.30741	0.0105159	0.368899	144
UBAP2L	-0.273547	-0.111675	-2.30711	0.0105244	0.368899	145
SLC5A1	-0.273208	-0.111537	-2.30424	0.0106045	0.370082	146
LRRC25	-0.272843	-0.111387	-2.30116	0.0106912	0.371348	147
LDHC	-0.272698	-0.111328	-2.29994	0.0107257	0.37219	148
GABRB1	-0.272444	-0.111225	-2.2978	0.0107866	0.372604	149
TDRD10	-0.272437	-0.111222	-2.29774	0.0107883	0.372604	150
RBBP7	-0.272355	-0.111188	-2.29705	0.0108079	0.372604	151
PROCR	-0.271763	-0.110947	-2.29206	0.010951	0.375415	152
APAF1	-0.270036	-0.110242	-2.27749	0.0113785	0.380733	153
RAB15	-0.269797	-0.110144	-2.27547	0.0114388	0.382171	154
PUM2	-0.269367	-0.109969	-2.27185	0.0115477	0.382824	155
TMEM95	-0.269333	-0.109955	-2.27157	0.0115564	0.382824	156
CASC1	-0.26918	-0.109892	-2.27027	0.0115955	0.382892	157
AP1S3	-0.26902	-0.109827	-2.26892	0.0116366	0.383904	158
COL20A1	-0.268819	-0.109745	-2.26723	0.0116882	0.384915	159
SEC14L3	-0.26853	-0.109627	-2.26479	0.0117628	0.385993	160
TYROBP	-0.268391	-0.10957	-2.26362	0.0117989	0.386831	161
SRSF6	-0.268279	-0.109525	-2.26268	0.0118278	0.38709	162
CAPN13	-0.268198	-0.109491	-2.26199	0.0118491	0.387443	163
PDS5A	-0.267501	-0.109207	-2.25611	0.0120317	0.389951	164
NRSN2	-0.267228	-0.109095	-2.25381	0.0121041	0.390579	165
IFNAR2	-0.266971	-0.10899	-2.25164	0.0121724	0.391069	166
PIN1	-0.266724	-0.10889	-2.24956	0.0122385	0.392166	167
DNAJA1	-0.266678	-0.108871	-2.24917	0.0122509	0.392221	168
DNASE1	-0.26653	-0.108811	-2.24793	0.0122905	0.392804	169
OTUD5	-0.266277	-0.108707	-2.24579	0.0123588	0.393617	170
KRT84	-0.265975	-0.108584	-2.24324	0.0124405	0.393617	171
TFF3	-0.265907	-0.108556	-2.24266	0.0124592	0.393617	172
KIF26A	-0.265844	-0.10853	-2.24214	0.0124763	0.393617	173
RBPJL	-0.265601	-0.108431	-2.24009	0.0125426	0.394731	174
ATG12	-0.264817	-0.108111	-2.23347	0.0127589	0.398438	175
TOX4	-0.264672	-0.108052	-2.23225	0.0127993	0.399282	176
LTC4S	-0.264486	-0.107976	-2.23068	0.012851	0.399619	177
TMEM156	-0.263517	-0.10758	-2.22251	0.0131243	0.403737	178
TM9SF1	-0.26281	-0.107292	-2.21655	0.0133271	0.406189	179
C16orf78	-0.262762	-0.107272	-2.21615	0.0133407	0.406268	180
SPIN3	-0.262411	-0.107129	-2.21318	0.0134426	0.406593	181
SEZ6L	-0.262395	-0.107122	-2.21305	0.0134472	0.406593	182
MAP7	-0.262202	-0.107043	-2.21142	0.0135034	0.407181	183
TTC39B	-0.261955	-0.106943	-2.20934	0.0135757	0.408691	184
STIM2	-0.261751	-0.106859	-2.20762	0.0136356	0.409232	185
PEX3	-0.261668	-0.106825	-2.20691	0.0136601	0.409232	186
SMIM21	-0.261544	-0.106775	-2.20587	0.0136966	0.409232	187
SUSD4	-0.261347	-0.106694	-2.20421	0.0137549	0.40974	188
RFXANK	-0.261079	-0.106585	-2.20195	0.0138345	0.410443	189
NUP188	-0.26073	-0.106442	-2.199	0.0139389	0.41069	190
TANGO2	-0.260591	-0.106386	-2.19783	0.0139806	0.41069	191
MAP2K2	-0.260457	-0.106331	-2.1967	0.0140208	0.41069	192
IL32	-0.260245	-0.106245	-2.19492	0.0140848	0.41222	193
ARF3	-0.259999	-0.106144	-2.19284	0.0141593	0.413489	194
NOMO1	-0.259991	-0.106141	-2.19278	0.0141618	0.413489	195
TUSC3	-0.259789	-0.106058	-2.19107	0.0142234	0.41463	196
AOPEP	-0.259642	-0.105998	-2.18983	0.0142684	0.414956	197
ZFP92	-0.259366	-0.105886	-2.1875	0.0143531	0.416104	198
THRB	-0.259315	-0.105865	-2.18707	0.0143688	0.416231	199
PRPSAP1	-0.258577	-0.105564	-2.18085	0.0145972	0.41922	200
CTAG1A	-0.258453	-0.105513	-2.1798	0.0146362	0.41922	201
LRIF1	-0.258057	-0.105351	-2.17646	0.0147603	0.419973	202
USP12	-0.257998	-0.105327	-2.17597	0.0147788	0.420176	203
SLC8A2	-0.257937	-0.105302	-2.17545	0.0147983	0.420384	204
ZFYVE1	-0.257903	-0.105288	-2.17516	0.014809	0.420384	205
RBMS3	-0.257728	-0.105217	-2.17369	0.0148642	0.420978	206
SLC35C2	-0.257546	-0.105143	-2.17215	0.0149223	0.421649	207
PPP5C	-0.257368	-0.10507	-2.17065	0.0149789	0.422599	208
ANP32E	-0.256985	-0.104914	-2.16742	0.0151015	0.423666	209
APOO	-0.256203	-0.104595	-2.16083	0.0153544	0.426333	210
MYOZ1	-0.25612	-0.10456	-2.16012	0.0153817	0.426704	211
KLHL26	-0.255831	-0.104443	-2.15769	0.0154761	0.427455	212
LRG1	-0.25557	-0.104336	-2.15549	0.0155619	0.428862	213
ADGRF4	-0.255157	-0.104167	-2.152	0.0156987	0.430875	214
ATP10A	-0.255079	-0.104136	-2.15135	0.0157244	0.430875	215
RASD2	-0.255006	-0.104106	-2.15073	0.0157488	0.430875	216
LVRN	-0.254756	-0.104004	-2.14862	0.0158322	0.431329	217
IQGAP3	-0.254701	-0.103981	-2.14816	0.0158506	0.431329	218
OR2T5	-0.254665	-0.103967	-2.14786	0.0158626	0.431336	219
FOXN3	-0.254448	-0.103878	-2.14602	0.0159357	0.432366	220
CCNF	-0.254191	-0.103773	-2.14385	0.0160223	0.433317	221
CHD2	-0.252553	-0.103104	-2.13004	0.016584	0.44342	222
RAB19	-0.252446	-0.103061	-2.12913	0.0166216	0.443684	223
TAS2R42	-0.252421	-0.103051	-2.12893	0.01663	0.443684	224
FZR1	-0.252171	-0.102948	-2.12682	0.0167175	0.444484	225
GPX7	-0.252	-0.102879	-2.12538	0.0167776	0.444902	226
PDZRN3	-0.251512	-0.10268	-2.12126	0.0169498	0.447679	227
ZDHHC9	-0.251474	-0.102664	-2.12094	0.0169634	0.447679	228
PHYHD1	-0.251375	-0.102623	-2.1201	0.0169986	0.447679	229
BCL7C	-0.251297	-0.102592	-2.11945	0.0170262	0.448085	230
AREG	-0.251095	-0.102509	-2.11775	0.0170983	0.448381	231
PUDP	-0.25079	-0.102384	-2.11517	0.0172078	0.449969	232
RNF8	-0.25066	-0.102332	-2.11408	0.0172544	0.450188	233
MCCD1	-0.250658	-0.102331	-2.11406	0.0172553	0.450188	234
LRWD1	-0.250157	-0.102126	-2.10984	0.0174363	0.452728	235
MIOX	-0.250008	-0.102066	-2.10858	0.0174905	0.452992	236
H2AZ2	-0.249911	-0.102026	-2.10775	0.0175261	0.452992	237
NAA60	-0.249784	-0.101974	-2.10668	0.0175725	0.452992	238
RGS8	-0.249671	-0.101928	-2.10574	0.0176137	0.45318	239
GALR3	-0.249538	-0.101874	-2.10462	0.0176624	0.453827	240
CSNK2A1	-0.249502	-0.101859	-2.10431	0.0176758	0.453827	241
RASSF2	-0.248405	-0.101411	-2.09506	0.0180829	0.459433	242
RETREG2	-0.248385	-0.101403	-2.09488	0.0180907	0.459433	243
SLC20A1	-0.248273	-0.101357	-2.09395	0.0181324	0.459433	244
IL31RA	-0.24826	-0.101352	-2.09384	0.0181373	0.459433	245
MOGS	-0.248216	-0.101334	-2.09346	0.0181541	0.459433	246
TBC1D22B	-0.247913	-0.10121	-2.0909	0.0182684	0.460183	247
DHRS7B	-0.247808	-0.101167	-2.09002	0.0183079	0.460276	248
ZNF768	-0.247791	-0.10116	-2.08987	0.0183145	0.460276	249
DDX19B	-0.247697	-0.101122	-2.08909	0.01835	0.460289	250
FLG	-0.247625	-0.101092	-2.08847	0.0183775	0.460289	251
CYB5A	-0.247269	-0.100947	-2.08548	0.018513	0.462869	252
BCL7B	-0.247057	-0.10086	-2.08368	0.0185945	0.462912	253
MMP9	-0.246469	-0.100621	-2.07873	0.018821	0.465382	254
RGS12	-0.24624	-0.100527	-2.0768	0.0189102	0.466959	255
LHX3	-0.246035	-0.100444	-2.07507	0.01899	0.467062	256
LYSMD1	-0.246002	-0.10043	-2.07479	0.0190032	0.467062	257
CHAT	-0.245917	-0.100395	-2.07407	0.0190364	0.467132	258
UGGT2	-0.245832	-0.100361	-2.07336	0.0190695	0.467132	259
GPATCH11	-0.245626	-0.100276	-2.07162	0.0191505	0.467441	260
SP100	-0.24555	-0.100245	-2.07098	0.0191804	0.467441	261
PAFAH1B3	-0.245467	-0.100211	-2.07027	0.0192134	0.467441	262
ZNF862	-0.245461	-0.100209	-2.07022	0.0192158	0.467441	263
GDF10	-0.245344	-0.100161	-2.06924	0.019262	0.467871	264
RIMKLA	-0.245336	-0.100158	-2.06918	0.0192648	0.467871	265
NEUROD6	-0.245277	-0.100134	-2.06867	0.0192885	0.468136	266
ZNF646	-0.244739	-0.0999143	-2.06414	0.0195024	0.470845	267
GZMK	-0.244499	-0.0998163	-2.06211	0.0195986	0.470961	268
HCLS1	-0.244442	-0.099793	-2.06163	0.0196214	0.470961	269
FAM241A	-0.244441	-0.0997926	-2.06162	0.0196218	0.470961	270
CHIC2	-0.244412	-0.099781	-2.06138	0.0196333	0.470961	271
THBS4	-0.244307	-0.099738	-2.06049	0.0196756	0.470961	272
C19orf67	-0.244283	-0.0997283	-2.06029	0.0196852	0.470961	273
RFPL1	-0.244225	-0.0997045	-2.0598	0.0197087	0.470961	274
DOC2B	-0.244221	-0.0997028	-2.05977	0.0197104	0.470961	275
TPST1	-0.244074	-0.0996428	-2.05853	0.0197698	0.470961	276
TEKT5	-0.243795	-0.099529	-2.05618	0.0198827	0.472285	277
CSN3	-0.243751	-0.0995109	-2.0558	0.0199007	0.472351	278
PDGFB	-0.243618	-0.0994568	-2.05469	0.0199547	0.472351	279
SEMA6B	-0.243594	-0.099447	-2.05448	0.0199645	0.472351	280
CRYBB3	-0.243505	-0.0994105	-2.05373	0.020001	0.472351	281
NUDT5	-0.243467	-0.0993948	-2.05341	0.0200166	0.472418	282
FBXO4	-0.243366	-0.0993536	-2.05255	0.020058	0.472787	283
CFAP410	-0.243162	-0.0992706	-2.05084	0.0201413	0.473804	284
TYMS	-0.242594	-0.0990387	-2.04605	0.0203759	0.475764	285
MEX3B	-0.24246	-0.0989839	-2.04492	0.0204315	0.476408	286
TUBB4A	-0.242188	-0.098873	-2.04262	0.0205448	0.477135	287
ECI1	-0.242182	-0.0988703	-2.04257	0.0205475	0.477135	288
LAMP1	-0.242168	-0.0988646	-2.04245	0.0205534	0.477135	289
ACTR1B	-0.242127	-0.0988479	-2.04211	0.0205705	0.47723	290
PAXIP1	-0.241671	-0.0986617	-2.03826	0.020762	0.480023	291
NXF3	-0.241182	-0.0984623	-2.03414	0.0209687	0.483679	292
FAM110D	-0.241009	-0.0983916	-2.03268	0.0210425	0.483679	293
DEDD	-0.240978	-0.0983788	-2.03242	0.0210558	0.483679	294
PLA2G12B	-0.240949	-0.0983671	-2.03217	0.0210681	0.483679	295
KCNA6	-0.240841	-0.0983231	-2.03126	0.0211141	0.484047	296
FCN1	-0.240673	-0.0982543	-2.02984	0.0211862	0.485096	297
RRBP1	-0.240199	-0.0980607	-2.02584	0.0213905	0.486445	298
BCL2L15	-0.239927	-0.0979497	-2.02355	0.0215082	0.487207	299
NECAB3	-0.23991	-0.097943	-2.02341	0.0215153	0.487207	300
ABHD13	-0.239741	-0.0978737	-2.02198	0.0215892	0.487951	301
GNAI1	-0.239654	-0.0978382	-2.02125	0.0216271	0.488489	302
FAM168B	-0.239464	-0.0977606	-2.01964	0.0217102	0.488637	303
ACKR3	-0.239362	-0.0977192	-2.01879	0.0217546	0.488637	304
UGT2B15	-0.239214	-0.0976587	-2.01754	0.0218197	0.489189	305
LIM2	-0.238983	-0.0975645	-2.01559	0.0219213	0.489189	306
KRTAP5-5	-0.238963	-0.0975564	-2.01543	0.02193	0.489189	307
TUB	-0.238935	-0.0975449	-2.01519	0.0219425	0.489189	308
UBE2Q1	-0.238879	-0.0975221	-2.01472	0.0219672	0.489189	309
H4C12	-0.238703	-0.0974503	-2.01323	0.0220451	0.489189	310
SPINK6	-0.238665	-0.0974345	-2.01291	0.0220622	0.489189	311
GPR26	-0.238617	-0.0974148	-2.0125	0.0220836	0.489189	312
ZNF280B	-0.238593	-0.0974052	-2.0123	0.0220941	0.489189	313
OR4F6	-0.238128	-0.0972151	-2.00838	0.0223017	0.491385	314
MDH1B	-0.237732	-0.0970535	-2.00504	0.0224796	0.494713	315
NBEA	-0.237695	-0.0970385	-2.00473	0.0224962	0.494783	316
PLEKHH1	-0.237431	-0.0969309	-2.0025	0.0226154	0.496326	317
NOXO1	-0.236894	-0.0967117	-1.99797	0.0228597	0.499469	318
DBF4B	-0.236867	-0.0967007	-1.99775	0.0228721	0.499469	319
APH1B	-0.236723	-0.0966417	-1.99653	0.0229382	0.499736	320
SNX8	-0.236297	-0.0964678	-1.99293	0.0231343	0.50192	321
EHMT2	-0.236142	-0.0964046	-1.99163	0.0232059	0.502584	322
DNASE2	-0.235915	-0.0963118	-1.98971	0.0233113	0.503978	323
KRTAP8-1	-0.235822	-0.0962739	-1.98893	0.0233544	0.504615	324
TMCO6	-0.235678	-0.0962151	-1.98771	0.0234216	0.505211	325
PRRT4	-0.235622	-0.0961922	-1.98724	0.0234478	0.505349	326
GRM1	-0.235584	-0.0961769	-1.98693	0.0234653	0.505349	327
PHPT1	-0.235514	-0.0961482	-1.98633	0.0234982	0.505349	328
MGARP	-0.235424	-0.0961113	-1.98557	0.0235406	0.505613	329
NCKAP5	-0.235142	-0.0959962	-1.98319	0.0236729	0.50626	330
LRRC29	-0.234708	-0.0958193	-1.97954	0.0238777	0.507874	331
WBP1	-0.234474	-0.0957237	-1.97756	0.0239889	0.509132	332
C1QA	-0.234051	-0.0955511	-1.974	0.024191	0.511582	333
TMEM210	-0.233775	-0.0954382	-1.97167	0.0243239	0.513213	334
ERVW-1	-0.233731	-0.0954203	-1.9713	0.024345	0.513365	335
CPXCR1	-0.233634	-0.0953808	-1.97048	0.0243917	0.513475	336
CREBZF	-0.233529	-0.0953378	-1.96959	0.0244426	0.514245	337
GAK	-0.233454	-0.0953074	-1.96896	0.0244787	0.51471	338
DNAJC5B	-0.233319	-0.0952522	-1.96782	0.0245443	0.5155	339
PHF24	-0.233197	-0.0952023	-1.96679	0.0246036	0.515886	340
HS1BP3	-0.233072	-0.0951511	-1.96573	0.0246647	0.515988	341
PRMT8	-0.23307	-0.0951503	-1.96572	0.0246656	0.515988	342
PRRG1	-0.23301	-0.0951259	-1.96521	0.0246947	0.516048	343
OR1G1	-0.232931	-0.0950938	-1.96455	0.0247332	0.516048	344
HRC	-0.232799	-0.0950397	-1.96343	0.0247979	0.516701	345
FOXN4	-0.232302	-0.0948368	-1.95924	0.0250423	0.519609	346
KCNJ10	-0.232199	-0.0947949	-1.95837	0.025093	0.519609	347
TCAF2	-0.232183	-0.0947883	-1.95824	0.025101	0.519609	348
CORO1C	-0.232171	-0.0947836	-1.95814	0.0251067	0.519609	349
SULT1A1	-0.232142	-0.0947714	-1.95789	0.0251215	0.519609	350
ST18	-0.232074	-0.094744	-1.95732	0.0251547	0.519609	351
BCAS1	-0.232026	-0.0947241	-1.95691	0.0251789	0.519609	352
SERPINI1	-0.23197	-0.0947014	-1.95644	0.0252065	0.519609	353
F9	-0.231943	-0.0946905	-1.95622	0.0252198	0.519609	354
H3C2	-0.23183	-0.0946444	-1.95527	0.0252759	0.520032	355
GNAT1	-0.231818	-0.0946393	-1.95516	0.025282	0.520032	356
PPP2R2B	-0.231699	-0.0945907	-1.95416	0.0253414	0.52073	357
APOA1	-0.231692	-0.0945878	-1.9541	0.0253449	0.52073	358
INSYN2A	-0.231516	-0.0945159	-1.95261	0.0254328	0.521663	359
CPA4	-0.231444	-0.0944866	-1.95201	0.0254687	0.522109	360
TMEM237	-0.231284	-0.0944213	-1.95066	0.025549	0.522779	361
OSM	-0.231165	-0.0943729	-1.94966	0.0256085	0.522779	362
LONP2	-0.231108	-0.0943493	-1.94917	0.0256376	0.522779	363
SULT2A1	-0.230877	-0.0942551	-1.94722	0.025754	0.523306	364
ZSCAN31	-0.230656	-0.0941648	-1.94536	0.0258659	0.523873	365
BLCAP	-0.23061	-0.094146	-1.94497	0.0258894	0.523873	366
NUCKS1	-0.230551	-0.0941221	-1.94447	0.0259191	0.523873	367
TPD52L3	-0.230512	-0.0941061	-1.94415	0.0259389	0.523873	368
AQP4	-0.230512	-0.0941061	-1.94415	0.0259389	0.523873	369
ABHD5	-0.230267	-0.0940063	-1.94208	0.0260635	0.524234	370
RALB	-0.230219	-0.0939864	-1.94167	0.0260884	0.524234	371
SORCS1	-0.230191	-0.0939752	-1.94144	0.0261024	0.524234	372
PRM2	-0.230188	-0.093974	-1.94142	0.0261039	0.524234	373
C6orf58	-0.230144	-0.0939558	-1.94104	0.0261268	0.524234	374
OR11H1	-0.230112	-0.0939429	-1.94077	0.0261429	0.524234	375
PIM2	-0.230093	-0.0939352	-1.94061	0.0261525	0.524234	376
C22orf31	-0.230086	-0.0939323	-1.94055	0.0261562	0.524234	377
WIPF3	-0.229506	-0.0936955	-1.93566	0.0264546	0.527874	378
TRMT2A	-0.229297	-0.0936101	-1.9339	0.0265628	0.528286	379
DACT1	-0.229268	-0.0935984	-1.93366	0.0265777	0.528286	380
RAB13	-0.228849	-0.093427	-1.93012	0.0267962	0.530421	381
SERINC5	-0.228698	-0.0933654	-1.92884	0.0268752	0.531128	382
COX6A2	-0.228655	-0.093348	-1.92848	0.0268975	0.531282	383
LHCGR	-0.228603	-0.093327	-1.92805	0.0269245	0.53132	384
TMPRSS11E	-0.228563	-0.0933104	-1.92771	0.0269458	0.53132	385
UBXN6	-0.22849	-0.0932808	-1.9271	0.0269839	0.531563	386
GLRX	-0.22842	-0.093252	-1.9265	0.027021	0.53201	387
E2F1	-0.228215	-0.0931683	-1.92477	0.027129	0.532459	388
GUCY2F	-0.228201	-0.0931627	-1.92466	0.0271362	0.532459	389
CXCL10	-0.228176	-0.0931525	-1.92445	0.0271494	0.532459	390
LSR	-0.228002	-0.0930813	-1.92297	0.0272417	0.53276	391
CARD14	-0.227991	-0.0930771	-1.92289	0.0272472	0.53276	392
TGFBRAP1	-0.227943	-0.0930574	-1.92248	0.0272727	0.532814	393
CT55	-0.227902	-0.0930408	-1.92214	0.0272943	0.532832	394
SALL1	-0.227847	-0.093018	-1.92167	0.0273239	0.533009	395
CAPN7	-0.227711	-0.0929627	-1.92052	0.0273959	0.533009	396
TNNT2	-0.227701	-0.0929586	-1.92044	0.0274013	0.533009	397
PI4K2B	-0.227537	-0.0928917	-1.91906	0.0274886	0.533638	398
DGCR6	-0.227369	-0.0928231	-1.91764	0.0275784	0.534693	399
BPIFA2	-0.227242	-0.0927713	-1.91657	0.0276464	0.535728	400
NCOA2	-0.226837	-0.0926059	-1.91315	0.0278643	0.53797	401
NEK11	-0.226602	-0.0925099	-1.91117	0.0279915	0.539576	402
LAMC1	-0.226528	-0.0924799	-1.91055	0.0280313	0.540061	403
BCL2L13	-0.226018	-0.0922713	-1.90624	0.0283096	0.543461	404
PSME4	-0.225991	-0.0922605	-1.90602	0.028324	0.543461	405
NKD2	-0.225815	-0.0921887	-1.90453	0.0284204	0.54413	406
KRBA1	-0.225773	-0.0921714	-1.90418	0.0284436	0.54413	407
TRDN	-0.225492	-0.0920569	-1.90181	0.028598	0.546008	408
ZNF185	-0.225476	-0.0920503	-1.90167	0.0286069	0.546008	409
NOTCH4	-0.225037	-0.0918712	-1.89797	0.0288498	0.548906	410
OBI1	-0.224987	-0.0918504	-1.89755	0.028878	0.548906	411
TLR1	-0.224953	-0.0918368	-1.89726	0.0288966	0.548933	412
ANKRD42	-0.224754	-0.0917552	-1.89558	0.0290079	0.549955	413
IL20RA	-0.224363	-0.0915956	-1.89228	0.0292268	0.552966	414
MEF2B	-0.22431	-0.0915743	-1.89184	0.0292561	0.553236	415
CD72	-0.224061	-0.0914725	-1.88974	0.0293965	0.553981	416
H2AP	-0.223967	-0.0914343	-1.88895	0.0294494	0.553981	417
STX6	-0.223947	-0.0914259	-1.88877	0.029461	0.553981	418
MCRIP1	-0.223843	-0.0913834	-1.8879	0.0295199	0.554286	419
CACFD1	-0.22379	-0.0913619	-1.88745	0.0295497	0.554517	420
NACC1	-0.223736	-0.0913399	-1.887	0.0295803	0.554564	421
ID1	-0.223537	-0.0912587	-1.88532	0.0296933	0.555513	422
RBL1	-0.22337	-0.0911906	-1.88391	0.0297884	0.557008	423
VWA8	-0.223183	-0.0911139	-1.88233	0.0298957	0.558447	424
ADRA2C	-0.222999	-0.0910392	-1.88078	0.0300006	0.558713	425
ATG2B	-0.222999	-0.0910389	-1.88078	0.0300009	0.558713	426
SCT	-0.222884	-0.0909919	-1.87981	0.0300671	0.559307	427
SLC2A1	-0.222864	-0.0909839	-1.87964	0.0300784	0.559307	428
LMBRD2	-0.222809	-0.0909614	-1.87918	0.0301101	0.559613	429
MFNG	-0.222719	-0.0909246	-1.87842	0.030162	0.559731	430
OTULIN	-0.222576	-0.0908664	-1.87722	0.0302442	0.56069	431
ANGPT4	-0.222502	-0.090836	-1.87659	0.0302873	0.561206	432
ASB1	-0.222343	-0.0907711	-1.87525	0.0303793	0.562346	433
KLRF2	-0.222182	-0.0907054	-1.87389	0.0304728	0.562669	434
CTBP2	-0.222155	-0.0906944	-1.87366	0.0304885	0.562669	435
LRRC63	-0.22139	-0.0903822	-1.86721	0.0309359	0.566103	436
TNFSF13	-0.221177	-0.0902952	-1.86542	0.0310616	0.567838	437
ZNF100	-0.221019	-0.0902304	-1.86408	0.0311554	0.568424	438
TUBB2B	-0.220896	-0.0901806	-1.86305	0.0312278	0.569462	439
HPCA	-0.220625	-0.0900696	-1.86075	0.0313894	0.571597	440
GRIN3A	-0.220595	-0.0900576	-1.86051	0.0314069	0.571597	441
TRIM26	-0.220403	-0.089979	-1.85888	0.0315218	0.572442	442
SLC6A2	-0.220294	-0.0899346	-1.85797	0.031587	0.572891	443
SLAMF7	-0.220262	-0.0899216	-1.8577	0.0316059	0.572943	444
SLC37A3	-0.220156	-0.0898782	-1.8568	0.0316697	0.572943	445
NPTX1	-0.220133	-0.0898691	-1.85661	0.0316832	0.572943	446
GADD45G	-0.220076	-0.0898456	-1.85613	0.0317177	0.573005	447
PCMTD2	-0.219992	-0.0898112	-1.85542	0.0317684	0.573638	448
PYCR1	-0.219924	-0.0897835	-1.85484	0.0318092	0.574094	449
VCPIP1	-0.219839	-0.0897491	-1.85413	0.0318601	0.574731	450
ADGRA2	-0.219757	-0.0897155	-1.85344	0.0319097	0.575068	451
TBC1D7	-0.219589	-0.0896467	-1.85202	0.0320116	0.576052	452
TNRC6A	-0.219451	-0.0895907	-1.85086	0.0320948	0.576937	453
CEACAM4	-0.219395	-0.0895678	-1.85039	0.0321289	0.577027	454
TMEM59	-0.219311	-0.0895333	-1.84967	0.0321802	0.577394	455
PTDSS1	-0.219036	-0.089421	-1.84735	0.0323479	0.57899	456
AMY1C	-0.218737	-0.089299	-1.84484	0.0325307	0.581416	457
APOBEC3G	-0.218574	-0.0892325	-1.84346	0.0326309	0.582016	458
ZNF275	-0.21845	-0.0891818	-1.84241	0.0327073	0.58231	459
CNTNAP5	-0.218314	-0.0891263	-1.84127	0.0327912	0.582676	460
OR56B1	-0.218202	-0.0890807	-1.84032	0.0328603	0.583061	461
SECISBP2	-0.21812	-0.0890471	-1.83963	0.0329112	0.583683	462
KIAA1143	-0.218036	-0.0890129	-1.83892	0.0329632	0.584323	463
THBS3	-0.21797	-0.088986	-1.83837	0.0330041	0.584485	464
PDC	-0.217883	-0.0889502	-1.83763	0.0330586	0.584607	465
SEC14L4	-0.217692	-0.0888722	-1.83602	0.0331775	0.585116	466
ZNF843	-0.217683	-0.0888688	-1.83595	0.0331827	0.585116	467
SULF1	-0.217616	-0.0888415	-1.83538	0.0332244	0.58557	468
SLC6A17	-0.217517	-0.0888011	-1.83455	0.0332863	0.585585	469
HSBP1L1	-0.217449	-0.0887734	-1.83398	0.0333288	0.585585	470
TGM2	-0.217438	-0.0887685	-1.83388	0.0333363	0.585585	471
KMO	-0.217236	-0.0886864	-1.83218	0.0334624	0.586968	472
PP2D1	-0.217235	-0.088686	-1.83217	0.033463	0.586968	473
RAP2C	-0.217221	-0.0886803	-1.83205	0.0334718	0.586968	474
FYCO1	-0.217118	-0.0886381	-1.83118	0.0335367	0.586968	475
PPP1R32	-0.217112	-0.0886358	-1.83113	0.0335403	0.586968	476
CDKL2	-0.217066	-0.0886168	-1.83074	0.0335696	0.586968	477
DEFB132	-0.217058	-0.0886135	-1.83067	0.0335748	0.586968	478
STXBP6	-0.216852	-0.0885295	-1.82894	0.0337045	0.58784	479
USE1	-0.216823	-0.0885176	-1.82869	0.0337228	0.587876	480
FTHL17	-0.216709	-0.0884709	-1.82773	0.0337952	0.587958	481
GGA2	-0.216689	-0.088463	-1.82756	0.0338076	0.587958	482
KCNE1B	-0.216576	-0.0884169	-1.82661	0.0338791	0.587958	483
PRKG2	-0.216563	-0.0884115	-1.8265	0.0338875	0.587958	484
BCAP29	-0.216525	-0.0883961	-1.82618	0.0339114	0.587958	485
SENP1	-0.216514	-0.0883914	-1.82608	0.0339188	0.587958	486
RPGRIP1	-0.216477	-0.0883763	-1.82577	0.0339422	0.588087	487
PUM1	-0.216272	-0.0882928	-1.82405	0.0340725	0.589511	488
KIAA0355	-0.216201	-0.0882638	-1.82345	0.0341178	0.590011	489
KPNA3	-0.215841	-0.0881169	-1.82041	0.034348	0.59233	490
RMND5B	-0.215621	-0.0880269	-1.81855	0.0344898	0.592845	491
GPR107	-0.215401	-0.0879372	-1.8167	0.0346314	0.593266	492
LRRC74B	-0.215375	-0.0879264	-1.81648	0.0346486	0.593266	493
TCHHL1	-0.215015	-0.0877795	-1.81344	0.0348818	0.593266	494
HELZ2	-0.214968	-0.0877603	-1.81305	0.0349123	0.593266	495
ABAT	-0.214961	-0.0877573	-1.81298	0.0349171	0.593266	496
MPHOSPH8	-0.214789	-0.0876872	-1.81154	0.035029	0.593266	497
MAP2	-0.214729	-0.0876627	-1.81103	0.0350681	0.593266	498
MKRN1	-0.214705	-0.0876531	-1.81083	0.0350835	0.593266	499
SELENOM	-0.214683	-0.0876441	-1.81065	0.0350979	0.593266	500
ADRA1B	-0.214599	-0.0876097	-1.80994	0.0351529	0.593266	501
PFKP	-0.214593	-0.0876072	-1.80988	0.0351569	0.593266	502
SERTAD1	-0.214589	-0.0876055	-1.80985	0.0351596	0.593266	503
SLC25A40	-0.214534	-0.087583	-1.80938	0.0351958	0.593604	504
TMEM63B	-0.214379	-0.0875198	-1.80808	0.0352971	0.594291	505
MEGF11	-0.21437	-0.0875162	-1.808	0.0353029	0.594291	506
ITGB2	-0.214348	-0.0875074	-1.80782	0.0353172	0.594291	507
LRRN3	-0.21429	-0.0874836	-1.80733	0.0353553	0.594661	508
MGAT1	-0.214169	-0.0874342	-1.80631	0.0354351	0.595082	509
BRD9	-0.214154	-0.087428	-1.80618	0.035445	0.595082	510
NTN1	-0.214029	-0.0873769	-1.80513	0.0355275	0.595794	511
B3GLCT	-0.214013	-0.0873703	-1.80499	0.0355382	0.595794	512
SARDH	-0.213953	-0.0873461	-1.80449	0.0355773	0.595944	513
ZNF334	-0.213674	-0.0872322	-1.80214	0.035762	0.598494	514
RAC2	-0.213417	-0.0871273	-1.79997	0.0359328	0.600799	515
HSF4	-0.213241	-0.0870552	-1.79848	0.0360504	0.602137	516
SPATA2	-0.212982	-0.0869495	-1.7963	0.0362236	0.603203	517
NSUN7	-0.212819	-0.0868832	-1.79493	0.0363327	0.604071	518
EDN3	-0.21277	-0.0868631	-1.79451	0.0363657	0.604071	519
RAB3C	-0.212758	-0.086858	-1.79441	0.0363742	0.604071	520
MYL9	-0.212671	-0.0868226	-1.79367	0.0364326	0.604768	521
ADIPOR2	-0.212601	-0.0867939	-1.79308	0.0364799	0.605198	522
ACTRT1	-0.212535	-0.086767	-1.79253	0.0365243	0.605455	523
C16orf46	-0.212338	-0.0866865	-1.79086	0.0366577	0.606862	524
STK35	-0.2123	-0.0866713	-1.79055	0.0366829	0.607007	525
DBX2	-0.212271	-0.0866592	-1.7903	0.036703	0.607067	526
DLGAP2	-0.212242	-0.0866476	-1.79006	0.0367222	0.607111	527
B4GALT1	-0.211934	-0.0865216	-1.78746	0.0369318	0.609027	528
NMUR2	-0.2117	-0.0864262	-1.78549	0.0370913	0.611019	529
CYLC1	-0.211648	-0.0864048	-1.78504	0.0371272	0.611234	530
ENOSF1	-0.21153	-0.0863567	-1.78405	0.0372077	0.612115	531
KCND1	-0.21126	-0.0862466	-1.78177	0.037393	0.613708	532
OCSTAMP	-0.211219	-0.0862299	-1.78143	0.0374212	0.613708	533
ZNF555	-0.211129	-0.0861929	-1.78067	0.0374836	0.61391	534
ANO8	-0.211059	-0.0861646	-1.78008	0.0375314	0.614074	535
PCSK1	-0.211043	-0.086158	-1.77994	0.0375425	0.614074	536
TRAPPC2L	-0.211042	-0.0861573	-1.77993	0.0375436	0.614074	537
GSTO1	-0.210752	-0.0860391	-1.77749	0.037744	0.614317	538
LATS2	-0.210635	-0.0859913	-1.7765	0.0378251	0.614317	539
FHL2	-0.210634	-0.0859911	-1.7765	0.0378255	0.614317	540
COMMD1	-0.21062	-0.0859852	-1.77637	0.0378356	0.614317	541
DQX1	-0.210609	-0.0859806	-1.77628	0.0378433	0.614317	542
FAM71F1	-0.210599	-0.0859765	-1.77619	0.0378504	0.614317	543
SENP3	-0.210586	-0.0859713	-1.77609	0.0378592	0.614317	544
TUT4	-0.210562	-0.0859618	-1.77589	0.0378755	0.614317	545
PIH1D2	-0.210444	-0.0859135	-1.77489	0.0379577	0.614838	546
BCAM	-0.210337	-0.0858699	-1.77399	0.0380322	0.615502	547
TNIP3	-0.210154	-0.0857949	-1.77244	0.0381605	0.616231	548
TRPV6	-0.210133	-0.0857865	-1.77227	0.0381749	0.616231	549
HEG1	-0.210128	-0.0857845	-1.77223	0.0381783	0.616231	550
C7	-0.210105	-0.0857752	-1.77204	0.0381943	0.616231	551
CAPS2	-0.210002	-0.085733	-1.77116	0.0382667	0.616467	552
SBF1	-0.209877	-0.0856819	-1.77011	0.0383545	0.616651	553
SUN5	-0.209847	-0.0856697	-1.76986	0.0383756	0.616651	554
PLEKHM1	-0.209833	-0.0856641	-1.76974	0.0383851	0.616651	555
OR6C3	-0.209815	-0.0856568	-1.76959	0.0383977	0.616651	556
SYVN1	-0.209785	-0.0856444	-1.76933	0.038419	0.616651	557
IFI30	-0.20974	-0.0856259	-1.76895	0.038451	0.616651	558
CDK15	-0.209657	-0.085592	-1.76825	0.0385094	0.617258	559
AMH	-0.209586	-0.085563	-1.76765	0.0385595	0.617523	560
PCBP1	-0.20954	-0.0855442	-1.76727	0.0385919	0.617773	561
KRTAP10-10	-0.209473	-0.0855172	-1.76671	0.0386388	0.618254	562
BEND6	-0.209371	-0.0854754	-1.76584	0.0387112	0.618397	563
PLSCR4	-0.209353	-0.0854681	-1.76569	0.0387238	0.618397	564
MMD2	-0.209186	-0.0853999	-1.76428	0.0388422	0.618925	565
ADPRHL1	-0.209008	-0.0853271	-1.76278	0.0389688	0.6203	566
ABCA5	-0.208927	-0.0852939	-1.76209	0.0390268	0.620818	567
GYG2	-0.208835	-0.0852567	-1.76132	0.0390918	0.621451	568
ZNF608	-0.208801	-0.0852425	-1.76103	0.0391165	0.621576	569
LOC102723996	-0.208732	-0.0852146	-1.76046	0.0391653	0.62197	570
LCE1C	-0.208719	-0.085209	-1.76034	0.0391751	0.62197	571
DNAL4	-0.20853	-0.085132	-1.75875	0.0393102	0.623543	572
SSX3	-0.208529	-0.0851316	-1.75874	0.0393108	0.623543	573
CRNN	-0.208489	-0.0851154	-1.7584	0.0393393	0.623543	574
TRIOBP	-0.208431	-0.0850916	-1.75791	0.0393811	0.623543	575
CEP250	-0.208339	-0.0850542	-1.75714	0.0394468	0.623595	576
CCDC85A	-0.208276	-0.0850285	-1.75661	0.0394922	0.623664	577
NDC1	-0.208099	-0.0849561	-1.75511	0.0396198	0.623969	578
FOXQ1	-0.208067	-0.0849429	-1.75484	0.0396432	0.623969	579
UBFD1	-0.208062	-0.0849411	-1.7548	0.0396463	0.623969	580
ACTBL2	-0.207542	-0.0847286	-1.75041	0.0400234	0.628661	581
PSMF1	-0.207467	-0.084698	-1.74978	0.0400779	0.62898	582
ONECUT3	-0.207434	-0.0846848	-1.74951	0.0401016	0.629058	583
OPN1LW	-0.207341	-0.0846467	-1.74872	0.0401695	0.629058	584
MFSD3	-0.207282	-0.0846226	-1.74822	0.0402126	0.629058	585
SELENOK	-0.207212	-0.0845938	-1.74763	0.0402641	0.629058	586
TMEM243	-0.207144	-0.084566	-1.74706	0.0403138	0.629058	587
KAT14	-0.207138	-0.0845637	-1.74701	0.0403181	0.629058	588
TLCD3B	-0.207098	-0.0845474	-1.74667	0.0403473	0.629058	589
TMEM169	-0.207057	-0.0845307	-1.74633	0.0403772	0.629058	590
CPNE2	-0.207001	-0.084508	-1.74586	0.0404179	0.629058	591
KCNA3	-0.206989	-0.084503	-1.74575	0.0404269	0.629058	592
SLC25A6	-0.206378	-0.0842535	-1.7406	0.0408769	0.63178	593
ARHGAP22	-0.206277	-0.0842122	-1.73975	0.0409518	0.63178	594
SUSD3	-0.206199	-0.0841805	-1.73909	0.0410094	0.63228	595
LILRA5	-0.206048	-0.0841188	-1.73782	0.0411215	0.632948	596
FGF12	-0.206011	-0.0841037	-1.7375	0.0411491	0.633108	597
MSX1	-0.205668	-0.0839636	-1.73461	0.0414049	0.635446	598
TFPT	-0.205634	-0.0839497	-1.73432	0.0414304	0.635446	599
DCLRE1C	-0.205513	-0.0839005	-1.73331	0.0415205	0.636175	600
KIAA1614	-0.20533	-0.0838257	-1.73176	0.041658	0.637713	601
GAS2L1	-0.205308	-0.0838167	-1.73157	0.0416747	0.637713	602
LPA	-0.205286	-0.0838078	-1.73139	0.0416909	0.637713	603
SH3KBP1	-0.205213	-0.083778	-1.73078	0.0417459	0.638289	604
HSPA6	-0.205015	-0.0836972	-1.72911	0.041895	0.639891	605
ZNF716	-0.204958	-0.0836736	-1.72862	0.0419387	0.640046	606
HMX1	-0.204786	-0.0836036	-1.72717	0.0420683	0.641184	607
RNASE10	-0.204728	-0.0835799	-1.72668	0.0421123	0.641493	608
NOMO2	-0.204411	-0.0834503	-1.72401	0.0423534	0.643724	609
SPACA3	-0.204374	-0.0834354	-1.7237	0.0423811	0.643724	610
C19orf81	-0.204295	-0.0834031	-1.72303	0.0424414	0.644374	611
LAMC2	-0.204104	-0.0833251	-1.72142	0.0425873	0.645362	612
GJB5	-0.204047	-0.0833017	-1.72094	0.0426312	0.645362	613
HNF4A	-0.204046	-0.0833013	-1.72093	0.042632	0.645362	614
SLC24A4	-0.20394	-0.0832581	-1.72004	0.042713	0.645362	615
FLT3	-0.203902	-0.0832428	-1.71972	0.0427418	0.645362	616
PFKFB1	-0.203861	-0.083226	-1.71937	0.0427733	0.645362	617
TREX2	-0.203855	-0.0832234	-1.71932	0.0427782	0.645362	618
NIPSNAP2	-0.203669	-0.0831477	-1.71775	0.0429207	0.646102	619
SPATA31D3	-0.20362	-0.0831275	-1.71734	0.0429588	0.646102	620
FKBP8	-0.203436	-0.0830525	-1.71579	0.0431004	0.647597	621
PHF23	-0.20342	-0.083046	-1.71565	0.0431127	0.647597	622
XBP1	-0.203285	-0.0829906	-1.71451	0.0432175	0.647876	623
LMOD2	-0.203245	-0.0829745	-1.71418	0.0432481	0.64807	624
KCNH1	-0.203188	-0.082951	-1.71369	0.0432928	0.648408	625
SPEF2	-0.203142	-0.0829324	-1.71331	0.043328	0.648475	626
IER3IP1	-0.203017	-0.0828812	-1.71225	0.0434253	0.649093	627
TGFBR1	-0.202998	-0.0828737	-1.71209	0.0434397	0.649093	628
TCF25	-0.202861	-0.0828176	-1.71093	0.0435466	0.650426	629
SLC25A1	-0.202785	-0.0827867	-1.7103	0.0436055	0.650513	630
CAPN11	-0.202699	-0.0827514	-1.70957	0.043673	0.650759	631
MARCHF2	-0.202508	-0.0826734	-1.70796	0.0438222	0.650959	632
SERPINA3	-0.202507	-0.0826733	-1.70795	0.0438225	0.650959	633
CCL13	-0.202427	-0.0826404	-1.70727	0.0438855	0.650959	634
SAMD3	-0.202387	-0.0826242	-1.70694	0.0439166	0.650959	635
FBXL22	-0.202323	-0.082598	-1.7064	0.0439669	0.651408	636
TMEM120A	-0.202299	-0.0825881	-1.70619	0.0439861	0.651408	637
MYCBP	-0.20225	-0.0825682	-1.70578	0.0440244	0.651408	638
ANGEL2	-0.202234	-0.0825615	-1.70564	0.0440372	0.651408	639
SLC7A4	-0.202197	-0.0825466	-1.70534	0.0440658	0.651408	640
RICTOR	-0.201744	-0.0823616	-1.70151	0.0444233	0.654258	641
STAU1	-0.201688	-0.0823387	-1.70104	0.0444676	0.654258	642
TAS2R3	-0.201683	-0.0823368	-1.701	0.0444714	0.654258	643
LY6E	-0.201622	-0.0823117	-1.70048	0.0445199	0.654606	644
TIPRL	-0.201566	-0.082289	-1.70002	0.044564	0.654627	645
TTLL5	-0.201453	-0.0822428	-1.69906	0.0446538	0.654745	646
BEAN1	-0.201183	-0.0821326	-1.69678	0.0448689	0.65659	647
GSS	-0.201123	-0.0821083	-1.69628	0.0449163	0.656763	648
CSF2	-0.200942	-0.0820341	-1.69475	0.0450615	0.65718	649
RXRA	-0.200936	-0.0820318	-1.6947	0.045066	0.65718	650
CAMKK1	-0.200908	-0.0820203	-1.69446	0.0450886	0.65718	651
PTPRN2	-0.200887	-0.0820117	-1.69429	0.0451055	0.65718	652
SYTL1	-0.200843	-0.081994	-1.69392	0.0451402	0.657426	653
GGT7	-0.200703	-0.0819367	-1.69274	0.0452527	0.658265	654
PPP1R9A	-0.200682	-0.0819283	-1.69256	0.0452694	0.658265	655
ARSA	-0.200578	-0.0818857	-1.69168	0.0453533	0.658644	656
MAP3K7CL	-0.200418	-0.0818203	-1.69033	0.0454822	0.659796	657
PROC	-0.20029	-0.0817679	-1.68925	0.0455858	0.660075	658
CATSPERG	-0.200083	-0.0816834	-1.6875	0.0457533	0.660075	659
ITIH3	-0.200017	-0.0816567	-1.68695	0.0458062	0.660075	660
PAGE5	-0.19988	-0.0816007	-1.68579	0.0459177	0.660818	661
NR6A1	-0.199865	-0.0815947	-1.68567	0.0459295	0.660818	662
UNC5C	-0.199635	-0.0815007	-1.68373	0.0461171	0.661504	663
TPM4	-0.199625	-0.0814967	-1.68365	0.046125	0.661504	664
PLCB4	-0.199572	-0.0814748	-1.68319	0.0461687	0.661504	665
DNAJC21	-0.199542	-0.0814627	-1.68294	0.046193	0.661504	666
NANOS2	-0.19953	-0.0814579	-1.68284	0.0462026	0.661504	667
TYW1B	-0.199412	-0.0814096	-1.68185	0.0462993	0.661906	668
PPP1R14C	-0.199386	-0.0813989	-1.68163	0.0463207	0.661906	669
NWD1	-0.199376	-0.0813949	-1.68154	0.0463287	0.661906	670
RELL2	-0.199353	-0.0813855	-1.68135	0.0463476	0.661918	671
PCIF1	-0.199121	-0.0812907	-1.67939	0.046538	0.66393	672
UNC80	-0.198815	-0.0811661	-1.67682	0.0467892	0.665827	673
ZNF878	-0.198749	-0.0811391	-1.67626	0.0468437	0.665827	674
DGCR6L	-0.198736	-0.0811335	-1.67614	0.0468551	0.665827	675
DAZAP2	-0.198714	-0.0811247	-1.67596	0.0468729	0.665827	676
CD109	-0.19861	-0.0810822	-1.67508	0.046959	0.666334	677
FGD5	-0.198421	-0.081005	-1.67349	0.0471156	0.666837	678
EMX2	-0.198408	-0.0809997	-1.67338	0.0471265	0.666837	679
ACTL10	-0.198381	-0.0809889	-1.67316	0.0471484	0.666837	680
AP1M1	-0.198356	-0.0809785	-1.67294	0.0471694	0.666837	681
SIRT1	-0.198285	-0.0809493	-1.67234	0.0472288	0.666837	682
BPIFB3	-0.19825	-0.0809354	-1.67205	0.0472572	0.666837	683
ARMCX6	-0.198195	-0.0809126	-1.67158	0.0473036	0.666837	684
GAB4	-0.19819	-0.0809106	-1.67154	0.0473078	0.666837	685
EBF4	-0.198083	-0.0808672	-1.67064	0.0473963	0.667574	686
ZNF585B	-0.198001	-0.0808336	-1.66995	0.0474648	0.668262	687
PRKRA	-0.197936	-0.0808071	-1.6694	0.047519	0.668535	688
MOB3C	-0.197857	-0.0807748	-1.66873	0.0475851	0.668676	689
ACADVL	-0.197787	-0.0807461	-1.66814	0.0476441	0.668676	690
DENND2D	-0.197682	-0.0807032	-1.66725	0.047732	0.668676	691
AGPAT3	-0.197623	-0.0806791	-1.66676	0.0477814	0.668676	692
PTGFR	-0.19762	-0.080678	-1.66673	0.0477838	0.668676	693
TRIP12	-0.197594	-0.0806672	-1.66651	0.0478059	0.668676	694
ZMYND19	-0.19758	-0.0806617	-1.6664	0.0478172	0.668676	695
CITED2	-0.197529	-0.080641	-1.66597	0.0478598	0.668983	696
APOBEC3A	-0.197359	-0.0805715	-1.66453	0.048003	0.670242	697
HCN3	-0.197357	-0.0805708	-1.66452	0.0480044	0.670242	698
SRRM4	-0.197302	-0.0805483	-1.66405	0.0480509	0.670398	699
PRR11	-0.197269	-0.0805349	-1.66378	0.0480785	0.670398	700
SLTM	-0.197193	-0.0805037	-1.66313	0.048143	0.670904	701
WNT9B	-0.196776	-0.0803337	-1.65962	0.0484955	0.674286	702
SEPTIN5	-0.196747	-0.0803215	-1.65937	0.0485208	0.674382	703
NBEAL2	-0.196628	-0.0802731	-1.65837	0.0486216	0.674881	704
RPUSD1	-0.196628	-0.080273	-1.65837	0.0486217	0.674881	705
FBXO46	-0.196539	-0.0802366	-1.65761	0.0486978	0.674881	706
RIIAD1	-0.196507	-0.0802238	-1.65735	0.0487245	0.674881	707
HES6	-0.196495	-0.0802189	-1.65725	0.0487347	0.674881	708
AMPD3	-0.196471	-0.080209	-1.65704	0.0487553	0.674881	709
CYP51A1	-0.196456	-0.0802029	-1.65692	0.048768	0.674881	710
FGL1	-0.196376	-0.0801701	-1.65624	0.0488366	0.674969	711
ELMOD1	-0.196275	-0.0801291	-1.65539	0.0489223	0.674969	712
RAET1G	-0.196266	-0.0801253	-1.65531	0.0489304	0.674969	713
ARHGEF2	-0.196224	-0.0801082	-1.65496	0.0489661	0.674969	714
PTGER3	-0.196157	-0.0800807	-1.65439	0.0490238	0.674969	715
MRC1	-0.196129	-0.0800695	-1.65416	0.0490473	0.674969	716
HCRTR2	-0.196118	-0.0800648	-1.65406	0.0490572	0.674969	717
SLC35F4	-0.196111	-0.0800619	-1.65401	0.0490632	0.674969	718
TSPAN2	-0.196036	-0.0800313	-1.65337	0.0491276	0.674969	719
SLC26A7	-0.195992	-0.0800134	-1.653	0.0491651	0.674969	720
SLX1A	-0.195989	-0.0800122	-1.65298	0.0491678	0.674969	721
PLA2G10	-0.195896	-0.0799743	-1.65219	0.0492474	0.674969	722
HDGFL2	-0.195754	-0.0799162	-1.651	0.0493698	0.674969	723
SERPINB8	-0.195733	-0.0799077	-1.65082	0.0493878	0.674969	724
GBP2	-0.19571	-0.0798983	-1.65062	0.0494077	0.674969	725
GSK3A	-0.195697	-0.0798931	-1.65052	0.0494187	0.674969	726
ERC2	-0.19568	-0.0798862	-1.65037	0.0494332	0.674969	727
JUND	-0.195659	-0.0798773	-1.65019	0.049452	0.674969	728
SNX10	-0.195534	-0.0798266	-1.64914	0.0495591	0.67544	729
PDE6A	-0.195529	-0.0798242	-1.64909	0.0495641	0.67544	730
SGK2	-0.195478	-0.0798035	-1.64867	0.0496081	0.67544	731
WFDC10B	-0.195469	-0.0798	-1.64859	0.0496154	0.67544	732
ZNF84	-0.195434	-0.0797857	-1.6483	0.0496457	0.675482	733
PHF13	-0.195335	-0.0797451	-1.64746	0.0497318	0.676404	734
CDKN3	-0.19526	-0.0797146	-1.64683	0.0497965	0.676784	735
EMSY	-0.195168	-0.0796771	-1.64605	0.0498762	0.67718	736
ZNF786	-0.195143	-0.0796669	-1.64585	0.0498978	0.67718	737
TMEM236	-0.195129	-0.0796612	-1.64573	0.04991	0.67718	738
TMEM208	-0.195096	-0.0796477	-1.64545	0.0499387	0.677216	739
IGF1R	-0.194988	-0.0796036	-1.64454	0.0500327	0.677993	740
IL3	-0.19492	-0.0795756	-1.64396	0.0500924	0.678047	741
FHOD3	-0.194903	-0.0795688	-1.64382	0.050107	0.678047	742
SMIM15	-0.194873	-0.0795564	-1.64356	0.0501335	0.678047	743
NRXN2	-0.19486	-0.0795513	-1.64346	0.0501444	0.678047	744
RSPH3	-0.194704	-0.0794874	-1.64214	0.0502809	0.678976	745
TAC3	-0.194648	-0.0794647	-1.64167	0.0503295	0.678976	746
LRP5L	-0.194586	-0.0794392	-1.64114	0.0503841	0.678976	747
STYX	-0.194427	-0.0793744	-1.6398	0.0505231	0.679591	748
FOS	-0.194378	-0.0793546	-1.63939	0.0505658	0.679712	749
TAPT1	-0.19433	-0.079335	-1.63899	0.0506079	0.68003	750
VPS54	-0.194171	-0.0792701	-1.63765	0.0507476	0.680665	751
YJEFN3	-0.193927	-0.0791704	-1.63559	0.0509629	0.682397	752
TRIM17	-0.19392	-0.0791674	-1.63553	0.0509694	0.682397	753
ALG5	-0.193827	-0.0791294	-1.63474	0.0510517	0.683227	754
BPIFA1	-0.193802	-0.0791193	-1.63453	0.0510736	0.683227	755
OR2A12	-0.19373	-0.0790899	-1.63392	0.0511375	0.683404	756
CPTP	-0.193694	-0.0790753	-1.63362	0.051169	0.683577	757
SP4	-0.193642	-0.0790539	-1.63318	0.0512156	0.683952	758
PKIB	-0.193597	-0.0790357	-1.6328	0.0512552	0.68406	759
CCDC40	-0.193591	-0.079033	-1.63275	0.0512608	0.68406	760
ESD	-0.193512	-0.0790011	-1.63209	0.0513303	0.684247	761
ZNF577	-0.19348	-0.0789877	-1.63181	0.0513595	0.684247	762
GPC4	-0.193469	-0.0789833	-1.63172	0.051369	0.684247	763
TNIP1	-0.19344	-0.0789714	-1.63148	0.051395	0.684247	764
FAXC	-0.193387	-0.0789497	-1.63103	0.0514421	0.684247	765
GLB1	-0.193299	-0.0789139	-1.63029	0.0515204	0.685041	766
GATA1	-0.193199	-0.0788731	-1.62945	0.0516093	0.68584	767
DNAJA2	-0.193082	-0.0788252	-1.62846	0.0517141	0.686872	768
STARD13	-0.192989	-0.0787873	-1.62767	0.0517971	0.687194	769
ZNF648	-0.192955	-0.0787734	-1.62739	0.0518276	0.687194	770
NOXRED1	-0.19289	-0.0787469	-1.62684	0.0518858	0.687194	771
HSD17B2	-0.192873	-0.0787402	-1.6267	0.0519004	0.687194	772
G3BP1	-0.192801	-0.0787105	-1.62609	0.0519657	0.687194	773
PQBP1	-0.192762	-0.0786948	-1.62576	0.0520003	0.687194	774
QTRT2	-0.192587	-0.0786233	-1.62428	0.0521575	0.688292	775
CDS2	-0.192408	-0.0785503	-1.62278	0.0523187	0.68943	776
SMCO4	-0.192319	-0.0785141	-1.62203	0.0523986	0.68999	777
NUDT7	-0.192237	-0.0784804	-1.62133	0.0524731	0.690351	778
OR8D1	-0.19208	-0.0784165	-1.62001	0.0526148	0.690773	779
VSIR	-0.192034	-0.0783974	-1.61962	0.0526573	0.690884	780
TPD52L2	-0.192016	-0.0783903	-1.61947	0.0526729	0.690884	781
PARVB	-0.191878	-0.078334	-1.61831	0.0527982	0.69228	782
SUMO4	-0.191791	-0.0782985	-1.61757	0.0528771	0.692638	783
CD226	-0.191786	-0.0782964	-1.61753	0.0528819	0.692638	784
THYN1	-0.191577	-0.0782112	-1.61577	0.053072	0.693971	785
DUSP8	-0.191406	-0.0781412	-1.61433	0.0532285	0.694654	786
CREBBP	-0.191379	-0.0781303	-1.6141	0.0532529	0.694654	787
ROR2	-0.191296	-0.0780962	-1.6134	0.0533293	0.694654	788
PDE3A	-0.191287	-0.0780925	-1.61332	0.0533377	0.694654	789
PRKCA	-0.191258	-0.0780807	-1.61308	0.053364	0.694752	790
ZNF358	-0.191223	-0.0780663	-1.61278	0.0533964	0.694927	791
TAF5L	-0.191141	-0.0780329	-1.61209	0.0534715	0.695148	792
CYP3A5	-0.191135	-0.0780307	-1.61204	0.0534765	0.695148	793
LRIT2	-0.19111	-0.0780201	-1.61182	0.0535001	0.695148	794
ERICH1	-0.191078	-0.0780074	-1.61156	0.0535288	0.695148	795
ZNF749	-0.191061	-0.0780005	-1.61142	0.0535443	0.695148	796
WDR83OS	-0.19089	-0.0779303	-1.60997	0.0537024	0.695641	797
ETV5	-0.190875	-0.0779244	-1.60985	0.0537157	0.695641	798
KRT3	-0.190758	-0.0778767	-1.60886	0.0538234	0.696545	799
IL21R	-0.190727	-0.077864	-1.6086	0.0538522	0.696564	800
ZNF394	-0.190543	-0.077789	-1.60705	0.0540218	0.697641	801
COL6A1	-0.190458	-0.0777541	-1.60633	0.0541009	0.697929	802
ANXA2	-0.190392	-0.0777273	-1.60577	0.0541618	0.698202	803
MPC1L	-0.190364	-0.0777157	-1.60553	0.0541882	0.698202	804
ASB17	-0.190333	-0.077703	-1.60527	0.054217	0.698202	805
CHFR	-0.19024	-0.0776652	-1.60449	0.054303	0.69879	806
OR2AK2	-0.190216	-0.0776553	-1.60429	0.0543253	0.69879	807
NLK	-0.190161	-0.0776329	-1.60382	0.0543765	0.69879	808
ISLR2	-0.19001	-0.0775711	-1.60255	0.0545174	0.699579	809
HINT2	-0.189985	-0.0775611	-1.60234	0.05454	0.699579	810
ANAPC16	-0.189985	-0.077561	-1.60234	0.0545403	0.699579	811
SOX2	-0.189954	-0.0775484	-1.60208	0.0545691	0.699579	812
SGSM1	-0.18986	-0.0775099	-1.60128	0.0546572	0.699579	813
PKD1L3	-0.189611	-0.0774084	-1.59919	0.0548897	0.699579	814
CYP3A7	-0.189567	-0.0773903	-1.59881	0.0549312	0.699579	815
DDHD1	-0.189554	-0.0773852	-1.59871	0.0549429	0.699579	816
FAM81B	-0.189537	-0.077378	-1.59856	0.0549594	0.699579	817
NPTX2	-0.189535	-0.0773775	-1.59855	0.0549605	0.699579	818
PPT2	-0.18947	-0.0773509	-1.598	0.0550218	0.699579	819
PM20D2	-0.189385	-0.0773162	-1.59728	0.0551014	0.699579	820
ZIC2	-0.189368	-0.077309	-1.59713	0.0551181	0.699579	821
PRR12	-0.189366	-0.0773083	-1.59712	0.0551197	0.699579	822
CDC42BPG	-0.189309	-0.077285	-1.59664	0.0551733	0.699579	823
BCL7A	-0.189279	-0.0772728	-1.59638	0.0552016	0.699579	824
RAB3IL1	-0.189263	-0.0772665	-1.59625	0.055216	0.699579	825
NGEF	-0.189215	-0.0772465	-1.59584	0.0552621	0.699579	826
FAM169A	-0.189174	-0.0772301	-1.5955	0.0553	0.699579	827
RAB12	-0.189131	-0.0772122	-1.59513	0.0553413	0.699579	828
TSR3	-0.189091	-0.0771962	-1.5948	0.0553783	0.699579	829
AGPAT2	-0.189074	-0.0771891	-1.59466	0.0553946	0.699579	830
ZNF70	-0.189046	-0.0771778	-1.59442	0.0554207	0.699579	831
OR2A5	-0.188963	-0.0771437	-1.59372	0.0554996	0.699579	832
RGS17	-0.188959	-0.0771424	-1.59369	0.0555027	0.699579	833
DDX5	-0.188941	-0.0771348	-1.59353	0.0555202	0.699579	834
S100Z	-0.188902	-0.0771188	-1.5932	0.0555572	0.699579	835
RNASE11	-0.188897	-0.0771169	-1.59316	0.0555618	0.699579	836
POTEC	-0.188837	-0.0770923	-1.59266	0.0556187	0.699579	837
MYCN	-0.18875	-0.0770567	-1.59192	0.0557013	0.699579	838
MADCAM1	-0.188574	-0.0769851	-1.59044	0.0558677	0.700394	839
NIPAL3	-0.188571	-0.0769837	-1.59041	0.055871	0.700394	840
CA12	-0.188551	-0.0769755	-1.59024	0.05589	0.700394	841
MFSD2B	-0.188469	-0.076942	-1.58955	0.0559681	0.700896	842
NCOA7	-0.188431	-0.0769266	-1.58923	0.056004	0.701107	843
UBE2F	-0.18837	-0.0769019	-1.58872	0.0560616	0.70153	844
UBE2C	-0.188355	-0.0768958	-1.5886	0.0560759	0.70153	845
SLC12A2	-0.188254	-0.0768546	-1.58774	0.0561721	0.702495	846
ABCA7	-0.188181	-0.0768246	-1.58713	0.0562421	0.703131	847
PRUNE1	-0.18806	-0.0767753	-1.58611	0.0563575	0.703571	848
ATP2A3	-0.188012	-0.0767557	-1.5857	0.0564036	0.703571	849
COMMD7	-0.187985	-0.0767445	-1.58547	0.0564297	0.703571	850
GPR78	-0.187975	-0.0767404	-1.58539	0.0564393	0.703571	851
CCDC90B	-0.187964	-0.0767362	-1.5853	0.0564493	0.703571	852
WNT7A	-0.187916	-0.0767165	-1.58489	0.0564955	0.703671	853
SERP1	-0.187891	-0.0767063	-1.58468	0.0565194	0.70373	854
MASP1	-0.187847	-0.0766881	-1.58431	0.0565621	0.703893	855
PRELID2	-0.187818	-0.0766763	-1.58406	0.0565898	0.703893	856
WDR76	-0.187797	-0.0766676	-1.58388	0.0566103	0.70391	857
SOHLH1	-0.187594	-0.076585	-1.58217	0.0568049	0.70531	858
HBZ	-0.187571	-0.0765755	-1.58198	0.0568271	0.70531	859
PLEKHJ1	-0.187455	-0.0765282	-1.581	0.0569389	0.706088	860
AGER	-0.187377	-0.0764962	-1.58034	0.0570144	0.706549	861
PARP12	-0.187274	-0.0764542	-1.57947	0.0571138	0.706772	862
KDM3B	-0.187263	-0.0764497	-1.57938	0.0571245	0.706772	863
VAX1	-0.187239	-0.0764399	-1.57918	0.0571476	0.706772	864
ZNF140	-0.18721	-0.0764284	-1.57894	0.057175	0.706874	865
ASF1A	-0.187138	-0.0763987	-1.57833	0.0572452	0.707504	866
PITPNA	-0.187005	-0.0763443	-1.5772	0.0573745	0.708863	867
KCNK4	-0.186817	-0.0762679	-1.57562	0.0575563	0.710277	868
KCTD12	-0.186783	-0.0762537	-1.57533	0.05759	0.710277	869
SETDB2	-0.186768	-0.0762476	-1.5752	0.0576046	0.710277	870
AKR7A2	-0.186629	-0.076191	-1.57404	0.0577396	0.711096	871
KRTAP1-5	-0.186606	-0.0761818	-1.57384	0.0577617	0.711096	872
CSH1	-0.186531	-0.0761508	-1.57321	0.0578356	0.711096	873
SLC12A5	-0.186492	-0.0761351	-1.57288	0.0578732	0.711098	874
NANP	-0.186393	-0.0760948	-1.57205	0.0579698	0.711377	875
REM1	-0.186379	-0.076089	-1.57193	0.0579837	0.711377	876
OR6N1	-0.186242	-0.0760328	-1.57077	0.0581184	0.712354	877
CPT1B	-0.186232	-0.0760289	-1.57069	0.0581276	0.712354	878
CLDN20	-0.186219	-0.0760235	-1.57058	0.0581407	0.712354	879
COL3A1	-0.186145	-0.0759935	-1.56995	0.0582128	0.712394	880
CHST5	-0.186118	-0.0759824	-1.56973	0.0582395	0.712394	881
DEFB116	-0.186079	-0.0759665	-1.5694	0.0582776	0.712394	882
SIGLEC8	-0.186035	-0.0759486	-1.56903	0.0583207	0.712394	883
PKN3	-0.186019	-0.075942	-1.56889	0.0583365	0.712394	884
BMPER	-0.186012	-0.0759391	-1.56883	0.0583437	0.712394	885
PRNP	-0.186005	-0.075936	-1.56877	0.0583509	0.712394	886
WDR60	-0.186001	-0.0759348	-1.56874	0.058354	0.712394	887
SLC6A19	-0.185865	-0.0758791	-1.56759	0.0584883	0.713289	888
DEFB113	-0.185723	-0.075821	-1.56639	0.0586284	0.713773	889
MAP1LC3C	-0.185713	-0.0758172	-1.56631	0.0586377	0.713773	890
BOLA2	-0.185707	-0.0758145	-1.56626	0.0586442	0.713773	891
MANSC4	-0.185707	-0.0758145	-1.56626	0.0586442	0.713773	892
NEO1	-0.185547	-0.0757493	-1.56491	0.058802	0.714418	893
HSD17B11	-0.185535	-0.0757445	-1.56481	0.0588137	0.714418	894
PDE8B	-0.185394	-0.0756867	-1.56362	0.0589537	0.714761	895
CD2BP2	-0.185374	-0.0756788	-1.56345	0.058973	0.714761	896
FAM167B	-0.185315	-0.0756546	-1.56295	0.0590318	0.714761	897
ORAI3	-0.18531	-0.0756526	-1.56291	0.0590367	0.714761	898
PRRG3	-0.185308	-0.0756518	-1.5629	0.0590384	0.714761	899
AK3	-0.185214	-0.0756135	-1.5621	0.0591316	0.714761	900
NR4A1	-0.185214	-0.0756131	-1.5621	0.0591326	0.714761	901
TMEM255B	-0.185193	-0.0756049	-1.56193	0.0591525	0.714761	902
EFHD1	-0.184836	-0.0754591	-1.55891	0.0595083	0.717674	903
BGLAP	-0.184824	-0.0754541	-1.55881	0.0595204	0.717674	904
CCDC6	-0.184809	-0.0754481	-1.55869	0.059535	0.717674	905
GLRA3	-0.184809	-0.0754478	-1.55868	0.0595358	0.717674	906
COG1	-0.184759	-0.0754277	-1.55827	0.0595851	0.717674	907
ALG1L	-0.18475	-0.0754239	-1.55819	0.0595944	0.717674	908
PCDHB5	-0.184678	-0.0753944	-1.55758	0.0596665	0.717674	909
YAP1	-0.184598	-0.0753618	-1.55691	0.0597464	0.718311	910
C1QTNF6	-0.184563	-0.0753474	-1.55661	0.0597819	0.718311	911
MS4A14	-0.184511	-0.0753263	-1.55617	0.0598337	0.718311	912
TMEM187	-0.184493	-0.0753188	-1.55602	0.0598519	0.718311	913
PFN3	-0.184478	-0.0753127	-1.55589	0.0598671	0.718311	914
OR2W3	-0.184453	-0.0753025	-1.55568	0.059892	0.718311	915
ANXA10	-0.184337	-0.0752551	-1.5547	0.0600087	0.71866	916
MAGEC2	-0.184254	-0.0752213	-1.554	0.0600919	0.718905	917
NAA38	-0.184178	-0.0751904	-1.55336	0.060168	0.719476	918
TRIM40	-0.184158	-0.0751823	-1.5532	0.060188	0.719481	919
CHADL	-0.184074	-0.0751477	-1.55248	0.0602734	0.719949	920
PGLYRP4	-0.184068	-0.0751456	-1.55244	0.0602787	0.719949	921
MEX3A	-0.183996	-0.0751159	-1.55182	0.0603521	0.72004	922
URAD	-0.183762	-0.0750203	-1.54985	0.0605886	0.721693	923
ST14	-0.183739	-0.075011	-1.54966	0.0606117	0.721734	924
SSC4D	-0.183565	-0.0749402	-1.5482	0.0607876	0.72235	925
ELOVL6	-0.183402	-0.0748735	-1.54682	0.0609536	0.72235	926
EYA1	-0.183344	-0.0748499	-1.54633	0.0610124	0.72235	927
DNHD1	-0.183293	-0.0748292	-1.5459	0.061064	0.72235	928
SEL1L2	-0.183277	-0.0748226	-1.54577	0.0610805	0.72235	929
PYGB	-0.183262	-0.0748164	-1.54564	0.0610959	0.72235	930
KIAA0408	-0.183236	-0.0748057	-1.54542	0.0611228	0.72235	931
SMARCC2	-0.183157	-0.0747736	-1.54475	0.061203	0.72235	932
OR2A2	-0.183139	-0.0747662	-1.5446	0.0612215	0.72235	933
SRSF4	-0.18308	-0.0747423	-1.54411	0.0612813	0.72235	934
PCOLCE	-0.183074	-0.0747395	-1.54405	0.0612882	0.72235	935
PLEKHG1	-0.183054	-0.0747313	-1.54388	0.0613086	0.72235	936
PPIG	-0.182912	-0.0746736	-1.54269	0.0614534	0.72321	937
ZNF879	-0.1829	-0.0746684	-1.54258	0.0614663	0.72321	938
TOX2	-0.182869	-0.0746561	-1.54233	0.0614971	0.72321	939
TRERF1	-0.18279	-0.0746236	-1.54165	0.0615787	0.723225	940
IFI44	-0.182692	-0.0745836	-1.54083	0.0616793	0.723557	941
PEA15	-0.182681	-0.0745791	-1.54074	0.0616906	0.723557	942
SUCLA2	-0.182506	-0.0745077	-1.53926	0.0618703	0.724997	943
TMEM168	-0.182355	-0.074446	-1.53799	0.062026	0.725898	944
PLPP4	-0.182351	-0.0744446	-1.53796	0.0620296	0.725898	945
SWAP70	-0.182336	-0.0744382	-1.53782	0.0620458	0.725898	946
GNPTAB	-0.182307	-0.0744264	-1.53758	0.0620757	0.726017	947
SCAMP3	-0.18222	-0.0743909	-1.53685	0.0621654	0.726605	948
RANBP3L	-0.182143	-0.0743597	-1.5362	0.0622444	0.726678	949
LUC7L	-0.182123	-0.0743514	-1.53603	0.0622655	0.726678	950
JAM2	-0.182118	-0.0743494	-1.53599	0.0622703	0.726678	951
ORMDL1	-0.182066	-0.0743282	-1.53555	0.0623241	0.727005	952
CLCN4	-0.182007	-0.0743041	-1.53505	0.0623852	0.727005	953
ARNT2	-0.181977	-0.0742918	-1.5348	0.0624166	0.727005	954
HOXD13	-0.181958	-0.0742839	-1.53464	0.0624366	0.727005	955
SVOP	-0.18189	-0.0742563	-1.53407	0.0625067	0.727323	956
L3HYPDH	-0.181857	-0.0742428	-1.53379	0.062541	0.727323	957
OPRL1	-0.181855	-0.074242	-1.53377	0.0625429	0.727323	958
LDLRAD1	-0.181773	-0.0742087	-1.53308	0.0626276	0.727605	959
PTER	-0.181756	-0.0742014	-1.53293	0.0626462	0.727605	960
NME3	-0.181603	-0.0741393	-1.53165	0.0628045	0.728895	961
KLC1	-0.181564	-0.0741231	-1.53131	0.0628458	0.728895	962
LANCL2	-0.181559	-0.0741212	-1.53127	0.0628508	0.728895	963
KDM5C	-0.181535	-0.0741112	-1.53107	0.0628761	0.728895	964
NFASC	-0.181407	-0.074059	-1.52999	0.0630095	0.729438	965
AKAP4	-0.181292	-0.074012	-1.52902	0.0631297	0.729858	966
RXFP2	-0.18128	-0.0740074	-1.52892	0.0631416	0.729858	967
MLH3	-0.181198	-0.0739739	-1.52823	0.0632274	0.729858	968
ESRRG	-0.181171	-0.0739626	-1.528	0.0632565	0.729858	969
KRTAP22-1	-0.181145	-0.0739523	-1.52779	0.0632828	0.729933	970
NPTXR	-0.181039	-0.0739089	-1.52689	0.0633941	0.730499	971
PLPP3	-0.180924	-0.0738618	-1.52592	0.0635152	0.730499	972
POFUT2	-0.180896	-0.0738505	-1.52568	0.0635444	0.730499	973
FAM83C	-0.180791	-0.0738077	-1.5248	0.0636545	0.730499	974
APOBEC4	-0.18073	-0.0737826	-1.52428	0.0637193	0.730499	975
MYO1G	-0.180727	-0.0737814	-1.52426	0.0637224	0.730499	976
DUSP27	-0.180713	-0.0737759	-1.52414	0.0637367	0.730499	977
PROM1	-0.180664	-0.0737559	-1.52373	0.0637882	0.730499	978
CA3	-0.180601	-0.0737301	-1.5232	0.0638549	0.731035	979
CALCR	-0.180508	-0.0736919	-1.52241	0.0639536	0.731606	980
ZNF511	-0.180438	-0.0736636	-1.52182	0.0640268	0.731606	981
ASTN2	-0.180415	-0.073654	-1.52162	0.0640516	0.731606	982
ADAM12	-0.180382	-0.0736404	-1.52134	0.0640868	0.731606	983
OR2A14	-0.180337	-0.0736222	-1.52097	0.064134	0.731606	984
PIK3IP1	-0.18028	-0.0735991	-1.52049	0.0641941	0.731606	985
HTR1F	-0.180266	-0.0735935	-1.52037	0.0642086	0.731606	986
HPN	-0.180266	-0.0735933	-1.52037	0.0642091	0.731606	987
CCDC25	-0.180261	-0.0735912	-1.52033	0.0642144	0.731606	988
CCDC91	-0.180197	-0.0735651	-1.51979	0.0642823	0.731606	989
TSPYL2	-0.180165	-0.0735522	-1.51952	0.0643158	0.731761	990
ZNF165	-0.180145	-0.073544	-1.51935	0.064337	0.731776	991
SLC4A11	-0.180039	-0.0735006	-1.51845	0.06445	0.732835	992
CDK13	-0.180019	-0.0734923	-1.51828	0.0644716	0.732854	993
LGALS4	-0.17996	-0.0734684	-1.51779	0.0645338	0.733108	994
PHLPP2	-0.179861	-0.0734281	-1.51696	0.0646388	0.733187	995
SCAF8	-0.179855	-0.0734255	-1.5169	0.0646457	0.733187	996
TP53TG3	-0.179824	-0.0734128	-1.51664	0.0646786	0.733187	997
DHRS12	-0.179823	-0.0734123	-1.51663	0.0646801	0.733187	998
RNF182	-0.179793	-0.0734002	-1.51638	0.0647116	0.733318	999
USP48	-0.17967	-0.0733499	-1.51534	0.0648429	0.734355	1000
LRSAM1	-0.179644	-0.0733393	-1.51512	0.0648708	0.734445	1001
TMEM126A	-0.179581	-0.0733136	-1.51459	0.0649379	0.734448	1002
ATP13A1	-0.179579	-0.0733126	-1.51457	0.0649405	0.734448	1003
USP24	-0.179569	-0.0733087	-1.51449	0.0649509	0.734448	1004
IFNL3	-0.179486	-0.0732748	-1.51379	0.0650396	0.734999	1005
CUTA	-0.179395	-0.0732376	-1.51302	0.0651371	0.735428	1006
ETHE1	-0.179368	-0.0732267	-1.5128	0.0651659	0.735428	1007
ZBTB24	-0.179233	-0.0731717	-1.51166	0.0653102	0.735428	1008
FAM210B	-0.179195	-0.0731561	-1.51134	0.0653512	0.735428	1009
TUBAL3	-0.179158	-0.0731411	-1.51103	0.0653908	0.735428	1010
SLC29A1	-0.179157	-0.0731404	-1.51101	0.0653926	0.735428	1011
CD320	-0.179132	-0.0731305	-1.51081	0.0654187	0.735428	1012
ALOX5AP	-0.179085	-0.0731111	-1.51041	0.0654697	0.735428	1013
SLC3A1	-0.17905	-0.0730969	-1.51011	0.0655071	0.735428	1014
SEZ6L2	-0.178999	-0.0730759	-1.50968	0.0655624	0.735564	1015
IQCB1	-0.17897	-0.0730642	-1.50944	0.0655934	0.735564	1016
ZNF433	-0.178885	-0.0730296	-1.50872	0.0656847	0.735564	1017
OR8B3	-0.178862	-0.0730201	-1.50853	0.0657098	0.735564	1018
HHLA3	-0.178834	-0.0730088	-1.50829	0.0657396	0.735564	1019
OPRPN	-0.178827	-0.0730057	-1.50823	0.0657478	0.735564	1020
ZNF830	-0.178826	-0.0730053	-1.50822	0.0657488	0.735564	1021
ZNF554	-0.178793	-0.0729918	-1.50794	0.0657846	0.735741	1022
FAM151A	-0.178724	-0.0729637	-1.50736	0.0658588	0.736123	1023
SPATA25	-0.178661	-0.0729382	-1.50684	0.0659265	0.736486	1024
CCDC149	-0.178657	-0.0729364	-1.5068	0.0659313	0.736486	1025
WDR37	-0.178592	-0.0729099	-1.50625	0.0660014	0.736536	1026
FOXF1	-0.178557	-0.0728955	-1.50595	0.0660396	0.736536	1027
ZFP62	-0.178537	-0.0728876	-1.50579	0.0660605	0.736536	1028
SLC25A18	-0.178532	-0.0728853	-1.50574	0.0660666	0.736536	1029
KANK4	-0.178487	-0.0728672	-1.50537	0.0661147	0.736536	1030
FAM227B	-0.178474	-0.0728617	-1.50525	0.0661293	0.736536	1031
NCS1	-0.178409	-0.0728351	-1.50471	0.0661998	0.736536	1032
VPREB1	-0.178406	-0.0728341	-1.50469	0.0662025	0.736536	1033
FSCN2	-0.178369	-0.072819	-1.50437	0.0662427	0.736536	1034
P2RY4	-0.178357	-0.072814	-1.50427	0.0662558	0.736536	1035
DNAJB4	-0.17816	-0.0727333	-1.5026	0.0664707	0.737685	1036
TLR10	-0.178108	-0.0727123	-1.50217	0.0665268	0.737988	1037
FAM8A1	-0.177988	-0.0726633	-1.50116	0.0666575	0.738629	1038
UBE3D	-0.177939	-0.0726435	-1.50075	0.0667105	0.738629	1039
RTL8B	-0.177922	-0.0726365	-1.5006	0.066729	0.738629	1040
C15orf48	-0.177911	-0.0726319	-1.50051	0.0667415	0.738629	1041
IZUMO2	-0.177907	-0.0726303	-1.50047	0.0667458	0.738629	1042
EPHA2	-0.177827	-0.0725976	-1.4998	0.0668331	0.73886	1043
ENO3	-0.177798	-0.0725858	-1.49955	0.0668649	0.73886	1044
CRB2	-0.177797	-0.0725853	-1.49954	0.0668662	0.73886	1045
FAM9B	-0.17775	-0.0725663	-1.49915	0.066917	0.739198	1046
MET	-0.177594	-0.0725023	-1.49783	0.0670886	0.740206	1047
CCN4	-0.177567	-0.0724915	-1.49761	0.0671178	0.740211	1048
HGH1	-0.177538	-0.0724797	-1.49736	0.0671494	0.740211	1049
ING4	-0.177451	-0.0724442	-1.49663	0.0672447	0.740819	1050
KIF2A	-0.177378	-0.0724142	-1.49601	0.0673255	0.741059	1051
SOX1	-0.177377	-0.0724137	-1.496	0.0673269	0.741059	1052
NOL4L	-0.177337	-0.0723976	-1.49567	0.0673702	0.741093	1053
C1orf21	-0.177283	-0.0723756	-1.49521	0.0674294	0.741265	1054
FBXL12	-0.177268	-0.0723693	-1.49508	0.0674463	0.741265	1055
CD52	-0.177189	-0.072337	-1.49442	0.0675335	0.741658	1056
ZDHHC13	-0.177129	-0.0723127	-1.49391	0.067599	0.741837	1057
FGD3	-0.177012	-0.0722648	-1.49292	0.0677285	0.742814	1058
CDH11	-0.176893	-0.0722164	-1.49192	0.0678595	0.743288	1059
SRGN	-0.176852	-0.0721996	-1.49158	0.067905	0.743421	1060
GAB1	-0.176736	-0.072152	-1.49059	0.0680342	0.744614	1061
KNOP1	-0.176684	-0.072131	-1.49016	0.0680912	0.744759	1062
DCBLD1	-0.17666	-0.0721211	-1.48995	0.0681181	0.744759	1063
CYB5R2	-0.176651	-0.0721173	-1.48988	0.0681284	0.744759	1064
GPATCH3	-0.17639	-0.0720108	-1.48768	0.068418	0.746511	1065
CLDN18	-0.176388	-0.07201	-1.48766	0.0684203	0.746511	1066
SP110	-0.176379	-0.0720063	-1.48758	0.0684305	0.746511	1067
BPTF	-0.176294	-0.0719716	-1.48687	0.0685251	0.746742	1068
ANGPT2	-0.176259	-0.0719574	-1.48657	0.0685638	0.746742	1069
TRIB1	-0.176214	-0.071939	-1.48619	0.068614	0.74679	1070
CFAP36	-0.176182	-0.0719261	-1.48593	0.0686492	0.74679	1071
ZBTB8B	-0.176152	-0.0719138	-1.48567	0.0686827	0.74679	1072
GGT6	-0.176118	-0.0718998	-1.48538	0.0687212	0.74679	1073
HOMEZ	-0.176105	-0.0718945	-1.48527	0.0687356	0.74679	1074
LYPD4	-0.176104	-0.0718943	-1.48527	0.0687362	0.74679	1075
RASSF8	-0.176083	-0.0718855	-1.48509	0.0687603	0.74679	1076
APCS	-0.175975	-0.0718417	-1.48418	0.0688803	0.747431	1077
C4orf47	-0.175854	-0.0717921	-1.48316	0.0690163	0.748466	1078
HPS4	-0.175831	-0.0717828	-1.48297	0.0690417	0.748521	1079
KRT39	-0.175783	-0.071763	-1.48256	0.069096	0.74871	1080
OR1J1	-0.175617	-0.0716951	-1.48116	0.0692826	0.749808	1081
FANCG	-0.175491	-0.0716439	-1.4801	0.0694237	0.750893	1082
NAIP	-0.175354	-0.0715879	-1.47894	0.0695782	0.751401	1083
DCANP1	-0.175317	-0.0715728	-1.47863	0.0696199	0.751401	1084
TULP1	-0.175306	-0.0715684	-1.47854	0.0696319	0.751401	1085
CCDC120	-0.17525	-0.0715457	-1.47807	0.0696949	0.751401	1086
PIGV	-0.175222	-0.0715342	-1.47783	0.0697267	0.751401	1087
H2AC17	-0.175214	-0.0715308	-1.47776	0.0697359	0.751401	1088
CLDN25	-0.175124	-0.0714941	-1.477	0.0698375	0.752275	1089
ANKRD2	-0.175006	-0.071446	-1.47601	0.0699707	0.752446	1090
SMOC2	-0.174894	-0.0714003	-1.47506	0.0700977	0.752876	1091
KIF7	-0.17484	-0.0713783	-1.47461	0.0701588	0.753131	1092
IL7R	-0.174827	-0.071373	-1.4745	0.0701735	0.753131	1093
PYGO1	-0.174775	-0.0713517	-1.47406	0.0702328	0.753131	1094
TULP3	-0.174743	-0.0713384	-1.47379	0.0702697	0.753131	1095
SPINK9	-0.174742	-0.0713383	-1.47378	0.07027	0.753131	1096
ZNF550	-0.174741	-0.0713378	-1.47377	0.0702715	0.753131	1097
ANKRD34A	-0.174734	-0.0713349	-1.47371	0.0702795	0.753131	1098
ST8SIA3	-0.174729	-0.0713329	-1.47367	0.0702851	0.753131	1099
SPIB	-0.174548	-0.071259	-1.47215	0.0704908	0.753453	1100
KIF4A	-0.174546	-0.071258	-1.47212	0.0704937	0.753453	1101
REXO5	-0.174476	-0.0712295	-1.47154	0.0705732	0.753453	1102
SMIM20	-0.174473	-0.0712281	-1.47151	0.0705769	0.753453	1103
SP6	-0.174415	-0.0712046	-1.47102	0.0706427	0.753453	1104
TPBGL	-0.174406	-0.0712008	-1.47094	0.0706534	0.753453	1105
FAM9A	-0.174399	-0.0711981	-1.47089	0.0706608	0.753453	1106
GNG7	-0.174397	-0.0711973	-1.47087	0.0706631	0.753453	1107
ABCA1	-0.174333	-0.071171	-1.47033	0.0707366	0.753806	1108
SP1	-0.174293	-0.0711547	-1.46999	0.0707821	0.754067	1109
OR1A2	-0.174252	-0.071138	-1.46965	0.0708289	0.754347	1110
PAX1	-0.174215	-0.0711228	-1.46933	0.0708715	0.754583	1111
PNPO	-0.174195	-0.071115	-1.46917	0.0708933	0.754596	1112
AATK	-0.174042	-0.0710524	-1.46788	0.0710688	0.755681	1113
KCNC1	-0.173887	-0.0709891	-1.46657	0.0712466	0.75648	1114
CAPN6	-0.173884	-0.070988	-1.46655	0.0712497	0.75648	1115
MASP2	-0.173872	-0.0709831	-1.46645	0.0712635	0.75648	1116
SUPT7L	-0.173869	-0.0709817	-1.46642	0.0712675	0.75648	1117
C1orf159	-0.173748	-0.0709322	-1.46539	0.0714067	0.756516	1118
C9orf72	-0.173718	-0.07092	-1.46514	0.0714411	0.756516	1119
GTF2H5	-0.173716	-0.0709194	-1.46513	0.0714428	0.756516	1120
PPP1R18	-0.173688	-0.0709077	-1.46489	0.0714759	0.756516	1121
COG2	-0.173597	-0.0708707	-1.46412	0.0715801	0.756516	1122
C16orf72	-0.173597	-0.0708707	-1.46412	0.0715802	0.756516	1123
APOBEC3B	-0.173569	-0.0708594	-1.46389	0.0716121	0.756516	1124
EEF1AKNMT	-0.173562	-0.0708565	-1.46383	0.0716204	0.756516	1125
CAST	-0.173539	-0.0708469	-1.46363	0.0716472	0.756516	1126
SLC34A1	-0.17334	-0.0707657	-1.46195	0.071877	0.75764	1127
FRMPD4	-0.17329	-0.0707454	-1.46153	0.0719344	0.75764	1128
NPS	-0.17328	-0.0707411	-1.46145	0.0719466	0.75764	1129
IFI27	-0.173276	-0.0707398	-1.46142	0.0719502	0.75764	1130
DDIT4	-0.17326	-0.070733	-1.46128	0.0719695	0.75764	1131
NFKB1	-0.173249	-0.0707287	-1.46119	0.0719817	0.75764	1132
DYRK1B	-0.173161	-0.0706928	-1.46045	0.0720836	0.758278	1133
CLDN3	-0.173133	-0.0706812	-1.46021	0.0721165	0.758356	1134
KPTN	-0.173119	-0.0706757	-1.46009	0.0721321	0.758356	1135
BAX	-0.172997	-0.0706257	-1.45906	0.0722739	0.758766	1136
EDA	-0.172972	-0.0706157	-1.45886	0.0723025	0.758766	1137
TNRC6B	-0.172929	-0.0705978	-1.45849	0.0723534	0.758948	1138
BTN2A1	-0.172827	-0.0705564	-1.45763	0.0724713	0.758981	1139
CT45A1	-0.172819	-0.0705533	-1.45757	0.0724802	0.758981	1140
CD163L1	-0.172796	-0.0705437	-1.45737	0.0725074	0.75905	1141
POMT1	-0.172541	-0.0704396	-1.45522	0.0728046	0.760926	1142
TMED9	-0.172526	-0.0704334	-1.45509	0.0728222	0.760926	1143
TMEM63A	-0.172507	-0.0704255	-1.45493	0.0728448	0.760926	1144
ETV1	-0.172487	-0.0704175	-1.45476	0.0728678	0.760926	1145
DNASE1L2	-0.172483	-0.0704158	-1.45473	0.0728727	0.760926	1146
IER5L	-0.172404	-0.0703834	-1.45406	0.0729653	0.761461	1147
ARHGEF28	-0.172381	-0.0703743	-1.45387	0.0729915	0.761461	1148
OMD	-0.172368	-0.070369	-1.45376	0.0730066	0.761461	1149
CASTOR2	-0.172295	-0.070339	-1.45314	0.0730925	0.761744	1150
ARFGAP3	-0.17227	-0.070329	-1.45293	0.0731212	0.761771	1151
AHSP	-0.172226	-0.0703111	-1.45256	0.0731727	0.761899	1152
TCN2	-0.172198	-0.0702996	-1.45232	0.0732058	0.761908	1153
IFT22	-0.172189	-0.0702957	-1.45224	0.0732169	0.761908	1154
KIAA1217	-0.172147	-0.0702787	-1.45189	0.0732656	0.761908	1155
TESMIN	-0.172041	-0.0702355	-1.451	0.0733899	0.76232	1156
PPP1R3B	-0.171891	-0.070174	-1.44973	0.0735668	0.76279	1157
SPATA48	-0.171869	-0.0701653	-1.44955	0.0735919	0.76279	1158
ART3	-0.171853	-0.0701589	-1.44942	0.0736105	0.76279	1159
PFDN4	-0.171807	-0.0701399	-1.44903	0.0736652	0.763007	1160
VWA2	-0.171783	-0.07013	-1.44882	0.0736937	0.763007	1161
GLIS3	-0.171715	-0.0701022	-1.44825	0.073774	0.76324	1162
CLMP	-0.171711	-0.0701007	-1.44822	0.0737783	0.76324	1163
ZNF154	-0.171602	-0.0700564	-1.4473	0.0739065	0.764136	1164
TCEANC2	-0.171492	-0.0700114	-1.44637	0.0740367	0.765113	1165
OPN1SW	-0.171457	-0.0699972	-1.44608	0.0740777	0.765113	1166
ANTXR1	-0.171382	-0.0699665	-1.44544	0.0741667	0.765113	1167
CPXM1	-0.171338	-0.0699485	-1.44507	0.0742189	0.765113	1168
SIRT3	-0.171266	-0.0699189	-1.44446	0.0743047	0.765113	1169
ZNF157	-0.171251	-0.0699128	-1.44433	0.0743225	0.765113	1170
GNGT2	-0.171239	-0.0699081	-1.44424	0.0743361	0.765113	1171
SOX8	-0.171212	-0.069897	-1.44401	0.0743685	0.765113	1172
NTNG1	-0.171206	-0.0698948	-1.44396	0.074375	0.765113	1173
GALNT13	-0.171163	-0.0698771	-1.4436	0.0744262	0.765116	1174
TVP23A	-0.171079	-0.0698427	-1.44288	0.0745264	0.765116	1175
RUFY3	-0.170976	-0.0698005	-1.44201	0.0746492	0.765116	1176
TMEM217	-0.170971	-0.0697987	-1.44198	0.0746544	0.765116	1177
ANGPTL1	-0.170945	-0.069788	-1.44176	0.0746856	0.765116	1178
C1orf53	-0.170936	-0.0697842	-1.44168	0.0746966	0.765116	1179
DRICH1	-0.170925	-0.06978	-1.44159	0.0747091	0.765116	1180
ATAD3C	-0.170918	-0.0697768	-1.44152	0.0747183	0.765116	1181
OPTC	-0.170909	-0.0697733	-1.44145	0.0747286	0.765116	1182
FIBCD1	-0.170832	-0.0697417	-1.4408	0.0748207	0.765563	1183
UMODL1	-0.170826	-0.0697396	-1.44075	0.074827	0.765563	1184
PCNT	-0.17082	-0.0697369	-1.4407	0.0748346	0.765563	1185
TGFBI	-0.170737	-0.0697033	-1.44001	0.074933	0.76612	1186
AKT1S1	-0.17073	-0.0697	-1.43994	0.0749424	0.76612	1187
RASL11A	-0.170665	-0.0696736	-1.43939	0.0750196	0.766347	1188
RASAL2	-0.170534	-0.0696202	-1.43829	0.0751761	0.766347	1189
KRTAP21-3	-0.170529	-0.0696182	-1.43825	0.0751818	0.766347	1190
ASMTL	-0.170526	-0.069617	-1.43822	0.0751855	0.766347	1191
PRSS37	-0.170518	-0.0696137	-1.43815	0.0751952	0.766347	1192
NBEAL1	-0.170433	-0.0695789	-1.43744	0.0752971	0.766419	1193
GABRR1	-0.170431	-0.0695782	-1.43742	0.0752992	0.766419	1194
RMDN3	-0.170419	-0.0695731	-1.43732	0.0753141	0.766419	1195
MDFI	-0.170398	-0.0695648	-1.43714	0.0753384	0.766419	1196
SLC6A12	-0.170338	-0.06954	-1.43663	0.0754112	0.766774	1197
SDK1	-0.170307	-0.0695276	-1.43638	0.0754476	0.766797	1198
TCTN2	-0.170274	-0.0695142	-1.4361	0.0754871	0.766797	1199
CCDC180	-0.170213	-0.0694891	-1.43558	0.0755608	0.766797	1200
SERPINE2	-0.170202	-0.0694848	-1.43549	0.0755736	0.766797	1201
ZFP64	-0.170183	-0.0694769	-1.43533	0.0755967	0.766797	1202
TTC21B	-0.170033	-0.0694156	-1.43406	0.0757773	0.767192	1203
ABHD4	-0.170026	-0.0694127	-1.434	0.0757857	0.767192	1204
TCL1A	-0.169986	-0.0693966	-1.43367	0.0758334	0.767197	1205
PIWIL3	-0.169902	-0.0693621	-1.43296	0.0759351	0.767649	1206
CDH4	-0.169841	-0.0693374	-1.43245	0.076008	0.767748	1207
KIR3DL3	-0.169823	-0.0693298	-1.43229	0.0760305	0.767748	1208
NAGPA	-0.169807	-0.0693235	-1.43216	0.0760491	0.767748	1209
PMS2	-0.169648	-0.0692584	-1.43081	0.0762418	0.768448	1210
NLRP12	-0.169578	-0.06923	-1.43023	0.0763259	0.768673	1211
NFKBID	-0.169559	-0.069222	-1.43006	0.0763496	0.768673	1212
RALGAPA2	-0.169482	-0.0691907	-1.42942	0.0764424	0.768977	1213
ANKRD37	-0.169419	-0.0691652	-1.42889	0.076518	0.769527	1214
CCDC57	-0.169355	-0.0691387	-1.42834	0.0765967	0.770092	1215
XAGE1B	-0.169317	-0.0691235	-1.42803	0.0766419	0.770092	1216
TMEM220	-0.169313	-0.0691218	-1.42799	0.076647	0.770092	1217
SLC34A2	-0.169289	-0.0691121	-1.42779	0.0766758	0.770092	1218
RIPK4	-0.169287	-0.0691111	-1.42777	0.0766787	0.770092	1219
SLC32A1	-0.169203	-0.0690768	-1.42706	0.0767809	0.770505	1220
BHLHE40	-0.16918	-0.0690673	-1.42687	0.076809	0.770505	1221
TFF1	-0.169072	-0.0690233	-1.42596	0.0769404	0.770505	1222
ELFN1	-0.169062	-0.0690195	-1.42588	0.0769517	0.770505	1223
INPP5F	-0.169007	-0.0689968	-1.42541	0.0770193	0.770505	1224
SLC52A3	-0.168995	-0.068992	-1.42531	0.0770337	0.770505	1225
ZNF850	-0.168952	-0.0689745	-1.42495	0.0770858	0.770541	1226
B3GNT7	-0.168941	-0.0689697	-1.42485	0.0771002	0.770541	1227
NME9	-0.16891	-0.0689574	-1.4246	0.0771369	0.770561	1228
CNGA3	-0.168782	-0.068905	-1.42351	0.0772936	0.771218	1229
ATRAID	-0.16875	-0.0688921	-1.42325	0.0773323	0.771395	1230
PTCHD4	-0.168712	-0.0688765	-1.42292	0.077379	0.771444	1231
NDUFB8	-0.168608	-0.0688338	-1.42204	0.0775068	0.771839	1232
ZNF521	-0.168581	-0.068823	-1.42182	0.0775393	0.771839	1233
HIBADH	-0.168517	-0.0687969	-1.42128	0.0776177	0.771839	1234
CAPN15	-0.168515	-0.0687961	-1.42126	0.0776202	0.771839	1235
SLC11A1	-0.168509	-0.0687933	-1.42121	0.0776283	0.771839	1236
PIP5KL1	-0.16841	-0.0687529	-1.42037	0.0777497	0.77255	1237
SYT1	-0.168325	-0.0687184	-1.41966	0.0778535	0.772847	1238
ASMT	-0.168324	-0.0687179	-1.41965	0.077855	0.772847	1239
FMO2	-0.168321	-0.0687166	-1.41962	0.0778588	0.772847	1240
UBE3C	-0.168299	-0.0687078	-1.41944	0.0778854	0.772847	1241
GPR152	-0.168256	-0.0686902	-1.41908	0.0779385	0.772847	1242
LYRM9	-0.168251	-0.0686881	-1.41903	0.0779447	0.772847	1243
OR52E4	-0.168221	-0.0686759	-1.41878	0.0779816	0.772847	1244
TRPA1	-0.168151	-0.0686472	-1.41819	0.078068	0.773287	1245
ZNHIT1	-0.1681	-0.0686266	-1.41776	0.0781301	0.77356	1246
GABPB2	-0.168062	-0.068611	-1.41744	0.0781773	0.77356	1247
LMO1	-0.16804	-0.0686019	-1.41725	0.0782047	0.7736	1248
MIER1	-0.167839	-0.06852	-1.41556	0.0784522	0.775424	1249
ETV6	-0.167774	-0.0684936	-1.41501	0.0785321	0.775578	1250
HSH2D	-0.167734	-0.0684772	-1.41468	0.0785818	0.775578	1251
ABCC11	-0.167733	-0.0684766	-1.41466	0.0785838	0.775578	1252
CHD9	-0.167643	-0.06844	-1.41391	0.0786944	0.775578	1253
NR2E1	-0.167642	-0.0684398	-1.4139	0.0786953	0.775578	1254
VAMP8	-0.167604	-0.068424	-1.41358	0.0787432	0.775578	1255
SHF	-0.16759	-0.0684183	-1.41346	0.0787606	0.775578	1256
CCDC112	-0.167554	-0.0684037	-1.41316	0.0788049	0.775578	1257
ZXDB	-0.167526	-0.0683923	-1.41292	0.0788395	0.775711	1258
FBXW12	-0.167505	-0.0683835	-1.41274	0.0788661	0.775766	1259
SLC13A1	-0.167413	-0.0683459	-1.41196	0.0789804	0.776033	1260
PYGM	-0.167104	-0.06822	-1.40936	0.079364	0.776512	1261
TMEM74B	-0.167101	-0.0682187	-1.40933	0.0793682	0.776512	1262
SEC61A2	-0.167061	-0.0682024	-1.409	0.0794178	0.776512	1263
BRAP	-0.167011	-0.0681818	-1.40857	0.0794808	0.776831	1264
PREX1	-0.166885	-0.0681307	-1.40752	0.079637	0.777532	1265
OR11H6	-0.16686	-0.0681204	-1.4073	0.0796685	0.777624	1266
ZBED4	-0.166844	-0.0681139	-1.40717	0.0796886	0.777624	1267
QDPR	-0.166668	-0.0680418	-1.40568	0.0799094	0.778725	1268
L3MBTL1	-0.166631	-0.0680268	-1.40537	0.0799556	0.778725	1269
SMPD1	-0.166619	-0.0680219	-1.40527	0.0799706	0.778725	1270
HSPBP1	-0.166584	-0.0680077	-1.40498	0.0800141	0.778774	1271
EVL	-0.166451	-0.0679533	-1.40385	0.0801813	0.779601	1272
MRGPRF	-0.166226	-0.0678617	-1.40196	0.0804637	0.780993	1273
CTXN1	-0.166143	-0.0678275	-1.40125	0.080569	0.780993	1274
KLRC4	-0.166054	-0.0677911	-1.4005	0.0806816	0.780993	1275
CST7	-0.166023	-0.0677786	-1.40024	0.0807204	0.780993	1276
ACAT2	-0.165985	-0.067763	-1.39992	0.0807684	0.780993	1277
SLC4A2	-0.165926	-0.0677389	-1.39942	0.080843	0.780993	1278
C5AR2	-0.165923	-0.0677378	-1.3994	0.0808465	0.780993	1279
GNAS	-0.165889	-0.0677238	-1.39911	0.0808899	0.780993	1280
SRI	-0.165868	-0.0677152	-1.39893	0.0809165	0.780993	1281
CDK5R1	-0.165848	-0.0677073	-1.39877	0.080941	0.780993	1282
NUGGC	-0.165848	-0.0677072	-1.39877	0.0809413	0.780993	1283
STXBP5L	-0.165793	-0.0676847	-1.3983	0.081011	0.780993	1284
AIF1	-0.165789	-0.0676831	-1.39827	0.0810159	0.780993	1285
FBXO30	-0.165782	-0.06768	-1.39821	0.0810255	0.780993	1286
SMCP	-0.165778	-0.0676788	-1.39818	0.0810294	0.780993	1287
RASGRF1	-0.165763	-0.0676726	-1.39805	0.0810485	0.780993	1288
RBP1	-0.16572	-0.067655	-1.39769	0.081103	0.780993	1289
ADH1B	-0.165712	-0.0676516	-1.39762	0.0811138	0.780993	1290
IGSF9	-0.16571	-0.0676509	-1.39761	0.0811157	0.780993	1291
LEAP2	-0.165692	-0.0676435	-1.39745	0.0811389	0.781012	1292
CLN3	-0.165645	-0.0676243	-1.39706	0.0811985	0.781024	1293
EPS8L1	-0.165642	-0.0676232	-1.39703	0.0812018	0.781024	1294
C1orf112	-0.165641	-0.0676226	-1.39702	0.0812037	0.781024	1295
CBLN2	-0.165561	-0.0675901	-1.39635	0.0813048	0.781792	1296
NT5C3A	-0.165375	-0.0675139	-1.39477	0.0815419	0.783099	1297
GSTM5	-0.165282	-0.067476	-1.39399	0.08166	0.783099	1298
TNFSF12-TNFSF13	-0.165279	-0.067475	-1.39397	0.0816632	0.783099	1299
SNAP29	-0.165265	-0.0674693	-1.39385	0.0816809	0.783099	1300
RNF34	-0.16525	-0.0674631	-1.39373	0.0817003	0.783099	1301
IGFBPL1	-0.16525	-0.0674629	-1.39372	0.081701	0.783099	1302
UBXN11	-0.16519	-0.0674386	-1.39322	0.0817768	0.783099	1303
E2F4	-0.165142	-0.0674191	-1.39282	0.0818377	0.783099	1304
LRRC37A3	-0.165141	-0.0674187	-1.39281	0.0818391	0.783099	1305
ZSCAN22	-0.16514	-0.0674182	-1.3928	0.0818403	0.783099	1306
TOMM6	-0.16513	-0.067414	-1.39271	0.0818535	0.783099	1307
GPER1	-0.165123	-0.0674111	-1.39265	0.0818627	0.783099	1308
PAPPA	-0.165112	-0.0674066	-1.39256	0.0818769	0.783099	1309
GLRX2	-0.1651	-0.0674016	-1.39245	0.0818924	0.783099	1310
RASGEF1A	-0.16509	-0.0673977	-1.39238	0.0819044	0.783099	1311
PLEKHA5	-0.165035	-0.0673753	-1.39191	0.0819748	0.783099	1312
GPC1	-0.164996	-0.0673592	-1.39158	0.0820249	0.783099	1313
COL13A1	-0.164987	-0.0673556	-1.3915	0.0820363	0.783099	1314
MB	-0.164936	-0.0673348	-1.39107	0.0821015	0.783518	1315
LINGO3	-0.164798	-0.0672785	-1.38991	0.082278	0.783702	1316
HLA-DQA2	-0.164734	-0.0672522	-1.38937	0.0823603	0.783831	1317
SERPINB11	-0.164664	-0.0672236	-1.38878	0.0824502	0.784346	1318
ZNF654	-0.164652	-0.0672188	-1.38868	0.0824652	0.784346	1319
AURKC	-0.164566	-0.0671836	-1.38795	0.0825758	0.785195	1320
C1orf194	-0.164532	-0.06717	-1.38767	0.0826186	0.785399	1321
SLC30A4	-0.164486	-0.0671512	-1.38728	0.0826778	0.785759	1322
PRORY	-0.164468	-0.0671437	-1.38713	0.0827015	0.785782	1323
MCM8	-0.164284	-0.0670687	-1.38558	0.082938	0.787172	1324
MAN2B1	-0.164271	-0.0670634	-1.38547	0.0829547	0.787172	1325
ANXA8	-0.164204	-0.0670362	-1.38491	0.0830407	0.787283	1326
MYLK4	-0.164113	-0.066999	-1.38414	0.0831582	0.787697	1327
CYP11B1	-0.164112	-0.0669985	-1.38413	0.0831598	0.787697	1328
GPA33	-0.164094	-0.066991	-1.38397	0.0831835	0.787719	1329
MAPK4	-0.164016	-0.0669591	-1.38331	0.0832845	0.78791	1330
KIF3C	-0.16399	-0.0669486	-1.3831	0.0833176	0.787975	1331
MSH2	-0.163911	-0.0669162	-1.38243	0.0834202	0.788264	1332
POU3F4	-0.163902	-0.0669127	-1.38235	0.0834314	0.788264	1333
PCDHGB6	-0.163879	-0.0669034	-1.38216	0.083461	0.788264	1334
FTMT	-0.163867	-0.0668985	-1.38206	0.0834766	0.788264	1335
TNIP2	-0.163792	-0.0668677	-1.38142	0.0835743	0.788558	1336
RNASET2	-0.163744	-0.0668481	-1.38102	0.0836363	0.788558	1337
NIBAN2	-0.163723	-0.0668395	-1.38084	0.0836638	0.788559	1338
MUC3A	-0.163615	-0.0667956	-1.37994	0.0838032	0.789102	1339
TNXB	-0.1636	-0.0667895	-1.37981	0.0838226	0.789102	1340
SCIN	-0.163437	-0.0667231	-1.37844	0.0840343	0.790513	1341
BFSP1	-0.16339	-0.0667036	-1.37804	0.0840961	0.790869	1342
PLEKHA6	-0.163364	-0.0666933	-1.37782	0.0841293	0.790978	1343
MRGPRG	-0.163323	-0.0666764	-1.37747	0.0841831	0.791081	1344
BPNT1	-0.163215	-0.0666324	-1.37656	0.0843236	0.791468	1345
KATNA1	-0.163206	-0.0666286	-1.37649	0.0843358	0.791468	1346
CCDC146	-0.163134	-0.0665992	-1.37588	0.0844298	0.791468	1347
SLC38A5	-0.163107	-0.0665884	-1.37565	0.0844644	0.791468	1348
MRNIP	-0.16309	-0.0665812	-1.37551	0.0844873	0.791468	1349
ARSL	-0.163086	-0.0665798	-1.37548	0.0844919	0.791468	1350
SLC5A11	-0.162984	-0.0665378	-1.37461	0.0846264	0.792398	1351
TGFB1	-0.162937	-0.0665187	-1.37421	0.0846876	0.792398	1352
CEP78	-0.162936	-0.0665182	-1.3742	0.0846892	0.792398	1353
TXNDC5	-0.162908	-0.0665069	-1.37397	0.0847254	0.792536	1354
NSD2	-0.162848	-0.0664824	-1.37347	0.0848039	0.793068	1355
FAM3B	-0.162821	-0.0664713	-1.37323	0.0848397	0.793176	1356
KRTCAP3	-0.162706	-0.0664244	-1.37227	0.0849902	0.793601	1357
RBBP8NL	-0.162657	-0.0664045	-1.37186	0.0850542	0.793762	1358
SPATA45	-0.162646	-0.0664001	-1.37176	0.0850683	0.793762	1359
CHD1	-0.162644	-0.0663989	-1.37174	0.0850721	0.793762	1360
ZC3H10	-0.162604	-0.0663827	-1.3714	0.0851245	0.793897	1361
DMKN	-0.162597	-0.06638	-1.37135	0.0851331	0.793897	1362
OLIG2	-0.162581	-0.0663735	-1.37122	0.0851539	0.793897	1363
SLC24A2	-0.162542	-0.0663576	-1.37089	0.0852052	0.793897	1364
PXK	-0.162477	-0.066331	-1.37034	0.0852909	0.794119	1365
SMUG1	-0.16246	-0.0663239	-1.37019	0.0853139	0.794119	1366
SOX18	-0.162427	-0.0663105	-1.36991	0.0853568	0.794119	1367
BCKDK	-0.162425	-0.0663099	-1.3699	0.0853589	0.794119	1368
LGALS7	-0.162391	-0.0662959	-1.36961	0.0854041	0.794131	1369
NOX3	-0.162325	-0.066269	-1.36906	0.085491	0.794131	1370
STK32C	-0.1623	-0.0662586	-1.36884	0.0855243	0.794131	1371
C9orf116	-0.162287	-0.0662536	-1.36874	0.0855407	0.794131	1372
MAP4K3	-0.162257	-0.0662411	-1.36848	0.0855811	0.794131	1373
SAMD10	-0.162208	-0.0662213	-1.36807	0.085645	0.794131	1374
AKAP7	-0.162206	-0.0662202	-1.36805	0.0856484	0.794131	1375
AKAP1	-0.162111	-0.0661817	-1.36725	0.0857731	0.794131	1376
TLR9	-0.162107	-0.0661801	-1.36722	0.0857782	0.794131	1377
PLAC9	-0.162076	-0.0661674	-1.36696	0.0858194	0.794131	1378
FGF22	-0.162067	-0.0661635	-1.36688	0.0858319	0.794131	1379
C4orf36	-0.162052	-0.0661574	-1.36675	0.0858519	0.794131	1380
CCDC125	-0.162044	-0.066154	-1.36668	0.0858626	0.794131	1381
OTUD3	-0.161994	-0.0661339	-1.36626	0.0859279	0.794131	1382
OR5V1	-0.161991	-0.0661324	-1.36623	0.0859328	0.794131	1383
KRTAP20-1	-0.161947	-0.0661148	-1.36587	0.0859899	0.794131	1384
UNG	-0.161941	-0.066112	-1.36581	0.085999	0.794131	1385
NAXE	-0.16193	-0.0661074	-1.36572	0.0860136	0.794131	1386
SHANK1	-0.161913	-0.0661007	-1.36558	0.0860356	0.794131	1387
SLC9A3R1	-0.16191	-0.0660996	-1.36556	0.0860392	0.794131	1388
ALG3	-0.161905	-0.0660975	-1.36551	0.0860459	0.794131	1389
CBLL2	-0.161885	-0.0660891	-1.36534	0.0860732	0.794131	1390
SULT1B1	-0.161871	-0.0660834	-1.36522	0.0860917	0.794131	1391
MYH14	-0.161863	-0.0660804	-1.36516	0.0861013	0.794131	1392
IL2RB	-0.161859	-0.0660788	-1.36513	0.0861064	0.794131	1393
MINDY4	-0.161826	-0.0660651	-1.36484	0.0861509	0.794131	1394
ALG9	-0.161821	-0.0660633	-1.36481	0.0861569	0.794131	1395
PRAF2	-0.1618	-0.0660547	-1.36463	0.086185	0.794131	1396
ZBTB37	-0.161769	-0.066042	-1.36437	0.0862262	0.794131	1397
RRAS	-0.161722	-0.0660229	-1.36397	0.0862882	0.794131	1398
CSN1S1	-0.161706	-0.0660161	-1.36383	0.0863103	0.794131	1399
PRSS3	-0.161703	-0.066015	-1.36381	0.0863139	0.794131	1400
ZNF681	-0.16169	-0.0660098	-1.3637	0.0863309	0.794131	1401
KDM4A	-0.161647	-0.065992	-1.36333	0.0863887	0.794131	1402
SYT14	-0.161619	-0.0659805	-1.3631	0.086426	0.794131	1403
SPAG7	-0.161585	-0.0659669	-1.36281	0.0864705	0.794131	1404
ID4	-0.161561	-0.0659571	-1.36261	0.0865023	0.794141	1405
CHTF18	-0.161548	-0.0659518	-1.3625	0.0865195	0.794141	1406
TCERG1L	-0.161536	-0.0659467	-1.3624	0.0865363	0.794141	1407
ZFP36L1	-0.161513	-0.0659375	-1.36221	0.0865663	0.794189	1408
MGAT4A	-0.161449	-0.0659114	-1.36167	0.0866512	0.794189	1409
CXorf21	-0.161439	-0.065907	-1.36158	0.0866656	0.794189	1410
OR51E1	-0.161394	-0.0658888	-1.3612	0.0867248	0.794189	1411
PAX2	-0.161391	-0.0658876	-1.36118	0.0867289	0.794189	1412
KCTD6	-0.161384	-0.0658848	-1.36112	0.0867381	0.794189	1413
MMP20	-0.161357	-0.0658738	-1.36089	0.0867739	0.794189	1414
NANOS1	-0.161279	-0.0658418	-1.36023	0.0868784	0.794228	1415
MOGAT1	-0.161269	-0.065838	-1.36015	0.086891	0.794228	1416
TARBP1	-0.161218	-0.0658171	-1.35972	0.0869593	0.794323	1417
TFAP2C	-0.161184	-0.0658031	-1.35943	0.0870051	0.794323	1418
SLC6A15	-0.161122	-0.0657778	-1.35891	0.0870879	0.794415	1419
ADRA2A	-0.161116	-0.0657754	-1.35886	0.0870957	0.794415	1420
ATP2C1	-0.161106	-0.0657711	-1.35877	0.0871097	0.794415	1421
SULT1A2	-0.161015	-0.065734	-1.358	0.0872312	0.794741	1422
GTPBP2	-0.160965	-0.0657137	-1.35758	0.0872979	0.794741	1423
ADAM30	-0.160957	-0.0657102	-1.35751	0.0873092	0.794741	1424
KCTD13	-0.160937	-0.0657022	-1.35735	0.0873356	0.794741	1425
MYO1C	-0.160895	-0.0656851	-1.35699	0.0873917	0.794859	1426
NDE1	-0.160869	-0.0656747	-1.35678	0.0874259	0.794908	1427
FKBP15	-0.160859	-0.0656703	-1.35669	0.0874403	0.794908	1428
NPFFR2	-0.160785	-0.0656403	-1.35607	0.0875389	0.795481	1429
SDF2L1	-0.160763	-0.0656314	-1.35588	0.0875681	0.795481	1430
HOXB9	-0.160702	-0.0656063	-1.35537	0.0876505	0.795836	1431
CHCHD5	-0.160584	-0.0655582	-1.35437	0.087809	0.796293	1432
ADGRE3	-0.160534	-0.0655379	-1.35395	0.0878759	0.796293	1433
G3BP2	-0.160515	-0.0655301	-1.35379	0.0879013	0.796293	1434
EPHB3	-0.160502	-0.0655248	-1.35368	0.087919	0.796293	1435
FAM184B	-0.160448	-0.0655026	-1.35322	0.0879922	0.796293	1436
KCNG4	-0.160424	-0.0654929	-1.35302	0.0880241	0.796293	1437
SNX4	-0.160358	-0.0654659	-1.35247	0.0881132	0.796811	1438
AGRP	-0.160162	-0.0653857	-1.35081	0.0883785	0.798508	1439
NAGS	-0.16005	-0.0653401	-1.34987	0.0885295	0.799284	1440
ITIH1	-0.16001	-0.0653239	-1.34953	0.0885833	0.799377	1441
ACTL7A	-0.159962	-0.0653042	-1.34912	0.0886486	0.799575	1442
HEATR5B	-0.159903	-0.0652801	-1.34863	0.0887283	0.79965	1443
LBHD1	-0.159899	-0.0652785	-1.34859	0.0887337	0.79965	1444
TIMP3	-0.159892	-0.0652755	-1.34853	0.0887439	0.79965	1445
CFHR3	-0.159849	-0.0652583	-1.34818	0.088801	0.799774	1446
GPR61	-0.159775	-0.0652278	-1.34755	0.0889021	0.799902	1447
TNFAIP8L3	-0.159754	-0.0652193	-1.34737	0.0889304	0.79996	1448
COLEC11	-0.159707	-0.0651999	-1.34697	0.0889948	0.799992	1449
DNAAF4	-0.159631	-0.0651693	-1.34634	0.089097	0.799992	1450
ZNF302	-0.159624	-0.0651661	-1.34627	0.0891076	0.799992	1451
ARVCF	-0.159554	-0.0651377	-1.34568	0.0892021	0.800225	1452
ASAH2B	-0.159547	-0.0651349	-1.34563	0.0892114	0.800225	1453
CLEC14A	-0.159455	-0.0650971	-1.34485	0.0893373	0.800297	1454
SETMAR	-0.159438	-0.0650901	-1.3447	0.0893608	0.800313	1455
CENPB	-0.159395	-0.0650729	-1.34435	0.0894184	0.800634	1456
OXGR1	-0.15937	-0.0650627	-1.34414	0.0894523	0.800653	1457
LARP4B	-0.159131	-0.064965	-1.34212	0.089779	0.800653	1458
HERC5	-0.159124	-0.0649622	-1.34206	0.0897883	0.800653	1459
PAM	-0.159118	-0.0649595	-1.342	0.0897974	0.800653	1460
IL6ST	-0.15911	-0.0649562	-1.34193	0.0898085	0.800653	1461
C22orf42	-0.15907	-0.0649403	-1.34161	0.089862	0.800653	1462
NFIL3	-0.159063	-0.0649371	-1.34154	0.0898725	0.800653	1463
EPO	-0.159035	-0.0649259	-1.34131	0.0899099	0.800653	1464
SLC16A12	-0.159	-0.0649116	-1.34101	0.0899581	0.800653	1465
CAV1	-0.158992	-0.0649081	-1.34094	0.0899697	0.800653	1466
CEACAM20	-0.158977	-0.0649022	-1.34082	0.0899897	0.800653	1467
CCM2L	-0.158942	-0.0648879	-1.34052	0.0900374	0.800653	1468
RPRD1A	-0.158896	-0.0648689	-1.34013	0.0901013	0.800653	1469
UBE2E3	-0.158886	-0.064865	-1.34005	0.0901143	0.800653	1470
SMARCAL1	-0.158885	-0.0648645	-1.34004	0.090116	0.800653	1471
STRA6	-0.158859	-0.064854	-1.33982	0.0901512	0.800653	1472
FATE1	-0.158847	-0.0648488	-1.33972	0.0901687	0.800653	1473
EPPIN	-0.158837	-0.064845	-1.33964	0.0901816	0.800653	1474
H3C6	-0.158799	-0.0648293	-1.33931	0.0902342	0.800927	1475
ACSM3	-0.158729	-0.0648009	-1.33873	0.0903299	0.801452	1476
FUT5	-0.158656	-0.0647709	-1.33811	0.0904307	0.801781	1477
DEPP1	-0.158649	-0.0647681	-1.33805	0.0904403	0.801781	1478
DCAF6	-0.158607	-0.064751	-1.3377	0.0904979	0.801781	1479
OCM2	-0.158522	-0.0647163	-1.33698	0.0906149	0.80221	1480
CLEC1A	-0.158448	-0.0646861	-1.33635	0.0907168	0.802676	1481
C1orf141	-0.158433	-0.0646802	-1.33623	0.0907366	0.802676	1482
CARM1	-0.158366	-0.0646526	-1.33566	0.0908296	0.803032	1483
SRY	-0.158315	-0.0646317	-1.33523	0.0909002	0.803032	1484
SERPINE3	-0.158205	-0.064587	-1.33431	0.0910514	0.8036	1485
PPP6R1	-0.158186	-0.0645793	-1.33415	0.0910774	0.8036	1486
IL17B	-0.158167	-0.0645714	-1.33399	0.0911043	0.8036	1487
SERPINE1	-0.158146	-0.0645629	-1.33381	0.091133	0.8036	1488
RANBP6	-0.158131	-0.0645568	-1.33368	0.0911539	0.8036	1489
CLEC18A	-0.158093	-0.0645413	-1.33336	0.0912063	0.8036	1490
COQ8A	-0.158077	-0.0645348	-1.33323	0.0912283	0.8036	1491
OR2AT4	-0.158025	-0.0645136	-1.33279	0.0913	0.8036	1492
PTPRH	-0.158015	-0.0645095	-1.33271	0.0913139	0.8036	1493
SDHAF3	-0.157981	-0.0644954	-1.33242	0.0913618	0.8036	1494
WIF1	-0.157975	-0.0644929	-1.33236	0.0913703	0.8036	1495
IGFL3	-0.157905	-0.0644646	-1.33178	0.0914664	0.8036	1496
DEFB4A	-0.157847	-0.0644409	-1.33129	0.0915469	0.8036	1497
COL23A1	-0.15784	-0.064438	-1.33123	0.0915567	0.8036	1498
ABCG4	-0.157821	-0.06443	-1.33106	0.091584	0.8036	1499
ABCC12	-0.157817	-0.0644285	-1.33103	0.0915892	0.8036	1500
LMCD1	-0.157793	-0.0644185	-1.33083	0.0916229	0.8036	1501
ODAM	-0.157775	-0.0644112	-1.33068	0.0916478	0.8036	1502
NCR3LG1	-0.157756	-0.0644036	-1.33052	0.0916737	0.8036	1503
PRAG1	-0.157747	-0.0643999	-1.33044	0.0916861	0.8036	1504
ARHGAP17	-0.157705	-0.0643827	-1.33009	0.0917449	0.8036	1505
KIF6	-0.157701	-0.064381	-1.33005	0.0917505	0.8036	1506
STX7	-0.157697	-0.0643796	-1.33002	0.0917553	0.8036	1507
FMO3	-0.157694	-0.0643783	-1.33	0.0917598	0.8036	1508
TRAPPC3L	-0.157671	-0.064369	-1.3298	0.0917914	0.8036	1509
MAP3K6	-0.157664	-0.0643661	-1.32974	0.0918013	0.8036	1510
VIL1	-0.157593	-0.064337	-1.32914	0.0919003	0.803833	1511
FAM219A	-0.157579	-0.0643313	-1.32903	0.0919198	0.803833	1512
RABGAP1	-0.15757	-0.0643278	-1.32895	0.0919317	0.803833	1513
SFXN1	-0.157535	-0.0643134	-1.32866	0.0919807	0.803833	1514
SPOCK1	-0.157495	-0.064297	-1.32832	0.0920367	0.803853	1515
PROKR2	-0.15749	-0.0642949	-1.32827	0.0920438	0.803853	1516
PLEKHB1	-0.157366	-0.0642445	-1.32723	0.0922161	0.804452	1517
FBXO47	-0.157346	-0.0642361	-1.32706	0.0922447	0.804452	1518
ANKRD1	-0.157345	-0.0642359	-1.32705	0.0922454	0.804452	1519
SLC43A3	-0.157343	-0.064235	-1.32704	0.0922483	0.804452	1520
F8A1	-0.157322	-0.0642266	-1.32686	0.0922771	0.804513	1521
PPP2R3A	-0.157254	-0.0641986	-1.32628	0.0923729	0.804861	1522
ZNF524	-0.157227	-0.0641876	-1.32606	0.0924104	0.804861	1523
ANKRD17	-0.157204	-0.0641784	-1.32587	0.0924421	0.804861	1524
ZNF800	-0.157186	-0.0641708	-1.32571	0.092468	0.804861	1525
DHDH	-0.157153	-0.0641574	-1.32543	0.0925137	0.804861	1526
EMILIN1	-0.157077	-0.0641265	-1.32479	0.0926197	0.805376	1527
FBXL16	-0.157072	-0.0641244	-1.32475	0.0926269	0.805376	1528
EPS8	-0.157034	-0.064109	-1.32443	0.0926795	0.805542	1529
TMTC4	-0.156997	-0.0640936	-1.32411	0.0927325	0.805812	1530
PGAP2	-0.156967	-0.0640816	-1.32387	0.0927736	0.805819	1531
THEM5	-0.156938	-0.0640695	-1.32362	0.0928153	0.805819	1532
RASA4B	-0.156805	-0.0640154	-1.3225	0.093001	0.807192	1533
SYDE2	-0.156737	-0.0639874	-1.32192	0.0930972	0.807542	1534
CD164L2	-0.156597	-0.0639303	-1.32074	0.0932939	0.808211	1535
KPNA1	-0.156505	-0.0638931	-1.31997	0.0934221	0.808476	1536
ARL6	-0.156498	-0.0638899	-1.31991	0.093433	0.808476	1537
ZNF146	-0.156442	-0.0638674	-1.31944	0.0935109	0.808773	1538
GJA1	-0.156428	-0.0638616	-1.31932	0.0935309	0.808773	1539
C3orf84	-0.156412	-0.0638547	-1.31918	0.0935545	0.808773	1540
SYNPR	-0.15641	-0.0638542	-1.31917	0.0935565	0.808773	1541
BCHE	-0.156379	-0.0638415	-1.31891	0.0936003	0.808908	1542
IL10RA	-0.156315	-0.0638154	-1.31837	0.0936904	0.808981	1543
TASOR	-0.156242	-0.0637854	-1.31775	0.0937941	0.809664	1544
USP53	-0.156203	-0.0637695	-1.31742	0.093849	0.809664	1545
LACRT	-0.156176	-0.0637586	-1.31719	0.0938869	0.809664	1546
PCED1A	-0.156124	-0.0637373	-1.31675	0.0939606	0.809912	1547
FOXP2	-0.156054	-0.0637088	-1.31616	0.0940594	0.809912	1548
LIMK1	-0.156052	-0.063708	-1.31615	0.0940622	0.809912	1549
MGAM	-0.15596	-0.0636703	-1.31537	0.0941927	0.810122	1550
CNIH1	-0.155952	-0.0636672	-1.3153	0.0942038	0.810122	1551
SFMBT1	-0.155944	-0.0636639	-1.31524	0.0942151	0.810122	1552
SORBS3	-0.155876	-0.0636363	-1.31467	0.0943109	0.810617	1553
CMSS1	-0.15587	-0.0636336	-1.31461	0.0943202	0.810617	1554
CDC42EP4	-0.155835	-0.0636195	-1.31432	0.0943693	0.81066	1555
FGA	-0.15576	-0.0635886	-1.31368	0.0944766	0.810976	1556
ZNF765	-0.155735	-0.0635786	-1.31347	0.0945116	0.810976	1557
SUSD2	-0.155731	-0.063577	-1.31344	0.0945172	0.810976	1558
APP	-0.155685	-0.0635582	-1.31305	0.0945823	0.810976	1559
KCNMB4	-0.155605	-0.0635253	-1.31237	0.0946969	0.811378	1560
MYMK	-0.155581	-0.0635157	-1.31218	0.0947304	0.811378	1561
BMP2	-0.155555	-0.0635052	-1.31196	0.0947671	0.811378	1562
TMEM40	-0.15549	-0.0634787	-1.31141	0.0948593	0.811378	1563
IKZF1	-0.155456	-0.0634646	-1.31112	0.0949087	0.811378	1564
CNFN	-0.155433	-0.0634551	-1.31092	0.0949417	0.811378	1565
C6	-0.155378	-0.0634327	-1.31046	0.0950198	0.811378	1566
ARMH4	-0.155369	-0.0634293	-1.31039	0.0950319	0.811378	1567
SLC35D2	-0.155356	-0.0634237	-1.31028	0.0950513	0.811378	1568
SLIT3	-0.155277	-0.0633916	-1.30961	0.0951637	0.811378	1569
FAM98A	-0.155265	-0.0633869	-1.30951	0.0951801	0.811378	1570
CEP112	-0.155127	-0.0633305	-1.30835	0.0953775	0.81219	1571
SPAG4	-0.155123	-0.0633287	-1.30831	0.0953836	0.81219	1572
EOLA2	-0.155012	-0.0632835	-1.30738	0.095542	0.813145	1573
OR4K5	-0.154975	-0.0632682	-1.30706	0.0955958	0.813205	1574
C9orf50	-0.15496	-0.0632622	-1.30694	0.0956169	0.813205	1575
CMA1	-0.154929	-0.0632496	-1.30668	0.095661	0.813218	1576
PRKAR1A	-0.154833	-0.0632101	-1.30586	0.0957996	0.813994	1577
KPRP	-0.154819	-0.0632047	-1.30575	0.0958187	0.813994	1578
PAWR	-0.154752	-0.0631774	-1.30519	0.0959148	0.814059	1579
FEZF1	-0.154704	-0.0631577	-1.30478	0.0959839	0.81422	1580
NFATC1	-0.154693	-0.0631531	-1.30469	0.096	0.81422	1581
PTBP2	-0.154522	-0.0630835	-1.30325	0.0962452	0.814949	1582
STEAP1B	-0.154516	-0.0630808	-1.30319	0.0962546	0.814949	1583
BHLHA15	-0.154449	-0.0630537	-1.30263	0.0963504	0.815126	1584
SERPINI2	-0.154401	-0.063034	-1.30222	0.09642	0.81519	1585
PLAC1	-0.154377	-0.0630241	-1.30202	0.096455	0.81519	1586
LATS1	-0.154367	-0.0630202	-1.30194	0.0964687	0.81519	1587
TMEM185B	-0.154295	-0.0629907	-1.30133	0.0965729	0.815522	1588
RDH10	-0.154261	-0.0629768	-1.30104	0.0966221	0.815738	1589
ROCK1	-0.154106	-0.0629136	-1.29974	0.0968457	0.816692	1590
CSNK1E	-0.154106	-0.0629135	-1.29973	0.096846	0.816692	1591
PLA2G15	-0.154063	-0.062896	-1.29937	0.0969079	0.817026	1592
PAGE2	-0.154	-0.0628702	-1.29884	0.0969994	0.817181	1593
S100A8	-0.153991	-0.0628665	-1.29876	0.0970124	0.817181	1594
LONRF2	-0.153954	-0.0628513	-1.29845	0.0970665	0.817181	1595
GLTPD2	-0.153936	-0.0628441	-1.2983	0.0970919	0.817181	1596
FOXP1	-0.153929	-0.0628414	-1.29824	0.0971017	0.817181	1597
CTSO	-0.153801	-0.0627889	-1.29716	0.0972881	0.817181	1598
INSL4	-0.153742	-0.0627648	-1.29666	0.0973737	0.817181	1599
SORT1	-0.153698	-0.0627468	-1.29629	0.0974376	0.817181	1600
FANCE	-0.153683	-0.0627406	-1.29616	0.0974596	0.817181	1601
SYNGR2	-0.153598	-0.062706	-1.29545	0.0975829	0.81741	1602
HAVCR2	-0.153588	-0.062702	-1.29536	0.0975973	0.81741	1603
PAIP1	-0.153572	-0.0626956	-1.29523	0.0976199	0.817414	1604
SLC12A7	-0.153466	-0.0626523	-1.29434	0.0977741	0.817882	1605
MMP3	-0.153457	-0.0626485	-1.29426	0.0977876	0.817882	1606
UBAC2	-0.153456	-0.0626482	-1.29425	0.0977888	0.817882	1607
LRFN2	-0.15336	-0.062609	-1.29344	0.0979288	0.817882	1608
TMEM204	-0.153341	-0.0626012	-1.29328	0.0979567	0.817882	1609
DPY19L3	-0.153327	-0.0625954	-1.29316	0.0979775	0.817882	1610
SRPX	-0.153285	-0.0625785	-1.29281	0.0980377	0.817882	1611
FMR1NB	-0.15326	-0.0625683	-1.2926	0.0980742	0.817882	1612
CBX6	-0.153192	-0.0625404	-1.29203	0.0981738	0.817882	1613
IDI1	-0.153119	-0.0625108	-1.29141	0.09828	0.817882	1614
H1-10	-0.153036	-0.0624766	-1.29071	0.0984024	0.817882	1615
SPSB1	-0.153029	-0.0624737	-1.29065	0.0984126	0.817882	1616
RASAL3	-0.15302	-0.0624701	-1.29058	0.0984255	0.817882	1617
PNMA3	-0.15298	-0.0624537	-1.29024	0.0984845	0.817882	1618
DMRT3	-0.152934	-0.0624349	-1.28985	0.0985517	0.817948	1619
SPACA5	-0.152907	-0.0624242	-1.28963	0.0985904	0.817948	1620
TRABD2B	-0.15288	-0.062413	-1.28939	0.0986306	0.817948	1621
CCDC102B	-0.152858	-0.0624038	-1.28921	0.0986634	0.817948	1622
COG6	-0.152683	-0.0623326	-1.28773	0.0989192	0.817948	1623
POTEM	-0.152636	-0.0623133	-1.28733	0.0989889	0.817948	1624
RSPH10B	-0.152631	-0.0623115	-1.2873	0.0989953	0.817948	1625
SV2B	-0.152575	-0.0622883	-1.28682	0.0990788	0.817948	1626
MAPK8IP2	-0.152572	-0.0622871	-1.28679	0.0990831	0.817948	1627
PSG8	-0.152556	-0.0622807	-1.28666	0.099106	0.817948	1628
WDR53	-0.15255	-0.0622782	-1.28661	0.0991151	0.817948	1629
MCL1	-0.152517	-0.0622648	-1.28633	0.0991633	0.817948	1630
SLC44A1	-0.152502	-0.0622585	-1.2862	0.099186	0.817948	1631
HDAC8	-0.152472	-0.0622463	-1.28595	0.0992302	0.817948	1632
INPP5E	-0.152464	-0.0622434	-1.28589	0.0992406	0.817948	1633
CATSPERE	-0.152438	-0.0622324	-1.28566	0.0992803	0.817948	1634
NRG3	-0.152434	-0.0622308	-1.28563	0.099286	0.817948	1635
ARID1A	-0.152424	-0.0622268	-1.28555	0.0993005	0.817948	1636
NTM	-0.152409	-0.0622209	-1.28543	0.0993216	0.817948	1637
MAFK	-0.152407	-0.0622198	-1.2854	0.0993257	0.817948	1638
TMC5	-0.152385	-0.0622109	-1.28522	0.0993577	0.817948	1639
SFT2D2	-0.152376	-0.0622073	-1.28515	0.0993706	0.817948	1640
KIAA0319	-0.152375	-0.0622069	-1.28514	0.099372	0.817948	1641
CTDSPL2	-0.152344	-0.0621944	-1.28488	0.0994174	0.818016	1642
ING1	-0.152309	-0.0621798	-1.28458	0.09947	0.818022	1643
KCNE5	-0.152249	-0.0621552	-1.28407	0.0995588	0.818387	1644
PIK3AP1	-0.152156	-0.0621173	-1.28329	0.0996958	0.819007	1645
EGFL6	-0.152132	-0.0621075	-1.28308	0.0997314	0.819007	1646
DOLPP1	-0.152129	-0.0621062	-1.28306	0.0997361	0.819007	1647
TAFA1	-0.152122	-0.0621036	-1.283	0.0997455	0.819007	1648
PRR23D2	-0.152087	-0.0620892	-1.28271	0.0997977	0.819014	1649
VSTM4	-0.152082	-0.0620871	-1.28266	0.0998054	0.819014	1650
FAM53B	-0.15196	-0.0620373	-1.28163	0.0999858	0.819518	1651
ZNF837	-0.151892	-0.0620097	-1.28106	0.100086	0.820156	1652
GSE1	-0.15186	-0.0619966	-1.28079	0.100133	0.820179	1653
BTG4	-0.151842	-0.0619891	-1.28064	0.100161	0.820221	1654
SPHK1	-0.151749	-0.0619514	-1.27986	0.100298	0.82116	1655
COG4	-0.151732	-0.0619443	-1.27971	0.100323	0.821187	1656
LTBP1	-0.151698	-0.0619305	-1.27943	0.100373	0.821398	1657
SEPTIN11	-0.151605	-0.0618926	-1.27864	0.100511	0.821608	1658
PGLS	-0.151602	-0.0618914	-1.27862	0.100516	0.821608	1659
CHN2	-0.151589	-0.0618861	-1.27851	0.100535	0.821608	1660
FUT9	-0.15158	-0.0618822	-1.27843	0.100549	0.821608	1661
SPTLC3	-0.151496	-0.0618479	-1.27772	0.100674	0.82166	1662
TAX1BP3	-0.151455	-0.0618314	-1.27738	0.100734	0.82166	1663
AMELY	-0.151441	-0.0618255	-1.27726	0.100756	0.82166	1664
EML1	-0.151432	-0.0618217	-1.27718	0.10077	0.82166	1665
GRAMD4	-0.151431	-0.0618216	-1.27718	0.10077	0.82166	1666
LMF2	-0.151405	-0.061811	-1.27696	0.100809	0.82166	1667
SMTN	-0.151366	-0.0617948	-1.27662	0.100868	0.82166	1668
MDM4	-0.151344	-0.0617859	-1.27644	0.1009	0.82166	1669
ARPC1B	-0.151307	-0.0617708	-1.27613	0.100955	0.82166	1670
ABHD10	-0.151303	-0.061769	-1.27609	0.100962	0.82166	1671
SLC4A4	-0.151262	-0.0617525	-1.27575	0.101022	0.82166	1672
VIP	-0.151239	-0.0617432	-1.27556	0.101056	0.82166	1673
DDAH1	-0.151183	-0.0617201	-1.27508	0.101141	0.821966	1674
GPR84	-0.151127	-0.0616974	-1.27461	0.101223	0.821966	1675
GRINA	-0.151113	-0.0616917	-1.27449	0.101244	0.821966	1676
SKIDA1	-0.151013	-0.0616506	-1.27364	0.101395	0.822121	1677
C6orf89	-0.150991	-0.061642	-1.27347	0.101426	0.822121	1678
SNX18	-0.150989	-0.0616411	-1.27345	0.101429	0.822121	1679
RAC1	-0.150975	-0.0616354	-1.27333	0.10145	0.822121	1680
ZNF562	-0.150928	-0.0616159	-1.27293	0.101522	0.822121	1681
TRIM63	-0.15088	-0.0615965	-1.27253	0.101593	0.822121	1682
IGBP1	-0.150869	-0.0615919	-1.27243	0.10161	0.822121	1683
LMAN1L	-0.150853	-0.0615853	-1.2723	0.101634	0.822121	1684
STAM	-0.150848	-0.0615836	-1.27226	0.101641	0.822121	1685
NRG1	-0.150844	-0.061582	-1.27223	0.101646	0.822121	1686
KCNK17	-0.150777	-0.0615546	-1.27166	0.101747	0.822198	1687
ZNF517	-0.15072	-0.0615313	-1.27118	0.101832	0.822198	1688
HERC4	-0.15071	-0.0615269	-1.27109	0.101848	0.822198	1689
PAPSS2	-0.150679	-0.0615143	-1.27083	0.101895	0.822198	1690
MBD3L1	-0.150638	-0.0614979	-1.27049	0.101955	0.822198	1691
C2	-0.150637	-0.0614974	-1.27048	0.101957	0.822198	1692
PRSS38	-0.150628	-0.0614936	-1.2704	0.101971	0.822198	1693
HNRNPF	-0.150602	-0.061483	-1.27018	0.10201	0.822198	1694
DPM1	-0.15055	-0.0614617	-1.26974	0.102088	0.822198	1695
PPARA	-0.150533	-0.0614549	-1.2696	0.102113	0.822198	1696
CNGB3	-0.150462	-0.0614258	-1.269	0.10222	0.822198	1697
TNFRSF6B	-0.150397	-0.0613993	-1.26845	0.102318	0.822198	1698
KBTBD13	-0.150386	-0.0613946	-1.26836	0.102335	0.822198	1699
PDGFA	-0.150372	-0.0613892	-1.26824	0.102355	0.822198	1700
ZNF281	-0.150314	-0.0613654	-1.26775	0.102443	0.822198	1701
SLC22A3	-0.150303	-0.0613608	-1.26766	0.10246	0.822198	1702
LRCH1	-0.150297	-0.0613583	-1.26761	0.102469	0.822198	1703
DAOA	-0.150278	-0.0613508	-1.26745	0.102497	0.822198	1704
CYP2A13	-0.150257	-0.0613422	-1.26727	0.102529	0.822198	1705
VAV2	-0.150255	-0.0613412	-1.26725	0.102533	0.822198	1706
AIM2	-0.150251	-0.0613395	-1.26722	0.102539	0.822198	1707
UROD	-0.150179	-0.0613103	-1.26661	0.102647	0.822198	1708
SUMF1	-0.150171	-0.0613071	-1.26655	0.102659	0.822198	1709
TSSC4	-0.150129	-0.0612898	-1.26619	0.102722	0.822198	1710
BCAS4	-0.150124	-0.0612879	-1.26615	0.10273	0.822198	1711
TBATA	-0.150104	-0.0612797	-1.26598	0.10276	0.822198	1712
ARHGEF16	-0.150073	-0.0612669	-1.26572	0.102807	0.822198	1713
VPS52	-0.150068	-0.061265	-1.26568	0.102814	0.822198	1714
PGM2L1	-0.150049	-0.0612571	-1.26551	0.102844	0.822198	1715
VPS35	-0.150048	-0.0612568	-1.26551	0.102844	0.822198	1716
HLA-E	-0.150038	-0.0612529	-1.26543	0.102859	0.822198	1717
PM20D1	-0.149999	-0.0612369	-1.2651	0.102918	0.82224	1718
LYG2	-0.149953	-0.061218	-1.26471	0.102988	0.822336	1719
PCDHA2	-0.149914	-0.0612021	-1.26438	0.103047	0.822456	1720
SFRP1	-0.149895	-0.0611943	-1.26422	0.103076	0.822509	1721
PIKFYVE	-0.149869	-0.0611837	-1.264	0.103115	0.822642	1722
H2AC4	-0.149808	-0.0611587	-1.26348	0.103208	0.823205	1723
ZNF627	-0.149735	-0.0611292	-1.26287	0.103317	0.823574	1724
HSDL1	-0.149718	-0.0611221	-1.26273	0.103344	0.823574	1725
TGFBR3	-0.149632	-0.0610869	-1.262	0.103474	0.82419	1726
ACOT8	-0.149623	-0.0610832	-1.26192	0.103488	0.82419	1727
CBX3	-0.149568	-0.061061	-1.26146	0.103571	0.824322	1728
NCLN	-0.149566	-0.0610599	-1.26144	0.103575	0.824322	1729
IL19	-0.149442	-0.0610095	-1.2604	0.103763	0.824789	1730
CARMIL2	-0.149441	-0.0610088	-1.26039	0.103765	0.824789	1731
DHCR7	-0.149324	-0.0609614	-1.25941	0.103942	0.825278	1732
LAMA2	-0.149321	-0.0609602	-1.25938	0.103946	0.825278	1733
ESCO1	-0.149304	-0.0609531	-1.25924	0.103973	0.825278	1734
LAT	-0.149293	-0.0609487	-1.25914	0.103989	0.825278	1735
WDTC1	-0.149237	-0.0609259	-1.25867	0.104074	0.825278	1736
NSG1	-0.149233	-0.0609241	-1.25864	0.104081	0.825278	1737
MTNR1B	-0.149233	-0.0609241	-1.25864	0.104081	0.825278	1738
CLDN23	-0.149223	-0.0609202	-1.25856	0.104096	0.825278	1739
PLAG1	-0.149203	-0.0609118	-1.25838	0.104127	0.825321	1740
LRRK1	-0.149162	-0.0608953	-1.25804	0.104188	0.825321	1741
MPV17	-0.149132	-0.0608827	-1.25778	0.104235	0.825321	1742
MSL3	-0.149066	-0.0608559	-1.25723	0.104336	0.825655	1743
ADAMTS17	-0.14902	-0.0608373	-1.25684	0.104405	0.825895	1744
OXT	-0.148996	-0.0608273	-1.25664	0.104443	0.825895	1745
KCNG3	-0.148959	-0.0608124	-1.25633	0.104498	0.826073	1746
CA5B	-0.14895	-0.0608086	-1.25625	0.104513	0.826073	1747
ADCY1	-0.148907	-0.0607909	-1.25588	0.104579	0.826073	1748
NOD2	-0.148895	-0.060786	-1.25578	0.104597	0.826073	1749
THAP7	-0.148873	-0.0607773	-1.2556	0.10463	0.826073	1750
STON1	-0.148864	-0.0607734	-1.25552	0.104645	0.826073	1751
SIRPG	-0.148808	-0.0607504	-1.25505	0.104731	0.826342	1752
B4GALNT3	-0.148733	-0.06072	-1.25442	0.104845	0.826649	1753
ANXA6	-0.148717	-0.0607133	-1.25428	0.10487	0.826649	1754
GNG5	-0.148685	-0.0607002	-1.25401	0.104919	0.826649	1755
AK8	-0.148684	-0.0606998	-1.254	0.104921	0.826649	1756
VWA5A	-0.148628	-0.060677	-1.25353	0.105006	0.826649	1757
NFAT5	-0.14861	-0.0606697	-1.25338	0.105034	0.826649	1758
TDP1	-0.148603	-0.0606668	-1.25332	0.105045	0.826649	1759
NANS	-0.148587	-0.0606602	-1.25318	0.105069	0.826649	1760
ZNF462	-0.148437	-0.060599	-1.25192	0.1053	0.827606	1761
SEPSECS	-0.148429	-0.060596	-1.25186	0.105311	0.827606	1762
CCND2	-0.148293	-0.0605405	-1.25071	0.10552	0.828411	1763
MTMR9	-0.148065	-0.0604474	-1.24879	0.105871	0.829142	1764
SYT4	-0.148056	-0.0604436	-1.24871	0.105886	0.829142	1765
ITGA4	-0.148036	-0.0604353	-1.24854	0.105917	0.829142	1766
CCNA1	-0.148031	-0.0604334	-1.2485	0.105924	0.829142	1767
EAF2	-0.148015	-0.0604267	-1.24836	0.10595	0.829142	1768
GLOD5	-0.148014	-0.0604266	-1.24836	0.10595	0.829142	1769
ZNF414	-0.14801	-0.060425	-1.24832	0.105956	0.829142	1770
KBTBD4	-0.14801	-0.0604248	-1.24832	0.105957	0.829142	1771
AMZ1	-0.147942	-0.0603971	-1.24775	0.106062	0.829172	1772
MAGEC3	-0.147928	-0.0603912	-1.24763	0.106084	0.829172	1773
PINK1	-0.147925	-0.0603902	-1.24761	0.106088	0.829172	1774
FABP5	-0.147918	-0.0603874	-1.24755	0.106098	0.829172	1775
C8orf34	-0.1479	-0.0603799	-1.24739	0.106127	0.829172	1776
ANKRD66	-0.147883	-0.0603731	-1.24725	0.106153	0.829172	1777
ZNF382	-0.147838	-0.0603546	-1.24687	0.106222	0.829203	1778
TREML2	-0.147806	-0.0603417	-1.2466	0.106272	0.829203	1779
EVI2B	-0.147801	-0.0603395	-1.24656	0.10628	0.829203	1780
PIWIL2	-0.147692	-0.0602951	-1.24564	0.106448	0.830166	1781
TRMT9B	-0.147635	-0.0602718	-1.24516	0.106536	0.830434	1782
CNPY4	-0.147599	-0.060257	-1.24485	0.106593	0.830434	1783
TPST2	-0.147598	-0.0602565	-1.24484	0.106595	0.830434	1784
EEF1AKMT4-ECE2	-0.147561	-0.0602414	-1.24453	0.106652	0.830434	1785
PRDM14	-0.147539	-0.0602327	-1.24435	0.106685	0.830434	1786
CPNE7	-0.147524	-0.0602263	-1.24422	0.106709	0.830434	1787
FSD2	-0.147519	-0.0602245	-1.24418	0.106716	0.830434	1788
SLC5A7	-0.14751	-0.0602207	-1.2441	0.106731	0.830434	1789
PDZD11	-0.147465	-0.0602023	-1.24372	0.1068	0.830627	1790
H1-3	-0.147423	-0.060185	-1.24337	0.106866	0.830716	1791
WFDC3	-0.147414	-0.0601815	-1.24329	0.10688	0.830716	1792
TMEM145	-0.147396	-0.0601742	-1.24314	0.106908	0.830756	1793
GPBP1	-0.147329	-0.0601467	-1.24257	0.107012	0.831395	1794
B3GALT6	-0.1473	-0.060135	-1.24233	0.107057	0.831563	1795
TPO	-0.147178	-0.0600852	-1.2413	0.107247	0.832128	1796
ANKRD18A	-0.147166	-0.0600804	-1.24121	0.107265	0.832128	1797
RGS19	-0.147119	-0.060061	-1.24081	0.107339	0.832133	1798
SEC23IP	-0.147061	-0.0600374	-1.24032	0.107429	0.832133	1799
HCAR2	-0.147061	-0.0600374	-1.24032	0.107429	0.832133	1800
RNF39	-0.147043	-0.0600299	-1.24016	0.107458	0.832133	1801
ZNF366	-0.147032	-0.0600255	-1.24007	0.107475	0.832133	1802
MFAP4	-0.147017	-0.0600196	-1.23995	0.107497	0.832133	1803
TSPAN18	-0.147014	-0.0600184	-1.23992	0.107502	0.832133	1804
GFY	-0.146954	-0.0599937	-1.23941	0.107596	0.832133	1805
ASIC4	-0.146952	-0.0599929	-1.2394	0.107599	0.832133	1806
RHOC	-0.146949	-0.0599915	-1.23937	0.107605	0.832133	1807
LZTS1	-0.146897	-0.0599703	-1.23893	0.107686	0.832405	1808
TBXT	-0.146883	-0.0599645	-1.23881	0.107708	0.832405	1809
HPGD	-0.146851	-0.0599515	-1.23854	0.107758	0.832593	1810
CRYM	-0.146807	-0.0599336	-1.23817	0.107826	0.832593	1811
OR7A17	-0.14679	-0.0599269	-1.23803	0.107852	0.832593	1812
NRXN1	-0.146757	-0.0599131	-1.23775	0.107904	0.832593	1813
DNAH2	-0.146743	-0.0599075	-1.23763	0.107926	0.832593	1814
HSPA1B	-0.146681	-0.0598821	-1.23711	0.108023	0.832888	1815
CEP72	-0.146669	-0.0598774	-1.23701	0.108041	0.832888	1816
TMPRSS9	-0.146633	-0.0598626	-1.23671	0.108098	0.833006	1817
AADAT	-0.146507	-0.0598111	-1.23564	0.108296	0.833133	1818
ERRFI1	-0.146503	-0.0598095	-1.23561	0.108302	0.833133	1819
GFOD2	-0.146483	-0.0598013	-1.23544	0.108333	0.833133	1820
USP50	-0.146471	-0.0597966	-1.23534	0.108351	0.833133	1821
DDX39A	-0.146449	-0.0597877	-1.23516	0.108386	0.833133	1822
BLOC1S2	-0.146447	-0.0597866	-1.23513	0.10839	0.833133	1823
AGAP3	-0.146416	-0.0597739	-1.23487	0.108439	0.833169	1824
TNFRSF12A	-0.146415	-0.0597736	-1.23487	0.10844	0.833169	1825
YEATS4	-0.146375	-0.0597575	-1.23453	0.108502	0.83347	1826
TRIM2	-0.146314	-0.0597325	-1.23402	0.108598	0.833853	1827
PTRH1	-0.146279	-0.0597181	-1.23372	0.108654	0.833853	1828
AMT	-0.146272	-0.0597151	-1.23366	0.108665	0.833853	1829
SEC23B	-0.146236	-0.0597006	-1.23336	0.108721	0.833936	1830
TM6SF2	-0.146236	-0.0597005	-1.23336	0.108721	0.833936	1831
FAM205A	-0.146189	-0.0596815	-1.23297	0.108794	0.83415	1832
FRMD7	-0.146138	-0.0596606	-1.23253	0.108875	0.834595	1833
LILRA6	-0.146067	-0.0596316	-1.23193	0.108987	0.83528	1834
PRRG4	-0.145961	-0.0595883	-1.23104	0.109154	0.835763	1835
FGFBP3	-0.145956	-0.0595861	-1.23099	0.109162	0.835763	1836
CHAC2	-0.145887	-0.0595583	-1.23042	0.10927	0.835922	1837
CCNJL	-0.145886	-0.0595576	-1.2304	0.109273	0.835922	1838
SMIM10	-0.145816	-0.059529	-1.22981	0.109383	0.835922	1839
MS4A10	-0.145735	-0.059496	-1.22913	0.109511	0.835922	1840
DNAJC10	-0.145686	-0.0594762	-1.22872	0.109588	0.835922	1841
ATP1B3	-0.145686	-0.0594761	-1.22872	0.109588	0.835922	1842
OR13C8	-0.145649	-0.0594608	-1.2284	0.109648	0.835922	1843
ZNF41	-0.145641	-0.0594575	-1.22834	0.10966	0.835922	1844
SHC2	-0.14564	-0.0594574	-1.22833	0.109661	0.835922	1845
EDRF1	-0.145616	-0.0594475	-1.22813	0.109699	0.835922	1846
TNFRSF4	-0.145614	-0.0594465	-1.22811	0.109703	0.835922	1847
TACSTD2	-0.145604	-0.0594426	-1.22803	0.109718	0.835922	1848
APOA2	-0.1456	-0.0594409	-1.22799	0.109725	0.835922	1849
PI15	-0.145554	-0.0594223	-1.22761	0.109797	0.83609	1850
EPDR1	-0.145522	-0.0594092	-1.22734	0.109847	0.83613	1851
PLAA	-0.145501	-0.0594006	-1.22716	0.109881	0.836213	1852
PSMB11	-0.145427	-0.0593702	-1.22653	0.109999	0.836764	1853
SEMG1	-0.14536	-0.0593431	-1.22597	0.110104	0.836933	1854
ARHGEF25	-0.145324	-0.0593283	-1.22567	0.110162	0.836933	1855
TRIM27	-0.14529	-0.0593144	-1.22538	0.110216	0.836933	1856
SOAT1	-0.145242	-0.0592949	-1.22498	0.110292	0.836946	1857
VPREB3	-0.145236	-0.0592924	-1.22493	0.110302	0.836946	1858
PRPF18	-0.145153	-0.0592583	-1.22422	0.110434	0.837353	1859
ATN1	-0.145149	-0.0592568	-1.22419	0.11044	0.837353	1860
B4GALT5	-0.145088	-0.059232	-1.22368	0.110537	0.837567	1861
CGREF1	-0.14506	-0.0592204	-1.22344	0.110582	0.837567	1862
CRLF1	-0.144994	-0.0591936	-1.22288	0.110687	0.838096	1863
STK38L	-0.144965	-0.0591817	-1.22264	0.110733	0.838096	1864
LST1	-0.144959	-0.0591791	-1.22259	0.110743	0.838096	1865
SOX21	-0.144886	-0.0591493	-1.22197	0.110859	0.838804	1866
JKAMP	-0.144843	-0.0591317	-1.22161	0.110928	0.838867	1867
CD1D	-0.144821	-0.059123	-1.22143	0.110962	0.838867	1868
EIF4EBP3	-0.144781	-0.0591067	-1.22109	0.111026	0.838867	1869
PTAR1	-0.144749	-0.0590936	-1.22082	0.111077	0.8389	1870
ACKR4	-0.144715	-0.0590796	-1.22053	0.111132	0.839118	1871
ZDHHC6	-0.144703	-0.0590746	-1.22043	0.111152	0.839118	1872
TOGARAM1	-0.144682	-0.059066	-1.22025	0.111185	0.8392	1873
ABCB9	-0.144637	-0.0590478	-1.21987	0.111257	0.839567	1874
TM6SF1	-0.144614	-0.0590383	-1.21968	0.111294	0.839675	1875
PCARE	-0.144498	-0.058991	-1.2187	0.111479	0.839924	1876
C11orf96	-0.144482	-0.0589845	-1.21856	0.111505	0.839924	1877
YY2	-0.144474	-0.0589811	-1.21849	0.111518	0.839924	1878
ACOT9	-0.144465	-0.0589775	-1.21842	0.111532	0.839924	1879
AHCYL2	-0.144346	-0.0589289	-1.21742	0.111723	0.840909	1880
MECOM	-0.144326	-0.0589209	-1.21725	0.111754	0.840909	1881
SPACA7	-0.144212	-0.0588744	-1.21629	0.111937	0.841486	1882
ZKSCAN1	-0.144207	-0.0588723	-1.21625	0.111945	0.841486	1883
PIK3C2A	-0.144188	-0.0588644	-1.21608	0.111977	0.84155	1884
TPPP3	-0.144113	-0.0588341	-1.21546	0.112096	0.841758	1885
PRKD3	-0.144013	-0.0587931	-1.21461	0.112257	0.841884	1886
PSMD10	-0.144008	-0.0587908	-1.21456	0.112266	0.841884	1887
MLF1	-0.143954	-0.058769	-1.21411	0.112352	0.841884	1888
PAPOLB	-0.143947	-0.0587662	-1.21406	0.112363	0.841884	1889
SOS2	-0.143935	-0.0587614	-1.21396	0.112382	0.841884	1890
VEZT	-0.143893	-0.0587443	-1.2136	0.11245	0.841884	1891
RGS7	-0.143881	-0.0587391	-1.2135	0.11247	0.841884	1892
KDM5B	-0.143871	-0.0587351	-1.21341	0.112486	0.841884	1893
NCR3	-0.143871	-0.058735	-1.21341	0.112486	0.841884	1894
ZDHHC12	-0.143847	-0.0587254	-1.21321	0.112524	0.841884	1895
LTB	-0.143838	-0.0587218	-1.21314	0.112539	0.841884	1896
PCDH19	-0.143834	-0.05872	-1.2131	0.112546	0.841884	1897
FAM234B	-0.143798	-0.0587052	-1.21279	0.112604	0.841884	1898
ASPDH	-0.143795	-0.0587042	-1.21277	0.112608	0.841884	1899
NOTO	-0.143733	-0.0586786	-1.21225	0.112709	0.841884	1900
IL27RA	-0.143686	-0.0586595	-1.21185	0.112785	0.841884	1901
RPTN	-0.14362	-0.0586327	-1.2113	0.112891	0.841884	1902
CHPF2	-0.143586	-0.0586186	-1.21101	0.112947	0.841884	1903
COPZ2	-0.143581	-0.0586167	-1.21097	0.112954	0.841884	1904
ZNF451	-0.143553	-0.0586053	-1.21073	0.112999	0.841884	1905
NDNF	-0.143525	-0.0585939	-1.2105	0.113044	0.841884	1906
SCGN	-0.143522	-0.0585925	-1.21047	0.11305	0.841884	1907
ZNF778	-0.143499	-0.0585833	-1.21028	0.113086	0.841985	1908
AGTR1	-0.143466	-0.0585699	-1.21	0.113139	0.842209	1909
ARHGAP25	-0.14342	-0.0585508	-1.20961	0.113215	0.842262	1910
THNSL1	-0.143375	-0.0585324	-1.20923	0.113288	0.842464	1911
FXYD1	-0.143317	-0.058509	-1.20874	0.113381	0.84249	1912
CDCA7L	-0.143308	-0.0585053	-1.20867	0.113396	0.84249	1913
LACTB	-0.143302	-0.0585027	-1.20861	0.113406	0.84249	1914
ATP9B	-0.143267	-0.0584886	-1.20832	0.113462	0.842589	1915
CCIN	-0.143251	-0.0584821	-1.20819	0.113488	0.842589	1916
RAB11B	-0.143159	-0.0584445	-1.20741	0.113637	0.842657	1917
SEC14L2	-0.143119	-0.0584281	-1.20707	0.113702	0.842657	1918
CWF19L1	-0.143111	-0.0584249	-1.207	0.113715	0.842657	1919
TRIM60	-0.143105	-0.0584224	-1.20695	0.113725	0.842657	1920
IFT46	-0.143029	-0.0583915	-1.20631	0.113848	0.842657	1921
ETS2	-0.143013	-0.0583849	-1.20618	0.113875	0.842657	1922
ZNF595	-0.143009	-0.058383	-1.20614	0.113882	0.842657	1923
UBD	-0.142898	-0.058338	-1.20521	0.114061	0.842657	1924
DPEP1	-0.142886	-0.058333	-1.20511	0.114081	0.842657	1925
C17orf98	-0.142866	-0.058325	-1.20494	0.114113	0.842657	1926
HSF2BP	-0.142866	-0.0583249	-1.20494	0.114113	0.842657	1927
IZUMO4	-0.142851	-0.0583186	-1.20481	0.114139	0.842657	1928
TRMT44	-0.142849	-0.0583177	-1.20479	0.114142	0.842657	1929
APOLD1	-0.142842	-0.0583148	-1.20473	0.114154	0.842657	1930
LCN12	-0.14284	-0.058314	-1.20471	0.114157	0.842657	1931
KLF15	-0.142837	-0.058313	-1.20469	0.114161	0.842657	1932
EPHX3	-0.142771	-0.058286	-1.20413	0.114269	0.843244	1933
NTMT1	-0.14271	-0.0582611	-1.20362	0.114368	0.843341	1934
TRHDE	-0.142639	-0.058232	-1.20302	0.114484	0.843861	1935
SMDT1	-0.142611	-0.0582208	-1.20279	0.114529	0.843884	1936
DENND2B	-0.142572	-0.0582047	-1.20246	0.114593	0.843989	1937
EFCAB9	-0.142528	-0.0581869	-1.20209	0.114665	0.844281	1938
FBXO42	-0.142462	-0.0581598	-1.20153	0.114773	0.844637	1939
TMBIM1	-0.1424	-0.0581344	-1.201	0.114875	0.84506	1940
ST3GAL2	-0.14235	-0.0581141	-1.20058	0.114956	0.84506	1941
RTCA	-0.142333	-0.0581074	-1.20044	0.114983	0.84506	1942
RSRP1	-0.142298	-0.0580928	-1.20014	0.115042	0.84506	1943
LAMA3	-0.142289	-0.0580892	-1.20007	0.115056	0.84506	1944
TRIM39	-0.142288	-0.058089	-1.20007	0.115057	0.84506	1945
ZCCHC3	-0.142288	-0.0580888	-1.20006	0.115058	0.84506	1946
ESM1	-0.142203	-0.0580543	-1.19935	0.115196	0.84506	1947
SELP	-0.142166	-0.0580389	-1.19903	0.115258	0.84506	1948
SLC16A13	-0.142157	-0.0580352	-1.19895	0.115273	0.84506	1949
P2RX4	-0.142155	-0.0580345	-1.19894	0.115276	0.84506	1950
H2BC17	-0.142126	-0.0580225	-1.19869	0.115324	0.84506	1951
ATMIN	-0.142088	-0.0580071	-1.19837	0.115386	0.84506	1952
STAMBPL1	-0.142076	-0.0580022	-1.19827	0.115406	0.84506	1953
TM9SF3	-0.142049	-0.0579914	-1.19805	0.115449	0.84506	1954
IER3	-0.142046	-0.0579901	-1.19802	0.115454	0.84506	1955
RAD54B	-0.142046	-0.0579899	-1.19802	0.115455	0.84506	1956
LINS1	-0.142044	-0.0579893	-1.19801	0.115457	0.84506	1957
CTXN2	-0.142035	-0.0579854	-1.19792	0.115473	0.84506	1958
FAM163A	-0.141964	-0.0579565	-1.19733	0.11559	0.84537	1959
FAM229B	-0.141961	-0.0579552	-1.1973	0.115595	0.84537	1960
FTO	-0.141866	-0.0579166	-1.1965	0.11575	0.846082	1961
SLC4A8	-0.141832	-0.0579025	-1.19621	0.115807	0.846153	1962
TRIM68	-0.141786	-0.0578839	-1.19583	0.115882	0.846153	1963
SULT2B1	-0.141775	-0.0578796	-1.19574	0.115899	0.846153	1964
MTRNR2L8	-0.141774	-0.0578789	-1.19573	0.115902	0.846153	1965
VWF	-0.141689	-0.0578444	-1.19501	0.116041	0.8463	1966
PSG11	-0.141668	-0.0578358	-1.19483	0.116076	0.8463	1967
CTAGE1	-0.141657	-0.0578313	-1.19474	0.116094	0.8463	1968
KIF1B	-0.141638	-0.0578235	-1.19458	0.116125	0.8463	1969
RNF114	-0.141584	-0.0578016	-1.19413	0.116214	0.846483	1970
KCND3	-0.141584	-0.0578013	-1.19412	0.116215	0.846483	1971
KDM3A	-0.141581	-0.0578002	-1.1941	0.11622	0.846483	1972
GSG1	-0.141434	-0.05774	-1.19286	0.116463	0.84725	1973
ZNF184	-0.141339	-0.0577015	-1.19206	0.116619	0.848024	1974
TMEM98	-0.141284	-0.0576789	-1.19159	0.11671	0.848024	1975
OR14A16	-0.141271	-0.0576735	-1.19148	0.116732	0.848024	1976
CELSR1	-0.141258	-0.0576683	-1.19137	0.116754	0.848024	1977
LAMB4	-0.141205	-0.0576466	-1.19093	0.116841	0.848304	1978
INHBC	-0.141198	-0.0576438	-1.19087	0.116853	0.848304	1979
ADCY10	-0.141174	-0.0576339	-1.19066	0.116893	0.848367	1980
PXDC1	-0.141138	-0.0576194	-1.19036	0.116952	0.848499	1981
ARAF	-0.141089	-0.0575994	-1.18995	0.117033	0.848499	1982
LYVE1	-0.141088	-0.0575989	-1.18994	0.117035	0.848499	1983
NINJ2	-0.141057	-0.0575865	-1.18968	0.117086	0.848499	1984
COL5A3	-0.141052	-0.0575843	-1.18964	0.117094	0.848499	1985
UVSSA	-0.141046	-0.0575817	-1.18958	0.117105	0.848499	1986
RUBCNL	-0.141024	-0.0575727	-1.1894	0.117142	0.848499	1987
CD2AP	-0.140988	-0.0575579	-1.18909	0.117201	0.848765	1988
NFKBIA	-0.140959	-0.0575464	-1.18885	0.117248	0.848938	1989
PNPLA4	-0.140907	-0.0575249	-1.18841	0.117336	0.848945	1990
SEPTIN3	-0.140832	-0.0574945	-1.18778	0.117459	0.84913	1991
ZNF292	-0.140801	-0.0574818	-1.18752	0.117511	0.849291	1992
RNF38	-0.140767	-0.0574681	-1.18724	0.117567	0.849291	1993
SLC24A3	-0.140767	-0.0574677	-1.18723	0.117568	0.849291	1994
TSPAN4	-0.140749	-0.0574607	-1.18709	0.117597	0.849291	1995
LIPH	-0.140702	-0.0574412	-1.18668	0.117677	0.849416	1996
ADHFE1	-0.140684	-0.0574338	-1.18653	0.117707	0.849416	1997
MAGEB1	-0.140662	-0.0574252	-1.18635	0.117742	0.849459	1998
[truncated: 16,410 more rows]

## Sheet: norm gRNA counts
sublib	condition	sgRNA	Gene	count	norm_factor	norm_count
lib1	input	HDCRISPR_A_ENSG00000100523_1	DDHD1	1348	978	876.613
lib1	input	HDCRISPR_A_ENSG00000159176_1	CSRP1	891	978	579.423
lib1	input	HDCRISPR_A_ENSG00000221866_1	PLXNA4	619	978	402.54
lib1	input	HDCRISPR_A_ENSG00000155545_2	MIER3	1005	978	653.558
lib1	input	HDCRISPR_A_ENSG00000142192_1	APP	1027	978	667.865
lib1	input	HDCRISPR_A_ENSG00000114626_1	ABTB1	2568	978	1669.99
lib1	input	HDCRISPR_A_ENSG00000164683_1	HEY1	2334	978	1517.82
lib1	input	HDCRISPR_A_ENSG00000163394_1	CCKAR	1200	978	780.368
lib1	input	HDCRISPR_A_ENSG00000132768_1	DPH2	304	978	197.693
lib1	input	HDCRISPR_A_ENSG00000069702_1	TGFBR3	2012	978	1308.42
lib1	input	HDCRISPR_A_ENSG00000183729_2	NPBWR1	243	978	158.025
lib1	input	HDCRISPR_A_ENSG00000109756_2	RAPGEF2	1162	978	755.656
lib1	input	HDCRISPR_A_ENSG00000106537_1	TSPAN13	1442	978	937.742
lib1	input	HDCRISPR_A_ENSG00000013364_1	MVP	732	978	476.025
lib1	input	HDCRISPR_A_ENSG00000096093_2	EFHC1	1228	978	798.577
lib1	input	HDCRISPR_A_ENSG00000142583_1	SLC2A5	2500	978	1625.77
lib1	input	HDCRISPR_A_ENSG00000187741_1	FANCA	429	978	278.982
lib1	input	HDCRISPR_A_ENSG00000183150_1	GPR19	2219	978	1443.03
lib1	input	HDCRISPR_A_ENSG00000101493_1	ZNF516	1691	978	1099.67
lib1	input	HDCRISPR_A_ENSG00000170242_1	USP47	2380	978	1547.73
lib1	input	HDCRISPR_A_ENSG00000206190_1	ATP10A	1923	978	1250.54
lib1	input	HDCRISPR_A_ENSG00000099849_1	RASSF7	4283	978	2785.26
lib1	input	HDCRISPR_A_ENSG00000117632_1	STMN1	271	978	176.233
lib1	input	HDCRISPR_A_ENSG00000157551_1	KCNJ15	2310	978	1502.21
lib1	input	HDCRISPR_A_ENSG00000132661_1	NXT1	128	978	83.2393
lib1	input	HDCRISPR_A_ENSG00000164039_2	BDH2	847	978	550.81
lib1	input	HDCRISPR_A_ENSG00000162814_1	SPATA17	1305	978	848.65
lib1	input	HDCRISPR_A_ENSG00000151623_1	NR3C2	1518	978	987.166
lib1	input	HDCRISPR_A_ENSG00000137033_1	IL33	1115	978	725.092
lib1	input	HDCRISPR_A_ENSG00000172425_1	TTC36	344	978	223.706
lib1	input	HDCRISPR_A_ENSG00000164266_2	SPINK1	1298	978	844.098
lib1	input	HDCRISPR_A_ENSG00000198909_1	MAP3K3	1915	978	1245.34
lib1	input	HDCRISPR_A_ENSG00000012048_1	BRCA1	1136	978	738.748
lib1	input	HDCRISPR_A_ENSG00000169550_1	ANO3	361	978	234.761
lib1	input	HDCRISPR_A_ENSG00000143333_2	RGS16	4069	978	2646.1
lib1	input	HDCRISPR_A_ENSG00000260458_1	KCNJ18	1962	978	1275.9
lib1	input	HDCRISPR_A_ENSG00000198354_1	DCAF12L2	1879	978	1221.93
lib1	input	CONTROL_C_AAVS1_28	targeting_ctrl	2287	978	1487.25
lib1	input	HDCRISPR_A_ENSG00000132965_1	ALOX5AP	1416	978	920.834
lib1	input	CONTROL_C_LacZ_51	nontargeting_ctrl	662	978	430.503
lib1	input	Avana_PCDHGB5_1	PCDHGB5	2300	978	1495.71
lib1	input	HDCRISPR_A_ENSG00000174371_2	EXO1	873	978	567.718
lib1	input	HDCRISPR_A_ENSG00000187583_2	PLEKHN1	751	978	488.38
lib1	input	HDCRISPR_A_ENSG00000203668_1	CHML	1137	978	739.399
lib1	input	HDCRISPR_A_ENSG00000070476_1	ZXDC	2051	978	1333.78
lib1	input	HDCRISPR_A_ENSG00000206503_1	HLA-A	2464	978	1602.36
lib1	input	HDCRISPR_A_ENSG00000183379_1	SYNDIG1L	1504	978	978.061
lib1	input	HDCRISPR_A_ENSG00000148734_1	NPFFR1	1318	978	857.104
lib1	input	HDCRISPR_A_ENSG00000184599_1	TAFA3	3815	978	2480.92
lib1	input	HDCRISPR_A_ENSG00000109471_1	IL2	4095	978	2663.01
lib1	input	HDCRISPR_A_ENSG00000103852_1	TTC23	1553	978	1009.93
lib1	input	HDCRISPR_A_ENSG00000101542_1	CDH20	736	978	478.626
lib1	input	HDCRISPR_A_ENSG00000105248_1	YJU2	457	978	297.19
lib1	input	HDCRISPR_A_ENSG00000159063_1	ALG8	1700	978	1105.52
lib1	input	HDCRISPR_A_ENSG00000096996_2	IL12RB1	1489	978	968.307
lib1	input	HDCRISPR_A_ENSG00000181035_1	SLC25A42	1192	978	775.166
lib1	input	HDCRISPR_A_ENSG00000251369_1	ZNF550	1608	978	1045.69
lib1	input	HDCRISPR_A_ENSG00000108924_1	HLF	349	978	226.957
lib1	input	HDCRISPR_A_ENSG00000187118_1	CMC1	2286	978	1486.6
lib1	input	HDCRISPR_A_ENSG00000181588_1	MEX3D	2985	978	1941.17
lib1	input	HDCRISPR_A_ENSG00000211460_1	TSN	3249	978	2112.85
lib1	input	HDCRISPR_A_ENSG00000197745_2	SCGB1D4	1641	978	1067.15
lib1	input	HDCRISPR_A_ENSG00000006555_1	TTC22	1141	978	742
lib1	input	HDCRISPR_A_ENSG00000224383_2	PRR29	801	978	520.896
lib1	input	HDCRISPR_A_ENSG00000105726_1	ATP13A1	1054	978	685.423
lib1	input	HDCRISPR_A_ENSG00000154059_1	IMPACT	1650	978	1073.01
lib1	input	HDCRISPR_A_ENSG00000179922_1	ZNF784	2346	978	1525.62
lib1	input	HDCRISPR_A_ENSG00000137413_1	TAF8	66	978	42.9202
lib1	input	HDCRISPR_A_ENSG00000197157_1	SND1	638	978	414.896
lib1	input	HDCRISPR_A_ENSG00000184939_1	ZFP90	2435	978	1583.5
lib1	input	HDCRISPR_A_ENSG00000166049_1	PASD1	2725	978	1772.09
lib1	input	HDCRISPR_A_ENSG00000151876_1	FBXO4	713	978	463.669
lib1	input	HDCRISPR_A_ENSG00000038210_1	PI4K2B	1904	978	1238.18
lib1	input	HDCRISPR_A_ENSG00000156172_1	C8orf37	1150	978	747.853
lib1	input	HDCRISPR_A_ENSG00000181195_1	PENK	4769	978	3101.31
lib1	input	HDCRISPR_A_ENSG00000186918_1	ZNF395	5678	978	3692.44
lib1	input	HDCRISPR_A_ENSG00000111241_1	FGF6	6913	978	4495.57
lib1	input	HDCRISPR_A_ENSG00000198930_1	CSAG1	1300	978	845.399
lib1	input	HDCRISPR_A_ENSG00000149179_2	C11orf49	151	978	98.1963
lib1	input	HDCRISPR_A_ENSG00000120008_1	WDR11	1704	978	1108.12
lib1	input	HDCRISPR_A_ENSG00000162695_1	SLC30A7	835	978	543.006
lib1	input	HDCRISPR_A_ENSG00000175455_2	CCDC14	758	978	492.933
lib1	input	HDCRISPR_A_ENSG00000184060_1	ADAP2	859	978	558.613
lib1	input	HDCRISPR_A_ENSG00000169035_1	KLK7	2220	978	1443.68
lib1	input	HDCRISPR_A_ENSG00000118432_1	CNR1	3106	978	2019.85
lib1	input	HDCRISPR_A_ENSG00000120896_1	SORBS3	1489	978	968.307
lib1	input	HDCRISPR_A_ENSG00000131771_1	PPP1R1B	2021	978	1314.27
lib1	input	HDCRISPR_A_ENSG00000102239_2	BRS3	1198	978	779.067
lib1	input	HDCRISPR_A_ENSG00000137634_1	NXPE4	1183	978	769.313
lib1	input	HDCRISPR_A_ENSG00000188778_1	ADRB3	1265	978	822.638
lib1	input	HDCRISPR_A_ENSG00000215788_1	TNFRSF25	2005	978	1303.87
lib1	input	HDCRISPR_A_ENSG00000100347_1	SAMM50	1061	978	689.975
lib1	input	HDCRISPR_A_ENSG00000175003_2	SLC22A1	2517	978	1636.82
lib1	input	HDCRISPR_A_ENSG00000147614_2	ATP6V0D2	4313	978	2804.77
lib1	input	HDCRISPR_A_ENSG00000165495_2	PKNOX2	1102	978	716.638
lib1	input	HDCRISPR_A_ENSG00000155957_1	TMBIM4	3417	978	2222.1
lib1	input	HDCRISPR_A_ENSG00000175879_1	HOXD8	1809	978	1176.4
lib1	input	HDCRISPR_A_ENSG00000204536_1	CCHCR1	4045	978	2630.49
lib1	input	HDCRISPR_A_ENSG00000144035_1	NAT8	663	978	431.153
lib1	input	HDCRISPR_A_ENSG00000091436_1	MAP3K20	879	978	571.62
lib1	input	CONTROL_C_EGFP_9	nontargeting_ctrl	760	978	494.233
lib1	input	HDCRISPR_A_ENSG00000128607_1	KLHDC10	304	978	197.693
lib1	input	HDCRISPR_A_ENSG00000188659_1	SAXO2	1624	978	1056.1
lib1	input	CONTROL_C_AAVS1_33	targeting_ctrl	1002	978	651.607
lib1	input	HDCRISPR_A_ENSG00000113494_1	PRLR	610	978	396.687
lib1	input	HDCRISPR_A_ENSG00000134258_1	VTCN1	1209	978	786.221
lib1	input	HDCRISPR_A_ENSG00000076984_1	MAP2K7	4293	978	2791.77
lib1	input	HDCRISPR_A_ENSG00000135220_1	UGT2A3	939	978	610.638
lib1	input	HDCRISPR_A_ENSG00000186188_1	FFAR4	1459	978	948.798
lib1	input	HDCRISPR_A_ENSG00000048462_1	TNFRSF17	1347	978	875.963
lib1	input	HDCRISPR_A_ENSG00000131042_2	LILRB2	345	978	224.356
lib1	input	HDCRISPR_A_ENSG00000205643_1	CDPF1	2559	978	1664.13
lib1	input	HDCRISPR_A_ENSG00000167705_1	RILP	1608	978	1045.69
lib1	input	HDCRISPR_A_ENSG00000102385_2	DRP2	2677	978	1740.87
lib1	input	CONTROL_C_LacZ_3	nontargeting_ctrl	4213	978	2739.74
lib1	input	HDCRISPR_A_ENSG00000107798_1	LIPA	1474	978	958.552
lib1	input	HDCRISPR_A_ENSG00000113719_1	ERGIC1	2523	978	1640.72
lib1	input	HDCRISPR_A_ENSG00000074755_1	ZZEF1	1945	978	1264.85
lib1	input	HDCRISPR_A_ENSG00000205808_1	PLPP6	401	978	260.773
lib1	input	HDCRISPR_A_ENSG00000133124_1	IRS4	2131	978	1385.8
lib1	input	HDCRISPR_A_ENSG00000174938_1	SEZ6L2	2053	978	1335.08
lib1	input	HDCRISPR_A_ENSG00000077063_1	CTTNBP2	2275	978	1479.45
lib1	input	HDCRISPR_A_ENSG00000057019_1	DCBLD2	3693	978	2401.58
lib1	input	CONTROL_C_NONTARG_69	nontargeting_ctrl	2709	978	1761.68
lib1	input	HDCRISPR_A_ENSG00000083535_1	PIBF1	2475	978	1609.51
lib1	input	HDCRISPR_A_ENSG00000113492_1	AGXT2	1462	978	950.748
lib1	input	HDCRISPR_A_ENSG00000169047_2	IRS1	4099	978	2665.61
lib1	input	CONTROL_C_EIF2B3_3	targeting_ctrl	1976	978	1285.01
lib1	input	CONTROL_C_LacZ_48	nontargeting_ctrl	4739	978	3081.8
lib1	input	Avana_SPAG11B_1	SPAG11B	1548	978	1006.67
lib1	input	CONTROL_C_NONTARG_S178	nontargeting_ctrl	974	978	633.399
lib1	input	HDCRISPR_A_ENSG00000088930_1	XRN2	460	978	299.141
lib1	input	HDCRISPR_A_ENSG00000114861_1	FOXP1	1727	978	1123.08
lib1	input	HDCRISPR_A_ENSG00000173456_2	RNF26	2167	978	1409.21
lib1	input	HDCRISPR_A_ENSG00000235711_1	ANKRD34C	1499	978	974.81
lib1	input	HDCRISPR_A_ENSG00000105146_1	AURKC	1555	978	1011.23
lib1	input	HDCRISPR_A_ENSG00000164620_1	RELL2	2895	978	1882.64
lib1	input	HDCRISPR_A_ENSG00000171659_2	CASK	1562	978	1015.78
lib1	input	HDCRISPR_A_ENSG00000076242_2	MLH1	721	978	468.871
lib1	input	HDCRISPR_A_ENSG00000159792_1	PSKH1	839	978	545.607
lib1	input	HDCRISPR_A_ENSG00000054793_2	ATP9A	683	978	444.16
lib1	input	HDCRISPR_A_ENSG00000130943_1	PKDREJ	864	978	561.865
lib1	input	HDCRISPR_A_ENSG00000166736_1	HTR3A	1452	978	944.245
lib1	input	HDCRISPR_A_ENSG00000157978_1	LDLRAP1	1755	978	1141.29
lib1	input	HDCRISPR_A_ENSG00000162616_1	DNAJB4	2474	978	1608.86
lib1	input	HDCRISPR_A_ENSG00000243772_1	KIR2DL3	2698	978	1754.53
lib1	input	HDCRISPR_A_ENSG00000189046_1	ALKBH2	2624	978	1706.4
lib1	input	HDCRISPR_A_ENSG00000105855_1	ITGB8	849	978	552.11
lib1	input	HDCRISPR_A_ENSG00000177045_1	SIX5	2645	978	1720.06
lib1	input	HDCRISPR_A_ENSG00000128285_1	MCHR1	929	978	604.135
lib1	input	HDCRISPR_A_ENSG00000277556_1	OR13C5	3800	978	2471.17
lib1	input	CONTROL_C_NONTARG_S171	nontargeting_ctrl	8239	978	5357.88
lib1	input	CONTROL_C_NONTARG_55	nontargeting_ctrl	2726	978	1772.74
lib1	input	HDCRISPR_A_ENSG00000107020_2	PLGRKT	1520	978	988.466
lib1	input	HDCRISPR_A_ENSG00000111684_1	LPCAT3	1211	978	787.521
lib1	input	HDCRISPR_A_ENSG00000026025_2	VIM	1435	978	933.19
lib1	input	HDCRISPR_A_ENSG00000127022_1	CANX	435	978	282.883
lib1	input	HDCRISPR_A_ENSG00000123815_1	COQ8B	1878	978	1221.28
lib1	input	Avana_MTRNR2L1_1	MTRNR2L1	553	978	359.62
lib1	input	HDCRISPR_A_ENSG00000182261_1	NLRP10	3444	978	2239.66
lib1	input	HDCRISPR_A_ENSG00000115526_3	CHST10	1682	978	1093.82
lib1	input	CONTROL_C_LacZ_54	nontargeting_ctrl	1194	978	776.466
lib1	input	HDCRISPR_A_ENSG00000115944_1	COX7A2L	1778	978	1156.25
lib1	input	HDCRISPR_A_ENSG00000117616_1	RSRP1	889	978	578.123
lib1	input	HDCRISPR_A_ENSG00000189433_1	GJB4	4377	978	2846.39
lib1	input	HDCRISPR_A_ENSG00000147155_1	EBP	1020	978	663.313
lib1	input	HDCRISPR_A_ENSG00000148337_1	CIZ1	951	978	618.442
lib1	input	HDCRISPR_A_ENSG00000149532_1	CPSF7	1289	978	838.245
lib1	input	CONTROL_C_NONTARG_68	nontargeting_ctrl	3475	978	2259.82
lib1	input	HDCRISPR_A_ENSG00000088826_1	SMOX	1473	978	957.902
lib1	input	CONTROL_C_NONTARG_56	nontargeting_ctrl	4794	978	3117.57
lib1	input	HDCRISPR_A_ENSG00000159228_1	CBR1	2302	978	1497.01
lib1	input	HDCRISPR_A_ENSG00000157240_1	FZD1	707	978	459.767
lib1	input	CONTROL_C_NONTARG_S102	nontargeting_ctrl	1301	978	846.049
lib1	input	HDCRISPR_A_ENSG00000205744_1	DENND1C	343	978	223.055
lib1	input	CONTROL_C_NONTARG_137	nontargeting_ctrl	1962	978	1275.9
lib1	input	HDCRISPR_A_ENSG00000167394_1	ZNF668	1333	978	866.859
lib1	input	HDCRISPR_A_ENSG00000183662_1	TAFA1	751	978	488.38
lib1	input	HDCRISPR_A_ENSG00000100425_1	BRD1	56	978	36.4172
lib1	input	HDCRISPR_A_ENSG00000130340_1	SNX9	2449	978	1592.6
lib1	input	HDCRISPR_A_ENSG00000223802_1	CERS1	2863	978	1861.83
lib1	input	HDCRISPR_A_ENSG00000214827_1	MTCP1	1558	978	1013.18
lib1	input	HDCRISPR_A_ENSG00000144645_1	OSBPL10	1591	978	1034.64
lib1	input	HDCRISPR_A_ENSG00000237649_2	KIFC1	950	978	617.791
lib1	input	HDCRISPR_A_ENSG00000177324_2	BEND2	1020	978	663.313
lib1	input	CONTROL_C_LacZ_11	nontargeting_ctrl	2234	978	1452.79
lib1	input	HDCRISPR_A_ENSG00000164967_1	RPP25L	3567	978	2319.64
lib1	input	Avana_GOLGA8R_1	GOLGA8R	1553	978	1009.93
lib1	input	HDCRISPR_A_ENSG00000198945_1	L3MBTL3	1777	978	1155.6
lib1	input	HDCRISPR_A_ENSG00000180785_1	OR51E1	596	978	387.583
lib1	input	HDCRISPR_A_ENSG00000169418_1	NPR1	944	978	613.89
lib1	input	CONTROL_C_NONTARG_148	nontargeting_ctrl	1537	978	999.521
lib1	input	HDCRISPR_A_ENSG00000108960_2	MMD	1751	978	1138.69
lib1	input	HDCRISPR_A_ENSG00000104812_1	GYS1	1853	978	1205.02
lib1	input	HDCRISPR_A_ENSG00000161594_1	KLHL10	285	978	185.337
lib1	input	HDCRISPR_A_ENSG00000163762_2	TM4SF18	2811	978	1828.01
lib1	input	HDCRISPR_A_ENSG00000163945_1	UVSSA	3223	978	2095.94
lib1	input	HDCRISPR_A_ENSG00000165572_1	KBTBD6	1410	978	916.933
lib1	input	HDCRISPR_A_ENSG00000166946_1	CCNDBP1	1080	978	702.331
lib1	input	HDCRISPR_A_ENSG00000181744_2	DIPK2A	437	978	284.184
lib1	input	HDCRISPR_A_ENSG00000196368_1	NUDT11	902	978	586.577
lib1	input	HDCRISPR_A_ENSG00000147118_2	ZNF182	197	978	128.11
lib1	input	HDCRISPR_A_ENSG00000170689_2	HOXB9	3008	978	1956.12
lib1	input	HDCRISPR_A_ENSG00000178586_1	OR6B3	1363	978	886.368
lib1	input	HDCRISPR_A_ENSG00000142549_1	IGLON5	2452	978	1594.55
lib1	input	HDCRISPR_A_ENSG00000111452_1	ADGRD1	941	978	611.939
lib1	input	HDCRISPR_A_ENSG00000171497_1	PPID	2052	978	1334.43
lib1	input	HDCRISPR_A_ENSG00000113532_1	ST8SIA4	2264	978	1472.29
lib1	input	HDCRISPR_A_ENSG00000066185_2	ZMYND12	1991	978	1294.76
lib1	input	HDCRISPR_A_ENSG00000185963_1	BICD2	1393	978	905.877
lib1	input	Avana_PROKR1_1	PROKR1	617	978	401.239
lib1	input	HDCRISPR_A_ENSG00000125877_1	ITPA	3707	978	2410.69
lib1	input	HDCRISPR_A_ENSG00000086589_1	RBM22	172	978	111.853
lib1	input	HDCRISPR_A_ENSG00000170379_1	TCAF2	2353	978	1530.17
lib1	input	HDCRISPR_A_ENSG00000168229_1	PTGDR	4120	978	2679.26
lib1	input	HDCRISPR_A_ENSG00000282608_1	ADORA3	3642	978	2368.42
lib1	input	HDCRISPR_A_ENSG00000133247_1	KMT5C	4742	978	3083.75
lib1	input	Avana_LY75_1	LY75	2654	978	1725.91
lib1	input	HDCRISPR_A_ENSG00000196172_1	ZNF681	1500	978	975.46
lib1	input	HDCRISPR_A_ENSG00000100124_2	ANKRD54	1773	978	1152.99
lib1	input	HDCRISPR_A_ENSG00000115425_1	PECR	1584	978	1030.09
lib1	input	HDCRISPR_A_ENSG00000166801_2	FAM111A	1718	978	1117.23
lib1	input	HDCRISPR_A_ENSG00000187792_1	ZNF70	5974	978	3884.93
lib1	input	HDCRISPR_A_ENSG00000149150_1	SLC43A1	972	978	632.098
lib1	input	HDCRISPR_A_ENSG00000169714_1	CNBP	351	978	228.258
lib1	input	HDCRISPR_A_ENSG00000088881_1	EBF4	1348	978	876.613
lib1	input	HDCRISPR_A_ENSG00000183607_1	GKN2	2066	978	1343.53
lib1	input	HDCRISPR_A_ENSG00000133275_1	CSNK1G2	1559	978	1013.83
lib1	input	HDCRISPR_A_ENSG00000163206_2	SMCP	953	978	619.742
lib1	input	HDCRISPR_A_ENSG00000112977_1	DAP	1510	978	981.963
lib1	input	HDCRISPR_A_ENSG00000099998_1	GGT5	2689	978	1748.67
lib1	input	HDCRISPR_A_ENSG00000020256_1	ZFP64	2375	978	1544.48
lib1	input	HDCRISPR_A_ENSG00000172478_1	MAB21L4	2307	978	1500.26
lib1	input	HDCRISPR_A_ENSG00000137673_3	MMP7	510	978	331.656
lib1	input	HDCRISPR_A_ENSG00000100065_1	CARD10	2571	978	1671.94
lib1	input	HDCRISPR_A_ENSG00000235162_1	C12orf75	1557	978	1012.53
lib1	input	HDCRISPR_A_ENSG00000166532_3	RIMKLB	1096	978	712.736
lib1	input	HDCRISPR_A_ENSG00000163273_1	NPPC	1336	978	868.81
lib1	input	HDCRISPR_A_ENSG00000102316_1	MAGED2	1559	978	1013.83
lib1	input	HDCRISPR_A_ENSG00000147465_2	STAR	988	978	642.503
lib1	input	HDCRISPR_A_ENSG00000253309_1	SERPINE3	1933	978	1257.04
lib1	input	HDCRISPR_A_ENSG00000124942_1	AHNAK	1762	978	1145.84
lib1	input	HDCRISPR_A_ENSG00000174137_2	FAM53A	1012	978	658.11
lib1	input	HDCRISPR_A_ENSG00000205078_1	SYCE1L	1279	978	831.742
lib1	input	HDCRISPR_A_ENSG00000214336_1	FOXI3	1724	978	1121.13
lib1	input	HDCRISPR_A_ENSG00000148602_1	LRIT1	3048	978	1982.13
lib1	input	HDCRISPR_A_ENSG00000089356_1	FXYD3	727	978	472.773
lib1	input	HDCRISPR_A_ENSG00000188042_2	ARL4C	3350	978	2178.53
lib1	input	HDCRISPR_A_ENSG00000174013_2	FBXO45	2949	978	1917.75
lib1	input	HDCRISPR_A_ENSG00000181481_1	RNF135	1004	978	652.908
lib1	input	HDCRISPR_A_ENSG00000147140_1	NONO	2069	978	1345.48
lib1	input	HDCRISPR_A_ENSG00000137080_1	IFNA21	1331	978	865.558
lib1	input	HDCRISPR_A_ENSG00000185436_1	IFNLR1	1675	978	1089.26
lib1	input	HDCRISPR_A_ENSG00000261787_1	TCF24	2497	978	1623.82
lib1	input	HDCRISPR_A_ENSG00000145088_2	EAF2	1382	978	898.724
lib1	input	HDCRISPR_A_ENSG00000132704_2	FCRL2	1078	978	701.031
lib1	input	HDCRISPR_A_ENSG00000152348_1	ATG10	1128	978	733.546
lib1	input	HDCRISPR_A_ENSG00000116906_1	GNPAT	1983	978	1289.56
lib1	input	HDCRISPR_A_ENSG00000164287_2	CDC20B	2299	978	1495.06
lib1	input	HDCRISPR_A_ENSG00000140374_1	ETFA	2247	978	1461.24
lib1	input	HDCRISPR_A_ENSG00000164542_1	KIAA0895	1862	978	1210.87
lib1	input	HDCRISPR_A_ENSG00000136147_1	PHF11	124	978	80.638
lib1	input	HDCRISPR_A_ENSG00000179046_1	TRIML2	2804	978	1823.46
lib1	input	HDCRISPR_A_ENSG00000164168_1	TMEM184C	1466	978	953.35
lib1	input	HDCRISPR_A_ENSG00000015413_2	DPEP1	956	978	621.693
lib1	input	HDCRISPR_A_ENSG00000206262_1	FOXL2NB	1608	978	1045.69
lib1	input	HDCRISPR_A_ENSG00000255374_1	TAS2R43	1772	978	1152.34
lib1	input	HDCRISPR_A_ENSG00000109320_1	NFKB1	2377	978	1545.78
lib1	input	CONTROL_C_LacZ_71	nontargeting_ctrl	5584	978	3631.31
lib1	input	HDCRISPR_A_ENSG00000167664_1	TMIGD2	1560	978	1014.48
lib1	input	HDCRISPR_A_ENSG00000162889_1	MAPKAPK2	308	978	200.294
lib1	input	HDCRISPR_A_ENSG00000044012_1	GUCA2B	3880	978	2523.19
lib1	input	HDCRISPR_A_ENSG00000119673_1	ACOT2	872	978	567.067
lib1	input	HDCRISPR_A_ENSG00000103174_1	NAGPA	817	978	531.301
lib1	input	HDCRISPR_A_ENSG00000133874_1	RNF122	694	978	451.313
lib1	input	HDCRISPR_A_ENSG00000187608_1	ISG15	455	978	295.89
lib1	input	HDCRISPR_A_ENSG00000177462_1	OR2T8	899	978	584.626
lib1	input	Avana_TIMP4_1	TIMP4	1458	978	948.147
lib1	input	HDCRISPR_A_ENSG00000143156_1	NME7	679	978	441.558
lib1	input	HDCRISPR_A_ENSG00000128564_1	VGF	2121	978	1379.3
lib1	input	HDCRISPR_A_ENSG00000196628_2	TCF4	2519	978	1638.12
lib1	input	HDCRISPR_A_ENSG00000136636_1	KCTD3	1109	978	721.19
lib1	input	CONTROL_C_NONTARG_87	nontargeting_ctrl	3518	978	2287.78
lib1	input	HDCRISPR_A_ENSG00000162645_2	GBP2	1337	978	869.46
lib1	input	HDCRISPR_A_ENSG00000126821_1	SGPP1	1582	978	1028.79
lib1	input	HDCRISPR_A_ENSG00000231396_3	USP17L10	1436	978	933.84
lib1	input	HDCRISPR_A_ENSG00000153207_1	AHCTF1	126	978	81.9387
lib1	input	HDCRISPR_A_ENSG00000127920_1	GNG11	2551	978	1658.93
lib1	input	HDCRISPR_A_ENSG00000165487_1	MICU2	998	978	649.006
lib1	input	HDCRISPR_A_ENSG00000174799_1	CEP135	5564	978	3618.31
lib1	input	HDCRISPR_A_ENSG00000180432_1	CYP8B1	871	978	566.417
lib1	input	HDCRISPR_A_ENSG00000146469_1	VIP	872	978	567.067
lib1	input	HDCRISPR_A_ENSG00000006704_1	GTF2IRD1	1089	978	708.184
lib1	input	HDCRISPR_A_ENSG00000158109_2	TPRG1L	1629	978	1059.35
lib1	input	HDCRISPR_A_ENSG00000007350_3	TKTL1	2775	978	1804.6
lib1	input	HDCRISPR_A_ENSG00000185926_2	OR4C46	963	978	626.245
lib1	input	HDCRISPR_A_ENSG00000177291_1	GJD4	3086	978	2006.85
lib1	input	HDCRISPR_A_ENSG00000152779_1	SLC16A12	1761	978	1145.19
lib1	input	HDCRISPR_A_ENSG00000004059_2	ARF5	2574	978	1673.89
lib1	input	HDCRISPR_A_ENSG00000073598_1	FNDC8	950	978	617.791
lib1	input	HDCRISPR_A_ENSG00000177879_1	AP3S1	491	978	319.301
lib1	input	HDCRISPR_A_ENSG00000183570_1	PCBP3	3288	978	2138.21
lib1	input	HDCRISPR_A_ENSG00000170464_1	DNAJC18	1529	978	994.319
lib1	input	HDCRISPR_A_ENSG00000169242_1	EFNA1	1507	978	980.012
lib1	input	HDCRISPR_A_ENSG00000196284_1	SUPT3H	949	978	617.141
lib1	input	HDCRISPR_A_ENSG00000243646_1	IL10RB	1213	978	788.822
lib1	input	HDCRISPR_A_ENSG00000204700_1	OR2J2	2663	978	1731.77
lib1	input	HDCRISPR_A_ENSG00000125384_2	PTGER2	2874	978	1868.98
lib1	input	HDCRISPR_A_ENSG00000178057_1	NDUFAF3	2609	978	1696.65
lib1	input	HDCRISPR_A_ENSG00000130193_1	THEM6	3237	978	2105.04
lib1	input	HDCRISPR_A_ENSG00000253719_1	ATXN7L3B	1564	978	1017.08
lib1	input	HDCRISPR_A_ENSG00000139197_2	PEX5	311	978	202.245
lib1	input	HDCRISPR_A_ENSG00000101144_1	BMP7	1502	978	976.761
lib1	input	HDCRISPR_A_ENSG00000213626_1	LBH	2125	978	1381.9
lib1	input	HDCRISPR_A_ENSG00000185267_2	CDNF	2449	978	1592.6
lib1	input	HDCRISPR_A_ENSG00000171595_2	DNAI2	2490	978	1619.26
lib1	input	HDCRISPR_A_ENSG00000184908_2	CLCNKB	428	978	278.331
lib1	input	HDCRISPR_A_ENSG00000171587_2	DSCAM	3651	978	2374.27
lib1	input	HDCRISPR_A_ENSG00000144119_1	C1QL2	1596	978	1037.89
lib1	input	HDCRISPR_A_ENSG00000167178_1	ISLR2	1250	978	812.883
lib1	input	HDCRISPR_A_ENSG00000170950_1	PGK2	705	978	458.466
lib1	input	HDCRISPR_A_ENSG00000204583_1	LRCOL1	644	978	418.798
lib1	input	HDCRISPR_A_ENSG00000177042_1	TMEM80	3097	978	2014
lib1	input	HDCRISPR_A_ENSG00000244617_1	ASPRV1	1986	978	1291.51
lib1	input	HDCRISPR_A_ENSG00000159556_2	ISL2	148	978	96.2454
lib1	input	HDCRISPR_A_ENSG00000106069_1	CHN2	1507	978	980.012
lib1	input	HDCRISPR_A_ENSG00000139613_1	SMARCC2	2495	978	1622.52
lib1	input	HDCRISPR_A_ENSG00000130950_1	NUTM2F	377	978	245.166
lib1	input	HDCRISPR_A_ENSG00000275740_1	RBM27	393	978	255.571
lib1	input	HDCRISPR_A_ENSG00000176920_1	FUT2	472	978	306.945
lib1	input	HDCRISPR_A_ENSG00000197045_3	GMFB	3273	978	2128.45
lib1	input	HDCRISPR_A_ENSG00000115758_1	ODC1	1133	978	736.798
lib1	input	CONTROL_C_NONTARG_S167	nontargeting_ctrl	2795	978	1817.61
lib1	input	HDCRISPR_A_ENSG00000143153_1	ATP1B1	2843	978	1848.82
lib1	input	CONTROL_C_LacZ_85	nontargeting_ctrl	2158	978	1403.36
lib1	input	HDCRISPR_A_ENSG00000166596_1	CFAP52	903	978	587.227
lib1	input	HDCRISPR_A_ENSG00000023734_1	STRAP	645	978	419.448
lib1	input	HDCRISPR_A_ENSG00000128656_1	CHN1	1867	978	1214.12
lib1	input	HDCRISPR_A_ENSG00000263528_1	IKBKE	3251	978	2114.15
lib1	input	Avana_SMIM6_1	SMIM6	3102	978	2017.25
lib1	input	HDCRISPR_A_ENSG00000176435_1	CLEC14A	1575	978	1024.23
lib1	input	HDCRISPR_A_ENSG00000100796_1	PPP4R3A	1959	978	1273.95
lib1	input	HDCRISPR_A_ENSG00000121274_2	TENT4B	1200	978	780.368
lib1	input	HDCRISPR_A_ENSG00000088280_1	ASAP3	1267	978	823.939
lib1	input	HDCRISPR_A_ENSG00000142748_1	FCN3	1346	978	875.313
lib1	input	HDCRISPR_A_ENSG00000187189_1	TSPYL4	220	978	143.067
lib1	input	HDCRISPR_A_ENSG00000214376_2	VSTM5	1631	978	1060.65
lib1	input	HDCRISPR_A_ENSG00000169508_2	GPR183	1000	978	650.307
lib1	input	HDCRISPR_A_ENSG00000155380_2	SLC16A1	903	978	587.227
lib1	input	HDCRISPR_A_ENSG00000266173_1	STRADA	367	978	238.663
lib1	input	HDCRISPR_A_ENSG00000039319_3	ZFYVE16	1906	978	1239.48
lib1	input	HDCRISPR_A_ENSG00000181544_1	FANCB	1071	978	696.479
lib1	input	HDCRISPR_A_ENSG00000089916_2	GPATCH2L	886	978	576.172
lib1	input	HDCRISPR_A_ENSG00000118434_1	SPACA1	1166	978	758.258
lib1	input	HDCRISPR_A_ENSG00000150768_1	DLAT	590	978	383.681
lib1	input	HDCRISPR_A_ENSG00000155275_1	TRMT44	824	978	535.853
lib1	input	HDCRISPR_A_ENSG00000143630_1	HCN3	508	978	330.356
lib1	input	HDCRISPR_A_ENSG00000139800_1	ZIC5	3890	978	2529.69
lib1	input	HDCRISPR_A_ENSG00000171199_1	OPRPN	295	978	191.84
lib1	input	HDCRISPR_A_ENSG00000136098_1	NEK3	752	978	489.031
lib1	input	HDCRISPR_A_ENSG00000143862_1	ARL8A	941	978	611.939
lib1	input	HDCRISPR_A_ENSG00000170832_2	USP32	2183	978	1419.62
lib1	input	HDCRISPR_A_ENSG00000188816_1	HMX2	1660	978	1079.51
lib1	input	HDCRISPR_A_ENSG00000116977_1	LGALS8	1718	978	1117.23
lib1	input	HDCRISPR_A_ENSG00000204897_1	KRT25	1292	978	840.196
lib1	input	HDCRISPR_A_ENSG00000130787_1	HIP1R	772	978	502.037
lib1	input	CONTROL_C_NONTARG_S70	nontargeting_ctrl	4159	978	2704.63
lib1	input	HDCRISPR_A_ENSG00000144224_2	UBXN4	2579	978	1677.14
lib1	input	HDCRISPR_A_ENSG00000111790_1	FGFR1OP2	678	978	440.908
lib1	input	HDCRISPR_A_ENSG00000163040_2	CCDC74A	1918	978	1247.29
lib1	input	HDCRISPR_A_ENSG00000091640_1	SPAG7	2437	978	1584.8
lib1	input	HDCRISPR_A_ENSG00000115520_2	COQ10B	1627	978	1058.05
lib1	input	Avana_OR2A7_3	OR2A7	1243	978	808.331
lib1	input	HDCRISPR_A_ENSG00000166228_1	PCBD1	842	978	547.558
lib1	input	HDCRISPR_A_ENSG00000142611_1	PRDM16	1346	978	875.313
lib1	input	HDCRISPR_A_ENSG00000204983_1	PRSS1	705	978	458.466
lib1	input	HDCRISPR_A_ENSG00000146215_1	CRIP3	724	978	470.822
lib1	input	HDCRISPR_A_ENSG00000103490_1	PYCARD	3556	978	2312.49
lib1	input	HDCRISPR_A_ENSG00000205899_1	BHLHA9	2214	978	1439.78
lib1	input	HDCRISPR_A_ENSG00000164244_1	PRRC1	1046	978	680.221
lib1	input	HDCRISPR_A_ENSG00000177239_1	MAN1B1	967	978	628.847
lib1	input	HDCRISPR_A_ENSG00000203618_1	GP1BB	807	978	524.798
lib1	input	HDCRISPR_A_ENSG00000198851_1	CD3E	384	978	249.718
lib1	input	HDCRISPR_A_ENSG00000187026_2	KRTAP21-2	2262	978	1470.99
lib1	input	HDCRISPR_A_ENSG00000162430_1	SELENON	2639	978	1716.16
lib1	input	HDCRISPR_A_ENSG00000080493_2	SLC4A4	463	978	301.092
lib1	input	HDCRISPR_A_ENSG00000115665_2	SLC5A7	2097	978	1363.69
lib1	input	HDCRISPR_A_ENSG00000145331_2	TRMT10A	921	978	598.933
lib1	input	HDCRISPR_A_ENSG00000161973_1	CCDC42	1995	978	1297.36
lib1	input	HDCRISPR_A_ENSG00000164073_1	MFSD8	3319	978	2158.37
lib1	input	Avana_MARF1_1	MARF1	2260	978	1469.69
lib1	input	HDCRISPR_A_ENSG00000008282_1	SYPL1	1423	978	925.387
lib1	input	HDCRISPR_A_ENSG00000070729_1	CNGB1	1024	978	665.914
lib1	input	HDCRISPR_A_ENSG00000134365_2	CFHR4	866	978	563.166
lib1	input	HDCRISPR_A_ENSG00000205810_1	KLRC3	3181	978	2068.63
lib1	input	HDCRISPR_A_ENSG00000185818_1	NAT8L	2485	978	1616.01
lib1	input	HDCRISPR_A_ENSG00000117523_1	PRRC2C	1815	978	1180.31
lib1	input	HDCRISPR_A_ENSG00000115234_1	SNX17	1502	978	976.761
lib1	input	HDCRISPR_A_ENSG00000128596_2	CCDC136	2067	978	1344.18
lib1	input	HDCRISPR_A_ENSG00000186113_1	OR5D14	1646	978	1070.4
lib1	input	HDCRISPR_A_ENSG00000181982_1	CCDC149	870	978	565.767
lib1	input	HDCRISPR_A_ENSG00000256812_1	CAPNS2	3191	978	2075.13
lib1	input	HDCRISPR_A_ENSG00000148358_1	GPR107	3200	978	2080.98
lib1	input	HDCRISPR_A_ENSG00000113361_2	CDH6	471	978	306.294
lib1	input	HDCRISPR_A_ENSG00000186191_1	BPIFB4	2760	978	1794.85
lib1	input	HDCRISPR_A_ENSG00000164604_2	GPR85	626	978	407.092
lib1	input	HDCRISPR_A_ENSG00000198722_1	UNC13B	664	978	431.804
lib1	input	HDCRISPR_A_ENSG00000104921_2	FCER2	1201	978	781.018
lib1	input	HDCRISPR_A_ENSG00000116833_2	NR5A2	2010	978	1307.12
lib1	input	HDCRISPR_A_ENSG00000267534_1	S1PR2	3039	978	1976.28
lib1	input	HDCRISPR_A_ENSG00000172765_3	TMCC1	993	978	645.755
lib1	input	HDCRISPR_A_ENSG00000173846_2	PLK3	1616	978	1050.9
lib1	input	HDCRISPR_A_ENSG00000172465_2	TCEAL1	518	978	336.859
lib1	input	HDCRISPR_A_ENSG00000186812_1	ZNF397	2190	978	1424.17
lib1	input	HDCRISPR_A_ENSG00000197992_1	CLEC9A	3168	978	2060.17
lib1	input	HDCRISPR_A_ENSG00000177483_1	RBM44	1808	978	1175.75
lib1	input	HDCRISPR_A_ENSG00000197980_1	LEKR1	801	978	520.896
lib1	input	HDCRISPR_A_ENSG00000160408_2	ST6GALNAC6	192	978	124.859
lib1	input	HDCRISPR_A_ENSG00000135218_1	CD36	388	978	252.319
lib1	input	HDCRISPR_A_ENSG00000121316_1	PLBD1	2138	978	1390.36
lib1	input	HDCRISPR_A_ENSG00000203756_1	TMEM244	1356	978	881.816
lib1	input	HDCRISPR_A_ENSG00000243955_1	GSTA1	2582	978	1679.09
lib1	input	HDCRISPR_A_ENSG00000197021_1	EOLA2	2104	978	1368.25
lib1	input	HDCRISPR_B_ENSG00000089063_1	TMEM230	679	978	441.558
lib1	input	Avana_P2RX5_1	P2RX5	1412	978	918.233
lib1	input	HDCRISPR_A_ENSG00000161328_1	LRRC56	1091	978	709.485
lib1	input	HDCRISPR_A_ENSG00000196562_1	SULF2	800	978	520.245
lib1	input	HDCRISPR_A_ENSG00000068383_1	INPP5A	1175	978	764.11
lib1	input	HDCRISPR_A_ENSG00000244588_2	RAD21L1	373	978	242.564
lib1	input	HDCRISPR_A_ENSG00000162739_1	SLAMF6	956	978	621.693
lib1	input	HDCRISPR_A_ENSG00000167799_1	NUDT8	1254	978	815.485
lib1	input	HDCRISPR_A_ENSG00000007545_1	CRAMP1	962	978	625.595
lib1	input	CONTROL_C_NONTARG_S123	nontargeting_ctrl	3243	978	2108.94
lib1	input	HDCRISPR_A_ENSG00000160678_2	S100A1	2790	978	1814.36
lib1	input	HDCRISPR_A_ENSG00000105053_1	VRK3	2535	978	1648.53
lib1	input	HDCRISPR_A_ENSG00000136002_1	ARHGEF4	1236	978	803.779
lib1	input	HDCRISPR_A_ENSG00000143994_2	ABHD1	757	978	492.282
lib1	input	HDCRISPR_A_ENSG00000102401_1	ARMCX3	995	978	647.055
lib1	input	HDCRISPR_A_ENSG00000118162_2	KPTN	806	978	524.147
lib1	input	HDCRISPR_A_ENSG00000028310_1	BRD9	772	978	502.037
lib1	input	HDCRISPR_A_ENSG00000147434_1	CHRNA6	4632	978	3012.22
lib1	input	HDCRISPR_A_ENSG00000042832_1	TG	3470	978	2256.56
lib1	input	HDCRISPR_A_ENSG00000185499_2	MUC1	1876	978	1219.98
lib1	input	HDCRISPR_A_ENSG00000128791_2	TWSG1	1965	978	1277.85
lib1	input	HDCRISPR_A_ENSG00000119457_1	SLC46A2	2354	978	1530.82
lib1	input	HDCRISPR_A_ENSG00000164062_2	APEH	751	978	488.38
lib1	input	HDCRISPR_A_ENSG00000176884_1	GRIN1	1329	978	864.258
lib1	input	HDCRISPR_A_ENSG00000175573_1	C11orf68	1508	978	980.663
lib1	input	HDCRISPR_A_ENSG00000116183_2	PAPPA2	1773	978	1152.99
lib1	input	HDCRISPR_A_ENSG00000072518_1	MARK2	140	978	91.0429
lib1	input	HDCRISPR_A_ENSG00000115902_1	SLC1A4	323	978	210.049
lib1	input	HDCRISPR_A_ENSG00000046647_2	GEMIN8	1136	978	738.748
lib1	input	HDCRISPR_A_ENSG00000109576_2	AADAT	2900	978	1885.89
lib1	input	HDCRISPR_A_ENSG00000001617_1	SEMA3F	2713	978	1764.28
lib1	input	HDCRISPR_A_ENSG00000145439_1	CBR4	1859	978	1208.92
lib1	input	CONTROL_C_NONTARG_142	nontargeting_ctrl	6996	978	4549.55
lib1	input	HDCRISPR_A_ENSG00000067113_2	PLPP1	579	978	376.528
lib1	input	CONTROL_C_NONTARG_61	nontargeting_ctrl	2141	978	1392.31
lib1	input	HDCRISPR_A_ENSG00000165985_1	C1QL3	1486	978	966.356
lib1	input	HDCRISPR_A_ENSG00000159885_1	ZNF222	2085	978	1355.89
lib1	input	HDCRISPR_A_ENSG00000150510_1	FAM124A	557	978	362.221
lib1	input	HDCRISPR_A_ENSG00000137221_1	TJAP1	1046	978	680.221
lib1	input	HDCRISPR_A_ENSG00000178038_1	ALS2CL	466	978	303.043
lib1	input	HDCRISPR_A_ENSG00000164933_1	SLC25A32	1625	978	1056.75
lib1	input	HDCRISPR_A_ENSG00000198829_1	SUCNR1	763	978	496.184
lib1	input	HDCRISPR_A_ENSG00000173744_1	AGFG1	2709	978	1761.68
lib1	input	HDCRISPR_A_ENSG00000104537_1	ANXA13	1758	978	1143.24
lib1	input	HDCRISPR_A_ENSG00000099977_2	DDT	734	978	477.325
lib1	input	HDCRISPR_A_ENSG00000179564_2	LSMEM2	2614	978	1699.9
lib1	input	CONTROL_C_EGFP_20	nontargeting_ctrl	1313	978	853.853
lib1	input	HDCRISPR_A_ENSG00000115556_1	PLCD4	1622	978	1054.8
lib1	input	HDCRISPR_A_ENSG00000101109_1	STK4	1959	978	1273.95
lib1	input	HDCRISPR_A_ENSG00000147364_1	FBXO25	1181	978	768.012
lib1	input	HDCRISPR_A_ENSG00000256436_2	TAS2R31	1587	978	1032.04
lib1	input	HDCRISPR_A_ENSG00000162746_1	FCRLB	384	978	249.718
lib1	input	HDCRISPR_A_ENSG00000135362_1	PRR5L	1085	978	705.583
lib1	input	HDCRISPR_A_ENSG00000108846_2	ABCC3	736	978	478.626
lib1	input	HDCRISPR_A_ENSG00000183780_1	SLC35F3	626	978	407.092
lib1	input	HDCRISPR_A_ENSG00000171864_1	PRND	3088	978	2008.15
lib1	input	HDCRISPR_A_ENSG00000164638_2	SLC29A4	3581	978	2328.75
lib1	input	HDCRISPR_A_ENSG00000117305_1	HMGCL	1458	978	948.147
lib1	input	HDCRISPR_A_ENSG00000143556_2	S100A7	3597	978	2339.15
lib1	input	Avana_USP17L11_1	USP17L11	852	978	554.061
lib1	input	HDCRISPR_A_ENSG00000163581_2	SLC2A2	962	978	625.595
lib1	input	HDCRISPR_A_ENSG00000100628_1	ASB2	1880	978	1222.58
lib1	input	HDCRISPR_A_ENSG00000185792_1	NLRP9	1522	978	989.767
lib1	input	HDCRISPR_A_ENSG00000163132_2	MSX1	3300	978	2146.01
lib1	input	HDCRISPR_A_ENSG00000165644_1	COMTD1	722	978	469.521
lib1	input	HDCRISPR_A_ENSG00000123572_1	NRK	3194	978	2077.08
lib1	input	HDCRISPR_A_ENSG00000181019_1	NQO1	619	978	402.54
lib1	input	HDCRISPR_A_ENSG00000119650_1	IFT43	2007	978	1305.17
lib1	input	HDCRISPR_A_ENSG00000185985_1	SLITRK2	1101	978	715.988
lib1	input	HDCRISPR_A_ENSG00000187068_1	C3orf70	1955	978	1271.35
lib1	input	HDCRISPR_A_ENSG00000105875_1	WDR91	1800	978	1170.55
lib1	input	HDCRISPR_A_ENSG00000188868_1	ZNF563	3122	978	2030.26
lib1	input	HDCRISPR_A_ENSG00000151474_2	FRMD4A	1273	978	827.84
lib1	input	HDCRISPR_A_ENSG00000107643_1	MAPK8	945	978	614.54
lib1	input	HDCRISPR_A_ENSG00000175215_2	CTDSP2	1502	978	976.761
lib1	input	HDCRISPR_A_ENSG00000162738_1	VANGL2	1029	978	669.166
lib1	input	HDCRISPR_A_ENSG00000171517_1	LPAR3	1019	978	662.663
lib1	input	Avana_FXYD2_1	FXYD2	2146	978	1395.56
lib1	input	HDCRISPR_A_ENSG00000171174_1	RBKS	2552	978	1659.58
lib1	input	HDCRISPR_A_ENSG00000143816_1	WNT9A	813	978	528.699
lib1	input	HDCRISPR_A_ENSG00000175311_1	ANKS4B	1835	978	1193.31
lib1	input	HDCRISPR_A_ENSG00000106799_1	TGFBR1	4612	978	2999.21
lib1	input	HDCRISPR_A_ENSG00000175768_1	TOMM5	2422	978	1575.04
lib1	input	HDCRISPR_A_ENSG00000113555_1	PCDH12	1094	978	711.436
lib1	input	HDCRISPR_A_ENSG00000056998_2	GYG2	1614	978	1049.6
lib1	input	HDCRISPR_A_ENSG00000112096_1	SOD2	1178	978	766.061
lib1	input	HDCRISPR_A_ENSG00000181915_1	ADO	849	978	552.11
lib1	input	HDCRISPR_A_ENSG00000115648_2	MLPH	1890	978	1229.08
lib1	input	HDCRISPR_A_ENSG00000175782_1	SLC35E3	3283	978	2134.96
lib1	input	HDCRISPR_A_ENSG00000151208_1	DLG5	1200	978	780.368
lib1	input	HDCRISPR_A_ENSG00000164181_1	ELOVL7	3164	978	2057.57
lib1	input	HDCRISPR_A_ENSG00000120694_1	HSPH1	1801	978	1171.2
lib1	input	HDCRISPR_A_ENSG00000185697_1	MYBL1	1766	978	1148.44
lib1	input	HDCRISPR_A_ENSG00000126953_1	TIMM8A	1148	978	746.552
lib1	input	HDCRISPR_A_ENSG00000177685_1	CRACR2B	1282	978	833.693
lib1	input	HDCRISPR_A_ENSG00000113396_1	SLC27A6	1724	978	1121.13
lib1	input	HDCRISPR_A_ENSG00000140682_1	TGFB1I1	965	978	627.546
lib1	input	HDCRISPR_A_ENSG00000182985_1	CADM1	2116	978	1376.05
lib1	input	HDCRISPR_A_ENSG00000161996_2	WDR90	2004	978	1303.21
lib1	input	HDCRISPR_A_ENSG00000102554_1	KLF5	1757	978	1142.59
lib1	input	HDCRISPR_A_ENSG00000215274_1	GAGE10	2906	978	1889.79
lib1	input	HDCRISPR_A_ENSG00000070610_1	GBA2	1118	978	727.043
lib1	input	HDCRISPR_A_ENSG00000119888_3	EPCAM	1119	978	727.693
lib1	input	HDCRISPR_A_ENSG00000129925_1	PGAP6	481	978	312.798
lib1	input	HDCRISPR_A_ENSG00000075043_2	KCNQ2	464	978	301.742
lib1	input	CONTROL_C_EGFP_16	nontargeting_ctrl	2056	978	1337.03
lib1	input	HDCRISPR_A_ENSG00000157514_1	TSC22D3	2606	978	1694.7
lib1	input	HDCRISPR_A_ENSG00000137338_1	PGBD1	1380	978	897.423
lib1	input	Avana_RPL39L_1	RPL39L	1577	978	1025.53
lib1	input	HDCRISPR_A_ENSG00000177051_1	FBXO46	3872	978	2517.99
lib1	input	HDCRISPR_A_ENSG00000172020_1	GAP43	1571	978	1021.63
lib1	input	HDCRISPR_A_ENSG00000073417_1	PDE8A	621	978	403.84
lib1	input	HDCRISPR_A_ENSG00000157764_1	BRAF	2030	978	1320.12
lib1	input	HDCRISPR_A_ENSG00000166707_2	ZCCHC18	1744	978	1134.13
lib1	input	CONTROL_C_NONTARG_20	nontargeting_ctrl	3404	978	2213.64
lib1	input	HDCRISPR_A_ENSG00000160188_1	RSPH1	942	978	612.589
lib1	input	HDCRISPR_A_ENSG00000135317_1	SNX14	388	978	252.319
lib1	input	HDCRISPR_A_ENSG00000152207_2	CYSLTR2	1364	978	887.018
lib1	input	HDCRISPR_A_ENSG00000105221_1	AKT2	2353	978	1530.17
lib1	input	HDCRISPR_A_ENSG00000132631_1	SCP2D1	1186	978	771.264
lib1	input	HDCRISPR_A_ENSG00000105255_1	FSD1	376	978	244.515
lib1	input	HDCRISPR_A_ENSG00000141441_3	GAREM1	947	978	615.84
lib1	input	HDCRISPR_A_ENSG00000115738_1	ID2	3266	978	2123.9
lib1	input	HDCRISPR_A_ENSG00000176697_1	BDNF	3089	978	2008.8
lib1	input	HDCRISPR_A_ENSG00000164221_1	CCDC112	376	978	244.515
lib1	input	HDCRISPR_A_ENSG00000132911_1	NMUR2	2121	978	1379.3
lib1	input	HDCRISPR_A_ENSG00000078237_2	TIGAR	681	978	442.859
lib1	input	HDCRISPR_A_ENSG00000151276_1	MAGI1	1424	978	926.037
lib1	input	HDCRISPR_A_ENSG00000240403_2	KIR3DL2	1377	978	895.472
lib1	input	HDCRISPR_A_ENSG00000184471_1	C1QTNF8	1444	978	939.043
lib1	input	HDCRISPR_A_ENSG00000163808_1	KIF15	799	978	519.595
lib1	input	HDCRISPR_A_ENSG00000204928_2	GRXCR2	1484	978	965.055
lib1	input	Avana_RNF133_1	RNF133	1065	978	692.577
lib1	input	HDCRISPR_A_ENSG00000160202_3	CRYAA	2839	978	1846.22
lib1	input	HDCRISPR_A_ENSG00000102543_1	CDADC1	251	978	163.227
lib1	input	HDCRISPR_A_ENSG00000162946_2	DISC1	1746	978	1135.44
lib1	input	HDCRISPR_A_ENSG00000090661_1	CERS4	1165	978	757.607
lib1	input	HDCRISPR_A_ENSG00000184557_1	SOCS3	2262	978	1470.99
lib1	input	HDCRISPR_A_ENSG00000140807_1	NKD1	1706	978	1109.42
lib1	input	CONTROL_C_NONTARG_S16	nontargeting_ctrl	1264	978	821.988
lib1	input	HDCRISPR_A_ENSG00000124731_1	TREM1	3278	978	2131.71
lib1	input	HDCRISPR_A_ENSG00000236699_1	ARHGEF38	487	978	316.699
lib1	input	HDCRISPR_A_ENSG00000181788_1	SIAH2	1509	978	981.313
lib1	input	HDCRISPR_A_ENSG00000021300_1	PLEKHB1	1491	978	969.607
lib1	input	Avana_UGT1A9_1	UGT1A9	3010	978	1957.42
lib1	input	HDCRISPR_A_ENSG00000081692_1	JMJD4	2396	978	1558.13
lib1	input	HDCRISPR_A_ENSG00000185821_2	OR6C76	1531	978	995.62
lib1	input	HDCRISPR_A_ENSG00000186980_2	KRTAP23-1	1595	978	1037.24
lib1	input	HDCRISPR_A_ENSG00000105518_1	TMEM205	3203	978	2082.93
lib1	input	HDCRISPR_A_ENSG00000106479_1	ZNF862	2351	978	1528.87
lib1	input	CONTROL_C_LacZ_38	nontargeting_ctrl	2559	978	1664.13
lib1	input	HDCRISPR_A_ENSG00000007080_1	CCDC124	1308	978	850.601
lib1	input	HDCRISPR_A_ENSG00000261052_1	SULT1A3	261	978	169.73
lib1	input	HDCRISPR_A_ENSG00000120907_1	ADRA1A	1184	978	769.963
lib1	input	HDCRISPR_A_ENSG00000031003_1	FAM13B	2103	978	1367.6
lib1	input	HDCRISPR_A_ENSG00000178695_1	KCTD12	1596	978	1037.89
lib1	input	HDCRISPR_A_ENSG00000150636_1	CCDC102B	3878	978	2521.89
lib1	input	HDCRISPR_A_ENSG00000125816_1	NKX2-4	2418	978	1572.44
lib1	input	HDCRISPR_A_ENSG00000105737_1	GRIK5	5034	978	3273.64
lib1	input	HDCRISPR_A_ENSG00000164399_1	IL3	649	978	422.049
lib1	input	HDCRISPR_A_ENSG00000186844_1	LCE1A	895	978	582.025
lib1	input	HDCRISPR_A_ENSG00000197044_1	ZNF441	1091	978	709.485
lib1	input	HDCRISPR_A_ENSG00000205309_1	NT5M	1246	978	810.282
lib1	input	HDCRISPR_A_ENSG00000109667_2	SLC2A9	1915	978	1245.34
lib1	input	HDCRISPR_A_ENSG00000105993_3	DNAJB6	2674	978	1738.92
lib1	input	HDCRISPR_A_ENSG00000109794_2	FAM149A	1709	978	1111.37
lib1	input	HDCRISPR_A_ENSG00000141905_1	NFIC	1391	978	904.577
lib1	input	CONTROL_C_NONTARG_S57	nontargeting_ctrl	2069	978	1345.48
lib1	input	HDCRISPR_A_ENSG00000167775_1	CD320	1580	978	1027.48
lib1	input	HDCRISPR_A_ENSG00000101384_1	JAG1	789	978	513.092
lib1	input	HDCRISPR_A_ENSG00000111886_1	GABRR2	2143	978	1393.61
lib1	input	HDCRISPR_A_ENSG00000108861_1	DUSP3	1286	978	836.294
lib1	input	HDCRISPR_A_ENSG00000186283_1	TOR3A	4245	978	2760.55
lib1	input	HDCRISPR_A_ENSG00000125430_1	HS3ST3B1	661	978	429.853
lib1	input	HDCRISPR_A_ENSG00000133872_2	SARAF	890	978	578.773
lib1	input	CONTROL_C_OR10D2_21	targeting_ctrl	1204	978	782.969
lib1	input	HDCRISPR_A_ENSG00000176253_1	OR4K13	2580	978	1677.79
lib1	input	HDCRISPR_A_ENSG00000156234_1	CXCL13	1464	978	952.049
lib1	input	HDCRISPR_A_ENSG00000066629_1	EML1	950	978	617.791
lib1	input	HDCRISPR_A_ENSG00000185453_2	ZSWIM9	1946	978	1265.5
lib1	input	HDCRISPR_A_ENSG00000178150_2	ZNF114	3659	978	2379.47
lib1	input	HDCRISPR_A_ENSG00000116489_1	CAPZA1	1100	978	715.337
lib1	input	CONTROL_C_LacZ_20	nontargeting_ctrl	862	978	560.564
lib1	input	HDCRISPR_A_ENSG00000178078_1	STAP2	1740	978	1131.53
lib1	input	HDCRISPR_A_ENSG00000249471_2	ZNF324B	1388	978	902.626
lib1	input	HDCRISPR_A_ENSG00000180354_1	MTURN	901	978	585.926
lib1	input	HDCRISPR_A_ENSG00000138653_3	NDST4	734	978	477.325
lib1	input	HDCRISPR_A_ENSG00000104972_1	LILRB1	1766	978	1148.44
lib1	input	HDCRISPR_A_ENSG00000176399_1	DMRTA1	2216	978	1441.08
lib1	input	HDCRISPR_A_ENSG00000115275_1	MOGS	1551	978	1008.63
lib1	input	HDCRISPR_A_ENSG00000140365_2	COMMD4	897	978	583.325
lib1	input	HDCRISPR_A_ENSG00000166173_1	LARP6	2309	978	1501.56
lib1	input	HDCRISPR_A_ENSG00000171936_1	OR10H3	1549	978	1007.33
lib1	input	HDCRISPR_A_ENSG00000171812_1	COL8A2	974	978	633.399
lib1	input	CONTROL_C_NONTARG_S63	nontargeting_ctrl	657	978	427.252
lib1	input	HDCRISPR_A_ENSG00000178404_1	CEP295NL	430	978	279.632
lib1	input	HDCRISPR_A_ENSG00000135378_1	PRRG4	2942	978	1913.2
lib1	input	HDCRISPR_A_ENSG00000156136_1	DCK	1076	978	699.73
lib1	input	HDCRISPR_A_ENSG00000170209_1	ANKK1	1881	978	1223.23
lib1	input	HDCRISPR_A_ENSG00000170439_1	METTL7B	3650	978	2373.62
lib1	input	HDCRISPR_A_ENSG00000139160_1	ETFBKMT	2011	978	1307.77
lib1	input	HDCRISPR_A_ENSG00000099331_1	MYO9B	2328	978	1513.91
lib1	input	HDCRISPR_A_ENSG00000198843_1	SELENOT	607	978	394.736
lib1	input	HDCRISPR_A_ENSG00000085224_2	ATRX	2812	978	1828.66
lib1	input	HDCRISPR_A_ENSG00000108561_1	C1QBP	1030	978	669.816
lib1	input	HDCRISPR_A_ENSG00000118689_1	FOXO3	2323	978	1510.66
lib1	input	HDCRISPR_A_ENSG00000145916_1	RMND5B	1035	978	673.067
lib1	input	HDCRISPR_A_ENSG00000197837_1	H4-16	1866	978	1213.47
lib1	input	HDCRISPR_A_ENSG00000152578_1	GRIA4	1933	978	1257.04
lib1	input	HDCRISPR_A_ENSG00000142875_1	PRKACB	1520	978	988.466
lib1	input	HDCRISPR_A_ENSG00000141642_1	ELAC1	2993	978	1946.37
lib1	input	HDCRISPR_A_ENSG00000168267_1	PTF1A	1427	978	927.988
lib1	input	HDCRISPR_A_ENSG00000149054_1	ZNF215	1838	978	1195.26
lib1	input	HDCRISPR_A_ENSG00000171346_1	KRT15	186	978	120.957
lib1	input	HDCRISPR_A_ENSG00000162413_1	KLHL21	1103	978	717.288
lib1	input	HDCRISPR_A_ENSG00000137073_1	UBAP2	559	978	363.521
lib1	input	HDCRISPR_A_ENSG00000107186_2	MPDZ	1763	978	1146.49
lib1	input	HDCRISPR_A_ENSG00000149476_1	TKFC	897	978	583.325
lib1	input	HDCRISPR_A_ENSG00000182329_1	KIAA2012	835	978	543.006
lib1	input	HDCRISPR_A_ENSG00000004478_1	FKBP4	2739	978	1781.19
lib1	input	HDCRISPR_A_ENSG00000102109_2	PCSK1N	2304	978	1498.31
lib1	input	HDCRISPR_A_ENSG00000172428_1	COPS9	817	978	531.301
lib1	input	HDCRISPR_A_ENSG00000197555_1	SIPA1L1	2892	978	1880.69
lib1	input	HDCRISPR_A_ENSG00000178772_1	CPN2	1347	978	875.963
lib1	input	HDCRISPR_A_ENSG00000152672_2	CLEC4F	7065	978	4594.42
lib1	input	HDCRISPR_A_ENSG00000273559_1	CWC25	105	978	68.2822
lib1	input	HDCRISPR_A_ENSG00000031691_1	CENPQ	693	978	450.663
lib1	input	HDCRISPR_A_ENSG00000182890_1	GLUD2	1114	978	724.442
lib1	input	HDCRISPR_A_ENSG00000159322_1	ADPGK	1804	978	1173.15
lib1	input	HDCRISPR_A_ENSG00000198759_1	EGFL6	1779	978	1156.9
lib1	input	HDCRISPR_A_ENSG00000154767_1	XPC	1840	978	1196.56
lib1	input	HDCRISPR_A_ENSG00000129250_2	KIF1C	2262	978	1470.99
lib1	input	HDCRISPR_A_ENSG00000103365_1	GGA2	1067	978	693.877
lib1	input	HDCRISPR_A_ENSG00000123600_1	METTL8	1229	978	799.227
lib1	input	HDCRISPR_A_ENSG00000197779_2	ZNF81	2232	978	1451.48
lib1	input	HDCRISPR_A_ENSG00000101004_1	NINL	1600	978	1040.49
lib1	input	HDCRISPR_A_ENSG00000165905_1	LARGE2	732	978	476.025
lib1	input	HDCRISPR_A_ENSG00000054282_1	SDCCAG8	1220	978	793.374
lib1	input	HDCRISPR_A_ENSG00000176679_1	TGIF2LY	3682	978	2394.43
lib1	input	HDCRISPR_A_ENSG00000198089_1	SFI1	1597	978	1038.54
lib1	input	HDCRISPR_A_ENSG00000117394_1	SLC2A1	2599	978	1690.15
lib1	input	HDCRISPR_A_ENSG00000135226_2	UGT2B28	1997	978	1298.66
lib1	input	HDCRISPR_A_ENSG00000160218_2	TRAPPC10	2417	978	1571.79
lib1	input	HDCRISPR_A_ENSG00000102981_1	PARD6A	1045	978	679.571
lib1	input	HDCRISPR_A_ENSG00000177465_2	ACOT4	1451	978	943.595
lib1	input	HDCRISPR_A_ENSG00000170275_1	CRTAP	889	978	578.123
lib1	input	HDCRISPR_A_ENSG00000185198_1	PRSS57	1295	978	842.147
lib1	input	HDCRISPR_A_ENSG00000166153_2	DEPDC4	1178	978	766.061
lib1	input	HDCRISPR_A_ENSG00000164647_1	STEAP1	3213	978	2089.44
lib1	input	HDCRISPR_A_ENSG00000152422_1	XRCC4	1290	978	838.896
lib1	input	HDCRISPR_A_ENSG00000161849_1	KRT84	1289	978	838.245
lib1	input	HDCRISPR_A_ENSG00000162398_1	LEXM	1839	978	1195.91
lib1	input	HDCRISPR_A_ENSG00000122557_1	HERPUD2	2765	978	1798.1
lib1	input	HDCRISPR_A_ENSG00000125462_2	C1orf61	475	978	308.896
lib1	input	HDCRISPR_A_ENSG00000166123_2	GPT2	1541	978	1002.12
lib1	input	HDCRISPR_A_ENSG00000269437_1	NXF2	2611	978	1697.95
lib1	input	HDCRISPR_A_ENSG00000160469_2	BRSK1	1032	978	671.117
lib1	input	HDCRISPR_A_ENSG00000169583_1	CLIC3	2213	978	1439.13
lib1	input	HDCRISPR_A_ENSG00000196465_1	MYL6B	688	978	447.411
lib1	input	HDCRISPR_A_ENSG00000145113_1	MUC4	1695	978	1102.27
lib1	input	HDCRISPR_A_ENSG00000180185_2	FAHD1	1673	978	1087.96
lib1	input	HDCRISPR_A_ENSG00000181408_1	UTS2R	1437	978	934.491
lib1	input	HDCRISPR_A_ENSG00000161671_2	EMC10	4285	978	2786.56
lib1	input	HDCRISPR_A_ENSG00000172955_1	ADH6	2362	978	1536.02
lib1	input	HDCRISPR_A_ENSG00000185640_1	KRT79	2451	978	1593.9
lib1	input	HDCRISPR_A_ENSG00000138378_1	STAT4	613	978	398.638
lib1	input	HDCRISPR_A_ENSG00000142182_1	DNMT3L	1596	978	1037.89
lib1	input	HDCRISPR_A_ENSG00000205884_1	DEFB136	557	978	362.221
lib1	input	HDCRISPR_A_ENSG00000142166_1	IFNAR1	1850	978	1203.07
lib1	input	HDCRISPR_A_ENSG00000166289_3	PLEKHF1	1123	978	730.294
lib1	input	HDCRISPR_A_ENSG00000172733_1	PURG	1931	978	1255.74
lib1	input	HDCRISPR_A_ENSG00000110887_1	DAO	570	978	370.675
lib1	input	HDCRISPR_A_ENSG00000172324_1	OR5A2	1295	978	842.147
lib1	input	HDCRISPR_A_ENSG00000116824_1	CD2	1029	978	669.166
lib1	input	HDCRISPR_A_ENSG00000122705_1	CLTA	1256	978	816.785
lib1	input	HDCRISPR_A_ENSG00000183640_1	KRTAP8-1	1360	978	884.417
lib1	input	HDCRISPR_A_ENSG00000162981_2	LRATD1	1259	978	818.736
lib1	input	HDCRISPR_A_ENSG00000149654_2	CDH22	1357	978	882.466
lib1	input	HDCRISPR_A_ENSG00000197959_1	DNM3	948	978	616.491
lib1	input	HDCRISPR_A_ENSG00000164935_2	DCSTAMP	2078	978	1351.34
lib1	input	HDCRISPR_A_ENSG00000174370_1	C11orf45	3273	978	2128.45
lib1	input	HDCRISPR_A_ENSG00000155749_1	FLACC1	229	978	148.92
lib1	input	HDCRISPR_A_ENSG00000103534_1	TMC5	1506	978	979.362
lib1	input	HDCRISPR_A_ENSG00000181396_1	OGFOD3	1240	978	806.38
lib1	input	HDCRISPR_A_ENSG00000120436_1	GPR31	1309	978	851.252
lib1	input	HDCRISPR_A_ENSG00000103241_1	FOXF1	1502	978	976.761
lib1	input	HDCRISPR_A_ENSG00000101888_2	NXT2	1730	978	1125.03
lib1	input	HDCRISPR_A_ENSG00000125910_1	S1PR4	1271	978	826.54
lib1	input	HDCRISPR_A_ENSG00000162522_1	KIAA1522	1206	978	784.27
lib1	input	HDCRISPR_A_ENSG00000196616_1	ADH1B	1705	978	1108.77
lib1	input	HDCRISPR_A_ENSG00000175619_2	OR4B1	344	978	223.706
lib1	input	HDCRISPR_A_ENSG00000130701_1	RBBP8NL	2184	978	1420.27
lib1	input	HDCRISPR_A_ENSG00000176746_1	MAGEB6	886	978	576.172
lib1	input	HDCRISPR_A_ENSG00000131503_1	ANKHD1	318	978	206.798
lib1	input	HDCRISPR_A_ENSG00000182035_2	ADIG	2972	978	1932.71
lib1	input	HDCRISPR_A_ENSG00000002549_1	LAP3	1215	978	790.123
lib1	input	HDCRISPR_A_ENSG00000130347_1	RTN4IP1	1403	978	912.38
lib1	input	HDCRISPR_A_ENSG00000142677_1	IL22RA1	844	978	548.859
lib1	input	HDCRISPR_A_ENSG00000280789_1	PAGR1	2277	978	1480.75
lib1	input	HDCRISPR_A_ENSG00000185950_1	IRS2	2946	978	1915.8
lib1	input	HDCRISPR_A_ENSG00000119403_1	PHF19	842	978	547.558
lib1	input	HDCRISPR_A_ENSG00000133216_1	EPHB2	3245	978	2110.25
lib1	input	HDCRISPR_A_ENSG00000203879_1	GDI1	2064	978	1342.23
lib1	input	CONTROL_C_NONTARG_46	nontargeting_ctrl	3581	978	2328.75
lib1	input	HDCRISPR_A_ENSG00000157600_1	TMEM164	3338	978	2170.72
lib1	input	HDCRISPR_A_ENSG00000198680_1	TUSC1	1163	978	756.307
lib1	input	HDCRISPR_A_ENSG00000011143_1	MKS1	1205	978	783.62
lib1	input	HDCRISPR_A_ENSG00000147378_1	FATE1	1395	978	907.178
lib1	input	HDCRISPR_A_ENSG00000121413_1	ZSCAN18	1052	978	684.123
lib1	input	HDCRISPR_A_ENSG00000133835_1	HSD17B4	807	978	524.798
lib1	input	HDCRISPR_A_ENSG00000181323_1	SPEM1	215	978	139.816
lib1	input	CONTROL_C_NONTARG_97	nontargeting_ctrl	4831	978	3141.63
lib1	input	HDCRISPR_A_ENSG00000167104_1	BPIFB6	2479	978	1612.11
lib1	input	HDCRISPR_A_ENSG00000131148_1	EMC8	1039	978	675.669
lib1	input	HDCRISPR_A_ENSG00000109132_1	PHOX2B	3303	978	2147.96
lib1	input	HDCRISPR_A_ENSG00000163645_1	ERICH6	1621	978	1054.15
lib1	input	HDCRISPR_A_ENSG00000204856_1	FAM216A	1542	978	1002.77
lib1	input	HDCRISPR_A_ENSG00000078487_1	ZCWPW1	3660	978	2380.12
lib1	input	HDCRISPR_A_ENSG00000188372_1	ZP3	2531	978	1645.93
lib1	input	Avana_SPRR2A_1	SPRR2A	1307	978	849.951
lib1	input	HDCRISPR_A_ENSG00000197324_1	LRP10	1145	978	744.601
lib1	input	HDCRISPR_A_ENSG00000163110_1	PDLIM5	1674	978	1088.61
lib1	input	HDCRISPR_A_ENSG00000117215_1	PLA2G2D	1401	978	911.08
lib1	input	Avana_TICAM2_1	TICAM2	2565	978	1668.04
lib1	input	HDCRISPR_A_ENSG00000164729_1	SLC35G3	3011	978	1958.07
lib1	input	HDCRISPR_A_ENSG00000197982_1	C1orf122	2132	978	1386.45
lib1	input	HDCRISPR_A_ENSG00000163754_1	GYG1	896	978	582.675
lib1	input	HDCRISPR_A_ENSG00000072310_1	SREBF1	1688	978	1097.72
lib1	input	HDCRISPR_A_ENSG00000166592_1	RRAD	1064	978	691.926
lib1	input	HDCRISPR_A_ENSG00000121270_1	ABCC11	4566	978	2969.3
lib1	input	HDCRISPR_A_ENSG00000068137_1	PLEKHH3	1160	978	754.356
lib1	input	HDCRISPR_A_ENSG00000003096_1	KLHL13	1440	978	936.442
lib1	input	HDCRISPR_A_ENSG00000165512_1	ZNF22	1630	978	1060
lib1	input	HDCRISPR_A_ENSG00000184361_1	SPATA32	1610	978	1046.99
lib1	input	HDCRISPR_A_ENSG00000155893_1	PXYLP1	2034	978	1322.72
lib1	input	HDCRISPR_A_ENSG00000155313_1	USP25	175	978	113.804
lib1	input	HDCRISPR_A_ENSG00000111058_1	ACSS3	661	978	429.853
lib1	input	HDCRISPR_A_ENSG00000114279_1	FGF12	3153	978	2050.42
lib1	input	Avana_MTRNR2L4_1	MTRNR2L4	1732	978	1126.33
lib1	input	HDCRISPR_A_ENSG00000082482_1	KCNK2	1675	978	1089.26
lib1	input	HDCRISPR_A_ENSG00000114388_2	NPRL2	819	978	532.601
lib1	input	HDCRISPR_A_ENSG00000106701_2	FSD1L	3702	978	2407.44
lib1	input	HDCRISPR_A_ENSG00000162614_2	NEXN	644	978	418.798
lib1	input	CONTROL_C_NONTARG_S74	nontargeting_ctrl	3873	978	2518.64
lib1	input	HDCRISPR_A_ENSG00000160818_1	GPATCH4	670	978	435.706
lib1	input	HDCRISPR_A_ENSG00000135045_1	C9orf40	2370	978	1541.23
lib1	input	HDCRISPR_A_ENSG00000148604_1	RGR	2623	978	1705.75
lib1	input	HDCRISPR_A_ENSG00000141504_1	SAT2	2670	978	1736.32
lib1	input	CONTROL_C_NONTARG_S126	nontargeting_ctrl	1598	978	1039.19
lib1	input	HDCRISPR_A_ENSG00000168813_2	ZNF507	736	978	478.626
lib1	input	HDCRISPR_A_ENSG00000129353_2	SLC44A2	2302	978	1497.01
lib1	input	HDCRISPR_A_ENSG00000105198_2	LGALS13	2181	978	1418.32
lib1	input	HDCRISPR_A_ENSG00000174839_1	DENND6A	809	978	526.098
lib1	input	HDCRISPR_A_ENSG00000105289_1	TJP3	1197	978	778.417
lib1	input	HDCRISPR_A_ENSG00000016402_2	IL20RA	4375	978	2845.09
lib1	input	HDCRISPR_A_ENSG00000255112_2	CHMP1B	2289	978	1488.55
lib1	input	Avana_MTRF1L_1	MTRF1L	3324	978	2161.62
lib1	input	HDCRISPR_A_ENSG00000182938_1	OTOP3	565	978	367.423
lib1	input	HDCRISPR_A_ENSG00000142273_1	CBLC	723	978	470.172
lib1	input	HDCRISPR_A_ENSG00000206102_1	KRTAP19-8	2537	978	1649.83
lib1	input	HDCRISPR_A_ENSG00000156521_1	TYSND1	777	978	505.288
lib1	input	HDCRISPR_A_ENSG00000048649_1	RSF1	3673	978	2388.58
lib1	input	Avana_USP17L4_1	USP17L4	3139	978	2041.31
lib1	input	HDCRISPR_A_ENSG00000197849_1	OR8G1	2486	978	1616.66
lib1	input	HDCRISPR_A_ENSG00000153291_1	SLC25A27	1927	978	1253.14
lib1	input	HDCRISPR_A_ENSG00000007312_1	CD79B	3196	978	2078.38
lib1	input	HDCRISPR_A_ENSG00000110400_1	NECTIN1	2156	978	1402.06
lib1	input	HDCRISPR_A_ENSG00000099875_1	MKNK2	3145	978	2045.21
lib1	input	HDCRISPR_A_ENSG00000197321_1	SVIL	2671	978	1736.97
lib1	input	HDCRISPR_A_ENSG00000105971_1	CAV2	2744	978	1784.44
lib1	input	HDCRISPR_A_ENSG00000129158_1	SERGEF	547	978	355.718
lib1	input	HDCRISPR_A_ENSG00000131400_1	NAPSA	1368	978	889.62
lib1	input	HDCRISPR_A_ENSG00000138593_1	SECISBP2L	1213	978	788.822
lib1	input	HDCRISPR_A_ENSG00000159625_1	DRC7	4563	978	2967.35
lib1	input	HDCRISPR_A_ENSG00000270885_1	RASL10B	257	978	167.129
lib1	input	HDCRISPR_A_ENSG00000198648_1	STK39	2533	978	1647.23
lib1	input	HDCRISPR_A_ENSG00000105497_2	ZNF175	1251	978	813.534
lib1	input	HDCRISPR_A_ENSG00000125257_2	ABCC4	2080	978	1352.64
lib1	input	HDCRISPR_A_ENSG00000001626_1	CFTR	3395	978	2207.79
lib1	input	HDCRISPR_A_ENSG00000038382_1	TRIO	746	978	485.129
lib1	input	HDCRISPR_A_ENSG00000256825_2	ZNF10	814	978	529.35
lib1	input	HDCRISPR_A_ENSG00000173769_1	TOPAZ1	3808	978	2476.37
lib1	input	HDCRISPR_A_ENSG00000172468_1	HSFY1	517	978	336.209
lib1	input	HDCRISPR_A_ENSG00000155008_2	APOOL	1737	978	1129.58
lib1	input	Avana_HMGB3_4	HMGB3	1802	978	1171.85
lib1	input	HDCRISPR_A_ENSG00000135604_3	STX11	1471	978	956.601
lib1	input	HDCRISPR_A_ENSG00000145386_1	CCNA2	616	978	400.589
lib1	input	HDCRISPR_A_ENSG00000130208_1	APOC1	1535	978	998.221
lib1	input	HDCRISPR_A_ENSG00000178385_1	PLEKHM3	1088	978	707.534
lib1	input	HDCRISPR_A_ENSG00000173838_1	MARCHF10	337	978	219.153
lib1	input	HDCRISPR_A_ENSG00000161204_1	ABCF3	1668	978	1084.71
lib1	input	Avana_KRTAP10-7_1	KRTAP10-7	1107	978	719.89
lib1	input	HDCRISPR_A_ENSG00000113578_1	FGF1	2610	978	1697.3
lib1	input	HDCRISPR_A_ENSG00000104967_2	NOVA2	1895	978	1232.33
lib1	input	CONTROL_C_NONTARG_32	nontargeting_ctrl	1342	978	872.712
lib1	input	HDCRISPR_A_ENSG00000115421_1	PAPOLG	397	978	258.172
lib1	input	HDCRISPR_A_ENSG00000198075_1	SULT1C4	3929	978	2555.06
lib1	input	HDCRISPR_A_ENSG00000156218_1	ADAMTSL3	2319	978	1508.06
lib1	input	HDCRISPR_A_ENSG00000056736_1	IL17RB	965	978	627.546
lib1	input	HDCRISPR_A_ENSG00000119685_1	TTLL5	2826	978	1837.77
lib1	input	HDCRISPR_A_ENSG00000164654_1	MIOS	1444	978	939.043
lib1	input	HDCRISPR_A_ENSG00000127995_1	CASD1	294	978	191.19
lib1	input	HDCRISPR_A_ENSG00000204315_1	FKBPL	905	978	588.528
lib1	input	HDCRISPR_A_ENSG00000028116_1	VRK2	691	978	449.362
lib1	input	HDCRISPR_A_ENSG00000221955_1	SLC12A8	386	978	251.018
lib1	input	HDCRISPR_A_ENSG00000197816_1	CCDC180	1429	978	929.288
lib1	input	HDCRISPR_A_ENSG00000182168_1	UNC5C	2764	978	1797.45
lib1	input	HDCRISPR_A_ENSG00000131482_2	G6PC	534	978	347.264
lib1	input	HDCRISPR_A_ENSG00000160200_1	CBS	1441	978	937.092
lib1	input	HDCRISPR_A_ENSG00000180071_1	ANKRD18A	650	978	422.699
lib1	input	HDCRISPR_A_ENSG00000160072_2	ATAD3B	744	978	483.828
lib1	input	HDCRISPR_A_ENSG00000172000_3	ZNF556	1695	978	1102.27
lib1	input	HDCRISPR_A_ENSG00000165140_1	FBP1	663	978	431.153
lib1	input	HDCRISPR_A_ENSG00000165478_3	HEPACAM	2102	978	1366.94
lib1	input	HDCRISPR_A_ENSG00000126777_1	KTN1	787	978	511.791
lib1	input	HDCRISPR_A_ENSG00000185917_1	SETD4	448	978	291.337
lib1	input	HDCRISPR_A_ENSG00000154553_3	PDLIM3	2039	978	1325.98
lib1	input	HDCRISPR_A_ENSG00000177025_1	C19orf18	555	978	360.92
lib1	input	HDCRISPR_A_ENSG00000109101_1	FOXN1	238	978	154.773
lib1	input	HDCRISPR_A_ENSG00000183114_1	FAM43B	1837	978	1194.61
lib1	input	HDCRISPR_A_ENSG00000154079_1	SDHAF4	6319	978	4109.29
lib1	input	HDCRISPR_A_ENSG00000189252_1	SPANXN3	3063	978	1991.89
lib1	input	HDCRISPR_A_ENSG00000042980_1	ADAM28	1608	978	1045.69
lib1	input	HDCRISPR_A_ENSG00000141295_1	SCRN2	1143	978	743.301
lib1	input	HDCRISPR_A_ENSG00000116791_1	CRYZ	878	978	570.969
lib1	input	HDCRISPR_A_ENSG00000173852_1	DPY19L1	980	978	637.301
lib1	input	HDCRISPR_A_ENSG00000137575_1	SDCBP	1973	978	1283.06
lib1	input	HDCRISPR_A_ENSG00000078589_1	P2RY10	1678	978	1091.21
lib1	input	CONTROL_C_OR10A1_3	targeting_ctrl	2689	978	1748.67
lib1	input	HDCRISPR_A_ENSG00000144285_1	SCN1A	138	978	89.7423
lib1	input	HDCRISPR_A_ENSG00000178343_1	SHISA3	2606	978	1694.7
lib1	input	HDCRISPR_A_ENSG00000155875_3	SAXO1	1846	978	1200.47
lib1	input	HDCRISPR_A_ENSG00000127578_1	WFIKKN1	3137	978	2040.01
lib1	input	HDCRISPR_A_ENSG00000149571_1	KIRREL3	484	978	314.748
lib1	input	HDCRISPR_A_ENSG00000153066_1	TXNDC11	1867	978	1214.12
lib1	input	HDCRISPR_A_ENSG00000163359_1	COL6A3	1135	978	738.098
lib1	input	HDCRISPR_A_ENSG00000197070_2	ARRDC1	1174	978	763.46
lib1	input	HDCRISPR_A_ENSG00000109991_1	P2RX3	2062	978	1340.93
lib1	input	HDCRISPR_A_ENSG00000137868_1	STRA6	1213	978	788.822
lib1	input	HDCRISPR_A_ENSG00000255501_2	CARD18	2175	978	1414.42
lib1	input	HDCRISPR_A_ENSG00000108100_1	CCNY	2602	978	1692.1
lib1	input	HDCRISPR_A_ENSG00000025708_1	TYMP	1334	978	867.509
lib1	input	HDCRISPR_A_ENSG00000095587_1	TLL2	2330	978	1515.21
lib1	input	HDCRISPR_A_ENSG00000180879_3	SSR4	1705	978	1108.77
lib1	input	HDCRISPR_A_ENSG00000177599_1	ZNF491	1470	978	955.951
lib1	input	HDCRISPR_A_ENSG00000135108_1	FBXO21	1193	978	775.816
lib1	input	HDCRISPR_A_ENSG00000163071_1	SPATA18	2083	978	1354.59
lib1	input	HDCRISPR_A_ENSG00000196236_2	XPNPEP3	1591	978	1034.64
lib1	input	HDCRISPR_A_ENSG00000164951_1	PDP1	1613	978	1048.94
lib1	input	HDCRISPR_A_ENSG00000198028_1	ZNF560	2192	978	1425.47
lib1	input	HDCRISPR_A_ENSG00000105397_1	TYK2	1137	978	739.399
lib1	input	HDCRISPR_A_ENSG00000095380_1	NANS	1472	978	957.252
lib1	input	HDCRISPR_A_ENSG00000103355_1	PRSS33	1011	978	657.46
lib1	input	HDCRISPR_A_ENSG00000141485_2	SLC13A5	258	978	167.779
lib1	input	HDCRISPR_A_ENSG00000150394_2	CDH8	4151	978	2699.42
lib1	input	HDCRISPR_A_ENSG00000171502_1	COL24A1	1614	978	1049.6
lib1	input	HDCRISPR_A_ENSG00000105357_1	MYH14	804	978	522.847
lib1	input	HDCRISPR_A_ENSG00000169710_1	FASN	1027	978	667.865
lib1	input	HDCRISPR_A_ENSG00000163481_1	RNF25	868	978	564.466
lib1	input	HDCRISPR_A_ENSG00000169903_1	TM4SF4	819	978	532.601
lib1	input	HDCRISPR_A_ENSG00000172888_1	ZNF621	1679	978	1091.87
lib1	input	HDCRISPR_A_ENSG00000171489_1	SPACA5	370	978	240.613
lib1	input	HDCRISPR_A_ENSG00000172803_1	SNX32	496	978	322.552
lib1	input	HDCRISPR_A_ENSG00000275714_1	H3C1	2382	978	1549.03
lib1	input	HDCRISPR_A_ENSG00000163485_1	ADORA1	1440	978	936.442
lib1	input	HDCRISPR_A_ENSG00000100294_1	MCAT	511	978	332.307
lib1	input	HDCRISPR_A_ENSG00000164089_1	ETNPPL	728	978	473.423
lib1	input	HDCRISPR_A_ENSG00000176601_1	MAP3K19	775	978	503.988
lib1	input	Avana_UGT2A2_1	UGT2A2	1633	978	1061.95
lib1	input	HDCRISPR_A_ENSG00000071859_1	FAM50A	1940	978	1261.6
lib1	input	HDCRISPR_A_ENSG00000156398_1	SFXN2	635	978	412.945
lib1	input	HDCRISPR_A_ENSG00000215790_2	SLC35E2A	4266	978	2774.21
lib1	input	HDCRISPR_A_ENSG00000006788_1	MYH13	1907	978	1240.13
lib1	input	HDCRISPR_A_ENSG00000148429_1	USP6NL	754	978	490.331
lib1	input	HDCRISPR_A_ENSG00000142698_1	C1orf94	2171	978	1411.82
lib1	input	HDCRISPR_A_ENSG00000221852_1	KRTAP1-5	2906	978	1889.79
lib1	input	HDCRISPR_A_ENSG00000128641_1	MYO1B	1286	978	836.294
lib1	input	HDCRISPR_A_ENSG00000163467_1	TSACC	1027	978	667.865
lib1	input	HDCRISPR_A_ENSG00000174963_2	ZIC4	2868	978	1865.08
lib1	input	HDCRISPR_A_ENSG00000165948_1	IFI27L1	2234	978	1452.79
lib1	input	HDCRISPR_A_ENSG00000205755_2	CRLF2	1610	978	1046.99
lib1	input	HDCRISPR_A_ENSG00000168758_2	SEMA4C	2602	978	1692.1
lib1	input	HDCRISPR_A_ENSG00000228623_1	ZNF883	1148	978	746.552
lib1	input	HDCRISPR_A_ENSG00000101074_1	R3HDML	1542	978	1002.77
lib1	input	HDCRISPR_A_ENSG00000188984_1	AADACL3	498	978	323.853
lib1	input	HDCRISPR_A_ENSG00000104327_1	CALB1	2000	978	1300.61
lib1	input	HDCRISPR_A_ENSG00000205302_2	SNX2	645	978	419.448
lib1	input	CONTROL_C_NONTARG_133	nontargeting_ctrl	4145	978	2695.52
lib1	input	HDCRISPR_A_ENSG00000169427_3	KCNK9	1264	978	821.988
lib1	input	HDCRISPR_A_ENSG00000106546_1	AHR	5538	978	3601.4
lib1	input	HDCRISPR_A_ENSG00000177212_1	OR2T33	1325	978	861.656
lib1	input	HDCRISPR_A_ENSG00000139263_1	LRIG3	884	978	574.871
lib1	input	HDCRISPR_A_ENSG00000155926_1	SLA	1827	978	1188.11
lib1	input	HDCRISPR_A_ENSG00000250565_1	ATP6V1E2	2684	978	1745.42
lib1	input	HDCRISPR_A_ENSG00000138303_1	ASCC1	643	978	418.147
lib1	input	CONTROL_C_NONTARG_S35	nontargeting_ctrl	4418	978	2873.06
lib1	input	HDCRISPR_A_ENSG00000105605_3	CACNG7	1319	978	857.755
lib1	input	HDCRISPR_A_ENSG00000143006_1	DMRTB1	1618	978	1052.2
lib1	input	HDCRISPR_A_ENSG00000124237_1	C20orf85	1039	978	675.669
lib1	input	HDCRISPR_A_ENSG00000138771_1	SHROOM3	2634	978	1712.91
lib1	input	HDCRISPR_A_ENSG00000203795_3	FAM24A	727	978	472.773
lib1	input	CONTROL_C_NONTARG_S116	nontargeting_ctrl	2298	978	1494.4
lib1	input	HDCRISPR_A_ENSG00000244094_1	SPRR2F	3026	978	1967.83
lib1	input	HDCRISPR_A_ENSG00000115568_1	ZNF142	736	978	478.626
lib1	input	HDCRISPR_A_ENSG00000152592_1	DMP1	2150	978	1398.16
lib1	input	HDCRISPR_A_ENSG00000143753_1	DEGS1	422	978	274.429
lib1	input	HDCRISPR_A_ENSG00000198691_2	ABCA4	701	978	455.865
lib1	input	HDCRISPR_A_ENSG00000129422_1	MTUS1	1144	978	743.951
lib1	input	HDCRISPR_A_ENSG00000171049_1	FPR2	2760	978	1794.85
lib1	input	HDCRISPR_A_ENSG00000163624_1	CDS1	1883	978	1224.53
lib1	input	Avana_CDR1_1	CDR1	1858	978	1208.27
lib1	input	HDCRISPR_A_ENSG00000096968_1	JAK2	208	978	135.264
lib1	input	HDCRISPR_A_ENSG00000156030_1	MIDEAS	1561	978	1015.13
lib1	input	HDCRISPR_A_ENSG00000108639_3	SYNGR2	3196	978	2078.38
lib1	input	CONTROL_C_AAVS1_3	targeting_ctrl	1838	978	1195.26
lib1	input	HDCRISPR_A_ENSG00000109758_1	HGFAC	1025	978	666.564
lib1	input	HDCRISPR_A_ENSG00000169208_2	OR10G3	226	978	146.969
lib1	input	HDCRISPR_A_ENSG00000278272_1	H3C3	1970	978	1281.1
lib1	input	HDCRISPR_A_ENSG00000282988_1	H3C4	580	978	377.178
lib1	input	HDCRISPR_A_ENSG00000163440_2	PDCL2	881	978	572.92
lib1	input	HDCRISPR_A_ENSG00000175793_1	SFN	1071	978	696.479
lib1	input	HDCRISPR_A_ENSG00000198521_1	ZNF43	197	978	128.11
lib1	input	HDCRISPR_A_ENSG00000125657_1	TNFSF9	998	978	649.006
lib1	input	HDCRISPR_A_ENSG00000167193_1	CRK	1733	978	1126.98
lib1	input	HDCRISPR_A_ENSG00000153006_1	SREK1IP1	3541	978	2302.74
lib1	input	HDCRISPR_A_ENSG00000157653_1	C9orf43	453	978	294.589
lib1	input	HDCRISPR_A_ENSG00000189299_1	FOXR2	2646	978	1720.71
lib1	input	HDCRISPR_A_ENSG00000163347_1	CLDN1	1409	978	916.282
lib1	input	HDCRISPR_A_ENSG00000185966_1	LCE3E	911	978	592.429
lib1	input	CONTROL_C_NONTARG_83	nontargeting_ctrl	1580	978	1027.48
lib1	input	HDCRISPR_A_ENSG00000091106_2	NLRC4	870	978	565.767
lib1	input	HDCRISPR_A_ENSG00000168505_1	GBX2	1737	978	1129.58
lib1	input	CONTROL_C_NONTARG_S87	nontargeting_ctrl	3951	978	2569.36
lib1	input	HDCRISPR_A_ENSG00000205363_1	INSYN1	3083	978	2004.9
lib1	input	HDCRISPR_A_ENSG00000130522_1	JUND	638	978	414.896
lib1	input	HDCRISPR_A_ENSG00000279486_1	OR2AG1	1306	978	849.301
lib1	input	HDCRISPR_A_ENSG00000105261_1	OVOL3	725	978	471.472
lib1	input	HDCRISPR_A_ENSG00000070193_1	FGF10	900	978	585.276
lib1	input	HDCRISPR_A_ENSG00000085788_1	DDHD2	2080	978	1352.64
lib1	input	Avana_LRTM1_1	LRTM1	1491	978	969.607
lib1	input	HDCRISPR_A_ENSG00000131203_2	IDO1	2519	978	1638.12
lib1	input	HDCRISPR_A_ENSG00000066084_1	DIP2B	673	978	437.656
lib1	input	HDCRISPR_A_ENSG00000177689_1	MAGEB10	2915	978	1895.64
lib1	input	HDCRISPR_A_ENSG00000117419_1	ERI3	2264	978	1472.29
lib1	input	HDCRISPR_A_ENSG00000121895_1	TMEM156	1516	978	985.865
lib1	input	HDCRISPR_A_ENSG00000166016_2	ABTB2	1755	978	1141.29
lib1	input	HDCRISPR_A_ENSG00000124226_1	RNF114	1442	978	937.742
lib1	input	HDCRISPR_A_ENSG00000196878_1	LAMB3	1838	978	1195.26
lib1	input	HDCRISPR_A_ENSG00000028839_2	TBPL1	2881	978	1873.53
lib1	input	HDCRISPR_A_ENSG00000163320_1	CGGBP1	1832	978	1191.36
lib1	input	HDCRISPR_A_ENSG00000113384_1	GOLPH3	4768	978	3100.66
lib1	input	HDCRISPR_A_ENSG00000153266_1	FEZF2	3304	978	2148.61
lib1	input	HDCRISPR_A_ENSG00000112584_1	FAM120B	1080	978	702.331
lib1	input	HDCRISPR_A_ENSG00000104808_1	DHDH	4096	978	2663.66
lib1	input	HDCRISPR_A_ENSG00000167654_1	ATCAY	2585	978	1681.04
lib1	input	HDCRISPR_A_ENSG00000084453_1	SLCO1A2	782	978	508.54
lib1	input	CONTROL_C_NONTARG_S162	nontargeting_ctrl	1979	978	1286.96
lib1	input	HDCRISPR_A_ENSG00000161992_1	PRR35	1891	978	1229.73
lib1	input	HDCRISPR_A_ENSG00000171867_1	PRNP	1732	978	1126.33
lib1	input	HDCRISPR_A_ENSG00000164520_1	RAET1E	3021	978	1964.58
lib1	input	HDCRISPR_A_ENSG00000227268_1	KLLN	395	978	256.871
lib1	input	HDCRISPR_A_ENSG00000183807_1	FAM162B	1546	978	1005.37
lib1	input	HDCRISPR_A_ENSG00000156411_2	ATP5MPL	468	978	304.344
lib1	input	HDCRISPR_A_ENSG00000126522_2	ASL	2055	978	1336.38
lib1	input	HDCRISPR_A_ENSG00000230124_1	ACBD6	1698	978	1104.22
lib1	input	Avana_TMEM239_1	TMEM239	558	978	362.871
lib1	input	HDCRISPR_A_ENSG00000182272_1	B4GALNT4	1059	978	688.675
lib1	input	HDCRISPR_A_ENSG00000142556_1	ZNF614	2911	978	1893.04
lib1	input	HDCRISPR_A_ENSG00000184481_1	FOXO4	2613	978	1699.25
lib1	input	HDCRISPR_A_ENSG00000118322_1	ATP10B	1318	978	857.104
lib1	input	HDCRISPR_A_ENSG00000141655_1	TNFRSF11A	3076	978	2000.34
lib1	input	HDCRISPR_A_ENSG00000111432_1	FZD10	1759	978	1143.89
lib1	input	HDCRISPR_A_ENSG00000170923_1	OR7G2	542	978	352.466
lib1	input	HDCRISPR_A_ENSG00000185761_1	ADAMTSL5	428	978	278.331
lib1	input	HDCRISPR_A_ENSG00000177556_1	ATOX1	1149	978	747.202
lib1	input	CONTROL_C_NONTARG_80	nontargeting_ctrl	2086	978	1356.54
lib1	input	HDCRISPR_A_ENSG00000171811_2	CFAP46	1924	978	1251.19
lib1	input	HDCRISPR_A_ENSG00000054598_2	FOXC1	974	978	633.399
lib1	input	HDCRISPR_A_ENSG00000089050_1	RBBP9	2147	978	1396.21
lib1	input	HDCRISPR_A_ENSG00000204381_1	LAYN	717	978	466.27
lib1	input	HDCRISPR_A_ENSG00000112039_1	FANCE	1846	978	1200.47
lib1	input	HDCRISPR_A_ENSG00000066735_1	KIF26A	2115	978	1375.4
lib1	input	HDCRISPR_A_ENSG00000183248_1	PRR36	2741	978	1782.49
lib1	input	HDCRISPR_A_ENSG00000143195_1	ILDR2	2035	978	1323.37
lib1	input	HDCRISPR_A_ENSG00000114744_1	COMMD2	2342	978	1523.02
lib1	input	HDCRISPR_A_ENSG00000135077_1	HAVCR2	2604	978	1693.4
lib1	input	HDCRISPR_A_ENSG00000103429_1	BFAR	1617	978	1051.55
lib1	input	HDCRISPR_A_ENSG00000123576_1	ESX1	2914	978	1894.99
lib1	input	HDCRISPR_A_ENSG00000135506_1	OS9	2588	978	1682.99
lib1	input	HDCRISPR_A_ENSG00000134028_1	ADAMDEC1	679	978	441.558
lib1	input	HDCRISPR_A_ENSG00000011677_2	GABRA3	2767	978	1799.4
lib1	input	HDCRISPR_A_ENSG00000101435_1	CST9L	1116	978	725.742
lib1	input	HDCRISPR_A_ENSG00000148331_1	ASB6	1131	978	735.497
lib1	input	HDCRISPR_A_ENSG00000116151_1	MORN1	1295	978	842.147
lib1	input	HDCRISPR_A_ENSG00000174132_1	FAM174A	1323	978	860.356
lib1	input	HDCRISPR_A_ENSG00000172487_1	OR8J1	1669	978	1085.36
lib1	input	HDCRISPR_A_ENSG00000106638_1	TBL2	1752	978	1139.34
lib1	input	HDCRISPR_A_ENSG00000148926_1	ADM	2567	978	1669.34
lib1	input	HDCRISPR_A_ENSG00000168903_2	BTNL3	1861	978	1210.22
lib1	input	HDCRISPR_A_ENSG00000047617_1	ANO2	1077	978	700.38
lib1	input	CONTROL_C_NONTARG_94	nontargeting_ctrl	2415	978	1570.49
lib1	input	HDCRISPR_A_ENSG00000188177_1	ZC3H6	1749	978	1137.39
lib1	input	HDCRISPR_A_ENSG00000139344_1	AMDHD1	1073	978	697.779
lib1	input	HDCRISPR_A_ENSG00000212126_1	TAS2R50	328	978	213.301
lib1	input	HDCRISPR_A_ENSG00000005448_1	WDR54	1510	978	981.963
lib1	input	HDCRISPR_A_ENSG00000005108_1	THSD7A	2126	978	1382.55
lib1	input	HDCRISPR_A_ENSG00000167723_1	TRPV3	1354	978	880.515
lib1	input	HDCRISPR_A_ENSG00000115488_2	NEU2	2084	978	1355.24
lib1	input	HDCRISPR_A_ENSG00000173175_1	ADCY5	1371	978	891.571
lib1	input	HDCRISPR_A_ENSG00000133083_2	DCLK1	1800	978	1170.55
lib1	input	HDCRISPR_A_ENSG00000136750_1	GAD2	1323	978	860.356
lib1	input	HDCRISPR_A_ENSG00000161958_1	FGF11	2071	978	1346.79
lib1	input	HDCRISPR_A_ENSG00000188379_1	IFNA2	3212	978	2088.79
lib1	input	HDCRISPR_A_ENSG00000149201_2	CCDC81	1506	978	979.362
lib1	input	Avana_PDF_1	PDF	3372	978	2192.83
lib1	input	CONTROL_C_NONTARG_123	nontargeting_ctrl	2332	978	1516.52
lib1	input	HDCRISPR_A_ENSG00000257138_2	TAS2R38	1136	978	738.748
lib1	input	HDCRISPR_A_ENSG00000092051_1	JPH4	2277	978	1480.75
lib1	input	CONTROL_C_AAVS1_16	targeting_ctrl	2295	978	1492.45
lib1	input	HDCRISPR_A_ENSG00000198633_1	ZNF534	324	978	210.699
lib1	input	HDCRISPR_A_ENSG00000176490_1	DIRAS1	1171	978	761.509
lib1	input	HDCRISPR_A_ENSG00000131746_2	TNS4	654	978	425.301
lib1	input	HDCRISPR_A_ENSG00000143498_1	TAF1A	151	978	98.1963
lib1	input	HDCRISPR_A_ENSG00000072778_1	ACADVL	1871	978	1216.72
lib1	input	HDCRISPR_A_ENSG00000245848_1	CEBPA	2058	978	1338.33
lib1	input	HDCRISPR_A_ENSG00000123342_1	MMP19	1186	978	771.264
lib1	input	HDCRISPR_A_ENSG00000079435_1	LIPE	1160	978	754.356
lib1	input	HDCRISPR_A_ENSG00000110723_3	EXPH5	1972	978	1282.4
lib1	input	HDCRISPR_A_ENSG00000134333_2	LDHA	2665	978	1733.07
lib1	input	HDCRISPR_A_ENSG00000213906_1	LTB4R2	802	978	521.546
lib1	input	HDCRISPR_A_ENSG00000122481_1	RWDD3	1948	978	1266.8
lib1	input	HDCRISPR_A_ENSG00000154914_1	USP43	1464	978	952.049
lib1	input	HDCRISPR_A_ENSG00000198690_1	FAN1	932	978	606.086
lib1	input	HDCRISPR_A_ENSG00000183090_1	FREM3	2659	978	1729.17
lib1	input	CONTROL_C_NONTARG_S106	nontargeting_ctrl	2926	978	1902.8
lib1	input	HDCRISPR_A_ENSG00000162592_1	CCDC27	1600	978	1040.49
lib1	input	HDCRISPR_A_ENSG00000133460_1	SLC2A11	1157	978	752.405
lib1	input	HDCRISPR_A_ENSG00000177875_1	CCDC184	840	978	546.258
lib1	input	HDCRISPR_A_ENSG00000167769_1	ACER1	874	978	568.368
lib1	input	HDCRISPR_A_ENSG00000113946_1	CLDN16	1634	978	1062.6
lib1	input	HDCRISPR_A_ENSG00000055147_1	FAM114A2	3585	978	2331.35
lib1	input	HDCRISPR_A_ENSG00000213088_1	ACKR1	1733	978	1126.98
lib1	input	HDCRISPR_A_ENSG00000183479_1	TREX2	1955	978	1271.35
lib1	input	HDCRISPR_A_ENSG00000274750_1	H3C6	4568	978	2970.6
lib1	input	CONTROL_C_NONTARG_140	nontargeting_ctrl	2320	978	1508.71
lib1	input	HDCRISPR_A_ENSG00000092140_1	G2E3	2852	978	1854.67
lib1	input	HDCRISPR_A_ENSG00000167194_2	C16orf92	1001	978	650.957
lib1	input	CONTROL_C_NONTARG_S159	nontargeting_ctrl	1773	978	1152.99
lib1	input	HDCRISPR_A_ENSG00000125351_2	UPF3B	1363	978	886.368
lib1	input	HDCRISPR_A_ENSG00000183808_2	RBM12B	3343	978	2173.98
lib1	input	HDCRISPR_A_ENSG00000158186_1	MRAS	1863	978	1211.52
lib1	input	Avana_SPANXD_1	SPANXD	2110	978	1372.15
lib1	input	HDCRISPR_A_ENSG00000128594_2	LRRC4	995	978	647.055
lib1	input	HDCRISPR_A_ENSG00000109171_1	SLAIN2	1570	978	1020.98
lib1	input	HDCRISPR_A_ENSG00000215277_1	RNF212B	1671	978	1086.66
lib1	input	HDCRISPR_A_ENSG00000130475_2	FCHO1	1673	978	1087.96
lib1	input	HDCRISPR_A_ENSG00000197591_2	OR11L1	1207	978	784.92
lib1	input	HDCRISPR_A_ENSG00000173702_1	MUC13	1515	978	985.215
lib1	input	HDCRISPR_A_ENSG00000149577_1	SIDT2	1550	978	1007.98
lib1	input	HDCRISPR_A_ENSG00000151553_1	FAM160B1	2244	978	1459.29
lib1	input	HDCRISPR_A_ENSG00000165525_1	NEMF	2377	978	1545.78
lib1	input	HDCRISPR_A_ENSG00000164038_1	SLC9B2	1779	978	1156.9
lib1	input	HDCRISPR_A_ENSG00000060566_1	CREB3L3	3118	978	2027.66
lib1	input	HDCRISPR_A_ENSG00000255690_1	TRIL	2815	978	1830.61
lib1	input	Avana_NAA80_1	NAA80	2689	978	1748.67
lib1	input	HDCRISPR_A_ENSG00000119782_1	FKBP1B	557	978	362.221
lib1	input	HDCRISPR_A_ENSG00000197951_1	ZNF71	2123	978	1380.6
lib1	input	HDCRISPR_A_ENSG00000196123_1	KIAA0895L	191	978	124.209
lib1	input	HDCRISPR_A_ENSG00000104131_2	EIF3J	246	978	159.975
lib1	input	HDCRISPR_A_ENSG00000158089_1	GALNT14	931	978	605.436
lib1	input	HDCRISPR_A_ENSG00000198825_2	INPP5F	941	978	611.939
lib1	input	HDCRISPR_A_ENSG00000172717_1	FAM71D	773	978	502.687
lib1	input	HDCRISPR_A_ENSG00000138435_1	CHRNA1	1989	978	1293.46
lib1	input	HDCRISPR_A_ENSG00000164603_1	BMT2	1885	978	1225.83
lib1	input	HDCRISPR_A_ENSG00000088305_1	DNMT3B	1195	978	777.117
lib1	input	HDCRISPR_A_ENSG00000156103_1	MMP16	1425	978	926.687
lib1	input	HDCRISPR_A_ENSG00000112242_1	E2F3	191	978	124.209
lib1	input	HDCRISPR_A_ENSG00000131018_2	SYNE1	809	978	526.098
lib1	input	HDCRISPR_A_ENSG00000105428_2	ZNRF4	2548	978	1656.98
lib1	input	HDCRISPR_A_ENSG00000198723_1	TEX45	3942	978	2563.51
lib1	input	HDCRISPR_A_ENSG00000137166_2	FOXP4	1275	978	829.141
lib1	input	HDCRISPR_A_ENSG00000131845_1	ZNF304	803	978	522.196
lib1	input	HDCRISPR_A_ENSG00000188992_1	LIPI	1768	978	1149.74
lib1	input	HDCRISPR_A_ENSG00000010818_2	HIVEP2	2363	978	1536.67
lib1	input	HDCRISPR_A_ENSG00000132950_1	ZMYM5	1356	978	881.816
lib1	input	HDCRISPR_A_ENSG00000168488_1	ATXN2L	905	978	588.528
lib1	input	HDCRISPR_A_ENSG00000138018_1	SELENOI	907	978	589.828
lib1	input	CONTROL_C_NONTARG_S51	nontargeting_ctrl	5686	978	3697.64
lib1	input	Avana_OMP_1	OMP	1938	978	1260.29
lib1	input	HDCRISPR_A_ENSG00000168671_1	UGT3A2	964	978	626.896
lib1	input	HDCRISPR_A_ENSG00000182580_1	EPHB3	3654	978	2376.22
lib1	input	HDCRISPR_A_ENSG00000163888_2	CAMK2N2	1947	978	1266.15
lib1	input	HDCRISPR_A_ENSG00000183036_1	PCP4	1380	978	897.423
lib1	input	CONTROL_C_NONTARG_S170	nontargeting_ctrl	4655	978	3027.18
lib1	input	HDCRISPR_A_ENSG00000197043_2	ANXA6	1625	978	1056.75
lib1	input	HDCRISPR_A_ENSG00000170262_1	MRAP	2402	978	1562.04
lib1	input	Avana_DEFB4A_2	DEFB4A	958	978	622.994
lib1	input	HDCRISPR_A_ENSG00000165462_1	PHOX2A	817	978	531.301
lib1	input	HDCRISPR_A_ENSG00000162594_2	IL23R	3133	978	2037.41
lib1	input	HDCRISPR_A_ENSG00000163666_1	HESX1	1778	978	1156.25
lib1	input	HDCRISPR_A_ENSG00000136100_1	VPS36	1819	978	1182.91
lib1	input	HDCRISPR_A_ENSG00000047230_1	CTPS2	1759	978	1143.89
lib1	input	HDCRISPR_A_ENSG00000214814_1	FER1L6	1861	978	1210.22
lib1	input	HDCRISPR_A_ENSG00000174652_1	ZNF266	2676	978	1740.22
lib1	input	HDCRISPR_A_ENSG00000197461_1	PDGFA	1924	978	1251.19
lib1	input	HDCRISPR_A_ENSG00000137942_1	FNBP1L	2461	978	1600.4
lib1	input	HDCRISPR_A_ENSG00000178852_1	EFCAB13	588	978	382.38
lib1	input	HDCRISPR_A_ENSG00000155719_1	OTOA	987	978	641.853
lib1	input	HDCRISPR_A_ENSG00000122585_1	NPY	1640	978	1066.5
lib1	input	HDCRISPR_A_ENSG00000233932_1	CTXN2	1548	978	1006.67
lib1	input	HDCRISPR_A_ENSG00000095574_1	IKZF5	1123	978	730.294
lib1	input	HDCRISPR_A_ENSG00000112029_1	FBXO5	1415	978	920.184
lib1	input	HDCRISPR_A_ENSG00000157884_1	CIB4	1687	978	1097.07
lib1	input	HDCRISPR_A_ENSG00000172457_1	OR9G4	1430	978	929.939
lib1	input	Avana_TRIM74_1	TRIM74	976	978	634.699
lib1	input	HDCRISPR_A_ENSG00000170683_2	OR10A3	2129	978	1384.5
lib1	input	HDCRISPR_A_ENSG00000037749_1	MFAP3	2354	978	1530.82
lib1	input	HDCRISPR_A_ENSG00000122299_1	ZC3H7A	675	978	438.957
lib1	input	HDCRISPR_A_ENSG00000102119_1	EMD	1049	978	682.172
lib1	input	HDCRISPR_A_ENSG00000119787_1	ATL2	271	978	176.233
lib1	input	HDCRISPR_A_ENSG00000100281_1	HMGXB4	705	978	458.466
lib1	input	HDCRISPR_A_ENSG00000153531_1	ADPRHL1	497	978	323.202
lib1	input	HDCRISPR_A_ENSG00000069869_1	NEDD4	863	978	561.215
lib1	input	HDCRISPR_A_ENSG00000105677_1	TMEM147	1183	978	769.313
lib1	input	HDCRISPR_A_ENSG00000124249_1	KCNK15	1893	978	1231.03
lib1	input	HDCRISPR_A_ENSG00000163739_3	CXCL1	1044	978	678.92
lib1	input	CONTROL_C_AAVS1_43	targeting_ctrl	1386	978	901.325
lib1	input	HDCRISPR_A_ENSG00000081138_1	CDH7	1594	978	1036.59
lib1	input	HDCRISPR_A_ENSG00000089486_1	CDIP1	1600	978	1040.49
lib1	input	HDCRISPR_A_ENSG00000172728_1	FUT10	2787	978	1812.4
lib1	input	HDCRISPR_A_ENSG00000168778_1	TCTN2	1316	978	855.804
lib1	input	HDCRISPR_A_ENSG00000221916_1	C19orf73	3626	978	2358.01
lib1	input	HDCRISPR_A_ENSG00000130055_2	GDPD2	836	978	543.656
lib1	input	HDCRISPR_A_ENSG00000153214_2	TMEM87B	2174	978	1413.77
lib1	input	HDCRISPR_A_ENSG00000180447_1	GAS1	1123	978	730.294
lib1	input	HDCRISPR_A_ENSG00000151632_2	AKR1C2	3260	978	2120
lib1	input	HDCRISPR_A_ENSG00000132855_1	ANGPTL3	1353	978	879.865
lib1	input	HDCRISPR_A_ENSG00000121988_2	ZRANB3	1511	978	982.613
lib1	input	HDCRISPR_A_ENSG00000184374_1	COLEC10	814	978	529.35
lib1	input	HDCRISPR_A_ENSG00000184140_1	OR4F6	926	978	602.184
lib1	input	HDCRISPR_A_ENSG00000162736_1	NCSTN	1023	978	665.264
lib1	input	HDCRISPR_A_ENSG00000117519_2	CNN3	1836	978	1193.96
lib1	input	HDCRISPR_A_ENSG00000161542_1	PRPSAP1	288	978	187.288
lib1	input	HDCRISPR_A_ENSG00000188051_1	TMEM221	931	978	605.436
lib1	input	HDCRISPR_A_ENSG00000069493_1	CLEC2D	1977	978	1285.66
lib1	input	HDCRISPR_A_ENSG00000074842_1	MYDGF	717	978	466.27
lib1	input	HDCRISPR_A_ENSG00000130222_1	GADD45G	1068	978	694.528
lib1	input	HDCRISPR_A_ENSG00000187969_1	ZCCHC13	2216	978	1441.08
lib1	input	HDCRISPR_A_ENSG00000149798_1	CDC42EP2	1602	978	1041.79
lib1	input	HDCRISPR_A_ENSG00000152208_1	GRID2	527	978	342.712
lib1	input	HDCRISPR_A_ENSG00000164209_1	SLC25A46	1584	978	1030.09
lib1	input	HDCRISPR_A_ENSG00000067057_1	PFKP	2458	978	1598.45
lib1	input	HDCRISPR_A_ENSG00000187123_1	LYPD6	2450	978	1593.25
lib1	input	HDCRISPR_A_ENSG00000183605_1	SFXN4	753	978	489.681
lib1	input	HDCRISPR_A_ENSG00000278705_2	H4C2	3005	978	1954.17
lib1	input	CONTROL_C_NONTARG_145	nontargeting_ctrl	3352	978	2179.83
lib1	input	HDCRISPR_A_ENSG00000164761_1	TNFRSF11B	1277	978	830.442
lib1	input	HDCRISPR_A_ENSG00000197006_3	METTL9	1990	978	1294.11
lib1	input	HDCRISPR_A_ENSG00000235863_1	B3GALT4	1536	978	998.871
lib1	input	HDCRISPR_A_ENSG00000197943_1	PLCG2	999	978	649.656
lib1	input	CONTROL_C_AAVS1_31	targeting_ctrl	2559	978	1664.13
lib1	input	HDCRISPR_A_ENSG00000173262_1	SLC2A14	2182	978	1418.97
lib1	input	HDCRISPR_A_ENSG00000120075_1	HOXB5	1526	978	992.368
lib1	input	Avana_XAGE1A_1	XAGE1A	2593	978	1686.25
lib1	input	HDCRISPR_A_ENSG00000007952_1	NOX1	1649	978	1072.36
lib1	input	HDCRISPR_A_ENSG00000142453_1	CARM1	3997	978	2599.28
lib1	input	HDCRISPR_A_ENSG00000204740_1	MALRD1	1123	978	730.294
lib1	input	HDCRISPR_A_ENSG00000103066_2	PLA2G15	1471	978	956.601
lib1	input	HDCRISPR_A_ENSG00000123384_1	LRP1	2992	978	1945.72
lib1	input	HDCRISPR_A_ENSG00000138315_2	OIT3	1390	978	903.926
lib1	input	HDCRISPR_A_ENSG00000185988_1	PLK5	1972	978	1282.4
lib1	input	CONTROL_C_luciferase_13	nontargeting_ctrl	2002	978	1301.91
lib1	input	HDCRISPR_A_ENSG00000100359_1	SGSM3	467	978	303.693
lib1	input	HDCRISPR_A_ENSG00000183024_1	OR1G1	1672	978	1087.31
lib1	input	HDCRISPR_A_ENSG00000134762_1	DSC3	741	978	481.877
lib1	input	CONTROL_C_LacZ_16	nontargeting_ctrl	1802	978	1171.85
lib1	input	CONTROL_C_NONTARG_S85	nontargeting_ctrl	3673	978	2388.58
lib1	input	HDCRISPR_A_ENSG00000116748_1	AMPD1	2041	978	1327.28
lib1	input	HDCRISPR_A_ENSG00000070731_1	ST6GALNAC2	1857	978	1207.62
lib1	input	HDCRISPR_A_ENSG00000163956_1	LRPAP1	1317	978	856.454
lib1	input	HDCRISPR_A_ENSG00000118513_1	MYB	1815	978	1180.31
lib1	input	HDCRISPR_A_ENSG00000133980_1	VRTN	327	978	212.65
lib1	input	HDCRISPR_A_ENSG00000180488_1	MIGA1	932	978	606.086
lib1	input	HDCRISPR_A_ENSG00000109686_1	SH3D19	1734	978	1127.63
lib1	input	HDCRISPR_A_ENSG00000182903_3	ZNF721	1894	978	1231.68
lib1	input	HDCRISPR_A_ENSG00000101782_1	RIOK3	1291	978	839.546
lib1	input	HDCRISPR_A_ENSG00000147642_1	SYBU	1729	978	1124.38
lib1	input	HDCRISPR_A_ENSG00000196408_1	NOXO1	1778	978	1156.25
lib1	input	HDCRISPR_A_ENSG00000182083_1	OR6B2	1416	978	920.834
lib1	input	HDCRISPR_A_ENSG00000011028_1	MRC2	1116	978	725.742
lib1	input	HDCRISPR_A_ENSG00000125818_1	PSMF1	921	978	598.933
lib1	input	HDCRISPR_A_ENSG00000039523_1	RIPOR1	1214	978	789.472
lib1	input	HDCRISPR_A_ENSG00000176842_1	IRX5	716	978	465.62
lib1	input	HDCRISPR_A_ENSG00000125388_1	GRK4	2571	978	1671.94
lib1	input	HDCRISPR_A_ENSG00000174807_1	CD248	663	978	431.153
lib1	input	HDCRISPR_A_ENSG00000162892_1	IL24	846	978	550.16
lib1	input	HDCRISPR_A_ENSG00000221858_1	OR2A12	2639	978	1716.16
lib1	input	HDCRISPR_A_ENSG00000106617_1	PRKAG2	3075	978	1999.69
lib1	input	HDCRISPR_A_ENSG00000136197_1	C7orf25	1141	978	742
lib1	input	HDCRISPR_A_ENSG00000163378_1	EOGT	673	978	437.656
lib1	input	HDCRISPR_A_ENSG00000169688_1	MT1B	1358	978	883.117
lib1	input	HDCRISPR_A_ENSG00000145817_1	YIPF5	1341	978	872.061
lib1	input	HDCRISPR_A_ENSG00000164048_1	ZNF589	1413	978	918.883
lib1	input	HDCRISPR_A_ENSG00000173728_1	C1orf100	3083	978	2004.9
lib1	input	HDCRISPR_A_ENSG00000139687_1	RB1	2860	978	1859.88
lib1	input	HDCRISPR_A_ENSG00000198125_1	MB	986	978	641.202
lib1	input	HDCRISPR_A_ENSG00000115616_1	SLC9A2	717	978	466.27
lib1	input	HDCRISPR_A_ENSG00000197557_3	TTC30A	581	978	377.828
lib1	input	HDCRISPR_A_ENSG00000089163_2	SIRT4	1487	978	967.006
lib1	input	HDCRISPR_A_ENSG00000081277_1	PKP1	1410	978	916.933
lib1	input	HDCRISPR_A_ENSG00000156535_1	CD109	3244	978	2109.6
lib1	input	HDCRISPR_A_ENSG00000203778_1	FAM229B	1710	978	1112.02
lib1	input	HDCRISPR_A_ENSG00000142794_3	NBPF3	2634	978	1712.91
lib1	input	HDCRISPR_A_ENSG00000196859_2	KRT39	1427	978	927.988
lib1	input	HDCRISPR_A_ENSG00000184389_1	A3GALT2	1601	978	1041.14
lib1	input	HDCRISPR_A_ENSG00000228607_1	CLDN25	2330	978	1515.21
lib1	input	HDCRISPR_A_ENSG00000196381_1	ZNF781	890	978	578.773
lib1	input	HDCRISPR_A_ENSG00000185340_1	GAS2L1	1430	978	929.939
lib1	input	HDCRISPR_A_ENSG00000116209_1	TMEM59	1221	978	794.025
lib1	input	Avana_GPR146_1	GPR146	1291	978	839.546
lib1	input	Avana_PRR23D2_2	PRR23D2	806	978	524.147
lib1	input	HDCRISPR_A_ENSG00000112246_1	SIM1	1024	978	665.914
lib1	input	CONTROL_C_NONTARG_159	nontargeting_ctrl	2891	978	1880.04
lib1	input	HDCRISPR_A_ENSG00000123836_1	PFKFB2	3055	978	1986.69
lib1	input	HDCRISPR_A_ENSG00000138028_1	CGREF1	580	978	377.178
lib1	input	HDCRISPR_A_ENSG00000118985_2	ELL2	1505	978	978.712
lib1	input	HDCRISPR_A_ENSG00000170962_1	PDGFD	1156	978	751.755
lib1	input	HDCRISPR_A_ENSG00000180667_1	YOD1	877	978	570.319
lib1	input	HDCRISPR_A_ENSG00000172602_1	RND1	596	978	387.583
lib1	input	HDCRISPR_A_ENSG00000274588_2	DGKK	1065	978	692.577
lib1	input	HDCRISPR_A_ENSG00000188343_1	CIBAR1	1638	978	1065.2
lib1	input	HDCRISPR_A_ENSG00000230510_1	PPP5D1	1884	978	1225.18
lib1	input	HDCRISPR_A_ENSG00000088812_2	ATRN	2359	978	1534.07
lib1	input	HDCRISPR_A_ENSG00000179542_1	SLITRK4	3387	978	2202.59
lib1	input	HDCRISPR_A_ENSG00000146151_3	HMGCLL1	1126	978	732.245
lib1	input	HDCRISPR_A_ENSG00000134259_1	NGF	1528	978	993.669
lib1	input	HDCRISPR_A_ENSG00000122971_2	ACADS	5286	978	3437.52
lib1	input	HDCRISPR_A_ENSG00000180370_3	PAK2	1050	978	682.822
lib1	input	HDCRISPR_A_ENSG00000187010_1	RHD	2309	978	1501.56
lib1	input	HDCRISPR_A_ENSG00000145476_1	CYP4V2	3028	978	1969.13
lib1	input	HDCRISPR_A_ENSG00000100601_1	ALKBH1	1427	978	927.988
lib1	input	HDCRISPR_A_ENSG00000103051_1	COG4	1348	978	876.613
lib1	input	HDCRISPR_A_ENSG00000077942_1	FBLN1	2569	978	1670.64
lib1	input	HDCRISPR_A_ENSG00000144840_2	RABL3	1768	978	1149.74
lib1	input	Avana_LY6G5B_1	LY6G5B	666	978	433.104
lib1	input	HDCRISPR_A_ENSG00000245680_1	ZNF585B	1617	978	1051.55
lib1	input	HDCRISPR_A_ENSG00000111981_1	ULBP1	734	978	477.325
lib1	input	HDCRISPR_A_ENSG00000087303_1	NID2	3064	978	1992.54
lib1	input	HDCRISPR_A_ENSG00000174780_1	SRP72	442	978	287.436
lib1	input	HDCRISPR_A_ENSG00000175398_1	OR10P1	1683	978	1094.47
lib1	input	HDCRISPR_A_ENSG00000099256_1	PRTFDC1	3462	978	2251.36
lib1	input	HDCRISPR_A_ENSG00000109390_1	NDUFC1	1557	978	1012.53
lib1	input	HDCRISPR_A_ENSG00000188582_1	PAQR9	704	978	457.816
lib1	input	HDCRISPR_A_ENSG00000251493_1	FOXD1	745	978	484.479
lib1	input	HDCRISPR_A_ENSG00000170465_1	KRT6C	653	978	424.65
lib1	input	HDCRISPR_A_ENSG00000122852_1	SFTPA1	883	978	574.221
lib1	input	HDCRISPR_A_ENSG00000110237_1	ARHGEF17	698	978	453.914
lib1	input	HDCRISPR_A_ENSG00000155034_1	FBXL18	2352	978	1529.52
lib1	input	HDCRISPR_A_ENSG00000247746_3	USP51	4419	978	2873.71
lib1	input	HDCRISPR_A_ENSG00000171680_1	PLEKHG5	1537	978	999.521
lib1	input	HDCRISPR_A_ENSG00000141741_1	MIEN1	1157	978	752.405
lib1	input	HDCRISPR_A_ENSG00000105409_1	ATP1A3	1385	978	900.675
lib1	input	CONTROL_C_NONTARG_139	nontargeting_ctrl	3159	978	2054.32
lib1	input	HDCRISPR_A_ENSG00000181449_3	SOX2	2824	978	1836.47
lib1	input	HDCRISPR_A_ENSG00000157045_2	NTAN1	5639	978	3667.08
lib1	input	HDCRISPR_A_ENSG00000204228_1	HSD17B8	1390	978	903.926
lib1	input	HDCRISPR_A_ENSG00000197714_1	ZNF460	2671	978	1736.97
lib1	input	HDCRISPR_A_ENSG00000167701_1	GPT	572	978	371.975
lib1	input	HDCRISPR_A_ENSG00000066654_1	THUMPD1	1197	978	778.417
lib1	input	HDCRISPR_A_ENSG00000115998_1	C2orf42	2229	978	1449.53
lib1	input	HDCRISPR_A_ENSG00000134285_2	FKBP11	913	978	593.73
lib1	input	HDCRISPR_A_ENSG00000166391_1	MOGAT2	175	978	113.804
lib1	input	HDCRISPR_A_ENSG00000156500_1	FAM122C	1412	978	918.233
lib1	input	HDCRISPR_A_ENSG00000183856_1	IQGAP3	1322	978	859.706
lib1	input	HDCRISPR_A_ENSG00000106460_1	TMEM106B	1894	978	1231.68
lib1	input	HDCRISPR_A_ENSG00000181104_1	F2R	677	978	440.258
lib1	input	HDCRISPR_A_ENSG00000109743_1	BST1	1933	978	1257.04
lib1	input	HDCRISPR_A_ENSG00000215397_2	SCRT2	699	978	454.564
lib1	input	HDCRISPR_A_ENSG00000170290_1	SLN	1566	978	1018.38
lib1	input	HDCRISPR_A_ENSG00000169271_2	HSPB3	4037	978	2625.29
lib1	input	CONTROL_C_LacZ_46	nontargeting_ctrl	2306	978	1499.61
lib1	input	HDCRISPR_A_ENSG00000154127_1	UBASH3B	322	978	209.399
lib1	input	HDCRISPR_A_ENSG00000163818_1	LZTFL1	1166	978	758.258
lib1	input	HDCRISPR_A_ENSG00000181023_1	OR56B1	1865	978	1212.82
lib1	input	HDCRISPR_A_ENSG00000166822_1	TMEM170A	1862	978	1210.87
lib1	input	HDCRISPR_A_ENSG00000183251_1	OR51B4	958	978	622.994
lib1	input	HDCRISPR_A_ENSG00000171791_1	BCL2	2772	978	1802.65
lib1	input	HDCRISPR_A_ENSG00000164989_1	CCDC171	1153	978	749.804
lib1	input	HDCRISPR_A_ENSG00000118707_1	TGIF2	2025	978	1316.87
lib1	input	Avana_SPRR2E_1	SPRR2E	1319	978	857.755
lib1	input	HDCRISPR_A_ENSG00000143458_1	GABPB2	1288	978	837.595
lib1	input	HDCRISPR_A_ENSG00000130598_1	TNNI2	4909	978	3192.36
lib1	input	HDCRISPR_A_ENSG00000156587_1	UBE2L6	1845	978	1199.82
lib1	input	HDCRISPR_A_ENSG00000088756_2	ARHGAP28	967	978	628.847
lib1	input	HDCRISPR_A_ENSG00000126838_1	PZP	1092	978	710.135
lib1	input	Avana_UGT1A3_1	UGT1A3	1346	978	875.313
lib1	input	HDCRISPR_A_ENSG00000137699_1	TRIM29	1189	978	773.215
lib1	input	HDCRISPR_A_ENSG00000132938_2	MTUS2	1800	978	1170.55
lib1	input	HDCRISPR_A_ENSG00000051825_1	MPHOSPH9	409	978	265.975
lib1	input	HDCRISPR_A_ENSG00000164972_1	C9orf24	2512	978	1633.57
lib1	input	HDCRISPR_A_ENSG00000138642_1	HERC6	1933	978	1257.04
lib1	input	HDCRISPR_A_ENSG00000179598_1	PLD6	1635	978	1063.25
lib1	input	HDCRISPR_A_ENSG00000186298_1	PPP1CC	875	978	569.018
lib1	input	HDCRISPR_A_ENSG00000137494_1	ANKRD42	2936	978	1909.3
lib1	input	HDCRISPR_A_ENSG00000116016_1	EPAS1	896	978	582.675
lib1	input	HDCRISPR_A_ENSG00000197408_1	CYP2B6	359	978	233.46
lib1	input	HDCRISPR_A_ENSG00000172318_2	B3GALT1	2338	978	1520.42
lib1	input	HDCRISPR_A_ENSG00000159023_1	EPB41	2334	978	1517.82
lib1	input	HDCRISPR_A_ENSG00000250571_1	GLI4	1745	978	1134.79
lib1	input	HDCRISPR_A_ENSG00000125378_1	BMP4	3676	978	2390.53
lib1	input	HDCRISPR_A_ENSG00000157625_1	TAB3	446	978	290.037
lib1	input	HDCRISPR_A_ENSG00000008086_1	CDKL5	257	978	167.129
lib1	input	HDCRISPR_A_ENSG00000182346_2	DAOA	267	978	173.632
lib1	input	HDCRISPR_A_ENSG00000173611_1	SCAI	449	978	291.988
lib1	input	HDCRISPR_A_ENSG00000100376_2	FAM118A	377	978	245.166
lib1	input	HDCRISPR_A_ENSG00000175513_2	TSGA10IP	1405	978	913.681
lib1	input	Avana_FGL2_1	FGL2	3017	978	1961.98
lib1	input	HDCRISPR_A_ENSG00000112182_1	BACH2	852	978	554.061
lib1	input	HDCRISPR_A_ENSG00000142687_1	KIAA0319L	1299	978	844.748
lib1	input	HDCRISPR_A_ENSG00000163576_2	EFHB	2703	978	1757.78
lib1	input	HDCRISPR_A_ENSG00000013297_1	CLDN11	403	978	262.074
lib1	input	HDCRISPR_A_ENSG00000168748_1	CA7	436	978	283.534
lib1	input	HDCRISPR_A_ENSG00000107651_2	SEC23IP	2437	978	1584.8
lib1	input	HDCRISPR_A_ENSG00000172794_1	RAB37	2497	978	1623.82
lib1	input	HDCRISPR_A_ENSG00000137764_3	MAP2K5	1742	978	1132.83
lib1	input	HDCRISPR_A_ENSG00000113248_2	PCDHB15	823	978	535.202
lib1	input	HDCRISPR_A_ENSG00000070669_1	ASNS	1109	978	721.19
lib1	input	HDCRISPR_A_ENSG00000186471_1	AKAP14	1266	978	823.288
lib1	input	HDCRISPR_A_ENSG00000110375_1	UPK2	2132	978	1386.45
lib1	input	HDCRISPR_A_ENSG00000034693_1	PEX3	1938	978	1260.29
lib1	input	HDCRISPR_A_ENSG00000185385_1	OR7A17	1107	978	719.89
lib1	input	HDCRISPR_A_ENSG00000061656_1	SPAG4	740	978	481.227
lib1	input	HDCRISPR_A_ENSG00000174684_1	B4GAT1	669	978	435.055
lib1	input	HDCRISPR_B_ENSG00000119729_1	RHOQ	2044	978	1329.23
lib1	input	HDCRISPR_A_ENSG00000120162_1	MOB3B	1698	978	1104.22
lib1	input	HDCRISPR_A_ENSG00000186001_1	LRCH3	113	978	73.4847
lib1	input	HDCRISPR_A_ENSG00000173705_1	SUSD5	2639	978	1716.16
lib1	input	HDCRISPR_A_ENSG00000177225_2	GATD1	397	978	258.172
lib1	input	HDCRISPR_A_ENSG00000186432_1	KPNA4	714	978	464.319
lib1	input	HDCRISPR_A_ENSG00000121743_2	GJA3	3313	978	2154.47
lib1	input	CONTROL_C_NONTARG_S101	nontargeting_ctrl	2441	978	1587.4
lib1	input	HDCRISPR_A_ENSG00000100325_1	ASCC2	1754	978	1140.64
lib1	input	HDCRISPR_A_ENSG00000204099_1	NEU4	313	978	203.546
lib1	input	HDCRISPR_A_ENSG00000001630_1	CYP51A1	1663	978	1081.46
lib1	input	HDCRISPR_A_ENSG00000113209_1	PCDHB5	765	978	497.485
lib1	input	HDCRISPR_A_ENSG00000115596_1	WNT6	3383	978	2199.99
lib1	input	HDCRISPR_A_ENSG00000139223_2	ANP32D	2707	978	1760.38
lib1	input	HDCRISPR_A_ENSG00000100985_1	MMP9	1160	978	754.356
lib1	input	HDCRISPR_A_ENSG00000067840_1	PDZD4	470	978	305.644
lib1	input	HDCRISPR_A_ENSG00000198482_1	ZNF808	3407	978	2215.6
lib1	input	HDCRISPR_A_ENSG00000106004_2	HOXA5	692	978	450.012
lib1	input	HDCRISPR_A_ENSG00000189023_1	MAGEB16	725	978	471.472
lib1	input	HDCRISPR_A_ENSG00000107159_2	CA9	268	978	174.282
lib1	input	HDCRISPR_A_ENSG00000112290_1	WASF1	1612	978	1048.29
lib1	input	HDCRISPR_A_ENSG00000139209_1	SLC38A4	2549	978	1657.63
lib1	input	HDCRISPR_A_ENSG00000154040_1	CABYR	906	978	589.178
lib1	input	HDCRISPR_A_ENSG00000174885_1	NLRP6	983	978	639.252
lib1	input	HDCRISPR_A_ENSG00000254636_2	ARMS2	2065	978	1342.88
lib1	input	HDCRISPR_A_ENSG00000109158_1	GABRA4	1131	978	735.497
lib1	input	HDCRISPR_A_ENSG00000205883_1	DEFB135	2092	978	1360.44
lib1	input	HDCRISPR_A_ENSG00000148690_1	FRA10AC1	2538	978	1650.48
lib1	input	CONTROL_C_EGFP_3	nontargeting_ctrl	992	978	645.104
lib1	input	HDCRISPR_A_ENSG00000110218_1	PANX1	1674	978	1088.61
lib1	input	HDCRISPR_A_ENSG00000119862_1	LGALSL	1032	978	671.117
lib1	input	Avana_TOGARAM1_1	TOGARAM1	2027	978	1318.17
lib1	input	HDCRISPR_A_ENSG00000166813_1	KIF7	622	978	404.491
lib1	input	HDCRISPR_A_ENSG00000138757_1	G3BP2	1653	978	1074.96
lib1	input	HDCRISPR_A_ENSG00000002745_1	WNT16	899	978	584.626
lib1	input	HDCRISPR_A_ENSG00000138821_1	SLC39A8	2610	978	1697.3
lib1	input	HDCRISPR_A_ENSG00000188130_1	MAPK12	2519	978	1638.12
lib1	input	HDCRISPR_A_ENSG00000176658_1	MYO1D	2828	978	1839.07
lib1	input	HDCRISPR_A_ENSG00000116254_1	CHD5	1070	978	695.828
lib1	input	HDCRISPR_A_ENSG00000154099_2	DNAAF1	1154	978	750.454
lib1	input	Avana_LXN_1	LXN	1783	978	1159.5
lib1	input	HDCRISPR_A_ENSG00000212933_1	KRTAP12-4	941	978	611.939
lib1	input	HDCRISPR_A_ENSG00000172244_1	C5orf34	971	978	631.448
lib1	input	HDCRISPR_A_ENSG00000147010_1	SH3KBP1	1615	978	1050.25
lib1	input	HDCRISPR_A_ENSG00000176198_1	OR11H4	3338	978	2170.72
lib1	input	HDCRISPR_A_ENSG00000054277_1	OPN3	3333	978	2167.47
lib1	input	HDCRISPR_A_ENSG00000120262_1	CCDC170	873	978	567.718
lib1	input	HDCRISPR_A_ENSG00000014824_1	SLC30A9	783	978	509.19
lib1	input	HDCRISPR_A_ENSG00000205409_1	OR52E6	2239	978	1456.04
lib1	input	HDCRISPR_A_ENSG00000164821_2	DEFA4	513	978	333.607
lib1	input	HDCRISPR_A_ENSG00000172986_2	GXYLT2	3345	978	2175.28
lib1	input	HDCRISPR_A_ENSG00000178233_2	TMEM151B	112	978	72.8344
lib1	input	HDCRISPR_A_ENSG00000150433_1	TMEM218	2157	978	1402.71
lib1	input	HDCRISPR_A_ENSG00000182196_1	ARL6IP4	1189	978	773.215
lib1	input	HDCRISPR_A_ENSG00000188558_1	OR2G6	1809	978	1176.4
lib1	input	HDCRISPR_A_ENSG00000151292_2	CSNK1G3	1887	978	1227.13
lib1	input	HDCRISPR_A_ENSG00000133328_2	PLAAT2	930	978	604.785
lib1	input	HDCRISPR_A_ENSG00000125968_1	ID1	2834	978	1842.97
lib1	input	HDCRISPR_A_ENSG00000106392_1	C1GALT1	1518	978	987.166
lib1	input	HDCRISPR_A_ENSG00000153233_2	PTPRR	3196	978	2078.38
lib1	input	HDCRISPR_A_ENSG00000158258_1	CLSTN2	1660	978	1079.51
lib1	input	HDCRISPR_A_ENSG00000120685_2	PROSER1	1877	978	1220.63
lib1	input	HDCRISPR_A_ENSG00000153093_1	ACOXL	741	978	481.877
lib1	input	HDCRISPR_A_ENSG00000117335_1	CD46	1017	978	661.362
lib1	input	HDCRISPR_A_ENSG00000154124_1	OTULIN	425	978	276.38
lib1	input	HDCRISPR_A_ENSG00000104870_1	FCGRT	378	978	245.816
lib1	input	CONTROL_C_AAVS1_26	targeting_ctrl	1196	978	777.767
lib1	input	HDCRISPR_A_ENSG00000186047_1	DLEU7	1342	978	872.712
lib1	input	HDCRISPR_A_ENSG00000160182_1	TFF1	1193	978	775.816
lib1	input	HDCRISPR_A_ENSG00000187902_2	SHISA7	2242	978	1457.99
lib1	input	HDCRISPR_A_ENSG00000131019_1	ULBP3	1920	978	1248.59
lib1	input	HDCRISPR_A_ENSG00000011052_1	NME1-NME2	333	978	216.552
lib1	input	HDCRISPR_A_ENSG00000186684_1	CYP27C1	354	978	230.209
lib1	input	HDCRISPR_A_ENSG00000101197_1	BIRC7	1426	978	927.337
lib1	input	HDCRISPR_A_ENSG00000167850_1	CD300C	2553	978	1660.23
lib1	input	HDCRISPR_A_ENSG00000157554_1	ERG	2519	978	1638.12
lib1	input	HDCRISPR_A_ENSG00000120594_1	PLXDC2	1271	978	826.54
lib1	input	HDCRISPR_A_ENSG00000239388_1	ASB14	224	978	145.669
lib1	input	HDCRISPR_A_ENSG00000125999_1	BPIFB1	1926	978	1252.49
lib1	input	HDCRISPR_A_ENSG00000120509_1	PDZD11	2309	978	1501.56
lib1	input	HDCRISPR_A_ENSG00000173805_2	HAP1	867	978	563.816
lib1	input	HDCRISPR_A_ENSG00000135392_1	DNAJC14	1431	978	930.589
lib1	input	HDCRISPR_A_ENSG00000183324_2	REC114	1133	978	736.798
lib1	input	HDCRISPR_A_ENSG00000182223_1	ZAR1	933	978	606.736
lib1	input	Avana_NAP1L5_1	NAP1L5	3226	978	2097.89
lib1	input	HDCRISPR_A_ENSG00000163219_1	ARHGAP25	3690	978	2399.63
lib1	input	HDCRISPR_A_ENSG00000278023_2	RDM1	973	978	632.748
lib1	input	HDCRISPR_A_ENSG00000106948_1	AKNA	517	978	336.209
lib1	input	HDCRISPR_A_ENSG00000173110_1	HSPA6	2275	978	1479.45
lib1	input	HDCRISPR_A_ENSG00000146386_1	ABRACL	2897	978	1883.94
lib1	input	HDCRISPR_A_ENSG00000162723_1	SLAMF9	4141	978	2692.92
lib1	input	HDCRISPR_A_ENSG00000139651_1	ZNF740	1374	978	893.521
lib1	input	HDCRISPR_A_ENSG00000164713_2	BRI3	1185	978	770.613
lib1	input	HDCRISPR_A_ENSG00000162441_1	LZIC	1527	978	993.018
lib1	input	HDCRISPR_A_ENSG00000196549_2	MME	1363	978	886.368
lib1	input	HDCRISPR_A_ENSG00000162882_2	HAAO	1936	978	1258.99
lib1	input	HDCRISPR_A_ENSG00000166313_1	APBB1	752	978	489.031
lib1	input	HDCRISPR_A_ENSG00000133111_1	RFXAP	2621	978	1704.45
lib1	input	HDCRISPR_A_ENSG00000175137_1	SH3BP5L	1509	978	981.313
lib1	input	HDCRISPR_A_ENSG00000110195_1	FOLR1	889	978	578.123
lib1	input	HDCRISPR_A_ENSG00000187773_1	DIPK1C	2387	978	1552.28
lib1	input	HDCRISPR_A_ENSG00000177839_1	PCDHB9	2566	978	1668.69
lib1	input	HDCRISPR_A_ENSG00000162241_1	SLC25A45	442	978	287.436
lib1	input	HDCRISPR_A_ENSG00000161618_1	ALDH16A1	1460	978	949.448
lib1	input	HDCRISPR_A_ENSG00000258484_1	SPESP1	2029	978	1319.47
lib1	input	HDCRISPR_A_ENSG00000158296_1	SLC13A3	2010	978	1307.12
lib1	input	HDCRISPR_A_ENSG00000234602_1	MCIDAS	1090	978	708.834
lib1	input	HDCRISPR_A_ENSG00000206106_1	KRTAP22-2	4027	978	2618.79
lib1	input	HDCRISPR_A_ENSG00000095917_1	TPSD1	1264	978	821.988
lib1	input	HDCRISPR_A_ENSG00000113712_1	CSNK1A1	789	978	513.092
lib1	input	HDCRISPR_A_ENSG00000096696_1	DSP	1103	978	717.288
lib1	input	HDCRISPR_A_ENSG00000087074_1	PPP1R15A	929	978	604.135
lib1	input	HDCRISPR_A_ENSG00000184992_1	BRI3BP	1973	978	1283.06
lib1	input	HDCRISPR_A_ENSG00000144455_2	SUMF1	3123	978	2030.91
lib1	input	HDCRISPR_A_ENSG00000024048_1	UBR2	1313	978	853.853
lib1	input	CONTROL_C_NONTARG_S43	nontargeting_ctrl	1365	978	887.669
lib1	input	HDCRISPR_A_ENSG00000169057_1	MECP2	3898	978	2534.9
lib1	input	HDCRISPR_A_ENSG00000205209_1	SCGB2B2	619	978	402.54
lib1	input	HDCRISPR_A_ENSG00000181191_2	PJA1	3697	978	2404.18
lib1	input	CONTROL_C_NONTARG_S81	nontargeting_ctrl	3042	978	1978.23
lib1	input	HDCRISPR_A_ENSG00000136783_1	NIPSNAP3A	2847	978	1851.42
lib1	input	HDCRISPR_A_ENSG00000185960_1	SHOX	1512	978	983.264
lib1	input	HDCRISPR_A_ENSG00000166415_1	WDR72	1312	978	853.202
lib1	input	HDCRISPR_A_ENSG00000138449_1	SLC40A1	1224	978	795.975
lib1	input	HDCRISPR_A_ENSG00000076928_1	ARHGEF1	1039	978	675.669
lib1	input	HDCRISPR_A_ENSG00000135678_1	CPM	1512	978	983.264
lib1	input	HDCRISPR_A_ENSG00000112304_1	ACOT13	3021	978	1964.58
lib1	input	HDCRISPR_A_ENSG00000026508_2	CD44	3553	978	2310.54
lib1	input	HDCRISPR_A_ENSG00000166263_1	STXBP4	412	978	267.926
lib1	input	HDCRISPR_A_ENSG00000243566_1	UPK3B	3350	978	2178.53
lib1	input	HDCRISPR_A_ENSG00000241935_2	HOGA1	2863	978	1861.83
lib1	input	HDCRISPR_A_ENSG00000161551_1	ZNF577	2443	978	1588.7
lib1	input	HDCRISPR_A_ENSG00000025039_1	RRAGD	550	978	357.669
lib1	input	HDCRISPR_A_ENSG00000196876_2	SCN8A	934	978	607.387
lib1	input	CONTROL_C_NONTARG_113	nontargeting_ctrl	4023	978	2616.18
lib1	input	CONTROL_C_NONTARG_S143	nontargeting_ctrl	2137	978	1389.71
lib1	input	HDCRISPR_A_ENSG00000171121_1	KCNMB3	2861	978	1860.53
lib1	input	HDCRISPR_A_ENSG00000104313_3	EYA1	261	978	169.73
lib1	input	HDCRISPR_A_ENSG00000118473_1	SGIP1	733	978	476.675
lib1	input	HDCRISPR_A_ENSG00000151655_1	ITIH2	1167	978	758.908
lib1	input	HDCRISPR_A_ENSG00000143224_1	PPOX	323	978	210.049
lib1	input	HDCRISPR_A_ENSG00000023445_1	BIRC3	953	978	619.742
lib1	input	HDCRISPR_A_ENSG00000134460_1	IL2RA	2346	978	1525.62
lib1	input	HDCRISPR_A_ENSG00000231925_1	TAPBP	1452	978	944.245
lib1	input	HDCRISPR_A_ENSG00000157429_1	ZNF19	1077	978	700.38
lib1	input	CONTROL_C_NONTARG_S149	nontargeting_ctrl	2662	978	1731.12
lib1	input	HDCRISPR_A_ENSG00000101464_1	PIGU	872	978	567.067
lib1	input	Avana_COX6A1_2	COX6A1	1828	978	1188.76
lib1	input	HDCRISPR_A_ENSG00000154269_2	ENPP3	4155	978	2702.02
lib1	input	HDCRISPR_A_ENSG00000091513_2	TF	2244	978	1459.29
lib1	input	HDCRISPR_A_ENSG00000106410_1	NOBOX	1404	978	913.031
lib1	input	HDCRISPR_A_ENSG00000120254_1	MTHFD1L	1698	978	1104.22
lib1	input	HDCRISPR_A_ENSG00000112312_1	GMNN	1693	978	1100.97
lib1	input	HDCRISPR_A_ENSG00000007129_1	CEACAM21	1037	978	674.368
lib1	input	HDCRISPR_A_ENSG00000187187_1	ZNF546	1385	978	900.675
lib1	input	HDCRISPR_A_ENSG00000145354_1	CISD2	676	978	439.607
lib1	input	HDCRISPR_A_ENSG00000204021_1	LIPK	745	978	484.479
lib1	input	HDCRISPR_A_ENSG00000168003_1	SLC3A2	428	978	278.331
lib1	input	CONTROL_C_LacZ_81	nontargeting_ctrl	1313	978	853.853
lib1	input	HDCRISPR_A_ENSG00000152409_1	JMY	1696	978	1102.92
lib1	input	HDCRISPR_A_ENSG00000143107_1	FNDC7	546	978	355.067
lib1	input	HDCRISPR_A_ENSG00000183853_1	KIRREL1	2251	978	1463.84
lib1	input	HDCRISPR_A_ENSG00000124688_1	MAD2L1BP	730	978	474.724
lib1	input	HDCRISPR_A_ENSG00000179774_1	ATOH7	2052	978	1334.43
lib1	input	HDCRISPR_A_ENSG00000159713_1	TPPP3	1094	978	711.436
lib1	input	HDCRISPR_A_ENSG00000155622_1	XAGE2	3341	978	2172.67
lib1	input	CONTROL_C_EGFP_13	nontargeting_ctrl	1072	978	697.129
lib1	input	HDCRISPR_A_ENSG00000166863_1	TAC3	576	978	374.577
lib1	input	HDCRISPR_A_ENSG00000106128_2	GHRHR	1257	978	817.436
lib1	input	CONTROL_C_EIF2B3_1	targeting_ctrl	966	978	628.196
lib1	input	HDCRISPR_A_ENSG00000154645_1	CHODL	1227	978	797.926
lib1	input	HDCRISPR_A_ENSG00000139445_1	FOXN4	1243	978	808.331
lib1	input	HDCRISPR_A_ENSG00000104290_1	FZD3	3254	978	2116.1
lib1	input	HDCRISPR_A_ENSG00000137675_1	MMP27	4797	978	3119.52
lib1	input	HDCRISPR_A_ENSG00000130649_1	CYP2E1	1000	978	650.307
lib1	input	HDCRISPR_A_ENSG00000165695_1	AK8	1026	978	667.215
lib1	input	HDCRISPR_A_ENSG00000079819_2	EPB41L2	3015	978	1960.67
lib1	input	HDCRISPR_A_ENSG00000171757_1	LRRC34	1178	978	766.061
lib1	input	HDCRISPR_A_ENSG00000075391_2	RASAL2	1127	978	732.896
lib1	input	HDCRISPR_A_ENSG00000206013_1	IFITM5	3202	978	2082.28
lib1	input	HDCRISPR_A_ENSG00000152266_1	PTH	735	978	477.975
lib1	input	HDCRISPR_A_ENSG00000253797_1	UTP14C	1784	978	1160.15
lib1	input	HDCRISPR_A_ENSG00000205111_1	CDKL4	2397	978	1558.79
lib1	input	HDCRISPR_A_ENSG00000119698_1	PPP4R4	1209	978	786.221
lib1	input	HDCRISPR_A_ENSG00000050030_1	NEXMIF	3840	978	2497.18
lib1	input	HDCRISPR_A_ENSG00000105329_2	TGFB1	2134	978	1387.75
lib1	input	HDCRISPR_A_ENSG00000075891_2	PAX2	1628	978	1058.7
lib1	input	HDCRISPR_A_ENSG00000105983_1	LMBR1	408	978	265.325
lib1	input	HDCRISPR_A_ENSG00000197532_1	OR6Y1	1450	978	942.945
lib1	input	HDCRISPR_A_ENSG00000181698_1	OR5T1	2436	978	1584.15
lib1	input	HDCRISPR_A_ENSG00000065923_1	SLC9A7	1416	978	920.834
lib1	input	HDCRISPR_A_ENSG00000189308_1	LIN54	1990	978	1294.11
lib1	input	HDCRISPR_A_ENSG00000127527_1	EPS15L1	925	978	601.534
lib1	input	HDCRISPR_A_ENSG00000112695_1	COX7A2	1360	978	884.417
lib1	input	HDCRISPR_A_ENSG00000189152_1	GRAPL	2583	978	1679.74
lib1	input	HDCRISPR_A_ENSG00000171772_1	SYCE1	635	978	412.945
lib1	input	HDCRISPR_A_ENSG00000005156_1	LIG3	1172	978	762.16
lib1	input	HDCRISPR_A_ENSG00000130433_3	CACNG6	3256	978	2117.4
lib1	input	HDCRISPR_A_ENSG00000144867_1	SRPRB	777	978	505.288
lib1	input	HDCRISPR_A_ENSG00000242689_1	CNTF	1193	978	775.816
lib1	input	Avana_MIF_1	MIF	2751	978	1788.99
lib1	input	HDCRISPR_A_ENSG00000105364_1	MRPL4	395	978	256.871
lib1	input	HDCRISPR_A_ENSG00000115297_1	TLX2	1561	978	1015.13
lib1	input	HDCRISPR_A_ENSG00000148187_1	MRRF	220	978	143.067
lib1	input	HDCRISPR_A_ENSG00000005379_2	TSPOAP1	1388	978	902.626
lib1	input	HDCRISPR_A_ENSG00000206177_1	HBM	948	978	616.491
lib1	input	HDCRISPR_A_ENSG00000070778_2	PTPN21	1282	978	833.693
lib1	input	HDCRISPR_A_ENSG00000110756_2	HPS5	1516	978	985.865
lib1	input	HDCRISPR_A_ENSG00000204498_1	NFKBIL1	1227	978	797.926
lib1	input	HDCRISPR_A_ENSG00000120217_1	CD274	1930	978	1255.09
lib1	input	HDCRISPR_A_ENSG00000114541_1	FRMD4B	3927	978	2553.75
lib1	input	HDCRISPR_A_ENSG00000116106_1	EPHA4	97	978	63.0798
lib1	input	HDCRISPR_A_ENSG00000089597_1	GANAB	2091	978	1359.79
lib1	input	HDCRISPR_A_ENSG00000206538_1	VGLL3	1134	978	737.448
lib1	input	HDCRISPR_A_ENSG00000141639_2	MAPK4	2610	978	1697.3
lib1	input	HDCRISPR_A_ENSG00000171425_1	ZNF581	871	978	566.417
lib1	input	HDCRISPR_A_ENSG00000118245_1	TNP1	1783	978	1159.5
lib1	input	CONTROL_C_NONTARG_19	nontargeting_ctrl	4430	978	2880.86
lib1	input	HDCRISPR_A_ENSG00000001084_1	GCLC	2105	978	1368.9
lib1	input	HDCRISPR_A_ENSG00000165966_2	PDZRN4	1310	978	851.902
lib1	input	HDCRISPR_A_ENSG00000128591_1	FLNC	987	978	641.853
lib1	input	HDCRISPR_A_ENSG00000175189_1	INHBC	2163	978	1406.61
lib1	input	HDCRISPR_A_ENSG00000232258_1	TMEM114	3462	978	2251.36
lib1	input	HDCRISPR_A_ENSG00000184347_2	SLIT3	2613	978	1699.25
lib1	input	HDCRISPR_A_ENSG00000198807_3	PAX9	1165	978	757.607
lib1	input	HDCRISPR_A_ENSG00000172538_1	FAM170B	1783	978	1159.5
lib1	input	CONTROL_C_luciferase_5	nontargeting_ctrl	1332	978	866.209
lib1	input	HDCRISPR_A_ENSG00000188818_1	ZDHHC11	775	978	503.988
lib1	input	HDCRISPR_A_ENSG00000101199_1	ARFGAP1	1419	978	922.785
lib1	input	HDCRISPR_A_ENSG00000112462_1	OR12D3	1521	978	989.117
lib1	input	HDCRISPR_A_ENSG00000169855_1	ROBO1	1967	978	1279.15
lib1	input	HDCRISPR_A_ENSG00000151418_1	ATP6V1G3	2112	978	1373.45
lib1	input	HDCRISPR_A_ENSG00000180535_2	BHLHA15	1115	978	725.092
lib1	input	HDCRISPR_A_ENSG00000114742_1	WDR48	832	978	541.055
lib1	input	HDCRISPR_A_ENSG00000169641_3	LUZP1	1507	978	980.012
lib1	input	HDCRISPR_A_ENSG00000143167_2	GPA33	2304	978	1498.31
lib1	input	HDCRISPR_A_ENSG00000186260_1	MRTFB	1511	978	982.613
lib1	input	HDCRISPR_A_ENSG00000164252_1	AGGF1	3084	978	2005.55
lib1	input	HDCRISPR_A_ENSG00000070985_2	TRPM5	1871	978	1216.72
lib1	input	HDCRISPR_A_ENSG00000156265_1	MAP3K7CL	1787	978	1162.1
lib1	input	HDCRISPR_A_ENSG00000143363_1	PRUNE1	1115	978	725.092
lib1	input	HDCRISPR_A_ENSG00000019169_1	MARCO	3066	978	1993.84
lib1	input	HDCRISPR_A_ENSG00000197584_1	KCNMB2	644	978	418.798
lib1	input	HDCRISPR_A_ENSG00000108587_1	GOSR1	1028	978	668.515
lib1	input	HDCRISPR_A_ENSG00000165671_1	NSD1	1337	978	869.46
lib1	input	HDCRISPR_A_ENSG00000135638_1	EMX1	508	978	330.356
lib1	input	HDCRISPR_A_ENSG00000180340_1	FZD2	1325	978	861.656
lib1	input	CONTROL_C_NONTARG_92	nontargeting_ctrl	5013	978	3259.99
lib1	input	HDCRISPR_A_ENSG00000101336_1	HCK	1976	978	1285.01
lib1	input	HDCRISPR_A_ENSG00000126353_1	CCR7	1636	978	1063.9
lib1	input	CONTROL_C_NONTARG_S24	nontargeting_ctrl	2450	978	1593.25
lib1	input	HDCRISPR_A_ENSG00000176974_1	SHMT1	1892	978	1230.38
lib1	input	HDCRISPR_A_ENSG00000168256_2	NKIRAS2	960	978	624.294
lib1	input	CONTROL_C_LacZ_6	nontargeting_ctrl	2959	978	1924.26
lib1	input	HDCRISPR_A_ENSG00000212659_1	KRTAP9-6	3216	978	2091.39
lib1	input	HDCRISPR_A_ENSG00000087494_2	PTHLH	2400	978	1560.74
lib1	input	HDCRISPR_A_ENSG00000105793_1	GTPBP10	1365	978	887.669
lib1	input	HDCRISPR_A_ENSG00000204033_1	LRIT2	1075	978	699.08
lib1	input	HDCRISPR_A_ENSG00000100413_1	POLR3H	397	978	258.172
lib1	input	HDCRISPR_A_ENSG00000125966_1	MMP24	1027	978	667.865
lib1	input	HDCRISPR_A_ENSG00000196177_1	ACADSB	2819	978	1833.21
lib1	input	HDCRISPR_A_ENSG00000135929_2	CYP27A1	940	978	611.288
lib1	input	HDCRISPR_A_ENSG00000182325_1	FBXL6	708	978	460.417
lib1	input	HDCRISPR_A_ENSG00000157152_3	SYN2	2510	978	1632.27
lib1	input	HDCRISPR_A_ENSG00000092439_1	TRPM7	1270	978	825.89
lib1	input	HDCRISPR_A_ENSG00000185129_1	PURA	423	978	275.08
lib1	input	HDCRISPR_A_ENSG00000166033_2	HTRA1	1350	978	877.914
lib1	input	HDCRISPR_A_ENSG00000176928_1	GCNT4	313	978	203.546
lib1	input	HDCRISPR_A_ENSG00000198643_1	FAM3D	2351	978	1528.87
lib1	input	HDCRISPR_A_ENSG00000188015_1	S100A3	1473	978	957.902
lib1	input	HDCRISPR_A_ENSG00000183801_1	OLFML1	1428	978	928.638
lib1	input	HDCRISPR_A_ENSG00000042286_1	AIFM2	1504	978	978.061
lib1	input	HDCRISPR_A_ENSG00000111215_1	PRR4	1630	978	1060
lib1	input	HDCRISPR_A_ENSG00000254466_1	OR4D10	3714	978	2415.24
lib1	input	Avana_SULT1A4_1	SULT1A4	2730	978	1775.34
lib1	input	HDCRISPR_A_ENSG00000152229_1	PSTPIP2	2422	978	1575.04
lib1	input	HDCRISPR_A_ENSG00000163817_1	SLC6A20	1400	978	910.429
lib1	input	HDCRISPR_A_ENSG00000121381_1	TAS2R9	1247	978	810.933
lib1	input	HDCRISPR_A_ENSG00000112541_2	PDE10A	2120	978	1378.65
lib1	input	HDCRISPR_A_ENSG00000132522_3	GPS2	1798	978	1169.25
lib1	input	HDCRISPR_A_ENSG00000124827_1	GCM2	1466	978	953.35
lib1	input	CONTROL_C_EGFP_6	nontargeting_ctrl	2555	978	1661.53
lib1	input	HDCRISPR_A_ENSG00000102878_1	HSF4	1736	978	1128.93
lib1	input	HDCRISPR_A_ENSG00000100983_1	GSS	1123	978	730.294
lib1	input	HDCRISPR_A_ENSG00000164007_1	CLDN19	1849	978	1202.42
lib1	input	HDCRISPR_A_ENSG00000143353_1	LYPLAL1	1963	978	1276.55
lib1	input	HDCRISPR_A_ENSG00000110888_2	CAPRIN2	1367	978	888.969
lib1	input	HDCRISPR_A_ENSG00000115084_1	SLC35F5	1034	978	672.417
lib1	input	HDCRISPR_A_ENSG00000119950_1	MXI1	1712	978	1113.33
lib1	input	HDCRISPR_A_ENSG00000136856_1	SLC2A8	1587	978	1032.04
lib1	input	HDCRISPR_A_ENSG00000136848_1	DAB2IP	4549	978	2958.25
lib1	input	HDCRISPR_A_ENSG00000135374_1	ELF5	1587	978	1032.04
lib1	input	HDCRISPR_A_ENSG00000156171_1	DRAM2	2634	978	1712.91
lib1	input	CONTROL_C_NONTARG_S191	nontargeting_ctrl	2708	978	1761.03
lib1	input	HDCRISPR_A_ENSG00000187689_2	AMTN	3901	978	2536.85
lib1	input	CONTROL_C_NONTARG_S34	nontargeting_ctrl	2762	978	1796.15
lib1	input	HDCRISPR_A_ENSG00000243943_1	ZNF512	1706	978	1109.42
lib1	input	HDCRISPR_A_ENSG00000160908_2	ZNF394	1408	978	915.632
lib1	input	HDCRISPR_A_ENSG00000232237_2	ASCL5	1191	978	774.515
lib1	input	HDCRISPR_A_ENSG00000120725_2	SIL1	1466	978	953.35
lib1	input	HDCRISPR_A_ENSG00000146281_1	PM20D2	2256	978	1467.09
lib1	input	HDCRISPR_A_ENSG00000132357_1	CARD6	1102	978	716.638
lib1	input	HDCRISPR_A_ENSG00000169306_1	IL1RAPL1	483	978	314.098
lib1	input	HDCRISPR_A_ENSG00000158050_1	DUSP2	1069	978	695.178
lib1	input	Avana_F8A1_1	F8A1	1554	978	1010.58
lib1	input	HDCRISPR_A_ENSG00000105583_1	WDR83OS	1829	978	1189.41
lib1	input	HDCRISPR_A_ENSG00000196099_2	OR6M1	1812	978	1178.36
lib1	input	Avana_VCX3B_1	VCX3B	493	978	320.601
lib1	input	HDCRISPR_A_ENSG00000103152_1	MPG	1675	978	1089.26
lib1	input	HDCRISPR_A_ENSG00000168078_1	PBK	503	978	327.104
lib1	input	HDCRISPR_A_ENSG00000140057_1	AK7	1153	978	749.804
lib1	input	HDCRISPR_A_ENSG00000263465_1	SRSF8	1677	978	1090.56
lib1	input	HDCRISPR_A_ENSG00000156273_1	BACH1	1055	978	686.074
lib1	input	HDCRISPR_A_ENSG00000180424_1	DEFB123	1351	978	878.564
lib1	input	HDCRISPR_A_ENSG00000153902_1	LGI4	1987	978	1292.16
lib1	input	HDCRISPR_A_ENSG00000021826_1	CPS1	1839	978	1195.91
lib1	input	HDCRISPR_A_ENSG00000080824_1	HSP90AA1	1420	978	923.436
lib1	input	HDCRISPR_A_ENSG00000104695_1	PPP2CB	2168	978	1409.87
lib1	input	HDCRISPR_A_ENSG00000189037_1	DUSP21	1796	978	1167.95
lib1	input	HDCRISPR_A_ENSG00000187260_2	WDR86	1289	978	838.245
lib1	input	HDCRISPR_A_ENSG00000197114_1	ZGPAT	1267	978	823.939
lib1	input	HDCRISPR_A_ENSG00000179915_1	NRXN1	3996	978	2598.63
lib1	input	HDCRISPR_A_ENSG00000129355_1	CDKN2D	541	978	351.816
lib1	input	HDCRISPR_A_ENSG00000108700_2	CCL8	2105	978	1368.9
lib1	input	HDCRISPR_A_ENSG00000135919_1	SERPINE2	1958	978	1273.3
lib1	input	HDCRISPR_A_ENSG00000203710_1	CR1	2623	978	1705.75
lib1	input	HDCRISPR_A_ENSG00000204348_1	DXO	1997	978	1298.66
lib1	input	HDCRISPR_A_ENSG00000101198_1	NKAIN4	1466	978	953.35
lib1	input	HDCRISPR_A_ENSG00000018625_1	ATP1A2	1184	978	769.963
lib1	input	HDCRISPR_A_ENSG00000125498_1	KIR2DL1	1635	978	1063.25
lib1	input	HDCRISPR_A_ENSG00000184828_1	ZBTB7C	346	978	225.006
lib1	input	HDCRISPR_A_ENSG00000106258_1	CYP3A5	1907	978	1240.13
lib1	input	HDCRISPR_A_ENSG00000156958_2	GALK2	1469	978	955.301
lib1	input	HDCRISPR_A_ENSG00000101938_1	CHRDL1	1253	978	814.834
lib1	input	HDCRISPR_A_ENSG00000134490_1	TMEM241	761	978	494.883
lib1	input	HDCRISPR_A_ENSG00000144061_1	NPHP1	1235	978	803.129
lib1	input	HDCRISPR_A_ENSG00000116962_1	NID1	1734	978	1127.63
lib1	input	HDCRISPR_A_ENSG00000266094_2	RASSF5	2301	978	1496.36
lib1	input	HDCRISPR_A_ENSG00000144821_1	MYH15	3131	978	2036.11
lib1	input	HDCRISPR_A_ENSG00000023228_1	NDUFS1	837	978	544.307
lib1	input	HDCRISPR_A_ENSG00000214140_1	PRCD	1151	978	748.503
lib1	input	HDCRISPR_A_ENSG00000130429_1	ARPC1B	1160	978	754.356
lib1	input	HDCRISPR_A_ENSG00000147138_1	GPR174	341	978	221.755
lib1	input	HDCRISPR_A_ENSG00000122958_1	VPS26A	223	978	145.018
lib1	input	HDCRISPR_A_ENSG00000198765_1	SYCP1	1229	978	799.227
lib1	input	HDCRISPR_A_ENSG00000169738_2	DCXR	1309	978	851.252
lib1	input	HDCRISPR_A_ENSG00000166741_1	NNMT	1428	978	928.638
lib1	input	HDCRISPR_A_ENSG00000138316_1	ADAMTS14	1420	978	923.436
lib1	input	Avana_FMC1_1	FMC1	2724	978	1771.44
lib1	input	Avana_FILIP1L_1	FILIP1L	663	978	431.153
lib1	input	HDCRISPR_A_ENSG00000162076_1	FLYWCH2	1201	978	781.018
lib1	input	HDCRISPR_A_ENSG00000132182_1	NUP210	3028	978	1969.13
lib1	input	HDCRISPR_A_ENSG00000145907_1	G3BP1	1559	978	1013.83
lib1	input	HDCRISPR_A_ENSG00000080561_1	MID2	2057	978	1337.68
lib1	input	HDCRISPR_A_ENSG00000153046_2	CDYL	1333	978	866.859
lib1	input	HDCRISPR_A_ENSG00000160326_3	SLC2A6	684	978	444.81
lib1	input	HDCRISPR_A_ENSG00000158497_1	HMHB1	1705	978	1108.77
lib1	input	HDCRISPR_A_ENSG00000182674_2	KCNB2	2716	978	1766.23
lib1	input	HDCRISPR_A_ENSG00000256980_2	KHDC1L	3427	978	2228.6
lib1	input	HDCRISPR_A_ENSG00000082458_1	DLG3	889	978	578.123
lib1	input	HDCRISPR_A_ENSG00000173641_1	HSPB7	741	978	481.877
lib1	input	HDCRISPR_A_ENSG00000105538_1	RASIP1	1370	978	890.92
lib1	input	HDCRISPR_A_ENSG00000152056_3	AP1S3	1952	978	1269.4
lib1	input	HDCRISPR_A_ENSG00000163032_1	VSNL1	863	978	561.215
lib1	input	HDCRISPR_A_ENSG00000172375_1	C2CD2L	1875	978	1219.33
lib1	input	HDCRISPR_A_ENSG00000100804_1	PSMB5	279	978	181.436
lib1	input	HDCRISPR_A_ENSG00000105464_1	GRIN2D	626	978	407.092
lib1	input	HDCRISPR_A_ENSG00000226174_1	TEX22	2977	978	1935.96
lib1	input	HDCRISPR_A_ENSG00000243130_2	PSG11	726	978	472.123
lib1	input	HDCRISPR_A_ENSG00000150477_1	KIAA1328	1584	978	1030.09
lib1	input	HDCRISPR_A_ENSG00000152642_1	GPD1L	1353	978	879.865
lib1	input	Avana_BABAM2_1	BABAM2	762	978	495.534
lib1	input	HDCRISPR_A_ENSG00000148483_1	TMEM236	2171	978	1411.82
lib1	input	HDCRISPR_A_ENSG00000197721_1	CR1L	3349	978	2177.88
lib1	input	HDCRISPR_A_ENSG00000172940_1	SLC22A13	1016	978	660.712
lib1	input	HDCRISPR_A_ENSG00000145214_3	DGKQ	2387	978	1552.28
lib1	input	HDCRISPR_A_ENSG00000163864_1	NMNAT3	1206	978	784.27
lib1	input	HDCRISPR_A_ENSG00000184611_1	KCNH7	196	978	127.46
lib1	input	HDCRISPR_A_ENSG00000196132_1	MYT1	991	978	644.454
lib1	input	HDCRISPR_A_ENSG00000178053_3	MLF1	1004	978	652.908
lib1	input	HDCRISPR_A_ENSG00000157954_1	WIPI2	1616	978	1050.9
lib1	input	HDCRISPR_A_ENSG00000092820_1	EZR	883	978	574.221
lib1	input	HDCRISPR_A_ENSG00000237452_1	BHMG1	1250	978	812.883
lib1	input	HDCRISPR_A_ENSG00000166167_1	BTRC	1994	978	1296.71
lib1	input	HDCRISPR_A_ENSG00000101019_1	UQCC1	1421	978	924.086
lib1	input	HDCRISPR_A_ENSG00000164591_3	MYOZ3	1872	978	1217.37
lib1	input	HDCRISPR_A_ENSG00000101082_2	SLA2	2052	978	1334.43
lib1	input	HDCRISPR_A_ENSG00000149582_1	TMEM25	1485	978	965.706
lib1	input	HDCRISPR_A_ENSG00000182054_1	IDH2	1101	978	715.988
lib1	input	HDCRISPR_A_ENSG00000102738_1	MRPS31	1010	978	656.81
lib1	input	HDCRISPR_A_ENSG00000100206_1	DMC1	1329	978	864.258
lib1	input	HDCRISPR_A_ENSG00000168631_1	MUCL3	540	978	351.166
lib1	input	HDCRISPR_A_ENSG00000124507_1	PACSIN1	1323	978	860.356
lib1	input	HDCRISPR_A_ENSG00000106829_1	TLE4	868	978	564.466
lib1	input	HDCRISPR_A_ENSG00000174238_1	PITPNA	718	978	466.92
lib1	input	HDCRISPR_A_ENSG00000177463_1	NR2C2	1334	978	867.509
lib1	input	HDCRISPR_A_ENSG00000184574_1	LPAR5	3037	978	1974.98
lib1	input	HDCRISPR_A_ENSG00000197608_1	ZNF841	1602	978	1041.79
lib1	input	HDCRISPR_A_ENSG00000189186_1	DCAF8L2	1707	978	1110.07
lib1	input	HDCRISPR_A_ENSG00000159917_1	ZNF235	1737	978	1129.58
lib1	input	HDCRISPR_A_ENSG00000133863_1	TEX15	1346	978	875.313
lib1	input	HDCRISPR_A_ENSG00000179387_1	ELMOD2	526	978	342.061
lib1	input	Avana_C18orf32_1	C18orf32	887	978	576.822
lib1	input	HDCRISPR_A_ENSG00000012779_1	ALOX5	1937	978	1259.64
lib1	input	HDCRISPR_A_ENSG00000158715_2	SLC45A3	1750	978	1138.04
lib1	input	HDCRISPR_A_ENSG00000164715_1	LMTK2	1251	978	813.534
lib1	input	HDCRISPR_A_ENSG00000188408_1	MAGEB5	2236	978	1454.09
lib1	input	HDCRISPR_A_ENSG00000182141_1	ZNF708	2226	978	1447.58
lib1	input	HDCRISPR_A_ENSG00000138134_2	STAMBPL1	660	978	429.202
lib1	input	HDCRISPR_A_ENSG00000171408_1	PDE7B	960	978	624.294
lib1	input	HDCRISPR_A_ENSG00000099954_2	CECR2	932	978	606.086
lib1	input	HDCRISPR_A_ENSG00000101825_2	MXRA5	2616	978	1701.2
lib1	input	HDCRISPR_A_ENSG00000140406_1	TLNRD1	814	978	529.35
lib1	input	HDCRISPR_A_ENSG00000172757_1	CFL1	248	978	161.276
lib1	input	HDCRISPR_A_ENSG00000134533_1	RERG	196	978	127.46
lib1	input	HDCRISPR_A_ENSG00000185924_1	RTN4RL1	1656	978	1076.91
lib1	input	CONTROL_C_NONTARG_5	nontargeting_ctrl	2090	978	1359.14
lib1	input	HDCRISPR_A_ENSG00000175809_2	CBLL2	925	978	601.534
lib1	input	HDCRISPR_A_ENSG00000151014_1	NOCT	1825	978	1186.81
lib1	input	HDCRISPR_A_ENSG00000174429_1	ABRA	2983	978	1939.87
lib1	input	CONTROL_C_NONTARG_11	nontargeting_ctrl	1640	978	1066.5
lib1	input	HDCRISPR_A_ENSG00000147533_1	GOLGA7	2320	978	1508.71
lib1	input	HDCRISPR_A_ENSG00000101365_2	IDH3B	3498	978	2274.77
lib1	input	CONTROL_C_AAVS1_29	targeting_ctrl	1933	978	1257.04
lib1	input	HDCRISPR_A_ENSG00000135093_1	USP30	492	978	319.951
lib1	input	HDCRISPR_A_ENSG00000155621_1	C9orf85	1841	978	1197.21
lib1	input	HDCRISPR_A_ENSG00000088727_1	KIF9	1640	978	1066.5
lib1	input	HDCRISPR_A_ENSG00000167112_1	TRUB2	737	978	479.276
lib1	input	HDCRISPR_A_ENSG00000168243_3	GNG4	1050	978	682.822
lib1	input	HDCRISPR_A_ENSG00000163521_1	GLB1L	1497	978	973.509
lib1	input	HDCRISPR_A_ENSG00000186442_1	KRT3	3261	978	2120.65
lib1	input	HDCRISPR_A_ENSG00000137558_3	PI15	919	978	597.632
lib1	input	HDCRISPR_A_ENSG00000106524_1	ANKMY2	1707	978	1110.07
lib1	input	HDCRISPR_A_ENSG00000131375_2	CAPN7	1721	978	1119.18
lib1	input	CONTROL_C_NONTARG_158	nontargeting_ctrl	1726	978	1122.43
lib1	input	HDCRISPR_A_ENSG00000100354_1	TNRC6B	1416	978	920.834
lib1	input	HDCRISPR_A_ENSG00000070047_1	PHRF1	1229	978	799.227
lib1	input	HDCRISPR_A_ENSG00000166398_1	KIAA0355	1515	978	985.215
lib1	input	HDCRISPR_A_ENSG00000064999_1	ANKS1A	2672	978	1737.62
lib1	input	HDCRISPR_A_ENSG00000225781_1	OR6V1	537	978	349.215
lib1	input	HDCRISPR_A_ENSG00000169490_1	TM2D2	1816	978	1180.96
lib1	input	HDCRISPR_A_ENSG00000133116_1	KL	897	978	583.325
lib1	input	HDCRISPR_A_ENSG00000136630_1	HLX	1662	978	1080.81
lib1	input	HDCRISPR_A_ENSG00000019582_2	CD74	2021	978	1314.27
lib1	input	HDCRISPR_A_ENSG00000163623_1	NKX6-1	3717	978	2417.19
lib1	input	HDCRISPR_A_ENSG00000189190_1	ZNF600	1271	978	826.54
lib1	input	HDCRISPR_A_ENSG00000167748_1	KLK1	1081	978	702.982
lib1	input	HDCRISPR_A_ENSG00000139437_1	TCHP	1284	978	834.994
lib1	input	HDCRISPR_A_ENSG00000100300_1	TSPO	310	978	201.595
lib1	input	HDCRISPR_A_ENSG00000138092_1	CENPO	590	978	383.681
lib1	input	HDCRISPR_A_ENSG00000123610_1	TNFAIP6	1878	978	1221.28
lib1	input	HDCRISPR_A_ENSG00000142920_1	AZIN2	1453	978	944.896
lib1	input	HDCRISPR_A_ENSG00000113282_1	CLINT1	2389	978	1553.58
lib1	input	HDCRISPR_A_ENSG00000100253_1	MIOX	1783	978	1159.5
lib1	input	HDCRISPR_A_ENSG00000135643_1	KCNMB4	3102	978	2017.25
lib1	input	HDCRISPR_A_ENSG00000196772_1	OR14A16	614	978	399.288
lib1	input	HDCRISPR_A_ENSG00000168067_1	MAP4K2	759	978	493.583
lib1	input	HDCRISPR_A_ENSG00000126432_1	PRDX5	1805	978	1173.8
lib1	input	HDCRISPR_A_ENSG00000104312_1	RIPK2	1425	978	926.687
lib1	input	HDCRISPR_A_ENSG00000107341_1	UBE2R2	2472	978	1607.56
lib1	input	HDCRISPR_A_ENSG00000204410_1	MSH5	760	978	494.233
lib1	input	HDCRISPR_A_ENSG00000174156_2	GSTA3	1180	978	767.362
lib1	input	HDCRISPR_A_ENSG00000187180_1	LCE2C	1264	978	821.988
lib1	input	HDCRISPR_A_ENSG00000134758_1	RNF138	1519	978	987.816
lib1	input	HDCRISPR_A_ENSG00000243749_1	TMEM35B	3074	978	1999.04
lib1	input	HDCRISPR_A_ENSG00000137266_1	SLC22A23	1728	978	1123.73
lib1	input	HDCRISPR_A_ENSG00000119715_1	ESRRB	2308	978	1500.91
lib1	input	HDCRISPR_A_ENSG00000231213_1	PLSCR5	2121	978	1379.3
lib1	input	HDCRISPR_A_ENSG00000197020_1	ZNF100	1070	978	695.828
lib1	input	HDCRISPR_A_ENSG00000173699_1	SPATA3	2909	978	1891.74
lib1	input	HDCRISPR_A_ENSG00000037757_1	MRI1	711	978	462.368
lib1	input	HDCRISPR_A_ENSG00000182783_1	OR2T29	1801	978	1171.2
lib1	input	HDCRISPR_A_ENSG00000128487_1	SPECC1	1643	978	1068.45
lib1	input	HDCRISPR_A_ENSG00000178234_1	GALNT11	1323	978	860.356
lib1	input	HDCRISPR_A_ENSG00000013016_1	EHD3	855	978	556.012
lib1	input	HDCRISPR_A_ENSG00000188783_1	PRELP	2459	978	1599.1
lib1	input	HDCRISPR_A_ENSG00000163377_1	TAFA4	4434	978	2883.46
lib1	input	HDCRISPR_A_ENSG00000186810_1	CXCR3	2249	978	1462.54
lib1	input	HDCRISPR_A_ENSG00000184156_2	KCNQ3	1505	978	978.712
lib1	input	HDCRISPR_A_ENSG00000134824_1	FADS2	839	978	545.607
lib1	input	HDCRISPR_A_ENSG00000161281_1	COX7A1	4015	978	2610.98
lib1	input	HDCRISPR_A_ENSG00000124194_1	GDAP1L1	1487	978	967.006
lib1	input	HDCRISPR_A_ENSG00000147257_1	GPC3	2745	978	1785.09
lib1	input	HDCRISPR_A_ENSG00000127666_1	TICAM1	1312	978	853.202
lib1	input	HDCRISPR_A_ENSG00000266265_1	KLF14	503	978	327.104
lib1	input	HDCRISPR_A_ENSG00000161609_1	CCDC155	1469	978	955.301
lib1	input	HDCRISPR_A_ENSG00000273777_1	CEACAM20	1657	978	1077.56
lib1	input	Avana_XCL2_2	XCL2	1986	978	1291.51
lib1	input	HDCRISPR_A_ENSG00000130396_1	AFDN	2548	978	1656.98
lib1	input	HDCRISPR_A_ENSG00000187808_1	SOWAHD	3743	978	2434.1
lib1	input	HDCRISPR_A_ENSG00000132591_1	ERAL1	728	978	473.423
lib1	input	HDCRISPR_A_ENSG00000174514_1	MFSD4A	728	978	473.423
lib1	input	HDCRISPR_A_ENSG00000107447_1	DNTT	1136	978	738.748
lib1	input	HDCRISPR_A_ENSG00000010219_1	DYRK4	2139	978	1391.01
lib1	input	HDCRISPR_A_ENSG00000064205_1	CCN5	4200	978	2731.29
lib1	input	HDCRISPR_A_ENSG00000003509_1	NDUFAF7	1384	978	900.025
lib1	input	HDCRISPR_A_ENSG00000144712_1	CAND2	1590	978	1033.99
lib1	input	HDCRISPR_A_ENSG00000214510_1	SPINK13	907	978	589.828
lib1	input	HDCRISPR_A_ENSG00000010704_1	HFE	2051	978	1333.78
lib1	input	HDCRISPR_A_ENSG00000156162_1	DPY19L4	920	978	598.282
lib1	input	HDCRISPR_A_ENSG00000134313_1	KIDINS220	3341	978	2172.67
lib1	input	HDCRISPR_A_ENSG00000258289_1	CHURC1	1236	978	803.779
lib1	input	HDCRISPR_A_ENSG00000162437_1	RAVER2	2078	978	1351.34
lib1	input	HDCRISPR_A_ENSG00000089006_1	SNX5	3802	978	2472.47
lib1	input	HDCRISPR_A_ENSG00000176783_1	RUFY1	1803	978	1172.5
lib1	input	HDCRISPR_A_ENSG00000054356_2	PTPRN	1491	978	969.607
lib1	input	HDCRISPR_A_ENSG00000162512_3	SDC3	1263	978	821.337
lib1	input	HDCRISPR_A_ENSG00000102359_3	SRPX2	1967	978	1279.15
lib1	input	HDCRISPR_A_ENSG00000125965_1	GDF5	2790	978	1814.36
lib1	input	HDCRISPR_A_ENSG00000125810_1	CD93	2194	978	1426.77
lib1	input	HDCRISPR_A_ENSG00000185056_1	C5orf47	2058	978	1338.33
lib1	input	CONTROL_C_NONTARG_S28	nontargeting_ctrl	5732	978	3727.56
lib1	input	HDCRISPR_A_ENSG00000161896_1	IP6K3	1316	978	855.804
lib1	input	Avana_IFNA13_1	IFNA13	1690	978	1099.02
lib1	input	HDCRISPR_A_ENSG00000197046_2	SIGLEC15	1404	978	913.031
lib1	input	HDCRISPR_A_ENSG00000187699_1	C2orf88	1181	978	768.012
lib1	input	HDCRISPR_A_ENSG00000107282_2	APBA1	2187	978	1422.22
lib1	input	HDCRISPR_A_ENSG00000125651_1	GTF2F1	647	978	420.748
lib1	input	HDCRISPR_A_ENSG00000067064_1	IDI1	986	978	641.202
lib1	input	HDCRISPR_A_ENSG00000133640_1	LRRIQ1	1581	978	1028.13
lib1	input	HDCRISPR_A_ENSG00000280987_1	MATR3	268	978	174.282
lib1	input	HDCRISPR_A_ENSG00000203942_1	C10orf62	573	978	372.626
lib1	input	CONTROL_C_NONTARG_S94	nontargeting_ctrl	3478	978	2261.77
lib1	input	HDCRISPR_A_ENSG00000108370_1	RGS9	1196	978	777.767
lib1	input	HDCRISPR_A_ENSG00000127884_1	ECHS1	2353	978	1530.17
lib1	input	HDCRISPR_A_ENSG00000172819_1	RARG	201	978	130.712
lib1	input	HDCRISPR_A_ENSG00000095203_1	EPB41L4B	3091	978	2010.1
lib1	input	HDCRISPR_A_ENSG00000113811_1	SELENOK	2152	978	1399.46
lib1	input	HDCRISPR_A_ENSG00000215029_1	TCP11X2	811	978	527.399
lib1	input	HDCRISPR_A_ENSG00000164743_3	C8orf48	1934	978	1257.69
lib1	input	HDCRISPR_A_ENSG00000172890_1	NADSYN1	4390	978	2854.85
lib1	input	HDCRISPR_A_ENSG00000184005_2	ST6GALNAC3	865	978	562.515
lib1	input	HDCRISPR_A_ENSG00000136352_2	NKX2-1	2765	978	1798.1
lib1	input	HDCRISPR_A_ENSG00000158292_1	GPR153	2118	978	1377.35
lib1	input	HDCRISPR_A_ENSG00000121552_1	CSTA	3154	978	2051.07
lib1	input	HDCRISPR_A_ENSG00000185052_2	SLC24A3	1987	978	1292.16
lib1	input	HDCRISPR_A_ENSG00000187268_1	FAM9C	443	978	288.086
lib1	input	HDCRISPR_A_ENSG00000145362_2	ANK2	2024	978	1316.22
lib1	input	HDCRISPR_A_ENSG00000160862_1	AZGP1	3343	978	2173.98
lib1	input	HDCRISPR_A_ENSG00000178031_2	ADAMTSL1	2141	978	1392.31
lib1	input	HDCRISPR_A_ENSG00000174876_1	AMY1A	1491	978	969.607
lib1	input	HDCRISPR_A_ENSG00000269858_1	EGLN2	1306	978	849.301
lib1	input	HDCRISPR_A_ENSG00000108175_1	ZMIZ1	2235	978	1453.44
lib1	input	HDCRISPR_A_ENSG00000197565_1	COL4A6	1147	978	745.902
lib1	input	HDCRISPR_A_ENSG00000250510_1	GPR162	979	978	636.65
lib1	input	HDCRISPR_A_ENSG00000223638_1	RFPL4A	4017	978	2612.28
lib1	input	HDCRISPR_A_ENSG00000175414_2	ARL10	734	978	477.325
lib1	input	HDCRISPR_A_ENSG00000132589_1	FLOT2	1679	978	1091.87
lib1	input	HDCRISPR_A_ENSG00000188937_2	NYX	2074	978	1348.74
lib1	input	HDCRISPR_A_ENSG00000196353_1	CPNE4	3504	978	2278.67
lib1	input	HDCRISPR_A_ENSG00000102678_1	FGF9	964	978	626.896
lib1	input	HDCRISPR_A_ENSG00000197416_3	FABP12	1040	978	676.319
lib1	input	HDCRISPR_A_ENSG00000184227_1	ACOT1	1872	978	1217.37
lib1	input	HDCRISPR_A_ENSG00000184357_1	H1-5	2702	978	1757.13
lib1	input	HDCRISPR_A_ENSG00000149658_1	YTHDF1	1804	978	1173.15
lib1	input	HDCRISPR_A_ENSG00000186458_1	DEFB132	1902	978	1236.88
lib1	input	HDCRISPR_A_ENSG00000103187_1	COTL1	2595	978	1687.55
lib1	input	HDCRISPR_A_ENSG00000119411_1	BSPRY	2961	978	1925.56
lib1	input	CONTROL_C_NONTARG_S88	nontargeting_ctrl	2794	978	1816.96
lib1	input	Avana_SAA2_3	SAA2	737	978	479.276
lib1	input	HDCRISPR_A_ENSG00000121005_1	CRISPLD1	2928	978	1904.1
lib1	input	HDCRISPR_A_ENSG00000116990_1	MYCL	2470	978	1606.26
lib1	input	HDCRISPR_A_ENSG00000188064_1	WNT7B	657	978	427.252
lib1	input	HDCRISPR_A_ENSG00000131626_1	PPFIA1	635	978	412.945
lib1	input	HDCRISPR_A_ENSG00000204361_1	NXPE2	726	978	472.123
lib1	input	HDCRISPR_A_ENSG00000174738_1	NR1D2	1544	978	1004.07
lib1	input	HDCRISPR_A_ENSG00000186866_1	POFUT2	2140	978	1391.66
lib1	input	HDCRISPR_A_ENSG00000159251_1	ACTC1	2579	978	1677.14
lib1	input	HDCRISPR_A_ENSG00000129195_1	PIMREG	2918	978	1897.6
lib1	input	HDCRISPR_A_ENSG00000135968_1	GCC2	3765	978	2448.4
lib1	input	HDCRISPR_A_ENSG00000196811_1	CHRNG	1330	978	864.908
lib1	input	HDCRISPR_A_ENSG00000167311_1	ART5	1219	978	792.724
lib1	input	HDCRISPR_A_ENSG00000102921_1	N4BP1	668	978	434.405
lib1	input	HDCRISPR_A_ENSG00000154370_1	TRIM11	242	978	157.374
lib1	input	HDCRISPR_A_ENSG00000115694_2	STK25	785	978	510.491
lib1	input	HDCRISPR_A_ENSG00000105290_1	APLP1	583	978	379.129
lib1	input	HDCRISPR_A_ENSG00000181381_2	DDX60L	3153	978	2050.42
lib1	input	HDCRISPR_A_ENSG00000158428_2	CATIP	2707	978	1760.38
lib1	input	HDCRISPR_A_ENSG00000162817_1	C1orf115	1859	978	1208.92
lib1	input	HDCRISPR_A_ENSG00000185028_1	LRRC14B	1057	978	687.374
lib1	input	HDCRISPR_A_ENSG00000146453_1	PNLDC1	2488	978	1617.96
lib1	input	Avana_UGT1A4_2	UGT1A4	1196	978	777.767
lib1	input	HDCRISPR_A_ENSG00000174721_1	FGFBP3	2233	978	1452.13
lib1	input	HDCRISPR_A_ENSG00000167900_1	TK1	1023	978	665.264
lib1	input	HDCRISPR_A_ENSG00000187754_2	SSX7	1024	978	665.914
lib1	input	HDCRISPR_A_ENSG00000081760_1	AACS	2016	978	1311.02
lib1	input	HDCRISPR_A_ENSG00000002726_1	AOC1	687	978	446.761
lib1	input	HDCRISPR_A_ENSG00000106049_1	HIBADH	1894	978	1231.68
lib1	input	HDCRISPR_A_ENSG00000180228_1	PRKRA	1424	978	926.037
lib1	input	HDCRISPR_A_ENSG00000178149_1	DALRD3	1900	978	1235.58
lib1	input	HDCRISPR_A_ENSG00000122490_1	SLC66A2	2039	978	1325.98
lib1	input	HDCRISPR_A_ENSG00000164691_1	TAGAP	4318	978	2808.02
lib1	input	HDCRISPR_A_ENSG00000179314_1	WSCD1	1255	978	816.135
lib1	input	HDCRISPR_A_ENSG00000146676_1	PURB	4162	978	2706.58
lib1	input	HDCRISPR_A_ENSG00000250741_1	NT5C1B	765	978	497.485
lib1	input	HDCRISPR_A_ENSG00000221937_2	TAS2R40	1335	978	868.16
lib1	input	HDCRISPR_A_ENSG00000178934_4	LGALS7B	3215	978	2090.74
lib1	input	HDCRISPR_A_ENSG00000182795_2	C1orf116	1412	978	918.233
lib1	input	CONTROL_C_NONTARG_S67	nontargeting_ctrl	759	978	493.583
lib1	input	HDCRISPR_A_ENSG00000131264_2	CDX4	1281	978	833.043
lib1	input	HDCRISPR_A_ENSG00000080189_1	SLC35C2	1860	978	1209.57
lib1	input	HDCRISPR_A_ENSG00000171729_2	TMEM51	2329	978	1514.56
lib1	input	HDCRISPR_A_ENSG00000122787_1	AKR1D1	2642	978	1718.11
lib1	input	HDCRISPR_A_ENSG00000161243_1	FBXO27	1864	978	1212.17
lib1	input	HDCRISPR_A_ENSG00000268350_1	FAM156B	1224	978	795.975
lib1	input	HDCRISPR_A_ENSG00000271503_1	CCL5	1338	978	870.11
lib1	input	HDCRISPR_A_ENSG00000134291_1	TMEM106C	1317	978	856.454
lib1	input	HDCRISPR_A_ENSG00000083814_2	ZNF671	2077	978	1350.69
lib1	input	HDCRISPR_A_ENSG00000114315_2	HES1	1571	978	1021.63
lib1	input	HDCRISPR_A_ENSG00000182053_4	TRIM49B	996	978	647.706
lib1	input	HDCRISPR_A_ENSG00000100739_1	BDKRB1	1738	978	1130.23
lib1	input	HDCRISPR_A_ENSG00000159167_2	STC1	1914	978	1244.69
lib1	input	HDCRISPR_A_ENSG00000064886_1	CHI3L2	1189	978	773.215
lib1	input	HDCRISPR_A_ENSG00000243073_1	PRAMEF4	2441	978	1587.4
lib1	input	HDCRISPR_A_ENSG00000105767_1	CADM4	895	978	582.025
lib1	input	HDCRISPR_A_ENSG00000123178_1	SPRYD7	1748	978	1136.74
lib1	input	HDCRISPR_A_ENSG00000130383_1	FUT5	1733	978	1126.98
lib1	input	HDCRISPR_A_ENSG00000166823_1	MESP1	3126	978	2032.86
lib1	input	HDCRISPR_A_ENSG00000198732_1	SMOC1	2831	978	1841.02
lib1	input	HDCRISPR_A_ENSG00000161270_1	NPHS1	1088	978	707.534
lib1	input	Avana_GPR82_1	GPR82	941	978	611.939
lib1	input	HDCRISPR_A_ENSG00000164105_1	SAP30	1040	978	676.319
lib1	input	HDCRISPR_A_ENSG00000172901_1	LVRN	1623	978	1055.45
lib1	input	HDCRISPR_A_ENSG00000137090_1	DMRT1	1174	978	763.46
lib1	input	HDCRISPR_A_ENSG00000125046_1	SSUH2	314	978	204.196
lib1	input	CONTROL_C_EGFP_15	nontargeting_ctrl	1185	978	770.613
lib1	input	HDCRISPR_A_ENSG00000142511_1	GPR32	473	978	307.595
lib1	input	HDCRISPR_A_ENSG00000105982_1	RNF32	3569	978	2320.94
lib1	input	HDCRISPR_A_ENSG00000189127_1	ANKRD34B	1103	978	717.288
lib1	input	HDCRISPR_A_ENSG00000197415_1	VEPH1	1304	978	848
lib1	input	HDCRISPR_A_ENSG00000205277_1	MUC12	2103	978	1367.6
lib1	input	HDCRISPR_A_ENSG00000160999_1	SH2B2	2033	978	1322.07
lib1	input	HDCRISPR_A_ENSG00000135097_1	MSI1	1595	978	1037.24
lib1	input	HDCRISPR_A_ENSG00000137055_1	PLAA	2611	978	1697.95
lib1	input	HDCRISPR_A_ENSG00000164508_1	H2AC1	930	978	604.785
lib1	input	HDCRISPR_A_ENSG00000103540_1	CCP110	1235	978	803.129
lib1	input	HDCRISPR_A_ENSG00000171819_1	ANGPTL7	2794	978	1816.96
lib1	input	HDCRISPR_A_ENSG00000139645_1	ANKRD52	2956	978	1922.31
lib1	input	HDCRISPR_A_ENSG00000137145_1	DENND4C	2006	978	1304.52
lib1	input	HDCRISPR_A_ENSG00000167771_1	RCOR2	136	978	88.4417
lib1	input	HDCRISPR_A_ENSG00000171953_1	ATPAF2	2548	978	1656.98
lib1	input	HDCRISPR_A_ENSG00000154920_1	EME1	1232	978	801.178
lib1	input	HDCRISPR_A_ENSG00000123989_1	CHPF	935	978	608.037
[truncated: 454,313+ more rows]
