# Supplementary material for: Mislocalization of pathogenic RBM20 variants in dilated cardiomyopathy is caused by loss-of-interaction with Transportin-3
Source: Nat Commun. 2023 Jul 18;14:4312. doi: 10.1038/s41467-023-39965-6 (PMC10353998; doi:10.1038/s41467-023-39965-6)
Supplement: Supplementary file 14 — Supplementary Data 11 [file 41467_2023_39965_MOESM14_ESM.xlsx]

## Sheet: gene stats (MAUDE)
#Gene stats, p values, and FDRs are calculated with MAUDE [69] package (v. 0.99.4) using default statistics
symbol	stoufferZ	meanZ	significanceZ	p,value	FDR	rank
NUP37	-0.86802	-0.38819	-6.58994	2.19997e-11	4.04993e-07	1
INO80C	-0.686087	-0.306827	-5.20872	9.50739e-08	0.000199406	2
NFRKB	-0.639168	-0.285845	-4.85252	6.09513e-07	0.000660031	3
KLF6	-0.56233	-0.251482	-4.26917	9.81008e-06	0.00426314	4
STAG2	-0.56035	-0.250596	-4.25414	1.04927e-05	0.00434069	5
ARFIP2	-0.556473	-0.248862	-4.2247	1.19628e-05	0.00444896	6
SIRT1	-0.532729	-0.238244	-4.04444	2.62244e-05	0.00732755	7
AMPH	-0.532234	-0.238022	-4.04068	2.66481e-05	0.00737692	8
ING5	-0.508896	-0.227585	-3.8635	5.58865e-05	0.0127014	9
ZMYM3	-0.505785	-0.226194	-3.83988	6.15471e-05	0.0134085	10
PRSS3	-0.504843	-0.225773	-3.83273	6.33641e-05	0.0135636	11
ATP2B2	-0.503749	-0.225283	-3.82443	6.55382e-05	0.0137863	12
MLST8	-0.502788	-0.224853	-3.81713	6.75072e-05	0.0138854	13
FGF19	-0.501657	-0.224348	-3.80854	6.98944e-05	0.0142175	14
TTC29	-0.488751	-0.218576	-3.71056	0.0001034	0.01845	15
AP3D1	-0.488645	-0.218529	-3.70975	0.00010373	0.01845	16
SEPHS1	-0.481414	-0.215295	-3.65486	0.000128661	0.021532	17
MYH3	-0.477713	-0.21364	-3.62676	0.000143501	0.0232749	18
PHF21B	-0.47317	-0.211608	-3.59228	0.000163901	0.0250395	19
DLG4	-0.472911	-0.211492	-3.5903	0.000165146	0.0251254	20
DGCR6L	-0.469948	-0.210167	-3.56781	0.000179988	0.0265072	21
PPP1R16B	-0.459192	-0.205357	-3.48615	0.000245012	0.0324589	22
APRT	-0.45815	-0.204891	-3.47824	0.000252355	0.0330647	23
CACNA1E	-0.45505	-0.203505	-3.45471	0.000275444	0.03497	24
PCDHA1	-0.45313	-0.202646	-3.44013	0.000290718	0.0359929	25
TRIL	-0.451754	-0.202031	-3.42968	0.000302141	0.0367879	26
LSM12	-0.450816	-0.201611	-3.42256	0.000310172	0.0371984	27
PPARG	-0.450201	-0.201336	-3.41789	0.000315538	0.0377191	28
HOXB13	-0.446553	-0.199704	-3.39019	0.000349215	0.0398139	29
VPS37B	-0.446414	-0.199643	-3.38914	0.000350556	0.0398357	30
ZIC4	-0.443593	-0.198381	-3.36773	0.000378955	0.0406102	31
LSM1	-0.437597	-0.195699	-3.32221	0.000446542	0.0406102	32
CTRL	-0.434877	-0.194483	-3.30155	0.000480759	0.0406102	33
C3	-0.434666	-0.194389	-3.29995	0.000483504	0.0406102	34
CACFD1	-0.434341	-0.194243	-3.29748	0.000487775	0.040693	35
TBRG1	-0.433182	-0.193725	-3.28869	0.000503277	0.0414533	36
PYROXD2	-0.431204	-0.192841	-3.27367	0.000530797	0.043046	37
OR2D2	-0.430459	-0.192507	-3.26802	0.000541522	0.0438193	38
KRT16	-0.430372	-0.192468	-3.26735	0.000542789	0.0438255	39
TARBP1	-0.428541	-0.19165	-3.25346	0.000570053	0.0453309	40
PLCB2	-0.428201	-0.191497	-3.25087	0.000575264	0.0456467	41
SH3BP1	-0.426446	-0.190713	-3.23755	0.000602807	0.0469927	42
ZFPL1	-0.426409	-0.190696	-3.23727	0.000603405	0.0469927	43
GAGE12H	-0.426347	-0.190668	-3.2368	0.000604394	0.0469927	44
ZNF418	-0.426042	-0.190532	-3.23448	0.000609318	0.0472292	45
OR6C4	-0.425249	-0.190177	-3.22846	0.00062229	0.0478319	46
PJA2	-0.423662	-0.189467	-3.21641	0.00064903	0.0492701	47
TMEM231	-0.420565	-0.188082	-3.1929	0.000704261	0.0516613	48
TMEM211	-0.419618	-0.187659	-3.18571	0.000721998	0.0525385	49
TNFRSF13C	-0.418566	-0.187188	-3.17772	0.000742184	0.0535865	50
LRTM1	-0.417674	-0.18679	-3.17095	0.000759696	0.0544173	51
MAP4	-0.416982	-0.18648	-3.1657	0.000773553	0.0551951	52
EMC8	-0.416407	-0.186223	-3.16133	0.000785239	0.0558126	53
INO80B	-0.414729	-0.185472	-3.14859	0.000820294	0.0575268	54
PSMB11	-0.412856	-0.184635	-3.13437	0.000861117	0.0596871	55
TMEM171	-0.411819	-0.184171	-3.1265	0.000884513	0.0606443	56
LAMB2	-0.409654	-0.183203	-3.11006	0.000935239	0.0637691	57
NEB	-0.405705	-0.181437	-3.08008	0.00103473	0.0679083	58
RETREG1	-0.404874	-0.181065	-3.07378	0.00105684	0.0689599	59
ADNP	-0.403881	-0.180621	-3.06623	0.00108387	0.0695335	60
AP1G1	-0.40237	-0.179945	-3.05476	0.00112619	0.0714899	61
PAN2	-0.400614	-0.17916	-3.04143	0.00117728	0.0728279	62
NPC1L1	-0.400559	-0.179135	-3.04101	0.00117892	0.0728279	63
PRAMEF15	-0.400236	-0.178991	-3.03857	0.00118854	0.073299	64
MFSD6	-0.399106	-0.178485	-3.02998	0.00122284	0.0750109	65
C22orf15	-0.399054	-0.178462	-3.02959	0.00122444	0.0750109	66
CD40	-0.398639	-0.178277	-3.02644	0.00123728	0.0755247	67
ORM2	-0.398386	-0.178164	-3.02452	0.00124514	0.0755247	68
DHX29	-0.397234	-0.177648	-3.01577	0.00128164	0.0763049	69
HEATR4	-0.396484	-0.177313	-3.01008	0.00130589	0.0768058	70
DNAL4	-0.396333	-0.177246	-3.00893	0.00131084	0.0768732	71
RTP2	-0.394371	-0.176368	-2.99403	0.00137658	0.0788903	72
MTRNR2L5	-0.392314	-0.175448	-2.97842	0.00144868	0.0815558	73
SLC25A18	-0.391926	-0.175275	-2.97548	0.00146267	0.0822174	74
TTC38	-0.390772	-0.174758	-2.96671	0.00150502	0.0835196	75
KLHL34	-0.388863	-0.173905	-2.95222	0.00157747	0.085784	76
CREBBP	-0.388449	-0.17372	-2.94907	0.00159364	0.085784	77
GAREM2	-0.386992	-0.173068	-2.93802	0.0016516	0.0883847	78
ULBP2	-0.384932	-0.172147	-2.92237	0.00173688	0.0921445	79
TMEM248	-0.384092	-0.171771	-2.916	0.00177274	0.0935083	80
PAGR1	-0.383893	-0.171682	-2.91449	0.00178136	0.0936776	81
DUSP4	-0.383869	-0.171671	-2.9143	0.00178243	0.0936776	82
ACOT6	-0.383053	-0.171307	-2.90811	0.00181809	0.0951933	83
MNT	-0.382771	-0.17118	-2.90597	0.00183059	0.0954655	84
AP1G2	-0.382226	-0.170937	-2.90183	0.00185495	0.0959208	85
TTPAL	-0.381723	-0.170712	-2.89801	0.00187769	0.0965845	86
OR5J2	-0.380882	-0.170336	-2.89163	0.00191627	0.0975837	87
SULT1A1	-0.38005	-0.169964	-2.88531	0.00195513	0.0980916	88
RAB18	-0.379973	-0.169929	-2.88473	0.00195877	0.0980916	89
FBXO22	-0.379558	-0.169744	-2.88158	0.00197844	0.0985685	90
MEGF9	-0.378301	-0.169181	-2.87203	0.00203922	0.100743	91
BRCA2	-0.377817	-0.168965	-2.86836	0.00206303	0.101546	92
SLC25A16	-0.377346	-0.168754	-2.86478	0.00208647	0.10229	93
PUS3	-0.376936	-0.168571	-2.86167	0.00210707	0.103025	94
FCHSD1	-0.376458	-0.168357	-2.85805	0.0021313	0.10346	95
RASGRP4	-0.376422	-0.168341	-2.85777	0.00213314	0.10346	96
TMEM250	-0.3764	-0.168331	-2.8576	0.00213429	0.10346	97
CNFN	-0.375007	-0.167708	-2.84702	0.00220651	0.105526	98
NAPRT	-0.374907	-0.167663	-2.84627	0.00221176	0.105569	99
TCTEX1D2	-0.37027	-0.16559	-2.81106	0.0024689	0.112919	100
CBX6	-0.367377	-0.164296	-2.7891	0.00264273	0.11837	101
VPS50	-0.367315	-0.164268	-2.78863	0.00264661	0.118399	102
ARHGAP8	-0.366535	-0.163919	-2.7827	0.0026954	0.119565	103
IFIT5	-0.366049	-0.163702	-2.77901	0.0027262	0.120496	104
TIMD4	-0.365903	-0.163637	-2.77791	0.00273549	0.120762	105
TRIP4	-0.365056	-0.163258	-2.77148	0.00279014	0.122268	106
CASS4	-0.36473	-0.163112	-2.76901	0.00281137	0.122496	107
CMIP	-0.364223	-0.162886	-2.76516	0.00284478	0.123078	108
ATXN2L	-0.362881	-0.162285	-2.75496	0.00293493	0.125358	109
STEAP3	-0.362401	-0.162071	-2.75132	0.00296775	0.126174	110
SARNP	-0.361591	-0.161708	-2.74517	0.00302397	0.128416	111
APOL5	-0.361206	-0.161536	-2.74225	0.00305098	0.129414	112
SELP	-0.361137	-0.161506	-2.74173	0.00305584	0.129471	113
PARP4	-0.360624	-0.161276	-2.73783	0.00309227	0.130713	114
LCE6A	-0.359909	-0.160956	-2.7324	0.00314371	0.13228	115
NUTM2B	-0.358899	-0.160505	-2.72474	0.00321765	0.134317	116
NMBR	-0.357686	-0.159962	-2.71552	0.00330855	0.136407	117
UGT1A4	-0.357603	-0.159925	-2.7149	0.0033148	0.136407	118
NAGPA	-0.357589	-0.159919	-2.71479	0.0033159	0.136407	119
B4GALT4	-0.356822	-0.159576	-2.70897	0.00337463	0.138206	120
OSBPL3	-0.356627	-0.159488	-2.70748	0.00338978	0.138533	121
GPR35	-0.356573	-0.159464	-2.70708	0.0033939	0.138533	122
PIP5K1C	-0.355575	-0.159018	-2.6995	0.00347223	0.140639	123
TECPR1	-0.352341	-0.157571	-2.67494	0.00373709	0.146219	124
PLPP3	-0.351782	-0.157322	-2.6707	0.00378461	0.147533	125
GP1BB	-0.351695	-0.157283	-2.67004	0.00379208	0.147533	126
CYP2B6	-0.35165	-0.157263	-2.6697	0.00379596	0.147533	127
CAMSAP3	-0.351629	-0.157253	-2.66954	0.00379777	0.147533	128
PTDSS1	-0.350242	-0.156633	-2.65901	0.00391854	0.150847	129
FREM3	-0.350054	-0.156549	-2.65759	0.00393514	0.150847	130
FOXD1	-0.35003	-0.156538	-2.6574	0.00393731	0.150847	131
GPRIN3	-0.349912	-0.156486	-2.65651	0.00394772	0.15094	132
KIAA1671	-0.349054	-0.156102	-2.64999	0.00402471	0.15245	133
KLF10	-0.348528	-0.155866	-2.646	0.00407251	0.153629	134
SCUBE1	-0.348306	-0.155767	-2.64432	0.00409281	0.153922	135
FCHSD2	-0.348051	-0.155653	-2.64238	0.00411629	0.154332	136
USP53	-0.347879	-0.155576	-2.64107	0.00413219	0.154648	137
C1orf112	-0.347734	-0.155511	-2.63997	0.00414565	0.154648	138
YPEL2	-0.347454	-0.155386	-2.63785	0.00417169	0.155009	139
VPS37C	-0.346846	-0.155114	-2.63323	0.00422886	0.155862	140
GPR83	-0.346691	-0.155045	-2.63205	0.00424358	0.155928	141
SERTAD3	-0.346318	-0.154878	-2.62922	0.00427908	0.156763	142
SSR3	-0.346113	-0.154786	-2.62766	0.0042987	0.157014	143
C22orf23	-0.346045	-0.154756	-2.62715	0.00430518	0.157094	144
CRYL1	-0.345494	-0.154509	-2.62296	0.00435844	0.158566	145
CCDC169	-0.344456	-0.154045	-2.61508	0.00446027	0.161136	146
S100A12	-0.34408	-0.153877	-2.61223	0.00449767	0.161242	147
ZBTB48	-0.343976	-0.153831	-2.61144	0.00450809	0.161458	148
AKAIN1	-0.343904	-0.153799	-2.6109	0.00451528	0.161558	149
FAM78B	-0.342815	-0.153312	-2.60263	0.00462561	0.163978	150
GNPDA2	-0.342804	-0.153307	-2.60255	0.00462673	0.163978	151
ANKRD34A	-0.342776	-0.153294	-2.60233	0.0046296	0.163978	152
MINAR1	-0.342434	-0.153141	-2.59974	0.00466478	0.16451	153
ZNF507	-0.34218	-0.153027	-2.5978	0.00469109	0.165121	154
MAPK7	-0.341985	-0.15294	-2.59633	0.00471133	0.165675	155
SASH3	-0.341655	-0.152793	-2.59382	0.00474584	0.166302	156
CPT1C	-0.341512	-0.152729	-2.59274	0.00476077	0.166302	157
PCSK1N	-0.341423	-0.152689	-2.59206	0.00477017	0.166455	158
TSPAN13	-0.341192	-0.152586	-2.5903	0.00479457	0.166849	159
ZNF711	-0.340774	-0.152399	-2.58713	0.00483898	0.168077	160
CTDSPL2	-0.340092	-0.152094	-2.58195	0.00491214	0.169497	161
TOB2	-0.34005	-0.152075	-2.58163	0.00491668	0.169497	162
KCNN3	-0.339801	-0.151964	-2.57975	0.00494364	0.169949	163
CD300C	-0.339692	-0.151915	-2.57892	0.00495553	0.170198	164
PDE6C	-0.339266	-0.151724	-2.57568	0.00500216	0.171161	165
CLPSL2	-0.339088	-0.151645	-2.57433	0.00502171	0.171512	166
MDM2	-0.338325	-0.151304	-2.56854	0.00510642	0.173279	167
ZDHHC21	-0.338259	-0.151274	-2.56804	0.00511381	0.17337	168
PPL	-0.33819	-0.151243	-2.56751	0.00512155	0.173423	169
RGS7	-0.337993	-0.151155	-2.56602	0.00514367	0.173584	170
CNR1	-0.337522	-0.150944	-2.56244	0.00519697	0.175061	171
ZNF394	-0.337426	-0.150902	-2.56172	0.00520781	0.175266	172
EFCAB7	-0.336595	-0.15053	-2.5554	0.00530322	0.177021	173
NKX2-5	-0.336472	-0.150475	-2.55447	0.00531742	0.177334	174
DNAH5	-0.336396	-0.150441	-2.55389	0.00532627	0.177468	175
RGS4	-0.336164	-0.150337	-2.55213	0.00535329	0.177725	176
NXPE1	-0.33588	-0.15021	-2.54998	0.0053865	0.178506	177
TRIM31	-0.335746	-0.15015	-2.54896	0.00540227	0.178707	178
P2RY4	-0.335384	-0.149988	-2.54621	0.00544499	0.179636	179
CT47A8	-0.33459	-0.149633	-2.54019	0.00553967	0.181297	180
OSM	-0.334271	-0.149491	-2.53776	0.00557817	0.182395	181
TH	-0.334033	-0.149384	-2.53596	0.00560703	0.182852	182
PACS2	-0.333963	-0.149353	-2.53542	0.00561562	0.18297	183
XKRX	-0.332914	-0.148884	-2.52746	0.00574459	0.185484	184
AP1S1	-0.332623	-0.148753	-2.52525	0.00578083	0.185561	185
MKI67	-0.332307	-0.148612	-2.52285	0.0058204	0.186668	186
RAB32	-0.332151	-0.148543	-2.52167	0.00584	0.186971	187
BAIAP2L1	-0.331941	-0.148449	-2.52007	0.00586654	0.187495	188
FAM181B	-0.331103	-0.148074	-2.51371	0.00597343	0.189349	189
SYCE3	-0.331083	-0.148065	-2.51356	0.00597599	0.189349	190
PLEKHA8	-0.330999	-0.148027	-2.51292	0.00598679	0.189528	191
KLHL11	-0.33079	-0.147934	-2.51134	0.00601374	0.189862	192
LIN7C	-0.330459	-0.147786	-2.50882	0.00605678	0.190184	193
TEX101	-0.329828	-0.147503	-2.50403	0.0061394	0.191722	194
TLN1	-0.329532	-0.147371	-2.50178	0.00617847	0.192292	195
SLC7A6	-0.329358	-0.147293	-2.50046	0.00620163	0.192418	196
SLAMF9	-0.328458	-0.146891	-2.49363	0.0063223	0.194528	197
LRRC74B	-0.328442	-0.146884	-2.49351	0.00632434	0.194528	198
LMOD1	-0.328341	-0.146839	-2.49274	0.00633802	0.194786	199
POLL	-0.327847	-0.146618	-2.48899	0.00640529	0.196019	200
PHLDA1	-0.326935	-0.14621	-2.48207	0.00653107	0.197261	201
CSNK2A2	-0.326781	-0.146141	-2.4809	0.00655262	0.197587	202
WBP1	-0.326672	-0.146092	-2.48007	0.00656784	0.197884	203
FNDC9	-0.326416	-0.145978	-2.47813	0.00660369	0.198477	204
PLIN3	-0.326236	-0.145897	-2.47676	0.00662911	0.198917	205
PARP12	-0.325043	-0.145364	-2.4677	0.00679914	0.201805	206
ISM1	-0.325023	-0.145354	-2.46755	0.00680211	0.201805	207
NAXD	-0.324749	-0.145232	-2.46547	0.0068417	0.202653	208
GAS2L1	-0.32456	-0.145148	-2.46404	0.00686906	0.202811	209
BOP1	-0.324141	-0.14496	-2.46086	0.00693027	0.204127	210
ZNF607	-0.323908	-0.144856	-2.45909	0.00696457	0.20452	211
PPARA	-0.323799	-0.144807	-2.45826	0.00698067	0.204689	212
FOXO3	-0.323317	-0.144592	-2.4546	0.0070521	0.205918	213
DPT	-0.323168	-0.144525	-2.45346	0.00707437	0.206064	214
SMAD1	-0.322936	-0.144421	-2.45171	0.00710903	0.206746	215
CHAC1	-0.322724	-0.144327	-2.4501	0.00714083	0.207343	216
NXPH1	-0.322678	-0.144306	-2.44975	0.00714781	0.207382	217
GRM5	-0.322524	-0.144237	-2.44858	0.00717102	0.207892	218
AEBP1	-0.322466	-0.144211	-2.44814	0.00717976	0.20791	219
IL13	-0.322445	-0.144202	-2.44798	0.00718295	0.20791	220
KPNA3	-0.321952	-0.143981	-2.44423	0.00725801	0.209424	221
SLK	-0.321593	-0.143821	-2.44151	0.00731301	0.210516	222
URGCP	-0.321386	-0.143728	-2.43994	0.00734483	0.210938	223
UPK1A	-0.320933	-0.143526	-2.4365	0.00741512	0.212129	224
SYNGR3	-0.320569	-0.143363	-2.43373	0.00747198	0.21359	225
CSNK2A1	-0.320394	-0.143284	-2.4324	0.00749947	0.213877	226
CCL18	-0.32025	-0.14322	-2.43132	0.00752201	0.214023	227
ATRX	-0.320157	-0.143179	-2.43061	0.00753676	0.214277	228
CRHR2	-0.319538	-0.142902	-2.42591	0.00763513	0.216263	229
PRELID2	-0.319259	-0.142777	-2.42379	0.00767979	0.216881	230
WSB1	-0.319089	-0.142701	-2.4225	0.00770712	0.217275	231
NRP2	-0.318927	-0.142629	-2.42127	0.00773315	0.217671	232
ACTN4	-0.318468	-0.142423	-2.41779	0.00780763	0.219102	233
CHD3	-0.318324	-0.142359	-2.41669	0.00783109	0.219426	234
EZR	-0.317843	-0.142144	-2.41304	0.00791001	0.220777	235
GZF1	-0.317452	-0.141969	-2.41008	0.0079746	0.222094	236
NUDT11	-0.317248	-0.141878	-2.40852	0.00800858	0.222704	237
TMEM38A	-0.317005	-0.141769	-2.40668	0.00804923	0.223497	238
RAMP3	-0.316826	-0.141689	-2.40532	0.00807924	0.223942	239
B3GAT2	-0.3168	-0.141677	-2.40512	0.00808352	0.223942	240
SSR1	-0.316688	-0.141627	-2.40427	0.00810235	0.224251	241
FBXO21	-0.316356	-0.141479	-2.40175	0.00815843	0.225001	242
LYPD5	-0.316085	-0.141358	-2.3997	0.00820434	0.225592	243
SH3RF1	-0.315317	-0.141014	-2.39386	0.00833602	0.228514	244
UXS1	-0.315164	-0.140946	-2.3927	0.00836241	0.228742	245
PLOD3	-0.315064	-0.140901	-2.39194	0.00837969	0.228922	246
SSR4	-0.31484	-0.140801	-2.39024	0.00841871	0.228922	247
B3GNT5	-0.31475	-0.14076	-2.38956	0.00843437	0.229009	248
ZNF213	-0.314514	-0.140655	-2.38777	0.0084755	0.229491	249
FASTKD1	-0.314238	-0.140531	-2.38567	0.00852402	0.230027	250
IGLL5	-0.314235	-0.14053	-2.38565	0.00852448	0.230027	251
MAGI2	-0.314034	-0.14044	-2.38412	0.00855997	0.23041	252
CDC42BPB	-0.313858	-0.140361	-2.38278	0.00859113	0.23041	253
MDP1	-0.313838	-0.140353	-2.38264	0.0085946	0.23041	254
ENPP6	-0.313799	-0.140335	-2.38234	0.00860158	0.23041	255
HAND2	-0.31378	-0.140327	-2.3822	0.00860485	0.23041	256
SMIM22	-0.313666	-0.140275	-2.38133	0.00862523	0.23059	257
NWD1	-0.313311	-0.140117	-2.37863	0.00868848	0.231136	258
KRTAP5-5	-0.312998	-0.139977	-2.37625	0.00874469	0.232463	259
INPPL1	-0.312923	-0.139943	-2.37569	0.00875817	0.232522	260
UGT2A3	-0.312907	-0.139936	-2.37556	0.00876109	0.232522	261
MINDY4	-0.312532	-0.139769	-2.37272	0.00882879	0.233519	262
ATP23	-0.312427	-0.139722	-2.37192	0.00884785	0.233855	263
MEP1A	-0.312059	-0.139557	-2.36913	0.00891497	0.234954	264
PAPLN	-0.311932	-0.1395	-2.36816	0.00893831	0.235384	265
CAPN5	-0.311831	-0.139455	-2.3674	0.00895681	0.235384	266
LRMDA	-0.311514	-0.139313	-2.36499	0.00901527	0.236245	267
GPLD1	-0.311179	-0.139164	-2.36245	0.00907729	0.237532	268
DUSP21	-0.311056	-0.139108	-2.36151	0.00910023	0.237716	269
ITFG1	-0.311037	-0.1391	-2.36137	0.0091037	0.237716	270
CD52	-0.310771	-0.138981	-2.35935	0.00915348	0.238361	271
SCN1B	-0.310703	-0.138951	-2.35884	0.00916613	0.238361	272
CMA1	-0.310689	-0.138944	-2.35873	0.00916881	0.238361	273
ADO	-0.310663	-0.138933	-2.35853	0.00917369	0.238361	274
OR2B11	-0.310423	-0.138825	-2.35671	0.00921884	0.23931	275
TPD52L1	-0.3104	-0.138815	-2.35653	0.00922321	0.23931	276
PPM1B	-0.309908	-0.138595	-2.3528	0.00931645	0.241388	277
SH3D19	-0.309761	-0.138529	-2.35168	0.00934432	0.24177	278
ITGB1BP2	-0.309544	-0.138432	-2.35003	0.00938588	0.242675	279
KATNA1	-0.309186	-0.138272	-2.34731	0.00945466	0.243939	280
PSIP1	-0.309015	-0.138196	-2.34602	0.00948749	0.244615	281
SAFB2	-0.308916	-0.138152	-2.34527	0.00950664	0.244827	282
HECA	-0.308779	-0.13809	-2.34423	0.00953321	0.245112	283
BRK1	-0.308745	-0.138075	-2.34397	0.00953984	0.245112	284
MANBA	-0.308579	-0.138001	-2.34271	0.00957209	0.245607	285
WDR60	-0.30817	-0.137818	-2.33961	0.00965204	0.247127	286
EVX1	-0.308015	-0.137749	-2.33843	0.00968249	0.247219	287
E2F5	-0.307711	-0.137612	-2.33612	0.00974254	0.248064	288
TMEM191C	-0.307583	-0.137555	-2.33515	0.00976779	0.248192	289
SAMD12	-0.306567	-0.137101	-2.32744	0.00997104	0.251793	290
ZNF792	-0.306167	-0.136922	-2.3244	0.010052	0.253143	291
HNF4A	-0.305908	-0.136806	-2.32243	0.0101048	0.254298	292
C2orf72	-0.305771	-0.136745	-2.32139	0.0101329	0.254585	293
TRIM14	-0.305757	-0.136738	-2.32128	0.0101358	0.254585	294
CMTM5	-0.305294	-0.136532	-2.31777	0.0102309	0.255494	295
BLMH	-0.305292	-0.136531	-2.31775	0.0102314	0.255494	296
PCDH11X	-0.305111	-0.13645	-2.31638	0.0102688	0.25563	297
OR52N5	-0.305066	-0.13643	-2.31604	0.010278	0.255687	298
CLEC2B	-0.304975	-0.136389	-2.31535	0.010297	0.25596	299
SENP2	-0.304743	-0.136285	-2.31359	0.0103452	0.256318	300
FUT4	-0.304439	-0.136149	-2.31128	0.0104088	0.257236	301
PKDREJ	-0.304041	-0.135971	-2.30825	0.0104925	0.258768	302
LRRC32	-0.303968	-0.135938	-2.3077	0.0105079	0.258768	303
IRF8	-0.303937	-0.135925	-2.30747	0.0105144	0.258768	304
FKBP8	-0.303898	-0.135907	-2.30717	0.0105227	0.258801	305
PLPBP	-0.303826	-0.135875	-2.30662	0.0105379	0.259001	306
RIC8A	-0.303732	-0.135833	-2.30591	0.0105577	0.259027	307
IRS2	-0.303355	-0.135664	-2.30305	0.0106381	0.260595	308
NMT2	-0.303156	-0.135575	-2.30154	0.0106806	0.261259	309
RAB26	-0.303129	-0.135563	-2.30133	0.0106865	0.261259	310
NME1	-0.302893	-0.135458	-2.29955	0.010737	0.261772	311
CPM	-0.302865	-0.135445	-2.29933	0.0107431	0.261772	312
CALN1	-0.302477	-0.135272	-2.29638	0.010827	0.262947	313
CD55	-0.302094	-0.135101	-2.29348	0.0109103	0.264446	314
OR10G2	-0.301997	-0.135057	-2.29274	0.0109315	0.264787	315
FAM83F	-0.3018	-0.134969	-2.29125	0.0109746	0.265139	316
PRRT2	-0.301749	-0.134946	-2.29085	0.010986	0.265139	317
PTPRG	-0.301734	-0.134939	-2.29074	0.0109892	0.265139	318
C22orf39	-0.301692	-0.134921	-2.29042	0.0109985	0.265188	319
GUCA1B	-0.301436	-0.134806	-2.28848	0.0110548	0.265849	320
GPM6A	-0.300904	-0.134568	-2.28444	0.0111728	0.267651	321
SLC17A4	-0.300766	-0.134507	-2.28339	0.0112036	0.268028	322
NCK2	-0.300372	-0.134331	-2.2804	0.0112919	0.269265	323
GAL3ST1	-0.300288	-0.134293	-2.27976	0.0113109	0.269369	324
P2RY8	-0.300179	-0.134244	-2.27894	0.0113354	0.26949	325
POLE3	-0.300135	-0.134225	-2.27861	0.0113453	0.26949	326
JTB	-0.299842	-0.134093	-2.27638	0.0114118	0.270248	327
CRTAM	-0.299625	-0.133996	-2.27473	0.0114611	0.27067	328
SAMSN1	-0.299416	-0.133903	-2.27315	0.0115087	0.271128	329
FOXP2	-0.299411	-0.133901	-2.2731	0.0115099	0.271128	330
HHEX	-0.299346	-0.133872	-2.27261	0.0115248	0.271303	331
TPBGL	-0.299255	-0.133831	-2.27192	0.0115457	0.271404	332
TREM2	-0.299199	-0.133806	-2.2715	0.0115585	0.271404	333
MAGEH1	-0.299036	-0.133733	-2.27026	0.011596	0.271937	334
HADH	-0.298966	-0.133702	-2.26973	0.011612	0.272139	335
ANG	-0.298478	-0.133483	-2.26602	0.0117251	0.273571	336
NOL4L	-0.298034	-0.133285	-2.26266	0.0118285	0.275375	337
MARK1	-0.298018	-0.133278	-2.26253	0.0118323	0.275375	338
TBC1D25	-0.297977	-0.133259	-2.26222	0.0118419	0.275422	339
DAGLB	-0.297723	-0.133146	-2.26029	0.0119015	0.275611	340
TRIM41	-0.297689	-0.133131	-2.26003	0.0119096	0.275611	341
CLVS2	-0.29767	-0.133122	-2.25989	0.011914	0.275611	342
NXF2	-0.297661	-0.133118	-2.25982	0.0119161	0.275611	343
KIF16B	-0.297624	-0.133102	-2.25954	0.0119248	0.275611	344
ASAP3	-0.297238	-0.132929	-2.25661	0.0120162	0.277028	345
SCN4B	-0.297143	-0.132886	-2.25589	0.0120388	0.277375	346
ZC3H7A	-0.296903	-0.132779	-2.25406	0.0120961	0.278346	347
MAPT	-0.296679	-0.132679	-2.25237	0.0121495	0.279227	348
C15orf39	-0.296644	-0.132663	-2.2521	0.012158	0.279248	349
SBF1	-0.296465	-0.132583	-2.25074	0.0122009	0.279873	350
SAR1A	-0.296334	-0.132525	-2.24975	0.0122325	0.280085	351
CCDC71L	-0.296122	-0.13243	-2.24814	0.0122837	0.280907	352
OR1G1	-0.2956	-0.132196	-2.24417	0.0124106	0.283107	353
GALK2	-0.295506	-0.132154	-2.24346	0.0124336	0.283281	354
TRIOBP	-0.295506	-0.132154	-2.24346	0.0124337	0.283281	355
FBXL5	-0.29538	-0.132098	-2.2425	0.0124645	0.283634	356
FAM219A	-0.295277	-0.132052	-2.24172	0.0124897	0.283802	357
NOL4	-0.295255	-0.132042	-2.24156	0.0124951	0.283802	358
SLC44A3	-0.295146	-0.131993	-2.24073	0.0125218	0.283987	359
DEFB105A	-0.295128	-0.131985	-2.24059	0.0125263	0.283987	360
TMEM25	-0.29488	-0.131874	-2.23871	0.0125874	0.284458	361
EDN3	-0.294866	-0.131868	-2.2386	0.0125909	0.284458	362
TCP11L1	-0.294806	-0.131841	-2.23815	0.0126058	0.284458	363
WFDC8	-0.294482	-0.131696	-2.23569	0.0126862	0.285643	364
NPTXR	-0.294457	-0.131685	-2.23549	0.0126925	0.285643	365
OR5M8	-0.294313	-0.131621	-2.2344	0.0127283	0.285892	366
HTR5A	-0.294288	-0.131609	-2.23421	0.0127346	0.285892	367
EMB	-0.29413	-0.131539	-2.23301	0.0127741	0.286447	368
RASGEF1C	-0.293743	-0.131366	-2.23008	0.0128711	0.287942	369
LRRC56	-0.293683	-0.131339	-2.22962	0.0128865	0.287949	370
SH3BGRL3	-0.293556	-0.131282	-2.22865	0.0129185	0.288088	371
TSPAN33	-0.293441	-0.131231	-2.22778	0.0129475	0.288228	372
TBX6	-0.293328	-0.13118	-2.22692	0.0129762	0.2885	373
PEX26	-0.293187	-0.131117	-2.22585	0.0130121	0.289066	374
AREG	-0.29301	-0.131038	-2.22451	0.0130571	0.289426	375
SERPINA5	-0.292978	-0.131024	-2.22426	0.0130653	0.289434	376
ZNF735	-0.292762	-0.130927	-2.22263	0.0131204	0.290304	377
BHLHE23	-0.2927	-0.130899	-2.22215	0.0131365	0.290485	378
STX4	-0.292375	-0.130754	-2.21969	0.0132199	0.291205	379
SRPK1	-0.292115	-0.130638	-2.21771	0.0132872	0.291717	380
IFNA17	-0.292055	-0.130611	-2.21726	0.0133026	0.29188	381
TAS2R5	-0.291526	-0.130374	-2.21324	0.0134405	0.294204	382
GTPBP2	-0.291405	-0.13032	-2.21233	0.013472	0.294625	383
C16orf87	-0.291388	-0.130313	-2.2122	0.0134764	0.294625	384
SCFD2	-0.291361	-0.130301	-2.21199	0.0134837	0.294625	385
KRTAP5-1	-0.291266	-0.130258	-2.21127	0.0135085	0.294817	386
SOX10	-0.290939	-0.130112	-2.20879	0.0135947	0.296172	387
NT5M	-0.2906	-0.12996	-2.20622	0.0136844	0.297467	388
CYP4X1	-0.290587	-0.129954	-2.20611	0.013688	0.297467	389
RNF122	-0.290503	-0.129917	-2.20548	0.0137104	0.297467	390
ANKK1	-0.290417	-0.129879	-2.20483	0.0137331	0.297778	391
SLC36A4	-0.290353	-0.12985	-2.20434	0.0137503	0.297974	392
ASB3	-0.290298	-0.129825	-2.20392	0.0137651	0.298119	393
CELA3B	-0.290235	-0.129797	-2.20344	0.0137817	0.298129	394
SMAP1	-0.290162	-0.129764	-2.20289	0.0138013	0.298178	395
ACTRT1	-0.290073	-0.129725	-2.20221	0.0138251	0.298178	396
MAGEE2	-0.290015	-0.129699	-2.20177	0.0138407	0.298178	397
FKBP9	-0.289731	-0.129572	-2.19962	0.013917	0.299471	398
SFMBT2	-0.28954	-0.129486	-2.19816	0.0139687	0.300233	399
DDX60L	-0.28943	-0.129437	-2.19733	0.0139985	0.300364	400
UFSP2	-0.289404	-0.129425	-2.19713	0.0140054	0.300364	401
SLC25A53	-0.289212	-0.129339	-2.19567	0.0140577	0.300401	402
GPR139	-0.28913	-0.129303	-2.19506	0.0140798	0.300401	403
ANXA2	-0.289106	-0.129292	-2.19488	0.0140863	0.300401	404
EFHD1	-0.289041	-0.129263	-2.19437	0.0141042	0.300401	405
DNASE1L2	-0.288804	-0.129157	-2.19258	0.0141687	0.301192	406
ITIH5	-0.288451	-0.128999	-2.1899	0.0142658	0.302731	407
VAT1L	-0.287656	-0.128644	-2.18386	0.0144862	0.305285	408
NAT16	-0.287628	-0.128631	-2.18365	0.0144939	0.305285	409
PLEKHD1	-0.287449	-0.128551	-2.18229	0.014544	0.305815	410
ZNF613	-0.28736	-0.128511	-2.18162	0.0145689	0.30594	411
APCS	-0.287222	-0.12845	-2.18057	0.0146077	0.30594	412
TMEM120A	-0.28706	-0.128377	-2.17933	0.0146534	0.30594	413
GPR50	-0.286855	-0.128285	-2.17778	0.0147112	0.306029	414
PRKAG3	-0.286822	-0.128271	-2.17753	0.0147204	0.306029	415
SIRPB1	-0.286376	-0.128071	-2.17414	0.0148472	0.308142	416
ANKRD65	-0.286277	-0.128027	-2.1734	0.0148753	0.308273	417
CRYGB	-0.286265	-0.128022	-2.17331	0.0148786	0.308273	418
ADAMDEC1	-0.286233	-0.128007	-2.17306	0.014888	0.308295	419
NYAP1	-0.285924	-0.127869	-2.17071	0.0149764	0.30995	420
TBL2	-0.28529	-0.127586	-2.1659	0.0151593	0.312505	421
FLOT2	-0.285253	-0.127569	-2.16562	0.01517	0.312552	422
SGTA	-0.285004	-0.127458	-2.16373	0.0152424	0.313331	423
ULK4	-0.284675	-0.127311	-2.16123	0.0153386	0.314092	424
CCDC96	-0.284342	-0.127161	-2.1587	0.0154367	0.315398	425
SMARCD3	-0.284298	-0.127142	-2.15837	0.0154494	0.315401	426
TP63	-0.284214	-0.127104	-2.15773	0.0154745	0.315462	427
LLPH	-0.28405	-0.127031	-2.15648	0.0155229	0.316003	428
CLDN6	-0.284038	-0.127026	-2.1564	0.0155263	0.316003	429
TMEM238	-0.283478	-0.126775	-2.15215	0.015693	0.318513	430
LY6D	-0.283358	-0.126722	-2.15123	0.0157289	0.319066	431
IL23R	-0.283251	-0.126674	-2.15042	0.015761	0.319543	432
CLCF1	-0.283116	-0.126613	-2.1494	0.0158015	0.32001	433
DYNLL2	-0.282898	-0.126516	-2.14774	0.0158672	0.320812	434
FAIM	-0.28251	-0.126342	-2.14479	0.0159847	0.32248	435
CDK2AP2	-0.282319	-0.126257	-2.14334	0.0160427	0.323296	436
ZNF92	-0.282209	-0.126208	-2.14251	0.0160761	0.323378	437
LRRC4	-0.281907	-0.126073	-2.14022	0.0161686	0.324658	438
WNK3	-0.281896	-0.126068	-2.14013	0.0161721	0.324658	439
ADAMTS18	-0.281794	-0.126022	-2.13936	0.0162034	0.324785	440
DKK4	-0.281789	-0.12602	-2.13932	0.0162048	0.324785	441
TMEM98	-0.281564	-0.125919	-2.13762	0.0162739	0.325398	442
TPD52	-0.28152	-0.1259	-2.13728	0.0162876	0.325398	443
GFPT2	-0.281295	-0.125799	-2.13557	0.0163571	0.325885	444
FBXO33	-0.281131	-0.125726	-2.13433	0.0164081	0.326194	445
NOX1	-0.280881	-0.125614	-2.13243	0.0164858	0.327206	446
OR2A1	-0.280853	-0.125601	-2.13222	0.0164945	0.327206	447
CHST12	-0.280737	-0.125549	-2.13133	0.0165308	0.327398	448
MIEN1	-0.28059	-0.125484	-2.13022	0.0165767	0.327865	449
SPHKAP	-0.280434	-0.125414	-2.12903	0.0166258	0.327865	450
OR4D1	-0.280397	-0.125398	-2.12876	0.0166372	0.327865	451
ATAD3B	-0.280353	-0.125378	-2.12842	0.0166513	0.327865	452
ADGRF5	-0.280244	-0.125329	-2.12759	0.0166854	0.328257	453
ANKS4B	-0.280063	-0.125248	-2.12621	0.0167427	0.329115	454
ZNF599	-0.279801	-0.125131	-2.12423	0.0168256	0.330565	455
HBM	-0.279698	-0.125085	-2.12345	0.0168583	0.330857	456
PUM3	-0.27949	-0.124992	-2.12187	0.0169245	0.331059	457
KRTAP9-3	-0.279482	-0.124988	-2.1218	0.0169271	0.331059	458
PARVG	-0.278969	-0.124759	-2.11791	0.0170913	0.332705	459
KLF8	-0.278879	-0.124719	-2.11723	0.0171201	0.332731	460
TNNI3K	-0.278835	-0.124699	-2.11689	0.0171345	0.332731	461
CYP2C8	-0.278565	-0.124578	-2.11484	0.0172217	0.333544	462
SHISA5	-0.278327	-0.124471	-2.11303	0.0172989	0.33459	463
CASTOR2	-0.278243	-0.124434	-2.1124	0.0173262	0.33459	464
PDGFRB	-0.27823	-0.124428	-2.1123	0.0173302	0.33459	465
PAK2	-0.278187	-0.124409	-2.11198	0.0173442	0.334676	466
ADGRD1	-0.278102	-0.124371	-2.11133	0.0173718	0.334692	467
CDKN2AIP	-0.277925	-0.124292	-2.10999	0.0174298	0.335601	468
KBTBD12	-0.277794	-0.124233	-2.10899	0.0174726	0.335734	469
KRTAP5-6	-0.277576	-0.124136	-2.10733	0.0175443	0.336605	470
HECW1	-0.277149	-0.123945	-2.10409	0.0176851	0.338171	471
RNF34	-0.276629	-0.123712	-2.10015	0.0178579	0.340316	472
SLC24A5	-0.276559	-0.123681	-2.09961	0.0178815	0.340414	473
GPATCH2	-0.276407	-0.123613	-2.09846	0.0179322	0.341203	474
CACNA2D3	-0.276349	-0.123587	-2.09802	0.0179518	0.341399	475
IQCA1L	-0.276092	-0.123472	-2.09607	0.0180381	0.342235	476
NGF	-0.276079	-0.123466	-2.09597	0.0180422	0.342235	477
CD3G	-0.275987	-0.123425	-2.09527	0.0180735	0.342446	478
IGF2	-0.275964	-0.123415	-2.0951	0.0180812	0.342446	479
CUL4A	-0.27575	-0.123319	-2.09347	0.0181534	0.34346	480
RXFP3	-0.275449	-0.123185	-2.09119	0.0182556	0.345011	481
PIK3IP1	-0.275426	-0.123174	-2.09101	0.0182635	0.345011	482
MYO15A	-0.275173	-0.123061	-2.0891	0.0183495	0.34621	483
H3C12	-0.275129	-0.123042	-2.08876	0.0183646	0.34621	484
CA9	-0.274941	-0.122957	-2.08733	0.018429	0.346735	485
TNPO3	-0.274632	-0.122819	-2.08499	0.0185352	0.347906	486
MTMR9	-0.274562	-0.122788	-2.08445	0.0185594	0.3481	487
GUSB	-0.27413	-0.122595	-2.08117	0.0187091	0.350015	488
RGS12	-0.274074	-0.12257	-2.08075	0.0187285	0.350201	489
ACAP3	-0.274002	-0.122537	-2.0802	0.0187534	0.350371	490
CHCHD3	-0.273838	-0.122464	-2.07896	0.0188105	0.351064	491
IPP	-0.273828	-0.122459	-2.07888	0.0188142	0.351064	492
COMMD10	-0.273804	-0.122449	-2.0787	0.0188223	0.351064	493
ELN	-0.27371	-0.122407	-2.07798	0.0188555	0.351504	494
P2RY2	-0.273611	-0.122363	-2.07723	0.01889	0.351791	495
RHOXF1	-0.273395	-0.122266	-2.07559	0.0189659	0.35224	496
FOXI1	-0.273311	-0.122228	-2.07496	0.0189953	0.352326	497
KIAA1549	-0.273084	-0.122127	-2.07323	0.0190753	0.353455	498
TMEM218	-0.273041	-0.122107	-2.0729	0.0190906	0.35356	499
CUL5	-0.27295	-0.122067	-2.07222	0.0191225	0.353717	500
RNF141	-0.272947	-0.122066	-2.0722	0.0191236	0.353717	501
RTL6	-0.272869	-0.122031	-2.0716	0.0191512	0.353968	502
CHST8	-0.272835	-0.122016	-2.07134	0.0191633	0.353968	503
CCL26	-0.272815	-0.122007	-2.0712	0.0191703	0.353968	504
CYREN	-0.272694	-0.121952	-2.07027	0.0192135	0.354588	505
LOC102723996	-0.272518	-0.121874	-2.06894	0.019276	0.355204	506
PRKG1	-0.272491	-0.121862	-2.06873	0.0192855	0.355204	507
OTOA	-0.272347	-0.121797	-2.06764	0.0193371	0.355977	508
POTEC	-0.272056	-0.121667	-2.06543	0.0194411	0.357389	509
GPR25	-0.271904	-0.121599	-2.06428	0.0194957	0.357829	510
PAGE4	-0.271208	-0.121288	-2.05899	0.0197476	0.361545	511
ARID5A	-0.271131	-0.121253	-2.05841	0.0197756	0.361875	512
COPG2	-0.270795	-0.121103	-2.05586	0.0198981	0.362947	513
FAM3D	-0.270779	-0.121096	-2.05573	0.0199042	0.362947	514
STT3A	-0.27075	-0.121083	-2.05552	0.0199146	0.362947	515
SPATA25	-0.270568	-0.121002	-2.05413	0.0199815	0.363256	516
TMEM239	-0.270534	-0.120986	-2.05387	0.019994	0.363256	517
CMTM7	-0.270524	-0.120982	-2.0538	0.0199975	0.363256	518
LARGE1	-0.270329	-0.120895	-2.05232	0.0200692	0.363961	519
RCOR1	-0.270278	-0.120872	-2.05193	0.0200882	0.363961	520
SCN3B	-0.270254	-0.120861	-2.05175	0.020097	0.363961	521
SLC1A2	-0.270127	-0.120804	-2.05078	0.0201441	0.364381	522
DUSP18	-0.270084	-0.120785	-2.05046	0.0201598	0.364381	523
SDHAF3	-0.269954	-0.120727	-2.04947	0.0202079	0.3649	524
IDUA	-0.269727	-0.120626	-2.04775	0.0202923	0.365715	525
PPM1F	-0.269722	-0.120623	-2.04771	0.0202943	0.365715	526
PTK2	-0.269698	-0.120613	-2.04753	0.0203031	0.365715	527
ACBD3	-0.269602	-0.12057	-2.0468	0.0203389	0.366013	528
PPP1R9A	-0.269525	-0.120535	-2.04621	0.0203678	0.366163	529
TMPPE	-0.269431	-0.120493	-2.0455	0.0204028	0.366434	530
UPP2	-0.26933	-0.120448	-2.04473	0.0204407	0.366935	531
ZNF37A	-0.269202	-0.120391	-2.04376	0.0204886	0.367524	532
CFAP97D1	-0.269092	-0.120342	-2.04293	0.0205298	0.367524	533
THAP11	-0.268994	-0.120298	-2.04218	0.0205667	0.367941	534
RAD21L1	-0.268787	-0.120205	-2.04061	0.0206446	0.368356	535
ARMC5	-0.268774	-0.120199	-2.04051	0.0206496	0.368356	536
FAM217B	-0.268708	-0.12017	-2.04002	0.0206744	0.368615	537
CBY1	-0.268207	-0.119946	-2.03621	0.0208648	0.370956	538
NPPB	-0.268058	-0.119879	-2.03508	0.0209216	0.371286	539
CCDC159	-0.267997	-0.119852	-2.03461	0.0209451	0.371286	540
FPR1	-0.267993	-0.11985	-2.03458	0.0209465	0.371286	541
ATOH7	-0.267865	-0.119793	-2.03361	0.0209954	0.371412	542
GNB2	-0.26786	-0.119791	-2.03358	0.0209971	0.371412	543
C11orf52	-0.267836	-0.11978	-2.03339	0.0210065	0.371412	544
DDA1	-0.267823	-0.119774	-2.03329	0.0210117	0.371412	545
CHMP4C	-0.267755	-0.119744	-2.03278	0.0210375	0.371491	546
LUM	-0.26759	-0.11967	-2.03152	0.0211009	0.372253	547
TMX4	-0.267495	-0.119628	-2.03081	0.0211373	0.372539	548
NUDT10	-0.267043	-0.119425	-2.02737	0.0213121	0.375082	549
SUSD2	-0.266793	-0.119313	-2.02547	0.0214095	0.375848	550
ZC3H12C	-0.266767	-0.119302	-2.02527	0.0214197	0.375848	551
IGFBP5	-0.266581	-0.119219	-2.02387	0.021492	0.375848	552
C7orf57	-0.266572	-0.119215	-2.0238	0.0214956	0.375848	553
TMEM121B	-0.266564	-0.119211	-2.02374	0.0214986	0.375848	554
HOXD1	-0.266391	-0.119134	-2.02242	0.0215664	0.376189	555
MASP2	-0.266358	-0.119119	-2.02217	0.0215794	0.376189	556
PDC	-0.266164	-0.119032	-2.02069	0.0216557	0.37734	557
ARHGEF3	-0.266064	-0.118987	-2.01994	0.0216948	0.377665	558
HEPN1	-0.265968	-0.118945	-2.01921	0.0217327	0.378144	559
PDE6A	-0.265523	-0.118745	-2.01583	0.021909	0.380313	560
NXPE4	-0.26535	-0.118668	-2.01452	0.0219775	0.380963	561
GLMP	-0.26517	-0.118588	-2.01315	0.0220492	0.381847	562
SFXN1	-0.265072	-0.118544	-2.01241	0.0220885	0.382168	563
CARMIL2	-0.265039	-0.118529	-2.01215	0.0221019	0.382221	564
ABHD18	-0.264805	-0.118424	-2.01038	0.0221955	0.383247	565
TEAD4	-0.264576	-0.118322	-2.00864	0.0222875	0.384052	566
LRP5L	-0.264292	-0.118195	-2.00649	0.0224022	0.385423	567
GALNT14	-0.264254	-0.118178	-2.0062	0.0224177	0.385509	568
ZNF541	-0.264009	-0.118068	-2.00433	0.0225171	0.386437	569
KEL	-0.263935	-0.118035	-2.00377	0.0225472	0.386437	570
ABAT	-0.263775	-0.117964	-2.00256	0.0226122	0.386907	571
GALM	-0.263728	-0.117943	-2.0022	0.0226315	0.386907	572
CELA3A	-0.263665	-0.117915	-2.00173	0.022657	0.386914	573
HERPUD2	-0.263639	-0.117903	-2.00153	0.0226677	0.386918	574
PSKH2	-0.26337	-0.117783	-1.99948	0.022778	0.388398	575
PLXND1	-0.26335	-0.117774	-1.99933	0.0227861	0.388398	576
TMEM86A	-0.263197	-0.117705	-1.99817	0.0228492	0.389112	577
OTUD5	-0.263163	-0.11769	-1.99792	0.0228629	0.389167	578
DEFB116	-0.263114	-0.117668	-1.99754	0.0228832	0.389331	579
ADRB3	-0.263077	-0.117651	-1.99726	0.0228986	0.389413	580
SLC4A1AP	-0.262972	-0.117605	-1.99646	0.0229418	0.389969	581
IQCH	-0.262817	-0.117535	-1.99529	0.0230058	0.390876	582
SKIL	-0.262498	-0.117392	-1.99286	0.0231382	0.392221	583
COL22A1	-0.262442	-0.117368	-1.99244	0.0231614	0.392348	584
PGC	-0.262421	-0.117358	-1.99228	0.0231701	0.392348	585
XKR3	-0.262306	-0.117307	-1.99141	0.0232179	0.392667	586
UBE2Q1	-0.262157	-0.11724	-1.99028	0.0232803	0.393475	587
SULT1C3	-0.262115	-0.117221	-1.98996	0.0232977	0.393475	588
HAPLN3	-0.261859	-0.117107	-1.98802	0.023405	0.394817	589
CELSR1	-0.261776	-0.11707	-1.98739	0.0234398	0.394842	590
MPST	-0.261615	-0.116998	-1.98616	0.0235077	0.395404	591
SEPTIN5	-0.261613	-0.116997	-1.98615	0.0235086	0.395404	592
MLC1	-0.261476	-0.116936	-1.9851	0.0235664	0.396071	593
TAS2R4	-0.261468	-0.116932	-1.98504	0.0235698	0.396071	594
PKD1	-0.261306	-0.11686	-1.98382	0.023638	0.396357	595
ENDOG	-0.261275	-0.116846	-1.98358	0.0236514	0.396357	596
IFRD1	-0.261143	-0.116787	-1.98258	0.0237072	0.39686	597
GSTO2	-0.261072	-0.116755	-1.98204	0.0237376	0.397078	598
KCNAB2	-0.260916	-0.116685	-1.98085	0.0238039	0.397703	599
ENPP2	-0.260908	-0.116681	-1.98079	0.0238073	0.397703	600
ARHGAP1	-0.260819	-0.116642	-1.98012	0.0238449	0.39815	601
MZB1	-0.260441	-0.116473	-1.97725	0.0240069	0.39921	602
TMC8	-0.260418	-0.116462	-1.97707	0.0240168	0.39921	603
LRRK2	-0.260379	-0.116445	-1.97678	0.0240332	0.399302	604
POU3F2	-0.260059	-0.116302	-1.97435	0.024171	0.401049	605
MTMR8	-0.259964	-0.116259	-1.97363	0.024212	0.401549	606
PANX1	-0.259936	-0.116247	-1.97342	0.024224	0.401567	607
ACVR1	-0.259751	-0.116164	-1.97201	0.024304	0.402712	608
APLP1	-0.259441	-0.116025	-1.96965	0.024439	0.40422	609
CALD1	-0.259374	-0.115995	-1.96915	0.0244682	0.404505	610
ASB7	-0.259196	-0.115916	-1.96779	0.0245458	0.405441	611
ZNFX1	-0.259003	-0.11583	-1.96633	0.0246302	0.406244	612
ADORA2A	-0.258885	-0.115777	-1.96544	0.0246818	0.406436	613
MBOAT4	-0.258882	-0.115775	-1.96541	0.0246833	0.406436	614
KMT5C	-0.258709	-0.115698	-1.9641	0.0247593	0.407309	615
SLC25A38	-0.25846	-0.115587	-1.96221	0.024869	0.40858	616
SLC26A9	-0.25816	-0.115452	-1.95993	0.0250021	0.410217	617
LIPT1	-0.258094	-0.115423	-1.95943	0.0250311	0.41051	618
ALG6	-0.257813	-0.115297	-1.9573	0.0251563	0.411463	619
RHOBTB1	-0.257773	-0.11528	-1.95699	0.0251741	0.411572	620
TM6SF2	-0.257745	-0.115267	-1.95678	0.0251866	0.411572	621
TTC32	-0.257709	-0.115251	-1.95651	0.0252027	0.411572	622
TRIM44	-0.257679	-0.115237	-1.95628	0.0252162	0.411572	623
TMEM45A	-0.257521	-0.115167	-1.95508	0.0252867	0.412131	624
DEFB126	-0.257282	-0.11506	-1.95327	0.0253939	0.413695	625
FAM78A	-0.257152	-0.115002	-1.95228	0.0254526	0.414286	626
FBXO48	-0.257014	-0.11494	-1.95123	0.0255149	0.415117	627
HRNR	-0.256901	-0.11489	-1.95038	0.0255657	0.41549	628
GRAMD1B	-0.256812	-0.11485	-1.9497	0.025606	0.415855	629
RHBDF1	-0.256772	-0.114832	-1.9494	0.0256241	0.415855	630
SPINK8	-0.256643	-0.114774	-1.94842	0.0256826	0.416381	631
DCAKD	-0.256608	-0.114759	-1.94815	0.0256986	0.416381	632
ZFP91	-0.256592	-0.114752	-1.94803	0.0257057	0.416381	633
PYGB	-0.256511	-0.114715	-1.94741	0.0257426	0.416611	634
SYPL1	-0.256367	-0.114651	-1.94632	0.0258082	0.417208	635
AGRP	-0.256331	-0.114635	-1.94604	0.0258248	0.417208	636
MNDA	-0.256227	-0.114588	-1.94526	0.0258719	0.417785	637
ZFAT	-0.256127	-0.114543	-1.9445	0.0259178	0.41816	638
SLC22A23	-0.255997	-0.114485	-1.94351	0.0259773	0.418936	639
FOXL2	-0.255935	-0.114458	-1.94304	0.0260058	0.418942	640
SERTM1	-0.255847	-0.114418	-1.94237	0.026046	0.418942	641
SLC25A1	-0.255845	-0.114417	-1.94236	0.0260469	0.418942	642
THBS4	-0.255824	-0.114408	-1.94219	0.0260568	0.418942	643
DCBLD2	-0.255823	-0.114407	-1.94219	0.0260573	0.418942	644
S100PBP	-0.255693	-0.114349	-1.9412	0.0261168	0.419691	645
DDRGK1	-0.255653	-0.114332	-1.9409	0.0261352	0.419691	646
EML2	-0.255625	-0.114319	-1.94069	0.0261481	0.419691	647
IGF2BP3	-0.255615	-0.114315	-1.94061	0.0261527	0.419691	648
ADAP1	-0.255597	-0.114307	-1.94048	0.0261609	0.419691	649
GPR143	-0.255155	-0.114109	-1.93712	0.0263655	0.421424	650
ADAD2	-0.255141	-0.114103	-1.93701	0.0263719	0.421424	651
RAP2A	-0.255006	-0.114042	-1.93599	0.0264344	0.421874	652
PIGF	-0.254932	-0.114009	-1.93542	0.0264692	0.422246	653
SETDB2	-0.25478	-0.113941	-1.93427	0.0265401	0.423194	654
ZSCAN32	-0.254737	-0.113922	-1.93395	0.0265599	0.423326	655
KRTAP12-1	-0.254475	-0.113805	-1.93195	0.0266826	0.424913	656
PON3	-0.254355	-0.113751	-1.93105	0.0267386	0.425544	657
DHX57	-0.254326	-0.113738	-1.93083	0.0267522	0.425544	658
SSX3	-0.254171	-0.113669	-1.92965	0.0268252	0.425936	659
DRD3	-0.254144	-0.113657	-1.92945	0.0268378	0.425936	660
ZNF358	-0.254097	-0.113635	-1.92908	0.0268603	0.425936	661
CIDEB	-0.254073	-0.113625	-1.92891	0.0268712	0.425936	662
UPP1	-0.254048	-0.113614	-1.92872	0.026883	0.425936	663
RANGRF	-0.25398	-0.113583	-1.9282	0.0269152	0.426037	664
FOXK1	-0.253806	-0.113505	-1.92687	0.0269977	0.426916	665
SMIM5	-0.253796	-0.113501	-1.9268	0.0270023	0.426916	666
AGK	-0.25376	-0.113485	-1.92653	0.0270193	0.426916	667
TLX3	-0.25374	-0.113476	-1.92638	0.0270287	0.426916	668
CASQ2	-0.253689	-0.113453	-1.92599	0.0270527	0.427099	669
MLF1	-0.25366	-0.11344	-1.92577	0.0270667	0.427099	670
FAM131B	-0.253642	-0.113432	-1.92563	0.027075	0.427099	671
ZNF789	-0.253358	-0.113305	-1.92348	0.0272101	0.428495	672
SLC25A15	-0.253253	-0.113258	-1.92268	0.0272601	0.428916	673
SPON1	-0.252757	-0.113036	-1.91891	0.0274979	0.431843	674
OR3A3	-0.25274	-0.113029	-1.91879	0.0275057	0.431843	675
LMOD2	-0.252693	-0.113008	-1.91843	0.0275283	0.431843	676
LRCH3	-0.252629	-0.112979	-1.91794	0.0275594	0.431963	677
ELAC1	-0.252486	-0.112915	-1.91686	0.0276279	0.432853	678
PHACTR2	-0.252347	-0.112853	-1.9158	0.0276952	0.433236	679
TCF21	-0.252338	-0.112849	-1.91573	0.0276994	0.433236	680
NEFH	-0.252251	-0.11281	-1.91507	0.0277416	0.433657	681
HUS1B	-0.252234	-0.112803	-1.91494	0.0277499	0.433657	682
TCF7L2	-0.252069	-0.112729	-1.91369	0.0278301	0.433872	683
OVCH2	-0.25206	-0.112725	-1.91362	0.0278344	0.433872	684
DLG3	-0.251958	-0.112679	-1.91285	0.0278837	0.434384	685
OR14J1	-0.251893	-0.11265	-1.91235	0.0279157	0.434401	686
CCDC93	-0.251752	-0.112587	-1.91129	0.027984	0.434548	687
MRM2	-0.251685	-0.112557	-1.91078	0.0280166	0.434688	688
ABCB9	-0.251625	-0.11253	-1.91032	0.0280462	0.434782	689
AP1AR	-0.251487	-0.112468	-1.90927	0.0281136	0.435093	690
MS4A14	-0.251271	-0.112372	-1.90763	0.0282195	0.436548	691
ATP1A2	-0.250921	-0.112215	-1.90497	0.0283917	0.438614	692
OR2T5	-0.250853	-0.112185	-1.90445	0.0284255	0.438614	693
RAB40B	-0.250799	-0.112161	-1.90405	0.0284521	0.438614	694
FAM200A	-0.250758	-0.112143	-1.90374	0.0284721	0.438614	695
ANKRD13A	-0.250601	-0.112072	-1.90255	0.0285499	0.43935	696
ZNF23	-0.25057	-0.112058	-1.90231	0.0285653	0.43935	697
DAZAP1	-0.250476	-0.112016	-1.90159	0.0286121	0.43935	698
CWF19L1	-0.250381	-0.111974	-1.90087	0.0286593	0.43983	699
CDH19	-0.250331	-0.111952	-1.9005	0.028684	0.43983	700
TGM2	-0.25031	-0.111942	-1.90034	0.0286944	0.43983	701
SOWAHD	-0.250284	-0.11193	-1.90014	0.0287077	0.43985	702
DRGX	-0.250215	-0.111899	-1.89961	0.028742	0.440193	703
CCDC14	-0.250124	-0.111859	-1.89892	0.0287875	0.440253	704
DEF6	-0.250086	-0.111842	-1.89863	0.0288065	0.440253	705
CLCNKA	-0.250062	-0.111831	-1.89845	0.0288184	0.440253	706
INS-IGF2	-0.250015	-0.11181	-1.8981	0.0288416	0.440253	707
CADPS2	-0.249971	-0.11179	-1.89776	0.0288637	0.440408	708
CASD1	-0.249888	-0.111753	-1.89713	0.0289052	0.440858	709
POU2AF1	-0.249822	-0.111724	-1.89663	0.0289385	0.441184	710
LAMB4	-0.249708	-0.111673	-1.89577	0.0289954	0.441686	711
MS4A15	-0.249665	-0.111654	-1.89544	0.029017	0.441686	712
CRISPLD2	-0.249284	-0.111483	-1.89255	0.0292091	0.443193	713
ZNF470	-0.248967	-0.111341	-1.89014	0.0293696	0.443193	714
IL2RG	-0.248964	-0.11134	-1.89012	0.0293713	0.443193	715
HPS1	-0.248817	-0.111274	-1.889	0.0294459	0.444137	716
VASH1	-0.248693	-0.111219	-1.88806	0.0295091	0.444726	717
PRSS33	-0.248646	-0.111198	-1.8877	0.029533	0.444905	718
ZNF30	-0.248539	-0.11115	-1.88689	0.0295874	0.445432	719
BLOC1S5	-0.248472	-0.11112	-1.88638	0.029622	0.445432	720
PRSS35	-0.248459	-0.111114	-1.88628	0.0296285	0.445432	721
ELMO2	-0.248264	-0.111027	-1.8848	0.0297283	0.446306	722
APOL2	-0.248176	-0.110988	-1.88414	0.0297733	0.446329	723
DYRK4	-0.248035	-0.110925	-1.88307	0.0298457	0.446329	724
OVCA2	-0.247945	-0.110884	-1.88238	0.0298922	0.446841	725
NXT2	-0.247638	-0.110747	-1.88005	0.0300507	0.448437	726
OR51S1	-0.247615	-0.110737	-1.87988	0.0300625	0.448437	727
ONECUT1	-0.247597	-0.110729	-1.87974	0.030072	0.448437	728
COL5A3	-0.247555	-0.11071	-1.87942	0.0300937	0.448579	729
KCNJ14	-0.247484	-0.110678	-1.87888	0.0301304	0.448647	730
TTC21B	-0.247476	-0.110674	-1.87882	0.0301348	0.448647	731
POLDIP3	-0.247448	-0.110662	-1.8786	0.0301493	0.448681	732
GAB4	-0.24733	-0.110609	-1.87771	0.0302102	0.449406	733
COL27A1	-0.24727	-0.110583	-1.87726	0.0302414	0.449688	734
LRRC4C	-0.24718	-0.110542	-1.87657	0.0302883	0.44993	735
OR8I2	-0.247169	-0.110537	-1.87649	0.0302943	0.44993	736
SLC6A20	-0.247122	-0.110516	-1.87614	0.0303184	0.450105	737
LBP	-0.247036	-0.110478	-1.87548	0.0303636	0.450425	738
ADAMTSL1	-0.247	-0.110462	-1.8752	0.0303823	0.450425	739
CFAP69	-0.246987	-0.110456	-1.87511	0.0303888	0.450425	740
HDHD2	-0.246718	-0.110335	-1.87306	0.0305299	0.451028	741
HOXD11	-0.246701	-0.110328	-1.87294	0.0305384	0.451028	742
LRRC3B	-0.24668	-0.110319	-1.87277	0.0305498	0.451028	743
TERF2IP	-0.246647	-0.110304	-1.87253	0.0305667	0.451028	744
SLC17A5	-0.246637	-0.110299	-1.87245	0.0305722	0.451028	745
HINT3	-0.246629	-0.110296	-1.87239	0.0305765	0.451028	746
SHPRH	-0.246231	-0.110118	-1.86936	0.0307861	0.453393	747
PTPRU	-0.246093	-0.110056	-1.86832	0.0308585	0.453437	748
SLC28A1	-0.246069	-0.110045	-1.86814	0.0308714	0.453437	749
ADGRF1	-0.24606	-0.110041	-1.86807	0.0308761	0.453437	750
CITED1	-0.246038	-0.110032	-1.86791	0.0308876	0.453437	751
SLC6A3	-0.245973	-0.110002	-1.86741	0.0309224	0.453767	752
SAPCD2	-0.245921	-0.109979	-1.86701	0.03095	0.45381	753
ZNF615	-0.245842	-0.109944	-1.86641	0.0309917	0.454077	754
IRGQ	-0.245808	-0.109929	-1.86616	0.0310098	0.454077	755
RAG2	-0.245746	-0.109901	-1.86568	0.0310428	0.454267	756
ITPR1	-0.245551	-0.109814	-1.86421	0.0311464	0.45466	757
MATK	-0.245533	-0.109806	-1.86407	0.0311561	0.45466	758
GRM1	-0.245479	-0.109781	-1.86366	0.0311849	0.454711	759
CLDN14	-0.245457	-0.109772	-1.86349	0.0311967	0.454711	760
CASP5	-0.245405	-0.109748	-1.8631	0.0312243	0.454748	761
SALL1	-0.245377	-0.109736	-1.86289	0.0312392	0.454748	762
MBD2	-0.245362	-0.109729	-1.86277	0.0312474	0.454748	763
NFKB1	-0.245249	-0.109679	-1.86192	0.0313075	0.455244	764
NADSYN1	-0.245178	-0.109647	-1.86137	0.0313458	0.455442	765
APOBEC3C	-0.245095	-0.10961	-1.86074	0.0313904	0.455562	766
FBXL17	-0.245019	-0.109576	-1.86017	0.0314309	0.455562	767
CAPN2	-0.24501	-0.109572	-1.8601	0.0314356	0.455562	768
WDFY1	-0.244989	-0.109562	-1.85994	0.0314472	0.455562	769
MAFA	-0.244988	-0.109562	-1.85993	0.0314478	0.455562	770
PRTFDC1	-0.244778	-0.109468	-1.85833	0.0315607	0.456762	771
ADSS1	-0.244696	-0.109431	-1.85771	0.0316048	0.456836	772
SLC25A34	-0.244676	-0.109423	-1.85756	0.0316155	0.456836	773
TMEM198	-0.244501	-0.109344	-1.85623	0.0317102	0.457787	774
FAM155A	-0.244467	-0.109329	-1.85598	0.0317284	0.457787	775
PACSIN2	-0.244449	-0.109321	-1.85584	0.0317384	0.457787	776
MAP3K2	-0.244417	-0.109306	-1.85559	0.0317559	0.457787	777
ID3	-0.244351	-0.109277	-1.85509	0.0317916	0.457943	778
OLFM4	-0.244265	-0.109239	-1.85444	0.0318381	0.458082	779
PHF7	-0.244241	-0.109228	-1.85426	0.0318512	0.458082	780
OR5H14	-0.244233	-0.109224	-1.8542	0.0318554	0.458082	781
PTPRS	-0.244115	-0.109171	-1.8533	0.0319195	0.458246	782
CRX	-0.244105	-0.109167	-1.85323	0.0319247	0.458246	783
ANGPT2	-0.244079	-0.109155	-1.85303	0.031939	0.458274	784
ARHGAP28	-0.243806	-0.109033	-1.85096	0.0320877	0.45922	785
MYH10	-0.243774	-0.109019	-1.85071	0.0321056	0.45922	786
SPATA32	-0.243743	-0.109005	-1.85048	0.032122	0.45922	787
COX7A1	-0.243712	-0.108992	-1.85025	0.032139	0.45922	788
FNDC5	-0.243687	-0.10898	-1.85006	0.0321527	0.45922	789
MED15	-0.24343	-0.108865	-1.8481	0.0322937	0.461028	790
SPTBN2	-0.2434	-0.108852	-1.84787	0.0323102	0.461085	791
KLHL3	-0.243092	-0.108714	-1.84554	0.0324795	0.462962	792
HLA-DQA1	-0.242669	-0.108525	-1.84233	0.0327135	0.464858	793
MYO5A	-0.242525	-0.108461	-1.84123	0.0327937	0.465373	794
OR2W3	-0.242487	-0.108443	-1.84094	0.0328149	0.465373	795
S1PR2	-0.242477	-0.108439	-1.84086	0.0328207	0.465373	796
OR52E4	-0.242374	-0.108393	-1.84008	0.032878	0.465758	797
OR7G2	-0.242346	-0.108381	-1.83988	0.0328933	0.465778	798
TFPI2	-0.242266	-0.108344	-1.83926	0.0329383	0.465778	799
TYSND1	-0.242258	-0.108341	-1.8392	0.0329427	0.465778	800
LIPI	-0.242205	-0.108318	-1.8388	0.0329719	0.465832	801
MBP	-0.242192	-0.108311	-1.8387	0.0329796	0.465832	802
GPAT4	-0.242183	-0.108307	-1.83863	0.0329845	0.465832	803
BCAS1	-0.242107	-0.108273	-1.83806	0.0330271	0.466076	804
MLXIPL	-0.241967	-0.108211	-1.837	0.0331053	0.466479	805
ERO1B	-0.241697	-0.10809	-1.83495	0.0332569	0.467587	806
KLRB1	-0.241665	-0.108076	-1.8347	0.0332751	0.467587	807
ZPLD1	-0.241644	-0.108067	-1.83455	0.0332866	0.467587	808
WDR41	-0.241549	-0.108024	-1.83382	0.03334	0.468107	809
ZNF276	-0.241533	-0.108017	-1.8337	0.0333491	0.468107	810
EIF4E3	-0.241438	-0.107974	-1.83298	0.0334029	0.46812	811
HTR2A	-0.241419	-0.107966	-1.83284	0.0334133	0.46812	812
CNKSR1	-0.241356	-0.107938	-1.83235	0.0334493	0.468135	813
CAPNS2	-0.241344	-0.107932	-1.83227	0.0334559	0.468135	814
NOP53	-0.241313	-0.107918	-1.83203	0.0334735	0.468135	815
IFNGR2	-0.241305	-0.107915	-1.83197	0.0334782	0.468135	816
CTSG	-0.241195	-0.107866	-1.83114	0.0335401	0.468278	817
NFATC2IP	-0.241015	-0.107785	-1.82977	0.0336423	0.468544	818
TMEM247	-0.24099	-0.107774	-1.82958	0.0336566	0.468544	819
TRPM5	-0.240897	-0.107732	-1.82887	0.0337095	0.468544	820
CRYBG3	-0.240881	-0.107725	-1.82875	0.0337183	0.468544	821
PILRB	-0.240876	-0.107723	-1.82871	0.0337216	0.468544	822
KPNA7	-0.240805	-0.107691	-1.82817	0.0337619	0.468544	823
ASF1B	-0.240771	-0.107676	-1.82792	0.0337809	0.468544	824
PDHB	-0.240757	-0.10767	-1.82781	0.0337888	0.468544	825
TBXT	-0.240752	-0.107668	-1.82777	0.0337918	0.468544	826
ANO3	-0.240738	-0.107661	-1.82766	0.0338001	0.468544	827
COMMD7	-0.240655	-0.107624	-1.82704	0.033847	0.468841	828
OR6M1	-0.240585	-0.107593	-1.8265	0.0338872	0.469221	829
INO80	-0.240523	-0.107565	-1.82604	0.0339224	0.469531	830
FAM71A	-0.240416	-0.107517	-1.82522	0.0339841	0.470032	831
MYL3	-0.240173	-0.107409	-1.82338	0.034123	0.471423	832
NIPSNAP2	-0.240041	-0.10735	-1.82238	0.0341989	0.471781	833
GRXCR2	-0.240039	-0.107349	-1.82236	0.0342002	0.471781	834
PPM1K	-0.239898	-0.107286	-1.82129	0.0342815	0.47227	835
RASA1	-0.239813	-0.107248	-1.82064	0.0343307	0.47227	836
RAMP2	-0.2398	-0.107242	-1.82054	0.0343383	0.47227	837
CLRN1	-0.239714	-0.107203	-1.81989	0.0343877	0.472597	838
GPR34	-0.239612	-0.107158	-1.81912	0.0344469	0.473233	839
CCDC116	-0.239455	-0.107088	-1.81793	0.0345377	0.473951	840
PRCD	-0.239282	-0.10701	-1.81661	0.0346382	0.474371	841
CDR1	-0.239267	-0.107003	-1.8165	0.0346472	0.474371	842
WNT7B	-0.239259	-0.107	-1.81644	0.0346516	0.474371	843
PFDN4	-0.239143	-0.106948	-1.81556	0.0347191	0.474827	844
NPVF	-0.239124	-0.106939	-1.81541	0.0347305	0.474827	845
GRK7	-0.239079	-0.106919	-1.81507	0.0347565	0.474863	846
RXYLT1	-0.238848	-0.106816	-1.81331	0.0348916	0.476011	847
TMEM72	-0.238843	-0.106814	-1.81328	0.0348947	0.476011	848
FSCN1	-0.23877	-0.106781	-1.81272	0.0349374	0.476416	849
AKAP7	-0.238624	-0.106716	-1.81162	0.0350228	0.477289	850
SORL1	-0.238596	-0.106704	-1.81141	0.0350389	0.477289	851
MPV17L	-0.238594	-0.106703	-1.81139	0.0350403	0.477289	852
MARK2	-0.23856	-0.106687	-1.81113	0.0350601	0.477383	853
TXNDC2	-0.238509	-0.106664	-1.81074	0.0350905	0.477546	854
GSDME	-0.238496	-0.106659	-1.81064	0.035098	0.477546	855
PVRIG	-0.238371	-0.106603	-1.80969	0.0351718	0.477685	856
NIPAL3	-0.238362	-0.106599	-1.80963	0.0351766	0.477685	857
GNG7	-0.238303	-0.106572	-1.80918	0.0352114	0.477742	858
VXN	-0.238295	-0.106569	-1.80912	0.0352165	0.477742	859
CCDC34	-0.238244	-0.106546	-1.80873	0.0352465	0.477742	860
WFDC10B	-0.238232	-0.106541	-1.80864	0.0352534	0.477742	861
CEP170	-0.238158	-0.106507	-1.80808	0.0352972	0.478109	862
TSPO	-0.238139	-0.106499	-1.80793	0.0353086	0.478109	863
USP45	-0.238073	-0.10647	-1.80744	0.0353472	0.478109	864
SSC4D	-0.238029	-0.10645	-1.8071	0.0353736	0.478115	865
FBXL16	-0.23791	-0.106397	-1.8062	0.0354438	0.478617	866
RP1	-0.237878	-0.106382	-1.80595	0.0354631	0.478622	867
GPR141	-0.237821	-0.106357	-1.80552	0.0354967	0.4789	868
KLC1	-0.23777	-0.106334	-1.80513	0.0355272	0.47896	869
HSD17B14	-0.237686	-0.106296	-1.80449	0.035577	0.479281	870
TSHZ1	-0.237645	-0.106278	-1.80418	0.0356013	0.479432	871
NTRK3	-0.237608	-0.106261	-1.8039	0.0356235	0.479556	872
ARHGEF4	-0.237565	-0.106242	-1.80358	0.0356488	0.479722	873
NREP	-0.237437	-0.106185	-1.8026	0.0357254	0.480401	874
SIGLEC5	-0.237356	-0.106149	-1.80199	0.0357737	0.480699	875
SUN1	-0.237236	-0.106095	-1.80108	0.0358451	0.481247	876
FGFR1	-0.237089	-0.106029	-1.79996	0.0359335	0.481791	877
LAMC2	-0.236908	-0.105949	-1.79859	0.0360416	0.482971	878
MRS2	-0.236835	-0.105916	-1.79804	0.0360857	0.482971	879
OR4D11	-0.236801	-0.105901	-1.79778	0.0361062	0.483052	880
MYF6	-0.236645	-0.105831	-1.79659	0.0362005	0.483839	881
GUCY2F	-0.236595	-0.105809	-1.79621	0.0362304	0.483839	882
GIMAP2	-0.236594	-0.105808	-1.79621	0.0362308	0.483839	883
LRRC47	-0.236568	-0.105797	-1.79601	0.0362466	0.483842	884
OCRL	-0.23655	-0.105789	-1.79587	0.0362573	0.483842	885
ITIH3	-0.236402	-0.105722	-1.79475	0.0363468	0.48451	886
RAVER2	-0.236201	-0.105632	-1.79322	0.0364686	0.48543	887
SGPL1	-0.23613	-0.1056	-1.79268	0.036512	0.485657	888
MAP10	-0.236042	-0.105561	-1.79202	0.0365653	0.485676	889
WDR87	-0.235982	-0.105534	-1.79155	0.0366021	0.485676	890
GPX2	-0.235917	-0.105505	-1.79106	0.0366415	0.485676	891
SH3KBP1	-0.235916	-0.105505	-1.79106	0.036642	0.485676	892
L3MBTL1	-0.235891	-0.105494	-1.79087	0.036657	0.485676	893
ADI1	-0.235878	-0.105488	-1.79077	0.0366655	0.485676	894
PRAF2	-0.235851	-0.105476	-1.79057	0.0366814	0.485676	895
MAB21L1	-0.235835	-0.105469	-1.79045	0.0366912	0.485676	896
COPZ2	-0.23583	-0.105467	-1.79041	0.0366942	0.485676	897
TRIM3	-0.23581	-0.105458	-1.79026	0.0367064	0.485676	898
MARCHF5	-0.235802	-0.105454	-1.79019	0.0367113	0.485676	899
KRT13	-0.235766	-0.105438	-1.78992	0.0367338	0.485799	900
PCDH17	-0.235703	-0.10541	-1.78944	0.0367718	0.48607	901
ANKRD36B	-0.235689	-0.105403	-1.78933	0.0367807	0.48607	902
SLC22A15	-0.235646	-0.105384	-1.78901	0.0368065	0.486158	903
ZNF660	-0.235635	-0.105379	-1.78892	0.0368138	0.486158	904
C1orf54	-0.235535	-0.105335	-1.78817	0.0368746	0.486516	905
EDA2R	-0.23544	-0.105292	-1.78744	0.0369331	0.486861	906
C16orf54	-0.235331	-0.105243	-1.78662	0.0369997	0.487359	907
EXT2	-0.235292	-0.105226	-1.78632	0.0370237	0.487359	908
NUP42	-0.23528	-0.10522	-1.78623	0.0370313	0.487359	909
MTM1	-0.235271	-0.105217	-1.78616	0.0370365	0.487359	910
DSC2	-0.235255	-0.105209	-1.78604	0.0370464	0.487359	911
SEMG2	-0.235055	-0.10512	-1.78452	0.0371695	0.48823	912
TRPV5	-0.235019	-0.105104	-1.78425	0.0371915	0.488344	913
VPS13A	-0.234939	-0.105068	-1.78364	0.0372413	0.488649	914
SCNN1D	-0.234865	-0.105035	-1.78308	0.0372869	0.488899	915
C1orf116	-0.234752	-0.104984	-1.78222	0.0373567	0.489154	916
TM4SF19	-0.234736	-0.104977	-1.7821	0.0373666	0.489154	917
SLC25A3	-0.234734	-0.104976	-1.78209	0.0373676	0.489154	918
SCP2	-0.234707	-0.104964	-1.78188	0.0373846	0.489154	919
MFSD14B	-0.234591	-0.104912	-1.781	0.0374563	0.489154	920
PIM3	-0.234553	-0.104895	-1.78071	0.0374799	0.489154	921
UVSSA	-0.234525	-0.104883	-1.7805	0.0374974	0.489154	922
KRT84	-0.234469	-0.104858	-1.78007	0.0375319	0.489154	923
CERS1	-0.234451	-0.10485	-1.77993	0.0375434	0.489154	924
CBS	-0.234442	-0.104846	-1.77987	0.0375487	0.489154	925
RBM4B	-0.23441	-0.104831	-1.77962	0.0375688	0.489154	926
DNAJC13	-0.234407	-0.10483	-1.7796	0.0375709	0.489154	927
HYAL1	-0.234354	-0.104806	-1.7792	0.0376037	0.489154	928
ZNF629	-0.234341	-0.1048	-1.7791	0.0376119	0.489154	929
ZC2HC1C	-0.23428	-0.104773	-1.77864	0.0376494	0.489301	930
NEXMIF	-0.23428	-0.104773	-1.77864	0.0376498	0.489301	931
MIOS	-0.234213	-0.104743	-1.77813	0.0376915	0.489326	932
RUFY2	-0.234188	-0.104732	-1.77794	0.0377068	0.489351	933
MARCKSL1	-0.23408	-0.104684	-1.77712	0.0377743	0.489881	934
KAT2B	-0.233999	-0.104648	-1.77651	0.0378247	0.490018	935
EIF2AK2	-0.233845	-0.104579	-1.77534	0.0379213	0.490923	936
MAGIX	-0.233767	-0.104544	-1.77474	0.0379701	0.491318	937
MYH15	-0.233642	-0.104488	-1.7738	0.0380484	0.491424	938
ARMCX3	-0.233558	-0.10445	-1.77315	0.0381018	0.491734	939
GAREM1	-0.233471	-0.104412	-1.7725	0.0381561	0.492183	940
HDAC6	-0.233456	-0.104405	-1.77238	0.0381657	0.492183	941
CCDC189	-0.233334	-0.10435	-1.77146	0.0382425	0.492829	942
PRSS12	-0.233303	-0.104336	-1.77122	0.0382619	0.492906	943
FANCI	-0.233186	-0.104284	-1.77033	0.038336	0.493308	944
PIAS2	-0.233127	-0.104257	-1.76988	0.0383735	0.493308	945
ZNF556	-0.232978	-0.104191	-1.76875	0.0384677	0.4937	946
OR2A25	-0.232935	-0.104172	-1.76843	0.0384948	0.4937	947
GLI2	-0.23293	-0.10417	-1.76839	0.0384979	0.4937	948
ADGRE3	-0.232906	-0.104159	-1.76821	0.0385133	0.4937	949
ETV2	-0.232804	-0.104113	-1.76743	0.0385783	0.4937	950
ZGPAT	-0.232791	-0.104107	-1.76733	0.0385861	0.4937	951
KPNA2	-0.232779	-0.104102	-1.76724	0.0385942	0.4937	952
ATP13A4	-0.232775	-0.1041	-1.76721	0.0385967	0.4937	953
OSCAR	-0.232759	-0.104093	-1.76709	0.0386067	0.4937	954
SNX25	-0.232716	-0.104074	-1.76676	0.0386339	0.4937	955
TAF6L	-0.232714	-0.104073	-1.76675	0.038635	0.4937	956
FCAMR	-0.232698	-0.104066	-1.76663	0.0386453	0.4937	957
CXCL9	-0.232636	-0.104038	-1.76616	0.0386846	0.493859	958
ISM2	-0.232514	-0.103983	-1.76523	0.0387628	0.494185	959
CCNI2	-0.232512	-0.103983	-1.76521	0.0387638	0.494185	960
MGAT1	-0.232465	-0.103962	-1.76486	0.0387937	0.494221	961
PBDC1	-0.232458	-0.103958	-1.7648	0.0387984	0.494221	962
RFX5	-0.232445	-0.103952	-1.7647	0.0388069	0.494221	963
RWDD4	-0.232395	-0.10393	-1.76432	0.0388388	0.494397	964
TKTL1	-0.232381	-0.103924	-1.76422	0.0388476	0.494397	965
NLRP2	-0.232328	-0.1039	-1.76382	0.0388811	0.494652	966
ESAM	-0.232273	-0.103876	-1.7634	0.0389165	0.494931	967
SOWAHC	-0.232215	-0.10385	-1.76296	0.0389536	0.495225	968
HIPK1	-0.231992	-0.10375	-1.76127	0.0390963	0.495728	969
PAN3	-0.231985	-0.103747	-1.76121	0.0391013	0.495728	970
OR7A17	-0.231907	-0.103712	-1.76062	0.0391512	0.495728	971
WIPI2	-0.231894	-0.103706	-1.76052	0.0391599	0.495728	972
IFT27	-0.231877	-0.103699	-1.7604	0.0391703	0.495728	973
ACAP2	-0.23186	-0.103691	-1.76026	0.0391816	0.495728	974
TSPAN9	-0.231855	-0.103689	-1.76023	0.0391848	0.495728	975
POTEH	-0.231849	-0.103686	-1.76018	0.0391887	0.495728	976
TNKS	-0.23184	-0.103682	-1.76011	0.0391946	0.495728	977
PIK3AP1	-0.231793	-0.103661	-1.75976	0.0392246	0.495768	978
CCDC187	-0.231576	-0.103564	-1.75811	0.0393646	0.496824	979
FAM163B	-0.231559	-0.103556	-1.75798	0.0393756	0.496824	980
SHROOM2	-0.23148	-0.103521	-1.75738	0.0394263	0.497024	981
SLC35E2A	-0.231472	-0.103517	-1.75732	0.039432	0.497024	982
PTGDS	-0.231406	-0.103488	-1.75682	0.0394746	0.497126	983
ENPP3	-0.231386	-0.103479	-1.75667	0.0394874	0.497126	984
NANP	-0.231275	-0.103429	-1.75582	0.0395596	0.497126	985
WDR86	-0.231272	-0.103428	-1.7558	0.0395616	0.497126	986
BDKRB1	-0.231181	-0.103387	-1.75511	0.0396201	0.497691	987
MYH9	-0.231106	-0.103354	-1.75454	0.0396689	0.498135	988
ZNF516	-0.230976	-0.103296	-1.75356	0.0397533	0.498854	989
ZDHHC16	-0.230774	-0.103205	-1.75202	0.0398855	0.500041	990
H3-4	-0.230773	-0.103205	-1.75201	0.0398861	0.500041	991
B3GALT4	-0.230767	-0.103202	-1.75196	0.03989	0.500041	992
PLA2G4C	-0.230748	-0.103194	-1.75182	0.0399022	0.500041	993
NKD1	-0.230483	-0.103075	-1.74981	0.0400753	0.501638	994
IGIP	-0.230449	-0.10306	-1.74955	0.0400978	0.501638	995
EPB41	-0.230397	-0.103037	-1.74916	0.0401317	0.501878	996
ZFP2	-0.230378	-0.103028	-1.74901	0.0401442	0.501878	997
CDH5	-0.23032	-0.103002	-1.74857	0.0401824	0.501966	998
DCAF10	-0.23031	-0.102998	-1.7485	0.040189	0.501966	999
CADPS	-0.230267	-0.102979	-1.74817	0.040217	0.502106	1000
CDK17	-0.23021	-0.102953	-1.74774	0.0402549	0.502116	1001
IMPA2	-0.230126	-0.102915	-1.7471	0.0403101	0.502332	1002
ITLN2	-0.230095	-0.102902	-1.74686	0.0403305	0.502332	1003
BHLHA15	-0.229864	-0.102798	-1.74511	0.0404825	0.503373	1004
TNFAIP3	-0.229751	-0.102748	-1.74426	0.0405573	0.503789	1005
RPS6KA1	-0.229613	-0.102686	-1.74321	0.0406486	0.504075	1006
CDRT4	-0.229555	-0.10266	-1.74276	0.0406875	0.504387	1007
CEMIP	-0.229498	-0.102634	-1.74233	0.0407255	0.504519	1008
CLYBL	-0.229456	-0.102616	-1.74202	0.0407528	0.504688	1009
CACNA1I	-0.229123	-0.102467	-1.73949	0.0409746	0.506923	1010
CDON	-0.228988	-0.102407	-1.73846	0.0410648	0.507565	1011
GABRA6	-0.228927	-0.102379	-1.738	0.0411056	0.507565	1012
B4GALNT2	-0.22891	-0.102372	-1.73787	0.041117	0.507565	1013
CALCR	-0.228892	-0.102364	-1.73773	0.0411289	0.507565	1014
PPP1R3D	-0.22886	-0.102349	-1.73749	0.0411506	0.507565	1015
OVOL2	-0.228784	-0.102315	-1.73691	0.0412015	0.507853	1016
VAPA	-0.228613	-0.102239	-1.73561	0.0413161	0.508295	1017
SLC9A3R2	-0.228586	-0.102227	-1.73541	0.041334	0.508295	1018
GPR153	-0.228422	-0.102153	-1.73416	0.0414449	0.509318	1019
SLC13A4	-0.228375	-0.102132	-1.73381	0.0414761	0.509362	1020
SYNPO	-0.228262	-0.102082	-1.73295	0.0415525	0.509717	1021
C12orf42	-0.228248	-0.102076	-1.73284	0.0415617	0.509717	1022
FMC1-LUC7L2	-0.228231	-0.102068	-1.73271	0.0415732	0.509717	1023
HOXA4	-0.228222	-0.102064	-1.73264	0.0415797	0.509717	1024
NPAS4	-0.22818	-0.102045	-1.73233	0.0416078	0.509717	1025
GLCCI1	-0.228133	-0.102024	-1.73197	0.0416398	0.509717	1026
HIP1	-0.228124	-0.10202	-1.7319	0.0416458	0.509717	1027
DCLK2	-0.228065	-0.101994	-1.73145	0.0416857	0.509896	1028
CPEB2	-0.227784	-0.101868	-1.72932	0.0418761	0.511714	1029
THSD4	-0.22769	-0.101826	-1.72861	0.0419398	0.512322	1030
FLOT1	-0.227479	-0.101732	-1.72701	0.0420833	0.513538	1031
HSPB2	-0.227293	-0.101649	-1.72559	0.0422102	0.513751	1032
SLIT3	-0.227082	-0.101554	-1.72399	0.0423548	0.514637	1033
HIKESHI	-0.227055	-0.101542	-1.72379	0.0423731	0.514637	1034
YIPF5	-0.22698	-0.101509	-1.72322	0.0424244	0.514996	1035
CDCA3	-0.226911	-0.101478	-1.72269	0.0424724	0.51518	1036
ZCWPW2	-0.226908	-0.101476	-1.72267	0.042474	0.51518	1037
RARA	-0.226885	-0.101466	-1.7225	0.0424897	0.51518	1038
TMEM266	-0.226861	-0.101455	-1.72231	0.0425065	0.51518	1039
LAPTM5	-0.226838	-0.101445	-1.72214	0.0425225	0.51518	1040
EGR1	-0.226836	-0.101444	-1.72212	0.0425235	0.51518	1041
CTAG1B	-0.22675	-0.101406	-1.72147	0.0425829	0.515679	1042
PRDM2	-0.226736	-0.101399	-1.72136	0.0425927	0.515679	1043
MAGEC3	-0.226689	-0.101378	-1.72101	0.0426249	0.515856	1044
LGI3	-0.226674	-0.101372	-1.72089	0.0426354	0.515856	1045
FBXO5	-0.226477	-0.101284	-1.7194	0.0427712	0.516535	1046
TLCD5	-0.226461	-0.101277	-1.71928	0.0427819	0.516535	1047
TMEM184C	-0.22645	-0.101272	-1.71919	0.0427897	0.516535	1048
CBFB	-0.22637	-0.101236	-1.71859	0.0428449	0.516862	1049
KCNJ6	-0.226281	-0.101196	-1.71791	0.0429065	0.517248	1050
FABP5	-0.226201	-0.10116	-1.7173	0.042962	0.517248	1051
MB	-0.226195	-0.101158	-1.71726	0.0429661	0.517248	1052
BST1	-0.226182	-0.101152	-1.71716	0.0429752	0.517248	1053
SFI1	-0.226123	-0.101125	-1.71671	0.0430159	0.517569	1054
SLC25A40	-0.226054	-0.101094	-1.71618	0.0430641	0.51781	1055
FAM120B	-0.225961	-0.101053	-1.71548	0.0431285	0.518204	1056
AMT	-0.225942	-0.101044	-1.71533	0.0431421	0.518204	1057
CUL4B	-0.225788	-0.100975	-1.71416	0.0432494	0.51919	1058
ARSH	-0.225598	-0.100891	-1.71272	0.0433817	0.520269	1059
YIPF2	-0.225565	-0.100876	-1.71247	0.0434047	0.520363	1060
RMDN3	-0.225513	-0.100852	-1.71208	0.0434413	0.520363	1061
CD5	-0.225498	-0.100846	-1.71197	0.0434514	0.520363	1062
OR9G4	-0.225466	-0.100832	-1.71172	0.0434739	0.520363	1063
ZNF772	-0.225464	-0.100831	-1.71171	0.0434753	0.520363	1064
NODAL	-0.225448	-0.100823	-1.71158	0.0434866	0.520363	1065
PGLYRP1	-0.225445	-0.100822	-1.71157	0.0434884	0.520363	1066
SOX17	-0.225352	-0.100781	-1.71086	0.0435538	0.520807	1067
CTRC	-0.225294	-0.100754	-1.71041	0.0435948	0.521127	1068
OR8K5	-0.225185	-0.100706	-1.70959	0.0436708	0.521705	1069
POF1B	-0.225184	-0.100706	-1.70958	0.0436715	0.521705	1070
EDRF1	-0.225137	-0.100684	-1.70923	0.0437046	0.521871	1071
BSCL2	-0.225059	-0.100649	-1.70863	0.04376	0.521871	1072
LAMP2	-0.225016	-0.10063	-1.70831	0.0437896	0.521871	1073
FRMD3	-0.224912	-0.100584	-1.70752	0.0438628	0.522466	1074
ESCO1	-0.224881	-0.10057	-1.70728	0.0438852	0.522529	1075
IL12A	-0.224859	-0.10056	-1.70712	0.0439003	0.522529	1076
LCE4A	-0.224831	-0.100548	-1.7069	0.04392	0.522529	1077
EEF1A2	-0.22477	-0.10052	-1.70644	0.0439633	0.522611	1078
N4BP1	-0.224754	-0.100513	-1.70632	0.0439744	0.522611	1079
ZNF575	-0.224613	-0.10045	-1.70525	0.0440741	0.523453	1080
SUSD5	-0.224542	-0.100418	-1.7047	0.0441249	0.523661	1081
NAPEPLD	-0.224412	-0.10036	-1.70372	0.0442165	0.524472	1082
CADM2	-0.224343	-0.100329	-1.70319	0.044266	0.524552	1083
IL1RL2	-0.22406	-0.100202	-1.70104	0.0444674	0.526431	1084
ZNF223	-0.223868	-0.100117	-1.69959	0.0446038	0.527582	1085
PHF14	-0.223847	-0.100107	-1.69943	0.0446192	0.527582	1086
TC2N	-0.223494	-0.0999494	-1.69675	0.0448722	0.529718	1087
C1QTNF7	-0.223482	-0.099944	-1.69666	0.0448809	0.529718	1088
NDRG3	-0.223466	-0.0999371	-1.69654	0.044892	0.529718	1089
HORMAD1	-0.22345	-0.09993	-1.69642	0.0449033	0.529718	1090
SMYD3	-0.223208	-0.0998218	-1.69458	0.0450774	0.531091	1091
SNRPB2	-0.223185	-0.0998115	-1.69441	0.0450941	0.531117	1092
ZDHHC7	-0.223077	-0.0997629	-1.69358	0.0451724	0.5317	1093
MSRB2	-0.22292	-0.0996928	-1.69239	0.0452857	0.53248	1094
ETV3	-0.222887	-0.0996781	-1.69214	0.0453095	0.53248	1095
TOP1MT	-0.222885	-0.0996771	-1.69213	0.045311	0.53248	1096
IGFN1	-0.222847	-0.0996602	-1.69184	0.0453384	0.532632	1097
CHCHD10	-0.222632	-0.099564	-1.69021	0.0454943	0.533709	1098
RCOR2	-0.222621	-0.099559	-1.69012	0.0455025	0.533709	1099
LMNA	-0.222573	-0.0995375	-1.68975	0.0455374	0.533875	1100
CHP1	-0.222551	-0.0995278	-1.68959	0.0455531	0.533875	1101
OBSL1	-0.22253	-0.0995186	-1.68943	0.0455681	0.533875	1102
SULT4A1	-0.222521	-0.0995146	-1.68937	0.0455747	0.533875	1103
RALGPS2	-0.222408	-0.0994638	-1.6885	0.0456573	0.534315	1104
XIRP2	-0.22239	-0.0994558	-1.68837	0.0456703	0.534315	1105
CCDC102B	-0.222292	-0.0994119	-1.68762	0.0457418	0.534536	1106
DNAH12	-0.222263	-0.0993988	-1.6874	0.0457632	0.534536	1107
CFAP161	-0.222244	-0.0993908	-1.68726	0.0457763	0.534536	1108
ZNF829	-0.222215	-0.0993777	-1.68704	0.0457977	0.534589	1109
TRIB3	-0.222166	-0.0993555	-1.68666	0.0458339	0.5347	1110
TEX33	-0.22214	-0.0993442	-1.68647	0.0458523	0.534745	1111
KRTAP23-1	-0.222062	-0.099309	-1.68588	0.0459099	0.535137	1112
STK11IP	-0.222049	-0.0993033	-1.68578	0.0459191	0.535137	1113
ITGB4	-0.222032	-0.0992959	-1.68565	0.0459313	0.535137	1114
TRPV6	-0.221975	-0.0992703	-1.68522	0.0459731	0.535137	1115
GPR158	-0.2219	-0.0992369	-1.68465	0.0460278	0.535323	1116
OR2Y1	-0.221654	-0.0991269	-1.68278	0.0462084	0.536499	1117
GSAP	-0.221637	-0.0991191	-1.68265	0.0462213	0.536499	1118
ANAPC16	-0.221593	-0.0990993	-1.68232	0.0462538	0.536518	1119
GCNT1	-0.221578	-0.0990928	-1.68221	0.0462645	0.536518	1120
GALNT13	-0.221575	-0.0990915	-1.68218	0.0462666	0.536518	1121
KRT38	-0.221541	-0.0990761	-1.68192	0.046292	0.536644	1122
TFF2	-0.221512	-0.0990633	-1.68171	0.046313	0.536717	1123
STAT3	-0.221436	-0.0990291	-1.68112	0.0463694	0.5368	1124
PNOC	-0.221431	-0.099027	-1.68109	0.0463729	0.5368	1125
KCNH2	-0.22128	-0.0989593	-1.67994	0.0464845	0.537576	1126
CLEC10A	-0.221272	-0.0989556	-1.67988	0.0464906	0.537576	1127
LMO4	-0.221254	-0.0989476	-1.67974	0.0465039	0.537576	1128
ETFB	-0.221211	-0.0989286	-1.67942	0.0465353	0.537718	1129
FAM228B	-0.221161	-0.0989062	-1.67904	0.0465723	0.53774	1130
MANBAL	-0.221155	-0.0989037	-1.679	0.0465765	0.53774	1131
AKAP5	-0.221122	-0.0988888	-1.67874	0.0466012	0.537856	1132
TBC1D4	-0.221086	-0.0988725	-1.67847	0.0466281	0.537999	1133
LRRC29	-0.221018	-0.0988422	-1.67795	0.0466782	0.538408	1134
TMEM109	-0.220966	-0.0988189	-1.67756	0.046717	0.538455	1135
CERS6	-0.220922	-0.0987995	-1.67723	0.0467492	0.538455	1136
PAFAH2	-0.220905	-0.0987917	-1.67709	0.0467621	0.538455	1137
RALBP1	-0.220901	-0.0987901	-1.67707	0.0467647	0.538455	1138
IGLON5	-0.220894	-0.0987869	-1.67701	0.04677	0.538455	1139
GEN1	-0.22087	-0.0987762	-1.67683	0.0467878	0.538491	1140
ODF3B	-0.220681	-0.0986915	-1.67539	0.0469285	0.539583	1141
SLC25A35	-0.220537	-0.0986273	-1.6743	0.0470355	0.540329	1142
HAS1	-0.220516	-0.0986177	-1.67414	0.0470515	0.540343	1143
ARF1	-0.220442	-0.0985846	-1.67358	0.0471067	0.540454	1144
PAFAH1B3	-0.220404	-0.0985676	-1.67329	0.0471351	0.540454	1145
RNF128	-0.220374	-0.098554	-1.67306	0.0471578	0.540454	1146
SRI	-0.220343	-0.0985402	-1.67283	0.0471809	0.540454	1147
MYBL1	-0.220307	-0.0985244	-1.67256	0.0472074	0.540454	1148
DNAJC24	-0.220268	-0.098507	-1.67226	0.0472363	0.540454	1149
TMEM139	-0.220264	-0.0985052	-1.67223	0.0472394	0.540454	1150
FOXN4	-0.220248	-0.0984977	-1.6721	0.047252	0.540454	1151
TMEM178B	-0.22021	-0.0984807	-1.67181	0.0472804	0.540612	1152
MAGEB3	-0.220061	-0.0984144	-1.67069	0.0473916	0.540998	1153
VPREB1	-0.21997	-0.0983735	-1.66999	0.0474602	0.541323	1154
ARHGAP26	-0.219888	-0.0983367	-1.66937	0.0475221	0.541327	1155
TARM1	-0.21986	-0.0983244	-1.66916	0.0475427	0.541327	1156
EID3	-0.219859	-0.0983238	-1.66915	0.0475438	0.541327	1157
MAGEB18	-0.219842	-0.0983162	-1.66902	0.0475565	0.541327	1158
ACHE	-0.219832	-0.098312	-1.66895	0.0475635	0.541327	1159
DUSP13	-0.219792	-0.098294	-1.66865	0.0475938	0.541505	1160
DCAF4L1	-0.219713	-0.0982589	-1.66805	0.047653	0.541844	1161
PPP2R3A	-0.219675	-0.0982414	-1.66775	0.0476824	0.541975	1162
PRR32	-0.219659	-0.0982345	-1.66764	0.047694	0.541975	1163
FRMD6	-0.219608	-0.0982117	-1.66725	0.0477326	0.542026	1164
CDK5RAP3	-0.219462	-0.0981464	-1.66614	0.0478428	0.542596	1165
KLHL40	-0.21945	-0.098141	-1.66605	0.0478519	0.542596	1166
COMMD4	-0.219401	-0.0981193	-1.66568	0.0478886	0.542613	1167
PCDHA10	-0.219361	-0.0981011	-1.66537	0.0479194	0.542613	1168
FOXRED2	-0.219359	-0.0981005	-1.66536	0.0479204	0.542613	1169
C1GALT1	-0.219279	-0.0980644	-1.66475	0.0479815	0.542613	1170
C2CD3	-0.219249	-0.0980513	-1.66452	0.0480038	0.542613	1171
FANCL	-0.219144	-0.098004	-1.66372	0.048084	0.542613	1172
ARAP3	-0.219097	-0.097983	-1.66337	0.0481196	0.542613	1173
WASF2	-0.219079	-0.0979752	-1.66323	0.0481328	0.542613	1174
TUB	-0.218978	-0.0979299	-1.66246	0.0482098	0.542613	1175
CLEC3B	-0.218975	-0.0979285	-1.66244	0.0482123	0.542613	1176
VPS29	-0.218955	-0.0979195	-1.66229	0.0482276	0.542613	1177
ERCC8	-0.218944	-0.0979146	-1.6622	0.0482358	0.542613	1178
CLPTM1	-0.218941	-0.0979132	-1.66218	0.0482382	0.542613	1179
CENPF	-0.218938	-0.097912	-1.66216	0.0482403	0.542613	1180
ULK3	-0.218922	-0.097905	-1.66204	0.0482522	0.542613	1181
SYNE4	-0.218918	-0.0979033	-1.66201	0.0482552	0.542613	1182
SPRR4	-0.218904	-0.0978969	-1.6619	0.048266	0.542613	1183
TRIM47	-0.218839	-0.0978676	-1.66141	0.0483158	0.542676	1184
EEF1AKMT2	-0.218763	-0.0978338	-1.66083	0.0483734	0.542935	1185
CHAT	-0.218735	-0.0978213	-1.66062	0.0483948	0.542935	1186
RIMBP2	-0.218714	-0.0978121	-1.66046	0.0484106	0.542935	1187
MTCP1	-0.218697	-0.0978044	-1.66033	0.0484236	0.542935	1188
OCEL1	-0.21866	-0.0977879	-1.66005	0.0484519	0.542935	1189
TRIM9	-0.218642	-0.0977795	-1.65991	0.0484662	0.542935	1190
FAM160B1	-0.218638	-0.0977777	-1.65988	0.0484693	0.542935	1191
KLK11	-0.218627	-0.0977729	-1.6598	0.0484774	0.542935	1192
SPRY1	-0.218449	-0.0976932	-1.65845	0.0486138	0.544151	1193
OR4S1	-0.218435	-0.0976869	-1.65834	0.0486245	0.544151	1194
MAPK8IP1	-0.218293	-0.0976236	-1.65727	0.0487329	0.545033	1195
NSG1	-0.218248	-0.0976035	-1.65692	0.0487674	0.545253	1196
RAP1GAP2	-0.218196	-0.0975802	-1.65653	0.0488075	0.545285	1197
RRAS	-0.218178	-0.0975719	-1.65639	0.0488217	0.545285	1198
ERN2	-0.218151	-0.0975603	-1.65619	0.0488417	0.545285	1199
KLRG2	-0.218127	-0.0975495	-1.65601	0.0488603	0.545285	1200
CAPS2	-0.218122	-0.0975473	-1.65597	0.0488641	0.545285	1201
ZG16	-0.21809	-0.0975329	-1.65573	0.0488887	0.545285	1202
TMEM60	-0.217998	-0.0974918	-1.65503	0.0489595	0.545743	1203
LRRC7	-0.217976	-0.097482	-1.65486	0.0489763	0.545766	1204
PCDHGC4	-0.217879	-0.0974384	-1.65412	0.0490516	0.546274	1205
CHSY1	-0.217819	-0.0974118	-1.65367	0.0490974	0.546502	1206
RAD9B	-0.217739	-0.097376	-1.65306	0.0491592	0.546682	1207
TMEM9B	-0.217701	-0.0973587	-1.65277	0.0491891	0.546682	1208
SLC10A3	-0.217637	-0.0973303	-1.65229	0.0492381	0.546682	1209
DYRK1A	-0.217626	-0.0973252	-1.6522	0.049247	0.546682	1210
SLC6A2	-0.21762	-0.0973225	-1.65215	0.0492517	0.546682	1211
NBEAL2	-0.217618	-0.0973216	-1.65214	0.0492532	0.546682	1212
H1-0	-0.217601	-0.097314	-1.65201	0.0492664	0.546682	1213
TFPT	-0.217571	-0.0973007	-1.65178	0.0492895	0.546773	1214
COL20A1	-0.21747	-0.0972556	-1.65102	0.0493676	0.547474	1215
FAM3C	-0.217315	-0.097186	-1.64984	0.0494882	0.548152	1216
SCOC	-0.217257	-0.0971603	-1.6494	0.0495328	0.548316	1217
MAG	-0.217229	-0.0971476	-1.64918	0.0495549	0.548396	1218
ME3	-0.217203	-0.0971363	-1.64899	0.0495747	0.54845	1219
CCN4	-0.217136	-0.0971062	-1.64848	0.049627	0.548607	1220
GGT6	-0.217111	-0.0970949	-1.64829	0.0496466	0.548607	1221
ITPR3	-0.217054	-0.0970694	-1.64786	0.049691	0.548912	1222
SCMH1	-0.217031	-0.0970592	-1.64768	0.0497089	0.548945	1223
TRIM11	-0.217009	-0.0970493	-1.64752	0.0497261	0.54897	1224
PRR14L	-0.216963	-0.0970288	-1.64717	0.0497619	0.549055	1225
WNT5A	-0.216924	-0.0970112	-1.64687	0.0497926	0.549055	1226
OR10G4	-0.216923	-0.0970107	-1.64686	0.0497934	0.549055	1227
SLC8A1	-0.216865	-0.096985	-1.64642	0.0498382	0.549082	1228
OR52K1	-0.216862	-0.0969837	-1.6464	0.0498405	0.549082	1229
TPD52L2	-0.216862	-0.0969836	-1.6464	0.0498406	0.549082	1230
DLX4	-0.216715	-0.0969179	-1.64528	0.0499555	0.550004	1231
DPEP1	-0.216591	-0.0968624	-1.64434	0.0500528	0.55076	1232
BORCS8	-0.216478	-0.096812	-1.64349	0.0501412	0.55126	1233
MAPK4	-0.216473	-0.0968095	-1.64344	0.0501455	0.55126	1234
H2AW	-0.216361	-0.0967597	-1.6426	0.0502329	0.551917	1235
IFNA16	-0.216305	-0.0967345	-1.64217	0.0502773	0.552241	1236
B3GNT9	-0.216136	-0.0966589	-1.64089	0.0504103	0.552828	1237
NEU2	-0.215973	-0.0965859	-1.63965	0.0505391	0.553653	1238
AGTRAP	-0.215921	-0.0965629	-1.63926	0.0505798	0.553911	1239
UPK3A	-0.215874	-0.0965419	-1.6389	0.0506169	0.553995	1240
G6PC2	-0.215823	-0.0965189	-1.63851	0.0506576	0.554177	1241
PJA1	-0.215643	-0.0964387	-1.63715	0.0507997	0.554689	1242
ARV1	-0.21561	-0.0964238	-1.6369	0.050826	0.554689	1243
SNX14	-0.215603	-0.0964206	-1.63684	0.0508317	0.554689	1244
TMEM45B	-0.21539	-0.0963254	-1.63523	0.0510009	0.556119	1245
SPAM1	-0.21537	-0.0963164	-1.63507	0.0510168	0.556119	1246
PAX5	-0.215184	-0.0962332	-1.63366	0.051165	0.557335	1247
STX2	-0.215099	-0.0961952	-1.63302	0.0512327	0.557478	1248
TADA3	-0.215055	-0.0961756	-1.63268	0.0512678	0.557478	1249
KRTAP6-1	-0.215054	-0.096175	-1.63267	0.0512689	0.557478	1250
FABP6	-0.215008	-0.0961544	-1.63232	0.0513057	0.557548	1251
CITED4	-0.214943	-0.0961257	-1.63184	0.0513571	0.557942	1252
KIAA1324L	-0.21492	-0.0961152	-1.63166	0.0513757	0.55798	1253
NAV1	-0.214886	-0.0960997	-1.6314	0.0514035	0.558117	1254
NLRP12	-0.214813	-0.0960675	-1.63085	0.0514612	0.558379	1255
ACTR3B	-0.214799	-0.0960611	-1.63074	0.0514726	0.558379	1256
WDR83OS	-0.214797	-0.0960603	-1.63073	0.051474	0.558379	1257
RNF138	-0.214724	-0.0960275	-1.63017	0.051533	0.558394	1258
EOLA2	-0.214696	-0.0960149	-1.62996	0.0515555	0.558394	1259
ZCCHC7	-0.214611	-0.0959769	-1.62931	0.0516237	0.558394	1260
COMT	-0.214503	-0.0959287	-1.62849	0.0517103	0.558537	1261
KXD1	-0.214453	-0.0959063	-1.62811	0.0517506	0.558537	1262
KIF26A	-0.214389	-0.0958775	-1.62762	0.0518024	0.558537	1263
CADM4	-0.214375	-0.0958712	-1.62752	0.0518137	0.558537	1264
MMP10	-0.214366	-0.0958672	-1.62745	0.051821	0.558537	1265
RASSF10	-0.214346	-0.0958585	-1.6273	0.0518367	0.558537	1266
FAM220A	-0.214268	-0.0958237	-1.62671	0.0518994	0.558716	1267
TLK2	-0.214222	-0.0958028	-1.62636	0.0519371	0.558716	1268
CBFA2T3	-0.214172	-0.0957805	-1.62598	0.0519775	0.558716	1269
SEMA6C	-0.214167	-0.0957784	-1.62594	0.0519811	0.558716	1270
OR4D6	-0.214161	-0.0957757	-1.62589	0.0519861	0.558716	1271
OR2T4	-0.2141	-0.0957484	-1.62543	0.0520353	0.558716	1272
ERICH6B	-0.214045	-0.095724	-1.62502	0.0520795	0.559027	1273
IFT81	-0.21394	-0.0956768	-1.62422	0.0521649	0.559551	1274
LAYN	-0.213868	-0.0956447	-1.62367	0.0522231	0.559589	1275
RNF224	-0.213841	-0.0956326	-1.62347	0.052245	0.559592	1276
GPR45	-0.21383	-0.0956278	-1.62338	0.0522537	0.559592	1277
YPEL4	-0.213718	-0.0955777	-1.62253	0.0523445	0.560402	1278
MTHFD1L	-0.21367	-0.095556	-1.62217	0.0523839	0.56066	1279
BRSK1	-0.2136	-0.0955247	-1.62163	0.052441	0.560992	1280
FASN	-0.213477	-0.09547	-1.6207	0.0525405	0.561846	1281
DAB1	-0.213435	-0.095451	-1.62038	0.0525751	0.562053	1282
AMOT	-0.213346	-0.0954111	-1.6197	0.0526479	0.562504	1283
RASGRP1	-0.213324	-0.0954016	-1.61954	0.0526652	0.562526	1284
ARFIP1	-0.213176	-0.095335	-1.61841	0.0527867	0.562809	1285
DYRK1B	-0.213154	-0.0953253	-1.61825	0.0528046	0.562809	1286
MAN2B1	-0.213095	-0.095299	-1.6178	0.0528527	0.562809	1287
MYH14	-0.213065	-0.0952857	-1.61758	0.0528769	0.562809	1288
KDM5A	-0.213064	-0.0952851	-1.61757	0.0528781	0.562809	1289
KIFC2	-0.213046	-0.095277	-1.61743	0.0528928	0.562809	1290
C16orf91	-0.213012	-0.0952621	-1.61717	0.0529203	0.562809	1291
PRM2	-0.213007	-0.0952597	-1.61713	0.0529246	0.562809	1292
CYP2C19	-0.212952	-0.0952351	-1.61672	0.0529696	0.562809	1293
CAMKK2	-0.212871	-0.0951986	-1.6161	0.0530366	0.562809	1294
NOTO	-0.212821	-0.0951764	-1.61572	0.0530773	0.562809	1295
SEC16B	-0.212815	-0.0951738	-1.61568	0.0530821	0.562809	1296
LY6K	-0.212792	-0.0951635	-1.6155	0.053101	0.562809	1297
DRC1	-0.212755	-0.0951469	-1.61522	0.0531315	0.562809	1298
FTSJ1	-0.212717	-0.0951299	-1.61493	0.0531627	0.562809	1299
LCE2C	-0.212703	-0.0951235	-1.61482	0.0531745	0.562809	1300
C19orf33	-0.212675	-0.0951113	-1.61461	0.0531971	0.562809	1301
RAPGEF3	-0.212653	-0.0951013	-1.61445	0.0532153	0.562809	1302
SBK1	-0.212567	-0.0950627	-1.61379	0.0532864	0.563279	1303
CIB4	-0.212522	-0.0950425	-1.61345	0.0533236	0.56351	1304
SERF2	-0.212486	-0.0950266	-1.61318	0.0533529	0.563535	1305
ASCL2	-0.212419	-0.0949967	-1.61267	0.0534081	0.563756	1306
CCT8L2	-0.21235	-0.0949658	-1.61215	0.0534652	0.564196	1307
HLX	-0.212277	-0.0949333	-1.61159	0.0535252	0.564244	1308
MSS51	-0.212275	-0.0949323	-1.61158	0.053527	0.564244	1309
PRKCA	-0.212241	-0.0949169	-1.61132	0.0535555	0.564244	1310
SSTR5	-0.212233	-0.0949136	-1.61126	0.0535616	0.564244	1311
CMTM4	-0.212116	-0.0948611	-1.61037	0.0536588	0.564461	1312
TCEAL1	-0.21208	-0.0948449	-1.61009	0.0536888	0.564461	1313
AP2B1	-0.212031	-0.0948229	-1.60972	0.0537295	0.564654	1314
C5orf15	-0.212019	-0.094818	-1.60964	0.0537386	0.564654	1315
HAND1	-0.211953	-0.0947883	-1.60913	0.0537937	0.564657	1316
MZT2A	-0.211952	-0.0947879	-1.60912	0.0537945	0.564657	1317
MYH1	-0.211868	-0.0947504	-1.60849	0.0538641	0.565006	1318
DPP4	-0.211838	-0.094737	-1.60826	0.053889	0.565106	1319
ARL8A	-0.211787	-0.0947142	-1.60787	0.0539314	0.565375	1320
DEFB106A	-0.211771	-0.0947067	-1.60775	0.0539454	0.565375	1321
C16orf74	-0.211734	-0.0946905	-1.60747	0.0539754	0.565402	1322
GPR142	-0.211722	-0.0946852	-1.60738	0.0539853	0.565402	1323
ZNF746	-0.211691	-0.0946712	-1.60714	0.0540113	0.565402	1324
HOMEZ	-0.211669	-0.0946612	-1.60698	0.0540299	0.565402	1325
ADAM17	-0.21166	-0.0946573	-1.60691	0.0540373	0.565402	1326
LUZP2	-0.211599	-0.0946299	-1.60644	0.0540882	0.565402	1327
GTDC1	-0.211573	-0.0946182	-1.60624	0.0541101	0.565402	1328
ENTPD3	-0.211538	-0.0946028	-1.60598	0.0541388	0.565402	1329
TMEM244	-0.211528	-0.0945981	-1.6059	0.0541476	0.565402	1330
FAM118B	-0.211484	-0.0945787	-1.60557	0.0541837	0.565458	1331
FOXA2	-0.211452	-0.0945644	-1.60533	0.0542105	0.565577	1332
SCML2	-0.211373	-0.0945287	-1.60473	0.0542771	0.565895	1333
APOA1	-0.211367	-0.0945261	-1.60468	0.0542819	0.565895	1334
HPD	-0.211344	-0.0945159	-1.60451	0.054301	0.565895	1335
PPM1N	-0.211342	-0.0945152	-1.6045	0.0543024	0.565895	1336
DDX31	-0.211291	-0.0944922	-1.60411	0.0543453	0.565969	1337
EPHB4	-0.211236	-0.0944676	-1.60369	0.0543915	0.565969	1338
F2RL2	-0.211224	-0.0944621	-1.60359	0.0544018	0.565969	1339
HAS2	-0.21118	-0.0944427	-1.60326	0.0544381	0.566027	1340
FKBP5	-0.211117	-0.0944146	-1.60279	0.0544907	0.566414	1341
UTY	-0.211069	-0.094393	-1.60242	0.0545312	0.566675	1342
ETS1	-0.210994	-0.0943593	-1.60185	0.0545945	0.567135	1343
TRIM32	-0.21098	-0.094353	-1.60174	0.0546062	0.567135	1344
MPDZ	-0.21088	-0.0943083	-1.60098	0.0546902	0.567327	1345
ZNF821	-0.210866	-0.0943022	-1.60088	0.0547018	0.567327	1346
CHADL	-0.210819	-0.0942811	-1.60052	0.0547414	0.567577	1347
FAM168B	-0.210795	-0.0942704	-1.60034	0.0547616	0.567627	1348
PRSS53	-0.210749	-0.0942496	-1.59999	0.0548006	0.567872	1349
SIRPG	-0.210698	-0.0942269	-1.5996	0.0548435	0.568123	1350
CLSTN1	-0.210514	-0.0941448	-1.59821	0.0549983	0.568688	1351
USP17L4	-0.210499	-0.0941379	-1.59809	0.0550113	0.568688	1352
ACOT13	-0.21049	-0.0941342	-1.59803	0.0550184	0.568688	1353
GMPR2	-0.210456	-0.094119	-1.59777	0.0550471	0.568825	1354
PDE10A	-0.2103	-0.0940489	-1.59658	0.0551797	0.569875	1355
MAMDC4	-0.210234	-0.0940193	-1.59608	0.0552357	0.570269	1356
LTC4S	-0.210181	-0.0939957	-1.59568	0.0552805	0.570269	1357
C6orf226	-0.210176	-0.0939936	-1.59564	0.0552844	0.570269	1358
NMNAT3	-0.210156	-0.0939845	-1.59549	0.0553017	0.570269	1359
ERMARD	-0.210128	-0.0939721	-1.59528	0.0553253	0.570269	1360
RAPGEF1	-0.2101	-0.0939597	-1.59507	0.0553487	0.570269	1361
NUP98	-0.21009	-0.0939552	-1.59499	0.0553572	0.570269	1362
L1CAM	-0.210068	-0.0939455	-1.59482	0.0553757	0.5703	1363
HOXA3	-0.209968	-0.0939005	-1.59406	0.0554613	0.570828	1364
CTDSP2	-0.209935	-0.0938859	-1.59381	0.055489	0.570828	1365
TTC16	-0.209857	-0.0938509	-1.59322	0.0555555	0.571194	1366
APBA2	-0.209778	-0.0938155	-1.59262	0.055623	0.571433	1367
NPAS1	-0.209775	-0.0938142	-1.5926	0.0556254	0.571433	1368
GHR	-0.209737	-0.0937971	-1.59231	0.0556581	0.571609	1369
TGIF2LY	-0.209631	-0.0937498	-1.5915	0.0557482	0.571635	1370
SMYD5	-0.209617	-0.0937437	-1.5914	0.0557599	0.571635	1371
TMEM81	-0.20959	-0.0937315	-1.59119	0.0557832	0.571635	1372
ARID3C	-0.209557	-0.0937168	-1.59094	0.0558113	0.571635	1373
CLEC4F	-0.209335	-0.0936174	-1.58925	0.0560015	0.573058	1374
CCDC91	-0.209221	-0.0935665	-1.58839	0.056099	0.573472	1375
PEAK1	-0.209215	-0.0935638	-1.58834	0.0561042	0.573472	1376
GPX4	-0.209092	-0.0935087	-1.58741	0.0562099	0.573589	1377
ZNF736	-0.20908	-0.0935032	-1.58732	0.0562205	0.573589	1378
TGIF2LX	-0.209018	-0.0934755	-1.58685	0.0562738	0.573589	1379
OR1J4	-0.209017	-0.0934751	-1.58684	0.0562745	0.573589	1380
RTL1	-0.209015	-0.0934744	-1.58683	0.0562759	0.573589	1381
CCDC150	-0.208997	-0.0934664	-1.58669	0.0562913	0.573589	1382
CCDC146	-0.208957	-0.0934486	-1.58639	0.0563255	0.573589	1383
SAMD9	-0.208932	-0.0934374	-1.5862	0.056347	0.573589	1384
AGPAT5	-0.208916	-0.09343	-1.58607	0.0563613	0.573589	1385
PPP2R2C	-0.208906	-0.0934257	-1.586	0.0563695	0.573589	1386
INPP4B	-0.208904	-0.0934247	-1.58598	0.0563715	0.573589	1387
TTC7A	-0.208807	-0.0933815	-1.58525	0.0564547	0.573589	1388
PAGE1	-0.208797	-0.0933768	-1.58517	0.0564638	0.573589	1389
KRTAP20-1	-0.208759	-0.09336	-1.58489	0.0564962	0.573589	1390
SERPINB2	-0.208756	-0.0933583	-1.58486	0.0564994	0.573589	1391
NDFIP2	-0.208735	-0.0933493	-1.5847	0.0565168	0.573589	1392
TBC1D10A	-0.208707	-0.0933366	-1.58449	0.0565413	0.573589	1393
ACP5	-0.208674	-0.0933218	-1.58424	0.0565698	0.573589	1394
TIGD4	-0.208659	-0.093315	-1.58412	0.0565831	0.573589	1395
PAG1	-0.208541	-0.0932621	-1.58322	0.0566852	0.573839	1396
LINGO4	-0.208522	-0.0932537	-1.58308	0.0567014	0.573841	1397
MGST3	-0.208496	-0.0932423	-1.58289	0.0567235	0.573906	1398
SEMA5B	-0.208265	-0.0931391	-1.58114	0.0569236	0.57495	1399
LZTS3	-0.208243	-0.093129	-1.58096	0.0569431	0.57495	1400
MIP	-0.208179	-0.0931005	-1.58048	0.0569984	0.57495	1401
MYH8	-0.208128	-0.0930775	-1.58009	0.0570431	0.575086	1402
MLH1	-0.208089	-0.0930604	-1.5798	0.0570763	0.575263	1403
RNF135	-0.207998	-0.0930196	-1.57911	0.0571557	0.57559	1404
KCNMB3	-0.207958	-0.0930017	-1.5788	0.0571906	0.575644	1405
GPR37L1	-0.207956	-0.0930009	-1.57879	0.0571923	0.575644	1406
IL1B	-0.207817	-0.0929388	-1.57773	0.0573133	0.576544	1407
CLTB	-0.2078	-0.0929309	-1.5776	0.0573287	0.576544	1408
TNRC6B	-0.20757	-0.0928282	-1.57586	0.0575294	0.577182	1409
C19orf54	-0.207558	-0.0928226	-1.57576	0.0575402	0.577182	1410
COG6	-0.207548	-0.0928182	-1.57569	0.0575489	0.577182	1411
OR1M1	-0.207374	-0.0927406	-1.57437	0.0577009	0.578234	1412
SHH	-0.207268	-0.092693	-1.57356	0.0577944	0.578718	1413
INSM2	-0.207202	-0.0926637	-1.57307	0.0578519	0.578718	1414
GADD45B	-0.207159	-0.0926443	-1.57274	0.05789	0.578718	1415
RGL4	-0.207141	-0.0926364	-1.5726	0.0579056	0.578718	1416
ARSD	-0.207106	-0.0926208	-1.57234	0.0579362	0.578718	1417
CPLX2	-0.2071	-0.0926181	-1.57229	0.0579416	0.578718	1418
SCN2A	-0.207082	-0.0926098	-1.57215	0.0579578	0.578718	1419
KRTAP19-5	-0.207079	-0.0926085	-1.57213	0.0579604	0.578718	1420
RNF38	-0.207073	-0.0926058	-1.57208	0.0579657	0.578718	1421
MAGED1	-0.207069	-0.092604	-1.57205	0.0579692	0.578718	1422
FRMPD2	-0.207013	-0.0925789	-1.57162	0.0580188	0.578927	1423
ZNF593	-0.206974	-0.0925614	-1.57133	0.0580531	0.579084	1424
AP5B1	-0.206802	-0.0924846	-1.57002	0.0582047	0.579813	1425
MBD3L5	-0.206776	-0.092473	-1.56983	0.0582276	0.579813	1426
MAP3K13	-0.206762	-0.0924666	-1.56972	0.0582402	0.579813	1427
PLS3	-0.206758	-0.0924648	-1.56969	0.0582437	0.579813	1428
GLRA2	-0.206756	-0.0924642	-1.56968	0.0582449	0.579813	1429
MAP7	-0.206748	-0.0924606	-1.56962	0.0582522	0.579813	1430
TST	-0.206634	-0.0924096	-1.56875	0.0583528	0.580501	1431
TAFA4	-0.206578	-0.0923844	-1.56832	0.0584028	0.580565	1432
OS9	-0.206565	-0.0923785	-1.56822	0.0584145	0.580565	1433
NUGGC	-0.206545	-0.0923699	-1.56808	0.0584316	0.580565	1434
PGR	-0.206538	-0.0923666	-1.56802	0.0584381	0.580565	1435
GYPE	-0.206452	-0.092328	-1.56737	0.0585146	0.580726	1436
PDAP1	-0.206432	-0.0923191	-1.56722	0.0585322	0.580726	1437
FUT5	-0.206257	-0.0922409	-1.56589	0.0586875	0.581439	1438
BAZ1A	-0.206218	-0.0922236	-1.56559	0.0587219	0.581439	1439
SOX12	-0.206213	-0.0922212	-1.56555	0.0587266	0.581439	1440
MGAT2	-0.20618	-0.0922067	-1.56531	0.0587555	0.581439	1441
ACAA2	-0.206169	-0.0922014	-1.56522	0.0587661	0.581439	1442
PCSK1	-0.20614	-0.0921887	-1.565	0.0587913	0.581439	1443
KRTAP10-11	-0.205898	-0.0920804	-1.56316	0.0590071	0.582953	1444
PDCD5	-0.205894	-0.0920785	-1.56313	0.059011	0.582953	1445
CRYBB1	-0.205863	-0.0920649	-1.5629	0.0590382	0.583065	1446
ERCC5	-0.205706	-0.0919946	-1.56171	0.0591787	0.583206	1447
LPAR5	-0.205678	-0.0919818	-1.56149	0.0592042	0.583206	1448
MRM1	-0.205666	-0.0919765	-1.5614	0.0592148	0.583206	1449
NID2	-0.205648	-0.0919686	-1.56127	0.0592306	0.583206	1450
FAM133B	-0.205645	-0.0919674	-1.56124	0.0592331	0.583206	1451
GK5	-0.205642	-0.0919657	-1.56122	0.0592365	0.583206	1452
NBEA	-0.205613	-0.0919531	-1.561	0.0592617	0.583206	1453
PRKCG	-0.205591	-0.0919432	-1.56083	0.0592815	0.583206	1454
PCNX4	-0.205582	-0.0919389	-1.56076	0.05929	0.583206	1455
SPAG4	-0.205539	-0.09192	-1.56044	0.0593281	0.583424	1456
NCF1	-0.205464	-0.0918862	-1.55987	0.0593958	0.583583	1457
TCERG1L	-0.205445	-0.0918777	-1.55972	0.0594129	0.583583	1458
NCR1	-0.205423	-0.0918681	-1.55956	0.0594321	0.583583	1459
CLDN23	-0.205397	-0.0918563	-1.55936	0.0594557	0.583583	1460
SLC8A2	-0.20538	-0.0918487	-1.55923	0.059471	0.583583	1461
FNDC11	-0.205328	-0.0918254	-1.55883	0.0595178	0.583731	1462
PCDHA12	-0.205219	-0.0917767	-1.55801	0.0596158	0.584226	1463
ZNF692	-0.205162	-0.0917511	-1.55757	0.0596672	0.584574	1464
SREK1IP1	-0.205009	-0.0916828	-1.55641	0.0598048	0.585299	1465
HMGN3	-0.204964	-0.0916628	-1.55607	0.0598452	0.58548	1466
H3C10	-0.204928	-0.0916464	-1.5558	0.0598783	0.58548	1467
CCR2	-0.204918	-0.0916422	-1.55572	0.059887	0.58548	1468
ENPEP	-0.20489	-0.0916294	-1.55551	0.0599128	0.585577	1469
IPMK	-0.204822	-0.0915994	-1.555	0.0599734	0.585929	1470
MYOZ1	-0.204762	-0.0915725	-1.55454	0.0600278	0.586235	1471
DKK1	-0.204639	-0.0915174	-1.55361	0.0601392	0.586797	1472
ENG	-0.20463	-0.0915132	-1.55353	0.0601478	0.586797	1473
GDF7	-0.204628	-0.0915125	-1.55352	0.0601491	0.586797	1474
ZIC5	-0.204607	-0.0915029	-1.55336	0.0601686	0.586832	1475
OST4	-0.204572	-0.0914873	-1.55309	0.0602004	0.586836	1476
GPD2	-0.204551	-0.0914779	-1.55293	0.0602194	0.586861	1477
ANTXR2	-0.204444	-0.0914301	-1.55212	0.0603163	0.587494	1478
RSBN1	-0.204353	-0.0913896	-1.55144	0.0603986	0.587719	1479
NPHP4	-0.204348	-0.0913873	-1.5514	0.0604033	0.587719	1480
BARX2	-0.20427	-0.0913521	-1.5508	0.0604748	0.588148	1481
EPS8	-0.20421	-0.0913254	-1.55035	0.0605292	0.58836	1482
CARTPT	-0.204183	-0.0913134	-1.55014	0.0605538	0.58836	1483
CCDC92	-0.204172	-0.0913086	-1.55006	0.0605634	0.58836	1484
HDAC9	-0.204152	-0.0912997	-1.54991	0.0605815	0.58836	1485
ZNF71	-0.204118	-0.0912843	-1.54965	0.060613	0.58836	1486
NRL	-0.204074	-0.0912648	-1.54932	0.0606527	0.58859	1487
C6orf62	-0.204018	-0.0912396	-1.54889	0.0607041	0.588797	1488
GPR160	-0.20397	-0.0912183	-1.54853	0.0607476	0.588891	1489
C6	-0.20392	-0.0911958	-1.54815	0.0607937	0.588909	1490
IQCE	-0.203858	-0.0911681	-1.54768	0.0608502	0.588934	1491
CDH8	-0.20384	-0.09116	-1.54754	0.0608668	0.588934	1492
UBE3D	-0.203831	-0.0911558	-1.54747	0.0608753	0.588934	1493
CCDC117	-0.203807	-0.0911454	-1.54729	0.0608966	0.588934	1494
CPXCR1	-0.203778	-0.0911323	-1.54707	0.0609235	0.588934	1495
STOM	-0.203773	-0.09113	-1.54703	0.0609281	0.588934	1496
PRDX4	-0.203755	-0.091122	-1.54689	0.0609444	0.588938	1497
NYAP2	-0.203732	-0.0911117	-1.54672	0.0609656	0.588987	1498
TFEC	-0.20361	-0.0910573	-1.54579	0.0610772	0.589911	1499
HEY2	-0.203589	-0.091048	-1.54564	0.0610962	0.58994	1500
DCUN1D1	-0.203554	-0.0910322	-1.54537	0.0611286	0.590076	1501
TRMT2B	-0.203539	-0.0910255	-1.54525	0.0611424	0.590076	1502
LURAP1L	-0.203491	-0.0910038	-1.54489	0.0611869	0.590197	1503
GPR87	-0.203445	-0.0909833	-1.54454	0.061229	0.590292	1504
ACSM6	-0.203431	-0.0909769	-1.54443	0.0612421	0.590292	1505
RNF186	-0.203166	-0.0908586	-1.54242	0.0614856	0.592302	1506
RAI14	-0.203021	-0.0907938	-1.54132	0.0616193	0.593313	1507
TSSK4	-0.203017	-0.0907921	-1.54129	0.0616228	0.593313	1508
ANKEF1	-0.20295	-0.0907619	-1.54078	0.0616853	0.593736	1509
SSH3	-0.202921	-0.090749	-1.54056	0.0617118	0.593736	1510
GIGYF1	-0.202917	-0.0907474	-1.54053	0.0617152	0.593736	1511
C3orf70	-0.20289	-0.0907354	-1.54033	0.06174	0.59382	1512
ZNF184	-0.202848	-0.0907164	-1.54001	0.0617793	0.594042	1513
ACRBP	-0.202786	-0.0906886	-1.53954	0.0618368	0.594286	1514
FOXO1	-0.202688	-0.090645	-1.5388	0.0619271	0.594513	1515
TREML1	-0.202681	-0.0906417	-1.53874	0.0619339	0.594513	1516
ZNF674	-0.202661	-0.0906326	-1.53858	0.0619528	0.594513	1517
MTMR3	-0.202632	-0.0906197	-1.53837	0.0619795	0.594513	1518
SCAND1	-0.202604	-0.0906071	-1.53815	0.0620058	0.594513	1519
PTCHD4	-0.202566	-0.0905901	-1.53786	0.062041	0.594681	1520
KDM5B	-0.202537	-0.0905775	-1.53765	0.0620672	0.594681	1521
MAN2B2	-0.202521	-0.0905701	-1.53752	0.0620826	0.594681	1522
CHKB	-0.2025	-0.0905607	-1.53736	0.0621022	0.594681	1523
PNMA8B	-0.202423	-0.0905261	-1.53678	0.0621739	0.59504	1524
SIGLEC12	-0.202344	-0.0904908	-1.53618	0.0622473	0.595217	1525
GOLT1A	-0.20232	-0.0904804	-1.536	0.062269	0.595217	1526
CNNM2	-0.202302	-0.0904722	-1.53586	0.0622862	0.595217	1527
LGALS3BP	-0.202298	-0.0904706	-1.53583	0.0622894	0.595217	1528
MAIP1	-0.202115	-0.0903885	-1.53444	0.0624606	0.596501	1529
LGR6	-0.20209	-0.0903773	-1.53425	0.062484	0.596501	1530
DNAJC5G	-0.202085	-0.0903751	-1.53421	0.0624886	0.596501	1531
PEG10	-0.20199	-0.0903328	-1.5335	0.0625769	0.597189	1532
TNS3	-0.201944	-0.0903121	-1.53314	0.0626202	0.597366	1533
DTD2	-0.201918	-0.0903007	-1.53295	0.0626441	0.597366	1534
OR5P2	-0.201822	-0.0902575	-1.53222	0.0627345	0.597831	1535
SLC25A30	-0.201661	-0.0901855	-1.53099	0.0628853	0.598295	1536
USP49	-0.201621	-0.0901677	-1.53069	0.0629226	0.598373	1537
APEX2	-0.201591	-0.0901542	-1.53046	0.0629511	0.598373	1538
P4HA3	-0.201563	-0.0901416	-1.53025	0.0629774	0.598373	1539
ISG20	-0.201546	-0.090134	-1.53012	0.0629935	0.598373	1540
TNFSF14	-0.201527	-0.0901256	-1.52998	0.063011	0.598385	1541
SLC30A4	-0.201477	-0.0901031	-1.5296	0.0630584	0.598681	1542
FLG2	-0.201442	-0.0900875	-1.52933	0.0630912	0.598838	1543
PRX	-0.201407	-0.0900717	-1.52906	0.0631243	0.59894	1544
CPA6	-0.201396	-0.0900669	-1.52898	0.0631345	0.59894	1545
RNF151	-0.201322	-0.0900338	-1.52842	0.0632043	0.599293	1546
IPO4	-0.201278	-0.0900143	-1.52809	0.0632453	0.599527	1547
CYP19A1	-0.201196	-0.0899775	-1.52746	0.0633228	0.600053	1548
SYTL3	-0.201185	-0.0899725	-1.52738	0.0633334	0.600053	1549
EMID1	-0.201152	-0.0899578	-1.52713	0.0633644	0.600099	1550
TLR9	-0.201116	-0.0899416	-1.52686	0.0633985	0.600206	1551
RNASE4	-0.201098	-0.0899339	-1.52672	0.0634149	0.600206	1552
YAF2	-0.201064	-0.0899186	-1.52646	0.0634472	0.600206	1553
PDE9A	-0.201032	-0.0899042	-1.52622	0.0634776	0.600339	1554
SLITRK5	-0.201006	-0.0898927	-1.52602	0.0635018	0.600376	1555
ACAA1	-0.200993	-0.0898867	-1.52592	0.0635147	0.600376	1556
RAC2	-0.200926	-0.0898569	-1.52542	0.0635776	0.600376	1557
RGS20	-0.200907	-0.0898484	-1.52527	0.0635957	0.600376	1558
SLC38A5	-0.200836	-0.0898165	-1.52473	0.0636631	0.600858	1559
AFG1L	-0.200784	-0.0897933	-1.52434	0.0637124	0.601015	1560
PDF	-0.200742	-0.0897745	-1.52402	0.0637522	0.601083	1561
MCCD1	-0.200676	-0.0897452	-1.52352	0.0638144	0.601268	1562
DDTL	-0.200672	-0.0897432	-1.52349	0.0638185	0.601268	1563
TSPAN5	-0.200646	-0.0897318	-1.52329	0.0638427	0.601268	1564
ERP29	-0.200635	-0.0897267	-1.52321	0.0638535	0.601268	1565
FRG2B	-0.200593	-0.0897077	-1.52288	0.0638938	0.601444	1566
FIGLA	-0.200543	-0.0896854	-1.5225	0.0639413	0.601444	1567
MEOX1	-0.200494	-0.0896635	-1.52213	0.0639878	0.601444	1568
NMI	-0.200467	-0.0896516	-1.52193	0.0640132	0.601444	1569
ZNF524	-0.200365	-0.0896058	-1.52115	0.0641106	0.601797	1570
ATCAY	-0.200318	-0.089585	-1.5208	0.0641549	0.601797	1571
NAP1L2	-0.200215	-0.0895388	-1.52002	0.0642535	0.602088	1572
GALNTL6	-0.200205	-0.0895346	-1.51995	0.0642624	0.602088	1573
BHLHE40	-0.2002	-0.0895321	-1.5199	0.0642677	0.602088	1574
ZNF727	-0.200165	-0.0895167	-1.51964	0.0643007	0.602244	1575
SLC3A1	-0.20013	-0.0895009	-1.51937	0.0643343	0.602406	1576
RAB33B	-0.200079	-0.089478	-1.51898	0.0643833	0.602449	1577
ITPRIPL1	-0.200057	-0.0894683	-1.51882	0.064404	0.602449	1578
ATL2	-0.200048	-0.0894644	-1.51875	0.0644123	0.602449	1579
SZRD1	-0.200005	-0.0894448	-1.51842	0.0644542	0.602449	1580
KCNN1	-0.199994	-0.0894402	-1.51834	0.0644639	0.602449	1581
PRNP	-0.199988	-0.0894375	-1.5183	0.0644698	0.602449	1582
TRMT12	-0.199902	-0.089399	-1.51764	0.0645522	0.602967	1583
FN3KRP	-0.199854	-0.0893776	-1.51728	0.064598	0.602967	1584
TECPR2	-0.199845	-0.0893734	-1.51721	0.0646071	0.602967	1585
OR1L1	-0.199755	-0.0893333	-1.51653	0.0646929	0.603334	1586
FUT10	-0.199753	-0.0893321	-1.51651	0.0646956	0.603334	1587
CAV2	-0.199642	-0.0892828	-1.51567	0.0648013	0.603854	1588
NPTX2	-0.199626	-0.0892755	-1.51555	0.064817	0.603854	1589
NRIP2	-0.199597	-0.0892627	-1.51533	0.0648445	0.603958	1590
RUFY3	-0.19952	-0.0892281	-1.51474	0.0649189	0.604272	1591
ASIC4	-0.199454	-0.0891987	-1.51424	0.0649822	0.60436	1592
LRRC75B	-0.19945	-0.0891968	-1.51421	0.0649862	0.60436	1593
FAM71F1	-0.199372	-0.0891618	-1.51362	0.0650616	0.60446	1594
MTA1	-0.19933	-0.0891432	-1.5133	0.0651017	0.60446	1595
ACOT8	-0.199322	-0.0891394	-1.51324	0.0651098	0.60446	1596
PKD2	-0.199318	-0.0891376	-1.51321	0.0651137	0.60446	1597
GNA12	-0.199311	-0.0891344	-1.51315	0.0651206	0.60446	1598
ELMOD2	-0.199309	-0.0891339	-1.51314	0.0651217	0.60446	1599
HOXA9	-0.199303	-0.0891309	-1.51309	0.0651282	0.60446	1600
CRABP1	-0.199267	-0.0891151	-1.51282	0.0651621	0.60447	1601
KIAA1191	-0.199166	-0.0890698	-1.51205	0.06526	0.604965	1602
CHML	-0.19916	-0.0890669	-1.51201	0.0652662	0.604965	1603
SFRP2	-0.199127	-0.0890523	-1.51176	0.0652978	0.604965	1604
ERO1A	-0.199077	-0.0890298	-1.51138	0.0653463	0.605263	1605
USH1C	-0.19897	-0.0889823	-1.51057	0.0654491	0.605677	1606
MCF2L2	-0.19897	-0.0889822	-1.51057	0.0654494	0.605677	1607
OR13D1	-0.198929	-0.0889635	-1.51025	0.0654897	0.605677	1608
CAMKMT	-0.198911	-0.0889555	-1.51011	0.0655071	0.605686	1609
PI4K2B	-0.198882	-0.0889427	-1.5099	0.0655348	0.605789	1610
SPATA24	-0.198755	-0.0888858	-1.50893	0.0656582	0.606473	1611
GRHL2	-0.198686	-0.0888551	-1.50841	0.0657248	0.606818	1612
YDJC	-0.198682	-0.0888534	-1.50838	0.0657285	0.606818	1613
PPP4R4	-0.198561	-0.0887993	-1.50746	0.065846	0.607154	1614
PMFBP1	-0.198543	-0.0887912	-1.50732	0.0658638	0.607154	1615
TRAPPC2L	-0.198505	-0.0887742	-1.50704	0.0659006	0.607342	1616
C20orf194	-0.19844	-0.088745	-1.50654	0.0659641	0.607622	1617
KRT33B	-0.198336	-0.0886985	-1.50575	0.0660656	0.607945	1618
NRAP	-0.198329	-0.0886954	-1.5057	0.0660723	0.607945	1619
SLC25A21	-0.198187	-0.088632	-1.50462	0.0662106	0.607945	1620
DNAJB8	-0.198172	-0.088625	-1.5045	0.0662259	0.607945	1621
OSBPL8	-0.198154	-0.0886173	-1.50437	0.0662427	0.607945	1622
MBTPS2	-0.198152	-0.0886163	-1.50436	0.0662449	0.607945	1623
OR11A1	-0.198146	-0.0886137	-1.50431	0.0662506	0.607945	1624
ALDH1A3	-0.198144	-0.0886127	-1.50429	0.0662528	0.607945	1625
LGALS13	-0.19812	-0.0886021	-1.50412	0.0662759	0.607945	1626
CDSN	-0.198109	-0.088597	-1.50403	0.066287	0.607945	1627
BAZ2B	-0.198108	-0.0885967	-1.50402	0.0662876	0.607945	1628
JCHAIN	-0.198106	-0.0885959	-1.50401	0.0662895	0.607945	1629
KIF21B	-0.1981	-0.088593	-1.50396	0.0662958	0.607945	1630
MROH7	-0.198048	-0.0885698	-1.50357	0.0663466	0.607945	1631
COMMD8	-0.198041	-0.0885666	-1.50351	0.0663534	0.607945	1632
CABLES1	-0.198039	-0.0885656	-1.5035	0.0663557	0.607945	1633
SPEF1	-0.198022	-0.0885582	-1.50337	0.066372	0.607945	1634
GPHN	-0.198015	-0.088555	-1.50331	0.066379	0.607945	1635
HCRT	-0.197881	-0.0884949	-1.50229	0.0665105	0.60888	1636
MAGEB6	-0.197877	-0.0884932	-1.50227	0.0665141	0.60888	1637
HS3ST3B1	-0.197859	-0.0884851	-1.50213	0.066532	0.608893	1638
CDKN2D	-0.197775	-0.0884475	-1.50149	0.0666144	0.608977	1639
CXCL13	-0.197764	-0.0884427	-1.50141	0.066625	0.608977	1640
TTC30A	-0.19774	-0.0884319	-1.50123	0.0666485	0.608977	1641
TXNRD3	-0.19768	-0.0884052	-1.50077	0.0667072	0.609284	1642
ZNF10	-0.197611	-0.0883743	-1.50025	0.0667751	0.609362	1643
PCP2	-0.197604	-0.0883712	-1.5002	0.0667819	0.609362	1644
ANXA3	-0.197557	-0.0883501	-1.49984	0.0668283	0.609634	1645
AP5Z1	-0.197509	-0.0883285	-1.49947	0.0668758	0.609916	1646
TRIM50	-0.197483	-0.088317	-1.49927	0.0669012	0.609997	1647
C1orf194	-0.197421	-0.0882893	-1.49881	0.0669621	0.610392	1648
CPA4	-0.197303	-0.0882366	-1.49791	0.0670783	0.610855	1649
PCIF1	-0.197252	-0.0882136	-1.49752	0.0671291	0.611018	1650
C2	-0.197242	-0.0882093	-1.49745	0.0671384	0.611018	1651
OOEP	-0.197191	-0.0881864	-1.49706	0.0671891	0.611018	1652
PTPN7	-0.197182	-0.0881824	-1.49699	0.0671979	0.611018	1653
CHCHD7	-0.197064	-0.0881299	-1.4961	0.067314	0.611242	1654
TESK1	-0.197064	-0.0881299	-1.4961	0.067314	0.611242	1655
YWHAG	-0.197063	-0.0881292	-1.49609	0.0673155	0.611242	1656
PPP1R42	-0.197058	-0.0881272	-1.49605	0.06732	0.611242	1657
OR6V1	-0.197016	-0.0881082	-1.49573	0.0673619	0.611472	1658
ELOA3D	-0.196988	-0.0880959	-1.49552	0.0673892	0.611569	1659
CPNE7	-0.196935	-0.088072	-1.49512	0.067442	0.611897	1660
MYO7B	-0.196831	-0.0880257	-1.49433	0.0675447	0.612527	1661
ARFGEF3	-0.196731	-0.0879808	-1.49357	0.0676442	0.613279	1662
CDKL4	-0.196678	-0.087957	-1.49316	0.0676972	0.613577	1663
ABHD8	-0.196648	-0.0879435	-1.49294	0.0677271	0.613577	1664
TMCC2	-0.196562	-0.087905	-1.49228	0.0678127	0.614011	1665
PTPRC	-0.196559	-0.0879039	-1.49226	0.0678152	0.614011	1666
ARRDC1	-0.196549	-0.0878995	-1.49219	0.067825	0.614011	1667
ARMC10	-0.1965	-0.0878775	-1.49181	0.067874	0.614255	1668
PLEKHO2	-0.196489	-0.0878724	-1.49173	0.0678854	0.614255	1669
FBXO44	-0.19645	-0.0878549	-1.49143	0.0679242	0.61436	1670
CPZ	-0.196345	-0.0878082	-1.49064	0.0680282	0.614524	1671
ROR1	-0.196314	-0.0877944	-1.4904	0.068059	0.614524	1672
KCNB1	-0.196264	-0.0877718	-1.49002	0.0681094	0.614737	1673
A2ML1	-0.196251	-0.0877661	-1.48992	0.0681223	0.614737	1674
GPR39	-0.196166	-0.0877283	-1.48928	0.0682067	0.615046	1675
FABP12	-0.196106	-0.0877012	-1.48882	0.0682672	0.615277	1676
OR10H3	-0.196086	-0.0876924	-1.48867	0.0682868	0.615277	1677
C3orf84	-0.196074	-0.087687	-1.48858	0.0682991	0.615277	1678
KIAA0930	-0.196009	-0.087658	-1.48809	0.0683638	0.615359	1679
UGT1A5	-0.195992	-0.0876501	-1.48795	0.0683814	0.615359	1680
TMEM144	-0.195973	-0.087642	-1.48782	0.0683997	0.615359	1681
GLB1L3	-0.195952	-0.0876323	-1.48765	0.0684213	0.615359	1682
SLC35D3	-0.195936	-0.0876252	-1.48753	0.0684373	0.615359	1683
C2CD2L	-0.195917	-0.0876165	-1.48738	0.0684567	0.615359	1684
EFCC1	-0.195905	-0.0876115	-1.4873	0.068468	0.615359	1685
MAPK9	-0.195893	-0.0876059	-1.4872	0.0684805	0.615359	1686
BNIP3L	-0.195881	-0.0876008	-1.48712	0.068492	0.615359	1687
IBSP	-0.195678	-0.0875097	-1.48557	0.0686965	0.616744	1688
GPR6	-0.195626	-0.0874865	-1.48518	0.0687484	0.617027	1689
ASCC2	-0.195576	-0.0874641	-1.4848	0.068799	0.617027	1690
COMMD6	-0.195536	-0.0874466	-1.4845	0.0688383	0.617027	1691
TRIM26	-0.195509	-0.0874341	-1.48429	0.0688664	0.617027	1692
FZD3	-0.1955	-0.08743	-1.48422	0.0688755	0.617027	1693
WDR38	-0.19546	-0.0874125	-1.48392	0.068915	0.617027	1694
HCAR3	-0.195457	-0.0874111	-1.4839	0.0689181	0.617027	1695
ZP2	-0.195454	-0.0874096	-1.48387	0.0689215	0.617027	1696
CASP1	-0.195451	-0.0874084	-1.48385	0.0689243	0.617027	1697
ANKFY1	-0.195417	-0.0873933	-1.48359	0.0689584	0.617027	1698
PRDM16	-0.195377	-0.0873753	-1.48329	0.0689989	0.617027	1699
ZNF138	-0.195343	-0.08736	-1.48303	0.0690334	0.617027	1700
PRKN	-0.195282	-0.0873327	-1.48257	0.0690948	0.617027	1701
ACSF3	-0.195282	-0.0873327	-1.48257	0.0690949	0.617027	1702
GLRA1	-0.195263	-0.0873245	-1.48243	0.0691135	0.617027	1703
SLC25A17	-0.195172	-0.0872838	-1.48173	0.0692055	0.617562	1704
RNF150	-0.195164	-0.0872799	-1.48167	0.0692141	0.617562	1705
ZNF16	-0.195017	-0.0872143	-1.48056	0.0693625	0.618052	1706
PLBD2	-0.195017	-0.0872143	-1.48056	0.0693625	0.618052	1707
C14orf28	-0.194911	-0.0871667	-1.47975	0.0694702	0.618453	1708
VCX2	-0.194905	-0.0871643	-1.47971	0.0694758	0.618453	1709
HASPIN	-0.19489	-0.0871573	-1.47959	0.0694915	0.618453	1710
TRAF5	-0.194864	-0.0871457	-1.47939	0.0695179	0.618538	1711
MAGEA2	-0.194837	-0.0871336	-1.47919	0.0695454	0.618633	1712
AKR1B10	-0.194791	-0.0871131	-1.47884	0.0695918	0.6187	1713
SGCZ	-0.19478	-0.0871081	-1.47875	0.0696033	0.6187	1714
SLC16A1	-0.194679	-0.087063	-1.47799	0.0697057	0.618805	1715
AKAP1	-0.194628	-0.0870403	-1.4776	0.0697571	0.618805	1716
DNAJC18	-0.194549	-0.0870051	-1.477	0.0698372	0.618805	1717
PFN4	-0.194522	-0.0869928	-1.4768	0.0698652	0.618805	1718
DEXI	-0.194512	-0.0869885	-1.47672	0.0698749	0.618805	1719
PIK3R5	-0.194468	-0.0869687	-1.47639	0.06992	0.618805	1720
LSR	-0.194468	-0.0869687	-1.47639	0.0699202	0.618805	1721
PABPN1L	-0.194412	-0.0869437	-1.47596	0.069977	0.618805	1722
FAM135B	-0.19441	-0.0869427	-1.47594	0.0699794	0.618805	1723
IGSF3	-0.194404	-0.0869403	-1.4759	0.0699849	0.618805	1724
FOXG1	-0.194299	-0.0868934	-1.47511	0.0700919	0.619295	1725
RIMBP3C	-0.194297	-0.0868922	-1.47509	0.0700945	0.619295	1726
MAS1	-0.194192	-0.0868451	-1.47429	0.0702021	0.619295	1727
NKAPL	-0.194158	-0.0868302	-1.47404	0.070236	0.619295	1728
WNT8B	-0.194152	-0.0868272	-1.47398	0.0702429	0.619295	1729
PDP1	-0.19415	-0.0868266	-1.47397	0.0702444	0.619295	1730
STK39	-0.1941	-0.0868041	-1.47359	0.0702957	0.619295	1731
IGF1	-0.194083	-0.0867965	-1.47346	0.0703131	0.619295	1732
COL26A1	-0.19407	-0.0867905	-1.47336	0.0703267	0.619295	1733
SHD	-0.194066	-0.0867889	-1.47333	0.0703304	0.619295	1734
UNCX	-0.194045	-0.0867795	-1.47317	0.070352	0.619295	1735
SYT2	-0.194031	-0.0867734	-1.47307	0.070366	0.619295	1736
LPAR3	-0.194029	-0.0867726	-1.47306	0.0703677	0.619295	1737
ANKRD12	-0.194021	-0.0867687	-1.47299	0.0703767	0.619295	1738
SALL4	-0.193939	-0.0867323	-1.47237	0.0704601	0.619733	1739
IGFL4	-0.193918	-0.0867228	-1.47221	0.0704818	0.619738	1740
PLA2G4F	-0.193906	-0.0867173	-1.47212	0.0704944	0.619738	1741
MPND	-0.193814	-0.0866764	-1.47142	0.0705882	0.620267	1742
CA5A	-0.193785	-0.0866633	-1.4712	0.0706184	0.620384	1743
PFN1	-0.193743	-0.0866444	-1.47088	0.0706617	0.620468	1744
TAPBP	-0.193703	-0.0866265	-1.47058	0.0707028	0.620681	1745
TUBB3	-0.193666	-0.0866101	-1.4703	0.0707405	0.620722	1746
PRAG1	-0.193663	-0.0866089	-1.47028	0.0707433	0.620722	1747
PJVK	-0.193649	-0.0866024	-1.47017	0.070758	0.620722	1748
ZC3HAV1L	-0.19363	-0.0865938	-1.47002	0.0707779	0.620748	1749
PPP2R2B	-0.193564	-0.0865644	-1.46952	0.0708455	0.620859	1750
ADGRL4	-0.193563	-0.0865642	-1.46952	0.070846	0.620859	1751
PSORS1C2	-0.193558	-0.0865618	-1.46948	0.0708515	0.620859	1752
CYP2D6	-0.193503	-0.086537	-1.46906	0.0709086	0.620859	1753
SLC46A3	-0.193491	-0.0865317	-1.46897	0.0709208	0.620859	1754
TNP1	-0.193486	-0.0865297	-1.46893	0.0709254	0.620859	1755
HSPA1L	-0.193408	-0.0864949	-1.46834	0.0710055	0.621412	1756
AP3M2	-0.193386	-0.0864848	-1.46817	0.0710289	0.621469	1757
POMC	-0.193339	-0.086464	-1.46782	0.0710768	0.621741	1758
CHCHD2	-0.193196	-0.0864	-1.46673	0.0712244	0.621997	1759
ZNF347	-0.193168	-0.0863873	-1.46652	0.0712538	0.622106	1760
C2orf49	-0.193125	-0.0863681	-1.46619	0.0712982	0.6222	1761
DPEP2	-0.193125	-0.086368	-1.46619	0.0712983	0.6222	1762
ZDHHC14	-0.193103	-0.0863581	-1.46602	0.0713214	0.622254	1763
SEC23B	-0.193031	-0.0863262	-1.46548	0.071395	0.622649	1764
SLC7A14	-0.192989	-0.0863073	-1.46516	0.0714388	0.62279	1765
CAPN15	-0.192892	-0.0862639	-1.46442	0.0715395	0.623418	1766
UBALD2	-0.192799	-0.0862223	-1.46372	0.0716359	0.623755	1767
RBM7	-0.192786	-0.0862165	-1.46362	0.0716494	0.623755	1768
VILL	-0.192761	-0.0862055	-1.46343	0.0716749	0.623755	1769
KLK12	-0.192731	-0.0861919	-1.4632	0.0717065	0.623755	1770
ZNF630	-0.192724	-0.0861887	-1.46315	0.0717138	0.623755	1771
MBOAT2	-0.192625	-0.0861444	-1.46239	0.0718167	0.624209	1772
SLC1A4	-0.192413	-0.0860497	-1.46079	0.0720372	0.624993	1773
KIAA1143	-0.192391	-0.08604	-1.46062	0.0720597	0.624993	1774
IQSEC1	-0.192355	-0.0860237	-1.46034	0.0720978	0.625176	1775
SLC25A12	-0.192305	-0.0860014	-1.45997	0.0721498	0.625229	1776
MEX3B	-0.192296	-0.0859975	-1.4599	0.0721588	0.625229	1777
OR2G6	-0.19223	-0.0859678	-1.45939	0.0722283	0.625571	1778
CRYGC	-0.192198	-0.0859535	-1.45915	0.0722617	0.625713	1779
ARHGEF6	-0.19213	-0.085923	-1.45863	0.0723328	0.626108	1780
LIPJ	-0.192045	-0.0858849	-1.45799	0.0724219	0.626216	1781
OR6C1	-0.191972	-0.0858524	-1.45744	0.0724981	0.626495	1782
TRIM56	-0.19196	-0.0858471	-1.45735	0.0725105	0.626495	1783
BCO2	-0.191954	-0.0858445	-1.4573	0.0725165	0.626495	1784
GOLIM4	-0.191949	-0.0858421	-1.45726	0.0725221	0.626495	1785
GPR68	-0.191902	-0.0858213	-1.45691	0.0725709	0.626615	1786
SH3GL3	-0.191877	-0.0858099	-1.45671	0.0725977	0.626615	1787
ZNF296	-0.191855	-0.0858	-1.45655	0.0726207	0.626615	1788
TBL1Y	-0.191854	-0.0857999	-1.45654	0.0726211	0.626615	1789
RAB15	-0.191802	-0.0857764	-1.45615	0.0726762	0.626943	1790
OR52L1	-0.191783	-0.0857679	-1.456	0.0726961	0.626968	1791
MKRN1	-0.191664	-0.0857147	-1.4551	0.0728211	0.62749	1792
CNGA4	-0.191633	-0.0857009	-1.45486	0.0728535	0.62749	1793
CPNE2	-0.191603	-0.0856873	-1.45463	0.0728854	0.62749	1794
PCLAF	-0.191595	-0.0856841	-1.45458	0.072893	0.62749	1795
GALNTL5	-0.191539	-0.0856586	-1.45415	0.0729529	0.627858	1796
TECRL	-0.191519	-0.0856501	-1.454	0.072973	0.627885	1797
OR4D10	-0.191496	-0.0856395	-1.45382	0.0729978	0.627952	1798
CDH22	-0.191441	-0.0856151	-1.45341	0.0730553	0.62805	1799
FAM53C	-0.191439	-0.0856142	-1.45339	0.0730574	0.62805	1800
PYCR1	-0.191436	-0.085613	-1.45337	0.0730604	0.62805	1801
ADGRB1	-0.191364	-0.0855804	-1.45282	0.073137	0.628303	1802
CYP4B1	-0.191361	-0.0855794	-1.4528	0.0731395	0.628303	1803
FAM180A	-0.191327	-0.0855643	-1.45254	0.0731752	0.628303	1804
SLC35E3	-0.191285	-0.0855454	-1.45223	0.0732195	0.628391	1805
SOX13	-0.191095	-0.0854603	-1.45078	0.0734207	0.629224	1806
RPP25L	-0.191087	-0.0854569	-1.45072	0.0734287	0.629224	1807
SYT4	-0.19108	-0.0854537	-1.45067	0.0734362	0.629224	1808
ZBTB17	-0.191023	-0.085428	-1.45023	0.0734971	0.629599	1809
DUSP5	-0.190946	-0.0853935	-1.44965	0.0735786	0.629938	1810
CCDC153	-0.190921	-0.0853824	-1.44946	0.0736051	0.629938	1811
TBC1D21	-0.190866	-0.085358	-1.44904	0.0736627	0.63017	1812
C11orf94	-0.190863	-0.0853565	-1.44902	0.0736664	0.63017	1813
INTS6L	-0.19084	-0.0853462	-1.44884	0.0736908	0.63023	1814
CETN2	-0.19076	-0.0853103	-1.44823	0.0737759	0.63023	1815
SLCO5A1	-0.190741	-0.0853021	-1.44809	0.0737953	0.63023	1816
HMGCLL1	-0.190731	-0.0852976	-1.44802	0.073806	0.63023	1817
LHX6	-0.190727	-0.0852956	-1.44798	0.0738108	0.63023	1818
IDH3G	-0.190716	-0.0852906	-1.4479	0.0738226	0.63023	1819
BRAF	-0.190693	-0.0852806	-1.44773	0.0738465	0.63023	1820
MAGEA2B	-0.190681	-0.0852753	-1.44764	0.0738589	0.63023	1821
XYLT1	-0.190659	-0.0852654	-1.44747	0.0738826	0.63023	1822
SAMD7	-0.190656	-0.0852639	-1.44744	0.0738862	0.63023	1823
PSME3IP1	-0.190642	-0.0852579	-1.44734	0.0739004	0.63023	1824
TMEM196	-0.190586	-0.0852325	-1.44691	0.0739607	0.630419	1825
OGFR	-0.190566	-0.0852235	-1.44676	0.073982	0.630419	1826
CD47	-0.190544	-0.0852141	-1.4466	0.0740046	0.630426	1827
FIGNL1	-0.190478	-0.0851843	-1.44609	0.0740754	0.630862	1828
PDE1C	-0.190324	-0.0851154	-1.44492	0.0742396	0.631551	1829
RIMBP3	-0.190271	-0.0850916	-1.44452	0.0742962	0.631693	1830
MME	-0.190215	-0.0850669	-1.4441	0.0743553	0.631693	1831
MAVS	-0.190214	-0.0850665	-1.44409	0.0743562	0.631693	1832
AQP8	-0.190186	-0.0850538	-1.44388	0.0743864	0.631693	1833
H4C11	-0.19018	-0.0850509	-1.44383	0.0743935	0.631693	1834
CLCN5	-0.190152	-0.0850388	-1.44362	0.0744224	0.631792	1835
CD80	-0.190078	-0.0850055	-1.44306	0.0745019	0.632317	1836
BIRC7	-0.190063	-0.0849986	-1.44294	0.0745185	0.632317	1837
SLC2A11	-0.190031	-0.0849842	-1.4427	0.0745528	0.632392	1838
MAP1B	-0.190022	-0.0849805	-1.44263	0.0745617	0.632392	1839
BPIFA1	-0.189914	-0.0849322	-1.44181	0.0746775	0.632717	1840
C11orf86	-0.189876	-0.0849153	-1.44153	0.0747178	0.632841	1841
SPO11	-0.18979	-0.0848767	-1.44087	0.0748103	0.633207	1842
NUP35	-0.189769	-0.0848673	-1.44071	0.0748329	0.633207	1843
DLX1	-0.18975	-0.0848588	-1.44057	0.0748534	0.633207	1844
ZNF221	-0.18974	-0.0848543	-1.44049	0.0748642	0.633207	1845
ACTN3	-0.18956	-0.084774	-1.43913	0.075057	0.634255	1846
ROBO1	-0.18953	-0.0847605	-1.4389	0.0750894	0.634383	1847
COQ8A	-0.189501	-0.0847474	-1.43868	0.0751209	0.634503	1848
UBE2E3	-0.189479	-0.0847376	-1.43851	0.0751446	0.634559	1849
CRACD	-0.189432	-0.0847164	-1.43815	0.0751957	0.634611	1850
MEGF8	-0.189397	-0.0847011	-1.43789	0.0752324	0.634611	1851
ARSL	-0.189368	-0.0846881	-1.43767	0.0752638	0.634611	1852
SULT1A4	-0.189349	-0.0846794	-1.43752	0.0752848	0.634611	1853
PRELP	-0.189324	-0.0846685	-1.43734	0.0753111	0.634611	1854
HGFAC	-0.189321	-0.0846671	-1.43731	0.0753145	0.634611	1855
LHX4	-0.189303	-0.084659	-1.43718	0.0753338	0.634611	1856
PDXK	-0.189254	-0.0846369	-1.4368	0.0753871	0.634611	1857
NTN3	-0.189254	-0.0846369	-1.4368	0.0753873	0.634611	1858
GREB1L	-0.189239	-0.0846303	-1.43669	0.075403	0.634611	1859
RWDD3	-0.189221	-0.084622	-1.43655	0.0754231	0.634611	1860
NHS	-0.189217	-0.0846205	-1.43652	0.0754267	0.634611	1861
CCDC177	-0.189161	-0.0845954	-1.4361	0.0754873	0.634976	1862
MAP4K3	-0.189138	-0.0845853	-1.43592	0.0755119	0.635038	1863
SARM1	-0.189105	-0.0845704	-1.43567	0.0755478	0.635195	1864
AKR1E2	-0.18908	-0.084559	-1.43548	0.0755754	0.635282	1865
RFPL2	-0.188956	-0.0845035	-1.43454	0.0757095	0.636118	1866
SLC15A3	-0.188906	-0.0844814	-1.43416	0.0757631	0.636303	1867
SORCS3	-0.18887	-0.0844653	-1.43389	0.0758022	0.636303	1868
SLC52A3	-0.188858	-0.0844599	-1.4338	0.0758151	0.636303	1869
OR13C2	-0.188816	-0.0844411	-1.43348	0.0758607	0.636303	1870
HCN2	-0.188808	-0.0844377	-1.43342	0.0758689	0.636303	1871
MCAT	-0.188706	-0.0843917	-1.43264	0.0759804	0.636931	1872
PLXNB1	-0.188673	-0.0843771	-1.43239	0.0760161	0.636931	1873
PGM2	-0.188604	-0.0843461	-1.43187	0.0760912	0.636931	1874
MTNR1A	-0.188603	-0.084346	-1.43186	0.0760915	0.636931	1875
HNRNPF	-0.188595	-0.0843424	-1.4318	0.0761001	0.636931	1876
BCKDHA	-0.188584	-0.0843375	-1.43172	0.0761122	0.636931	1877
CAVIN3	-0.188512	-0.084305	-1.43117	0.0761912	0.637108	1878
SLC2A9	-0.188473	-0.0842878	-1.43088	0.0762329	0.637108	1879
SUMO3	-0.188464	-0.0842839	-1.43081	0.0762425	0.637108	1880
FCAR	-0.188446	-0.0842754	-1.43066	0.0762632	0.637122	1881
FCN3	-0.188414	-0.0842615	-1.43043	0.0762971	0.637122	1882
SIX6	-0.188405	-0.0842574	-1.43036	0.0763069	0.637122	1883
OR8B12	-0.188399	-0.0842547	-1.43031	0.0763135	0.637122	1884
GLYAT	-0.188334	-0.0842255	-1.42982	0.0763847	0.637162	1885
PAWR	-0.188331	-0.0842244	-1.4298	0.0763874	0.637162	1886
VWA8	-0.188282	-0.0842025	-1.42943	0.0764408	0.637354	1887
MGAM	-0.188279	-0.0842007	-1.4294	0.0764451	0.637354	1888
OR7C1	-0.188134	-0.0841359	-1.4283	0.0766033	0.637776	1889
PPP1R32	-0.188114	-0.0841271	-1.42815	0.0766248	0.637776	1890
RGS22	-0.188101	-0.0841215	-1.42805	0.0766384	0.637776	1891
RIMKLB	-0.188089	-0.0841161	-1.42796	0.0766516	0.637776	1892
NFATC2	-0.18804	-0.0840942	-1.42759	0.0767052	0.638077	1893
NRGN	-0.188	-0.0840762	-1.42728	0.0767492	0.638245	1894
COL17A1	-0.18799	-0.0840718	-1.42721	0.07676	0.638245	1895
CYP51A1	-0.18793	-0.084045	-1.42675	0.0768254	0.638645	1896
BTAF1	-0.187839	-0.0840041	-1.42606	0.0769258	0.639006	1897
ZNF83	-0.18779	-0.0839821	-1.42568	0.0769797	0.639006	1898
KCNAB1	-0.187772	-0.083974	-1.42555	0.0769994	0.639006	1899
MGAT4C	-0.18777	-0.0839734	-1.42554	0.0770009	0.639006	1900
CEP104	-0.187668	-0.0839279	-1.42477	0.0771125	0.639477	1901
PIGT	-0.187665	-0.0839262	-1.42474	0.0771166	0.639477	1902
TSPAN4	-0.187647	-0.0839184	-1.4246	0.0771359	0.639493	1903
C19orf38	-0.187616	-0.0839043	-1.42437	0.0771704	0.639635	1904
CACNG1	-0.187561	-0.0838798	-1.42395	0.0772305	0.639846	1905
CDKN2AIPNL	-0.187536	-0.0838688	-1.42376	0.0772576	0.639861	1906
METAP2	-0.187528	-0.0838649	-1.4237	0.0772671	0.639861	1907
FRMD7	-0.187493	-0.0838492	-1.42343	0.0773058	0.640037	1908
MICU1	-0.187464	-0.0838366	-1.42321	0.0773369	0.640151	1909
SLC25A31	-0.187392	-0.0838043	-1.42267	0.0774164	0.640308	1910
CXCL1	-0.187387	-0.0838022	-1.42263	0.0774214	0.640308	1911
SLC30A7	-0.187366	-0.0837924	-1.42247	0.0774456	0.64033	1912
DNAAF1	-0.187229	-0.0837315	-1.42143	0.0775956	0.641427	1913
MICALL1	-0.18711	-0.0836783	-1.42053	0.0777269	0.642224	1914
ERC2	-0.187001	-0.0836292	-1.41969	0.0778483	0.643082	1915
EBF1	-0.186981	-0.0836204	-1.41954	0.0778701	0.643118	1916
DACT1	-0.186962	-0.0836119	-1.4194	0.077891	0.643129	1917
BTBD16	-0.186938	-0.0836013	-1.41922	0.0779173	0.643129	1918
CCDC13	-0.186909	-0.0835881	-1.419	0.07795	0.643129	1919
NAV3	-0.186869	-0.0835704	-1.4187	0.0779937	0.643129	1920
NR0B1	-0.186821	-0.0835487	-1.41833	0.0780475	0.643392	1921
MALRD1	-0.186786	-0.0835333	-1.41807	0.0780856	0.643392	1922
PSMB10	-0.186751	-0.0835176	-1.4178	0.0781247	0.643392	1923
MALT1	-0.186741	-0.0835132	-1.41773	0.0781354	0.643392	1924
SYN2	-0.186721	-0.083504	-1.41757	0.0781582	0.643392	1925
C16orf78	-0.186718	-0.0835026	-1.41755	0.0781617	0.643392	1926
SKAP2	-0.186688	-0.0834896	-1.41733	0.078194	0.643401	1927
KCNK7	-0.186638	-0.083467	-1.41694	0.0782501	0.643401	1928
EMCN	-0.186619	-0.0834584	-1.4168	0.0782713	0.643401	1929
NUMB	-0.186596	-0.0834483	-1.41662	0.0782966	0.643465	1930
CRYGN	-0.18658	-0.0834412	-1.4165	0.0783141	0.643466	1931
BAX	-0.186529	-0.0834182	-1.41611	0.0783711	0.64355	1932
SESN1	-0.186524	-0.0834159	-1.41607	0.0783769	0.64355	1933
AIG1	-0.18647	-0.0833921	-1.41567	0.0784362	0.643894	1934
SIK2	-0.186445	-0.0833808	-1.41548	0.0784642	0.643952	1935
PLEKHA1	-0.186375	-0.0833494	-1.41494	0.0785424	0.644084	1936
ETHE1	-0.186371	-0.0833476	-1.41491	0.0785468	0.644084	1937
CYP17A1	-0.186334	-0.083331	-1.41463	0.0785881	0.644279	1938
C8B	-0.186309	-0.0833199	-1.41444	0.0786159	0.644318	1939
THNSL1	-0.186295	-0.0833134	-1.41433	0.0786319	0.644318	1940
TMEM35A	-0.186282	-0.083308	-1.41424	0.0786454	0.644318	1941
KCNH6	-0.18621	-0.0832758	-1.41369	0.0787258	0.644793	1942
G2E3	-0.186121	-0.0832358	-1.41302	0.0788256	0.645024	1943
MOB2	-0.186101	-0.0832271	-1.41287	0.0788471	0.645024	1944
PNP	-0.186101	-0.0832268	-1.41286	0.0788479	0.645024	1945
PLCE1	-0.186095	-0.0832243	-1.41282	0.0788542	0.645024	1946
HMG20A	-0.186062	-0.0832094	-1.41257	0.0788913	0.645184	1947
GREM2	-0.186031	-0.0831957	-1.41234	0.0789256	0.645322	1948
SLC46A1	-0.186	-0.0831816	-1.4121	0.0789608	0.645334	1949
CHP2	-0.185943	-0.0831562	-1.41166	0.0790244	0.645334	1950
CD3D	-0.185941	-0.0831555	-1.41165	0.0790261	0.645334	1951
ADAL	-0.185894	-0.0831343	-1.41129	0.0790791	0.645334	1952
PHPT1	-0.185875	-0.0831256	-1.41115	0.0791008	0.645334	1953
MLH3	-0.185872	-0.0831245	-1.41113	0.0791036	0.645334	1954
NPTN	-0.18584	-0.08311	-1.41088	0.0791398	0.645334	1955
CRIPT	-0.185826	-0.083104	-1.41078	0.079155	0.645334	1956
PICK1	-0.185802	-0.0830931	-1.41059	0.0791822	0.645413	1957
ZNF14	-0.185783	-0.0830845	-1.41045	0.0792037	0.645446	1958
CBY2	-0.185712	-0.0830531	-1.40991	0.0792825	0.645787	1959
GNPDA1	-0.185607	-0.0830058	-1.40911	0.0794011	0.645806	1960
UNC5D	-0.185602	-0.0830039	-1.40908	0.0794058	0.645806	1961
NPEPL1	-0.185543	-0.0829776	-1.40863	0.0794719	0.646081	1962
FCRL5	-0.185515	-0.0829648	-1.40842	0.0795039	0.646081	1963
DDX17	-0.185479	-0.0829488	-1.40814	0.0795441	0.646081	1964
FAM149A	-0.185463	-0.0829415	-1.40802	0.0795625	0.646081	1965
BFAR	-0.185388	-0.0829078	-1.40745	0.0796472	0.646176	1966
MRFAP1	-0.185387	-0.0829074	-1.40744	0.0796483	0.646176	1967
PHLPP1	-0.185374	-0.082902	-1.40735	0.079662	0.646176	1968
ZFAND2A	-0.18534	-0.0828864	-1.40709	0.079701	0.646351	1969
HAPLN4	-0.185311	-0.0828734	-1.40686	0.0797339	0.646475	1970
H2AC15	-0.185204	-0.0828258	-1.40606	0.0798538	0.647181	1971
EYA2	-0.185202	-0.0828249	-1.40604	0.0798561	0.647181	1972
C14orf93	-0.185153	-0.0828032	-1.40567	0.0799108	0.647339	1973
MFSD8	-0.185103	-0.0827805	-1.40529	0.0799678	0.647582	1974
ZMIZ2	-0.185093	-0.082776	-1.40521	0.0799792	0.647582	1975
FUT8	-0.18508	-0.0827704	-1.40512	0.0799935	0.647582	1976
FAM104A	-0.185001	-0.0827348	-1.40451	0.0800833	0.647876	1977
ENPP1	-0.184976	-0.0827237	-1.40432	0.0801114	0.647876	1978
OPRL1	-0.184961	-0.0827172	-1.40421	0.0801278	0.647876	1979
LEP	-0.184957	-0.0827153	-1.40418	0.0801327	0.647876	1980
NRN1	-0.184952	-0.0827131	-1.40414	0.0801382	0.647876	1981
FRZB	-0.184939	-0.0827072	-1.40404	0.080153	0.647876	1982
AFAP1	-0.184894	-0.0826872	-1.4037	0.0802037	0.648143	1983
NEURL3	-0.184872	-0.0826772	-1.40353	0.080229	0.648205	1984
NCAM2	-0.184849	-0.082667	-1.40336	0.0802547	0.648234	1985
VPS26C	-0.184831	-0.0826589	-1.40322	0.0802752	0.648234	1986
ACACA	-0.184822	-0.0826549	-1.40315	0.0802854	0.648234	1987
IQCF5	-0.184691	-0.0825964	-1.40216	0.0804335	0.649138	1988
IQUB	-0.184648	-0.082577	-1.40183	0.0804827	0.649138	1989
SH2D4B	-0.184561	-0.0825384	-1.40118	0.0805806	0.649709	1990
ESD	-0.18451	-0.0825153	-1.40078	0.0806392	0.649709	1991
TAB3	-0.184504	-0.0825127	-1.40074	0.0806457	0.649709	1992
OR10A7	-0.184496	-0.082509	-1.40068	0.0806551	0.649709	1993
SFTPA2	-0.184477	-0.0825008	-1.40054	0.080676	0.649709	1994
LRP11	-0.184469	-0.0824969	-1.40047	0.0806859	0.649709	1995
CCL8	-0.184423	-0.0824764	-1.40012	0.080738	0.649709	1996
SMOC2	-0.184406	-0.0824687	-1.39999	0.0807576	0.649709	1997
ZP3	-0.184381	-0.0824577	-1.39981	0.0807856	0.649709	1998
[truncated: 16,410 more rows]

## Sheet: norm gRNA counts
sublib	condition	sgRNA	Gene	count	norm_factor	norm_count
lib1	input	HDCRISPR_A_ENSG00000126001_1	CEP250	1809	993.5	1230.88
lib1	input	HDCRISPR_A_ENSG00000100330_2	MTMR3	1679	993.5	1142.43
lib1	input	HDCRISPR_A_ENSG00000184374_1	COLEC10	804	993.5	547.06
lib1	input	HDCRISPR_A_ENSG00000111012_1	CYP27B1	1287	993.5	875.704
lib1	input	HDCRISPR_A_ENSG00000196247_1	ZNF107	1620	993.5	1102.28
lib1	input	HDCRISPR_A_ENSG00000260458_1	KCNJ18	1910	993.5	1299.61
lib1	input	HDCRISPR_A_ENSG00000138613_2	APH1B	762	993.5	518.482
lib1	input	HDCRISPR_A_ENSG00000176485_1	PLAAT3	974	993.5	662.732
lib1	input	HDCRISPR_A_ENSG00000139187_1	KLRG1	1846	993.5	1256.06
lib1	input	HDCRISPR_A_ENSG00000162337_1	LRP5	1044	993.5	710.361
lib1	input	HDCRISPR_A_ENSG00000184486_1	POU3F2	485	993.5	330.005
lib1	input	HDCRISPR_A_ENSG00000006634_3	DBF4	1327	993.5	902.921
lib1	input	HDCRISPR_A_ENSG00000186446_1	ZNF501	1867	993.5	1270.35
lib1	input	HDCRISPR_A_ENSG00000102935_1	ZNF423	1491	993.5	1014.51
lib1	input	HDCRISPR_A_ENSG00000144642_1	RBMS3	1083	993.5	736.898
lib1	input	HDCRISPR_A_ENSG00000162004_1	CCDC78	1143	993.5	777.723
lib1	input	HDCRISPR_A_ENSG00000176978_1	DPP7	1561	993.5	1062.14
lib1	input	CONTROL_C_NONTARG_S37	nontargeting_ctrl	3567	993.5	2427.07
lib1	input	Avana_SPANXA1_1	SPANXA1	1821	993.5	1239.05
lib1	input	Avana_TM4SF19_1	TM4SF19	1803	993.5	1226.8
lib1	input	HDCRISPR_A_ENSG00000168894_1	RNF181	834	993.5	567.473
lib1	input	HDCRISPR_A_ENSG00000175793_1	SFN	1387	993.5	943.746
lib1	input	HDCRISPR_A_ENSG00000137463_1	MGARP	1617	993.5	1100.24
lib1	input	HDCRISPR_A_ENSG00000100362_3	PVALB	2331	993.5	1586.07
lib1	input	HDCRISPR_A_ENSG00000169840_1	GSX1	1697	993.5	1154.68
lib1	input	HDCRISPR_A_ENSG00000124089_1	MC3R	2031	993.5	1381.94
lib1	input	HDCRISPR_A_ENSG00000159618_1	ADGRG5	855	993.5	581.761
lib1	input	HDCRISPR_A_ENSG00000175879_1	HOXD8	1167	993.5	794.053
lib1	input	HDCRISPR_A_ENSG00000167716_1	WDR81	833	993.5	566.792
lib1	input	HDCRISPR_A_ENSG00000149634_1	SPATA25	1509	993.5	1026.76
lib1	input	HDCRISPR_A_ENSG00000152595_1	MEPE	910	993.5	619.185
lib1	input	CONTROL_C_LUC7L3_5	targeting_ctrl	1377	993.5	936.942
lib1	input	HDCRISPR_A_ENSG00000139629_1	GALNT6	527	993.5	358.583
lib1	input	HDCRISPR_A_ENSG00000130299_1	GTPBP3	2516	993.5	1711.94
lib1	input	HDCRISPR_A_ENSG00000128595_1	CALU	1021	993.5	694.712
lib1	input	HDCRISPR_A_ENSG00000163803_1	PLB1	1353	993.5	920.612
lib1	input	CONTROL_C_NONTARG_134	nontargeting_ctrl	2224	993.5	1513.26
lib1	input	HDCRISPR_A_ENSG00000176774_1	MAGEB18	1282	993.5	872.302
lib1	input	HDCRISPR_A_ENSG00000163683_1	SMIM14	1104	993.5	751.187
lib1	input	CONTROL_C_LacZ_61	nontargeting_ctrl	1900	993.5	1292.8
lib1	input	HDCRISPR_A_ENSG00000167333_2	TRIM68	2240	993.5	1524.15
lib1	input	CONTROL_C_luciferase_10	nontargeting_ctrl	2788	993.5	1897.02
lib1	input	HDCRISPR_A_ENSG00000196099_2	OR6M1	941	993.5	640.278
lib1	input	HDCRISPR_A_ENSG00000134046_3	MBD2	1338	993.5	910.406
lib1	input	HDCRISPR_A_ENSG00000187266_1	EPOR	810	993.5	551.142
lib1	input	HDCRISPR_A_ENSG00000214413_2	BBIP1	2613	993.5	1777.94
lib1	input	HDCRISPR_A_ENSG00000215012_1	RTL10	1734	993.5	1179.85
lib1	input	HDCRISPR_A_ENSG00000152492_1	CCDC50	2231	993.5	1518.02
lib1	input	CONTROL_C_EGFP_19	nontargeting_ctrl	3943	993.5	2682.91
lib1	input	Avana_FNDC9_1	FNDC9	1452	993.5	987.974
lib1	input	HDCRISPR_A_ENSG00000258289_1	CHURC1	1382	993.5	940.344
lib1	input	CONTROL_C_NONTARG_S61	nontargeting_ctrl	2042	993.5	1389.42
lib1	input	HDCRISPR_A_ENSG00000114646_1	CSPG5	760	993.5	517.121
lib1	input	HDCRISPR_A_ENSG00000124107_2	SLPI	1198	993.5	815.146
lib1	input	HDCRISPR_A_ENSG00000198722_1	UNC13B	1432	993.5	974.365
lib1	input	HDCRISPR_A_ENSG00000145287_1	PLAC8	1918	993.5	1305.05
lib1	input	HDCRISPR_A_ENSG00000144711_1	IQSEC1	1279	993.5	870.261
lib1	input	HDCRISPR_A_ENSG00000186509_1	OR9Q1	1085	993.5	738.259
lib1	input	HDCRISPR_A_ENSG00000142515_2	KLK3	1065	993.5	724.65
lib1	input	HDCRISPR_A_ENSG00000135297_1	MTO1	1649	993.5	1122.02
lib1	input	HDCRISPR_A_ENSG00000128944_1	KNSTRN	688	993.5	468.131
lib1	input	HDCRISPR_A_ENSG00000134313_1	KIDINS220	3333	993.5	2267.85
lib1	input	CONTROL_C_NONTARG_S148	nontargeting_ctrl	2862	993.5	1947.37
lib1	input	HDCRISPR_A_ENSG00000142784_1	WDTC1	726	993.5	493.987
lib1	input	HDCRISPR_A_ENSG00000002586_1	CD99	1083	993.5	736.898
lib1	input	HDCRISPR_A_ENSG00000092421_2	SEMA6A	1856	993.5	1262.86
lib1	input	HDCRISPR_A_ENSG00000203663_1	OR2L2	2200	993.5	1496.93
lib1	input	HDCRISPR_A_ENSG00000005812_2	FBXL3	1824	993.5	1241.09
lib1	input	HDCRISPR_A_ENSG00000181350_1	LRRC75A	579	993.5	393.965
lib1	input	HDCRISPR_A_ENSG00000108932_1	SLC16A6	340	993.5	231.344
lib1	input	HDCRISPR_A_ENSG00000136999_1	CCN3	1204	993.5	819.229
lib1	input	HDCRISPR_A_ENSG00000101474_1	APMAP	2865	993.5	1949.41
lib1	input	HDCRISPR_A_ENSG00000067798_1	NAV3	2597	993.5	1767.06
lib1	input	HDCRISPR_A_ENSG00000269404_1	SPIB	2990	993.5	2034.46
lib1	input	HDCRISPR_A_ENSG00000213853_1	EMP2	1633	993.5	1111.13
lib1	input	HDCRISPR_A_ENSG00000282218_3	ROS1	1706	993.5	1160.8
lib1	input	HDCRISPR_A_ENSG00000166145_1	SPINT1	682	993.5	464.048
lib1	input	HDCRISPR_A_ENSG00000135917_1	SLC19A3	946	993.5	643.68
lib1	input	HDCRISPR_A_ENSG00000153266_1	FEZF2	2452	993.5	1668.4
lib1	input	HDCRISPR_A_ENSG00000204869_1	IGFL4	771	993.5	524.606
lib1	input	CONTROL_C_NONTARG_S172	nontargeting_ctrl	706	993.5	480.378
lib1	input	HDCRISPR_A_ENSG00000176953_1	NFATC2IP	1078	993.5	733.496
lib1	input	HDCRISPR_A_ENSG00000203756_1	TMEM244	1600	993.5	1088.68
lib1	input	HDCRISPR_A_ENSG00000102970_1	CCL17	219	993.5	149.013
lib1	input	HDCRISPR_A_ENSG00000151176_4	PLBD2	2792	993.5	1899.74
lib1	input	HDCRISPR_A_ENSG00000148331_1	ASB6	1241	993.5	844.405
lib1	input	HDCRISPR_A_ENSG00000274750_1	H3C6	1654	993.5	1125.42
lib1	input	HDCRISPR_A_ENSG00000131503_1	ANKHD1	1434	993.5	975.726
lib1	input	HDCRISPR_A_ENSG00000186815_2	TPCN1	1699	993.5	1156.04
lib1	input	HDCRISPR_A_ENSG00000170425_1	ADORA2B	1434	993.5	975.726
lib1	input	HDCRISPR_A_ENSG00000152348_1	ATG10	1473	993.5	1002.26
lib1	input	HDCRISPR_A_ENSG00000168404_1	MLKL	1480	993.5	1007.03
lib1	input	HDCRISPR_A_ENSG00000135723_1	FHOD1	1201	993.5	817.188
lib1	input	HDCRISPR_A_ENSG00000085365_1	SCAMP1	1700	993.5	1156.72
lib1	input	HDCRISPR_A_ENSG00000110665_2	C11orf21	450	993.5	306.19
lib1	input	HDCRISPR_A_ENSG00000126709_2	IFI6	908	993.5	617.824
lib1	input	HDCRISPR_A_ENSG00000189298_1	ZKSCAN3	1305	993.5	887.952
lib1	input	HDCRISPR_A_ENSG00000152672_2	CLEC4F	6177	993.5	4202.97
lib1	input	HDCRISPR_A_ENSG00000196547_1	MAN2A2	776	993.5	528.008
lib1	input	HDCRISPR_A_ENSG00000010626_1	LRRC23	711	993.5	483.781
lib1	input	HDCRISPR_A_ENSG00000186088_1	GSAP	2627	993.5	1787.47
lib1	input	HDCRISPR_A_ENSG00000163352_1	LENEP	1318	993.5	896.797
lib1	input	HDCRISPR_A_ENSG00000178597_1	PSAPL1	2538	993.5	1726.91
lib1	input	HDCRISPR_A_ENSG00000148660_1	CAMK2G	951	993.5	647.082
lib1	input	HDCRISPR_A_ENSG00000108641_1	B9D1	1234	993.5	839.642
lib1	input	HDCRISPR_A_ENSG00000170819_1	BFSP2	2406	993.5	1637.1
lib1	input	HDCRISPR_A_ENSG00000196578_1	OR5AC2	629	993.5	427.986
lib1	input	HDCRISPR_A_ENSG00000130150_1	MOSPD2	1265	993.5	860.735
lib1	input	HDCRISPR_A_ENSG00000113140_3	SPARC	3920	993.5	2667.26
lib1	input	HDCRISPR_A_ENSG00000125872_1	LRRN4	818	993.5	556.586
lib1	input	HDCRISPR_A_ENSG00000180667_1	YOD1	1527	993.5	1039.01
lib1	input	HDCRISPR_A_ENSG00000171503_1	ETFDH	1766	993.5	1201.63
lib1	input	HDCRISPR_A_ENSG00000012660_1	ELOVL5	2023	993.5	1376.5
lib1	input	HDCRISPR_A_ENSG00000204195_1	AWAT1	1578	993.5	1073.71
lib1	input	HDCRISPR_A_ENSG00000112514_1	CUTA	730	993.5	496.709
lib1	input	HDCRISPR_A_ENSG00000148484_1	RSU1	964	993.5	655.928
lib1	input	HDCRISPR_A_ENSG00000172020_1	GAP43	3002	993.5	2042.63
lib1	input	HDCRISPR_A_ENSG00000120051_1	CFAP58	1508	993.5	1026.08
lib1	input	HDCRISPR_A_ENSG00000196497_1	IPO4	1998	993.5	1359.48
lib1	input	HDCRISPR_A_ENSG00000144227_1	NXPH2	824	993.5	560.668
lib1	input	HDCRISPR_A_ENSG00000161956_1	SENP3	250	993.5	170.106
lib1	input	CONTROL_C_NONTARG_S154	nontargeting_ctrl	2577	993.5	1753.45
lib1	input	HDCRISPR_A_ENSG00000145782_1	ATG12	3174	993.5	2159.66
lib1	input	CONTROL_C_NONTARG_110	nontargeting_ctrl	2488	993.5	1692.89
lib1	input	HDCRISPR_A_ENSG00000112357_1	PEX7	1649	993.5	1122.02
lib1	input	HDCRISPR_A_ENSG00000181433_2	SAGE1	2356	993.5	1603.08
lib1	input	HDCRISPR_A_ENSG00000122641_1	INHBA	1238	993.5	842.363
lib1	input	HDCRISPR_A_ENSG00000140403_2	DNAJA4	1199	993.5	815.827
lib1	input	HDCRISPR_A_ENSG00000126391_1	FRMD8	1752	993.5	1192.1
lib1	input	HDCRISPR_A_ENSG00000064999_1	ANKS1A	1957	993.5	1331.59
lib1	input	HDCRISPR_A_ENSG00000113194_1	FAF2	1558	993.5	1060.1
lib1	input	CONTROL_C_NONTARG_S65	nontargeting_ctrl	1916	993.5	1303.69
lib1	input	HDCRISPR_A_ENSG00000198624_1	CCDC69	2898	993.5	1971.87
lib1	input	HDCRISPR_A_ENSG00000204618_1	RNF39	2462	993.5	1675.2
lib1	input	HDCRISPR_A_ENSG00000127955_2	GNAI1	1253	993.5	852.57
lib1	input	HDCRISPR_A_ENSG00000164853_3	UNCX	1012	993.5	688.588
lib1	input	CONTROL_C_NONTARG_S143	nontargeting_ctrl	1135	993.5	772.28
lib1	input	HDCRISPR_A_ENSG00000071282_1	LMCD1	967	993.5	657.969
lib1	input	HDCRISPR_A_ENSG00000159461_1	AMFR	981	993.5	667.495
lib1	input	HDCRISPR_A_ENSG00000106537_1	TSPAN13	4205	993.5	2861.18
lib1	input	HDCRISPR_A_ENSG00000101150_2	TPD52L2	492	993.5	334.768
lib1	input	HDCRISPR_A_ENSG00000182141_1	ZNF708	285	993.5	193.92
lib1	input	HDCRISPR_A_ENSG00000135519_1	KCNH3	662	993.5	450.44
lib1	input	HDCRISPR_A_ENSG00000103021_1	CCDC113	2054	993.5	1397.59
lib1	input	CONTROL_C_NONTARG_S56	nontargeting_ctrl	1773	993.5	1206.39
lib1	input	HDCRISPR_A_ENSG00000123454_2	DBH	1512	993.5	1028.8
lib1	input	HDCRISPR_A_ENSG00000185101_1	ANO9	2043	993.5	1390.1
lib1	input	HDCRISPR_A_ENSG00000165887_2	ANKRD2	606	993.5	412.336
lib1	input	HDCRISPR_A_ENSG00000121988_2	ZRANB3	2077	993.5	1413.24
lib1	input	HDCRISPR_A_ENSG00000166908_1	PIP4K2C	514	993.5	349.737
lib1	input	HDCRISPR_A_ENSG00000164112_1	TMEM155	2232	993.5	1518.7
lib1	input	HDCRISPR_A_ENSG00000157240_1	FZD1	1989	993.5	1353.36
lib1	input	HDCRISPR_A_ENSG00000183963_1	SMTN	454	993.5	308.912
lib1	input	HDCRISPR_A_ENSG00000103490_1	PYCARD	3128	993.5	2128.36
lib1	input	Avana_LRRTM3_1	LRRTM3	334	993.5	227.261
lib1	input	HDCRISPR_A_ENSG00000131019_1	ULBP3	1721	993.5	1171.01
lib1	input	HDCRISPR_A_ENSG00000197557_3	TTC30A	1273	993.5	866.178
lib1	input	HDCRISPR_A_ENSG00000091428_1	RAPGEF4	613	993.5	417.099
lib1	input	HDCRISPR_A_ENSG00000171132_1	PRKCE	1461	993.5	994.098
lib1	input	HDCRISPR_A_ENSG00000103150_1	MLYCD	1434	993.5	975.726
lib1	input	HDCRISPR_A_ENSG00000126814_1	TRMT5	132	993.5	89.8158
lib1	input	HDCRISPR_A_ENSG00000022556_1	NLRP2	1890	993.5	1286
lib1	input	HDCRISPR_A_ENSG00000172995_3	ARPP21	2797	993.5	1903.14
lib1	input	CONTROL_C_NONTARG_S136	nontargeting_ctrl	3140	993.5	2136.53
lib1	input	HDCRISPR_A_ENSG00000145349_1	CAMK2D	2312	993.5	1573.14
lib1	input	HDCRISPR_A_ENSG00000188505_1	NCCRP1	2035	993.5	1384.66
lib1	input	HDCRISPR_A_ENSG00000113119_2	TMCO6	632	993.5	430.027
lib1	input	HDCRISPR_A_ENSG00000011105_1	TSPAN9	1264	993.5	860.054
lib1	input	HDCRISPR_A_ENSG00000234829_1	IFNA17	1829	993.5	1244.49
lib1	input	HDCRISPR_A_ENSG00000147155_1	EBP	818	993.5	556.586
lib1	input	HDCRISPR_A_ENSG00000063127_1	SLC6A16	468	993.5	318.438
lib1	input	HDCRISPR_A_ENSG00000167220_1	HDHD2	863	993.5	587.205
lib1	input	HDCRISPR_A_ENSG00000170891_1	CYTL1	799	993.5	543.658
lib1	input	HDCRISPR_A_ENSG00000099622_2	CIRBP	603	993.5	410.295
lib1	input	HDCRISPR_A_ENSG00000155269_2	GPR78	2164	993.5	1472.43
lib1	input	HDCRISPR_A_ENSG00000184588_1	PDE4B	1005	993.5	683.825
lib1	input	HDCRISPR_A_ENSG00000105063_1	PPP6R1	674	993.5	458.605
lib1	input	HDCRISPR_A_ENSG00000142599_1	RERE	908	993.5	617.824
lib1	input	HDCRISPR_A_ENSG00000155957_1	TMBIM4	1365	993.5	928.777
lib1	input	HDCRISPR_A_ENSG00000174640_1	SLCO2A1	2468	993.5	1679.28
lib1	input	HDCRISPR_A_ENSG00000132256_1	TRIM5	1961	993.5	1334.31
lib1	input	HDCRISPR_A_ENSG00000171940_1	ZNF217	501	993.5	340.892
lib1	input	HDCRISPR_A_ENSG00000105127_1	AKAP8	409	993.5	278.293
lib1	input	CONTROL_C_NONTARG_S197	nontargeting_ctrl	1309	993.5	890.673
lib1	input	Avana_RPA4_1	RPA4	3207	993.5	2182.12
lib1	input	HDCRISPR_A_ENSG00000012124_1	CD22	1202	993.5	817.868
lib1	input	HDCRISPR_A_ENSG00000178425_1	NT5DC1	1029	993.5	700.155
lib1	input	HDCRISPR_A_ENSG00000089012_3	SIRPG	1380	993.5	938.983
lib1	input	HDCRISPR_A_ENSG00000188811_1	NHLRC3	5982	993.5	4070.29
lib1	input	HDCRISPR_A_ENSG00000135048_1	CEMIP2	1807	993.5	1229.52
lib1	input	HDCRISPR_A_ENSG00000078900_1	TP73	2481	993.5	1688.13
lib1	input	HDCRISPR_A_ENSG00000140526_1	ABHD2	1926	993.5	1310.49
lib1	input	HDCRISPR_A_ENSG00000138050_2	THUMPD2	1375	993.5	935.581
lib1	input	HDCRISPR_A_ENSG00000177508_1	IRX3	1816	993.5	1235.65
lib1	input	HDCRISPR_A_ENSG00000172772_1	OR10W1	847	993.5	576.318
lib1	input	HDCRISPR_A_ENSG00000173376_1	NDNF	392	993.5	266.726
lib1	input	HDCRISPR_A_ENSG00000170633_2	RNF34	1368	993.5	930.818
lib1	input	HDCRISPR_A_ENSG00000149651_1	SPINT4	1859	993.5	1264.91
lib1	input	HDCRISPR_A_ENSG00000135436_1	FAM186B	635	993.5	432.068
lib1	input	HDCRISPR_A_ENSG00000126368_1	NR1D1	942	993.5	640.958
lib1	input	HDCRISPR_A_ENSG00000127990_3	SGCE	1398	993.5	951.231
lib1	input	CONTROL_C_NONTARG_S180	nontargeting_ctrl	1303	993.5	886.591
lib1	input	HDCRISPR_A_ENSG00000136883_1	KIF12	1365	993.5	928.777
lib1	input	HDCRISPR_A_ENSG00000277258_1	PCGF2	316	993.5	215.014
lib1	input	HDCRISPR_A_ENSG00000137474_1	MYO7A	905	993.5	615.783
lib1	input	HDCRISPR_A_ENSG00000078018_1	MAP2	1726	993.5	1174.41
lib1	input	HDCRISPR_A_ENSG00000173110_1	HSPA6	2095	993.5	1425.49
lib1	input	HDCRISPR_A_ENSG00000158292_1	GPR153	1686	993.5	1147.19
lib1	input	HDCRISPR_A_ENSG00000116903_1	EXOC8	1423	993.5	968.242
lib1	input	HDCRISPR_A_ENSG00000267978_1	MAGEA9	1295	993.5	881.147
lib1	input	HDCRISPR_A_ENSG00000165282_1	PIGO	980	993.5	666.814
lib1	input	HDCRISPR_A_ENSG00000146373_1	RNF217	1053	993.5	716.485
lib1	input	HDCRISPR_A_ENSG00000100938_2	GMPR2	2258	993.5	1536.39
lib1	input	HDCRISPR_A_ENSG00000197818_2	SLC9A8	1630	993.5	1109.09
lib1	input	HDCRISPR_A_ENSG00000113742_1	CPEB4	871	993.5	592.648
lib1	input	HDCRISPR_A_ENSG00000138757_1	G3BP2	1777	993.5	1209.11
lib1	input	HDCRISPR_A_ENSG00000184984_1	CHRM5	1269	993.5	863.456
lib1	input	HDCRISPR_A_ENSG00000168036_1	CTNNB1	1643	993.5	1117.93
lib1	input	HDCRISPR_A_ENSG00000186716_2	BCR	958	993.5	651.845
lib1	input	HDCRISPR_A_ENSG00000214128_2	TMEM213	1664	993.5	1132.22
lib1	input	HDCRISPR_A_ENSG00000197580_1	BCO2	1092	993.5	743.022
lib1	input	HDCRISPR_A_ENSG00000147251_1	DOCK11	1858	993.5	1264.23
lib1	input	HDCRISPR_A_ENSG00000140505_1	CYP1A2	2993	993.5	2036.51
lib1	input	HDCRISPR_A_ENSG00000205177_1	C11orf91	1057	993.5	719.207
lib1	input	HDCRISPR_A_ENSG00000171051_1	FPR1	1399	993.5	951.911
lib1	input	HDCRISPR_A_ENSG00000095713_1	CRTAC1	3196	993.5	2174.63
lib1	input	HDCRISPR_A_ENSG00000115325_1	DOK1	594	993.5	404.171
lib1	input	HDCRISPR_A_ENSG00000182053_4	TRIM49B	2020	993.5	1374.45
lib1	input	HDCRISPR_A_ENSG00000152601_1	MBNL1	921	993.5	626.669
lib1	input	HDCRISPR_A_ENSG00000137094_1	DNAJB5	1326	993.5	902.241
lib1	input	HDCRISPR_A_ENSG00000188306_1	LRRIQ4	1840	993.5	1251.98
lib1	input	HDCRISPR_A_ENSG00000105219_1	CNTD2	1693	993.5	1151.96
lib1	input	HDCRISPR_A_ENSG00000129465_1	RIPK3	1309	993.5	890.673
lib1	input	HDCRISPR_A_ENSG00000105643_2	ARRDC2	566	993.5	385.119
lib1	input	HDCRISPR_A_ENSG00000184560_1	SPEM2	913	993.5	621.226
lib1	input	HDCRISPR_A_ENSG00000133065_1	SLC41A1	1015	993.5	690.629
lib1	input	HDCRISPR_A_ENSG00000166920_1	C15orf48	1880	993.5	1279.19
lib1	input	HDCRISPR_A_ENSG00000131788_1	PIAS3	796	993.5	541.617
lib1	input	HDCRISPR_A_ENSG00000099822_1	HCN2	695	993.5	472.894
lib1	input	HDCRISPR_A_ENSG00000186283_1	TOR3A	3176	993.5	2161.02
lib1	input	HDCRISPR_A_ENSG00000106236_1	NPTX2	1638	993.5	1114.53
lib1	input	HDCRISPR_A_ENSG00000152332_1	UHMK1	424	993.5	288.499
lib1	input	HDCRISPR_A_ENSG00000026950_1	BTN3A1	1136	993.5	772.96
lib1	input	HDCRISPR_A_ENSG00000178789_1	CD300LB	943	993.5	641.639
lib1	input	HDCRISPR_A_ENSG00000157212_1	PAXIP1	1036	993.5	704.918
lib1	input	HDCRISPR_A_ENSG00000111247_1	RAD51AP1	721	993.5	490.585
lib1	input	HDCRISPR_A_ENSG00000197142_2	ACSL5	1699	993.5	1156.04
lib1	input	HDCRISPR_A_ENSG00000188707_1	ZBED6CL	1976	993.5	1344.52
lib1	input	HDCRISPR_A_ENSG00000104327_1	CALB1	899	993.5	611.7
lib1	input	HDCRISPR_A_ENSG00000127152_1	BCL11B	3284	993.5	2234.51
lib1	input	HDCRISPR_A_ENSG00000160994_1	CCDC105	1680	993.5	1143.11
lib1	input	HDCRISPR_A_ENSG00000144857_1	BOC	1194	993.5	812.425
lib1	input	HDCRISPR_A_ENSG00000115421_1	PAPOLG	2072	993.5	1409.84
lib1	input	HDCRISPR_A_ENSG00000141447_1	OSBPL1A	1969	993.5	1339.75
lib1	input	HDCRISPR_A_ENSG00000197530_1	MIB2	394	993.5	268.087
lib1	input	HDCRISPR_A_ENSG00000243772_1	KIR2DL3	2924	993.5	1989.56
lib1	input	HDCRISPR_A_ENSG00000182333_1	LIPF	988	993.5	672.258
lib1	input	HDCRISPR_A_ENSG00000114450_1	GNB4	1202	993.5	817.868
lib1	input	HDCRISPR_A_ENSG00000183018_1	SPNS2	623	993.5	423.903
lib1	input	HDCRISPR_A_ENSG00000132825_1	PPP1R3D	1432	993.5	974.365
lib1	input	HDCRISPR_A_ENSG00000186104_1	CYP2R1	2156	993.5	1466.99
lib1	input	HDCRISPR_A_ENSG00000135052_1	GOLM1	3597	993.5	2447.48
lib1	input	HDCRISPR_A_ENSG00000104228_1	TRIM35	2417	993.5	1644.58
lib1	input	HDCRISPR_A_ENSG00000170956_1	CEACAM3	1709	993.5	1162.84
lib1	input	HDCRISPR_A_ENSG00000131435_2	PDLIM4	661	993.5	449.759
lib1	input	HDCRISPR_A_ENSG00000162378_1	ZYG11B	1939	993.5	1319.34
lib1	input	HDCRISPR_A_ENSG00000102878_1	HSF4	1338	993.5	910.406
lib1	input	HDCRISPR_A_ENSG00000144214_1	LYG1	2405	993.5	1636.42
lib1	input	CONTROL_C_NONTARG_31	nontargeting_ctrl	2064	993.5	1404.39
lib1	input	HDCRISPR_A_ENSG00000099364_1	FBXL19	1235	993.5	840.322
lib1	input	HDCRISPR_A_ENSG00000147113_1	DIPK2B	679	993.5	462.007
lib1	input	HDCRISPR_A_ENSG00000040933_1	INPP4A	539	993.5	366.748
lib1	input	HDCRISPR_A_ENSG00000121057_1	AKAP1	1925	993.5	1309.81
lib1	input	HDCRISPR_A_ENSG00000196172_1	ZNF681	1014	993.5	689.949
lib1	input	HDCRISPR_A_ENSG00000138741_1	TRPC3	2152	993.5	1464.27
lib1	input	CONTROL_C_NONTARG_S50	nontargeting_ctrl	1743	993.5	1185.98
lib1	input	HDCRISPR_A_ENSG00000164675_2	IQUB	923	993.5	628.03
lib1	input	HDCRISPR_A_ENSG00000187840_2	EIF4EBP1	1940	993.5	1320.02
lib1	input	HDCRISPR_A_ENSG00000169851_1	PCDH7	1491	993.5	1014.51
lib1	input	HDCRISPR_A_ENSG00000185737_2	NRG3	2806	993.5	1909.27
lib1	input	CONTROL_C_NONTARG_S88	nontargeting_ctrl	2703	993.5	1839.18
lib1	input	HDCRISPR_A_ENSG00000162461_1	SLC25A34	1101	993.5	749.145
lib1	input	HDCRISPR_A_ENSG00000160654_1	CD3G	374	993.5	254.478
lib1	input	HDCRISPR_A_ENSG00000160447_1	PKN3	432	993.5	293.943
lib1	input	HDCRISPR_A_ENSG00000215704_1	CELA2B	1169	993.5	795.414
lib1	input	HDCRISPR_A_ENSG00000197061_1	H4C3	1299	993.5	883.869
lib1	input	HDCRISPR_A_ENSG00000107443_1	CCNJ	665	993.5	452.481
lib1	input	HDCRISPR_A_ENSG00000148734_1	NPFFR1	964	993.5	655.928
lib1	input	HDCRISPR_A_ENSG00000106546_1	AHR	3659	993.5	2489.67
lib1	input	HDCRISPR_A_ENSG00000090776_1	EFNB1	552	993.5	375.593
lib1	input	HDCRISPR_A_ENSG00000196227_2	FAM217B	1866	993.5	1269.67
lib1	input	HDCRISPR_A_ENSG00000155876_1	RRAGA	107	993.5	72.8052
lib1	input	HDCRISPR_A_ENSG00000146963_1	FMC1-LUC7L2	635	993.5	432.068
lib1	input	HDCRISPR_A_ENSG00000099256_1	PRTFDC1	3796	993.5	2582.88
lib1	input	HDCRISPR_A_ENSG00000027075_1	PRKCH	974	993.5	662.732
lib1	input	HDCRISPR_A_ENSG00000128923_2	MINDY2	3271	993.5	2225.66
lib1	input	HDCRISPR_A_ENSG00000025293_2	PHF20	821	993.5	558.627
lib1	input	HDCRISPR_A_ENSG00000136327_1	NKX2-8	2941	993.5	2001.12
lib1	input	Avana_SPRR2E_1	SPRR2E	1952	993.5	1328.19
lib1	input	HDCRISPR_A_ENSG00000165194_2	PCDH19	2763	993.5	1880.01
lib1	input	HDCRISPR_A_ENSG00000214891_1	TRIM64C	269	993.5	183.034
lib1	input	HDCRISPR_A_ENSG00000122862_1	SRGN	362	993.5	246.313
lib1	input	HDCRISPR_A_ENSG00000161914_1	ZNF653	1203	993.5	818.549
lib1	input	HDCRISPR_A_ENSG00000264364_1	DYNLL2	1532	993.5	1042.41
lib1	input	HDCRISPR_A_ENSG00000103154_1	NECAB2	1078	993.5	733.496
lib1	input	HDCRISPR_A_ENSG00000198673_1	TAFA2	252	993.5	171.467
lib1	input	HDCRISPR_A_ENSG00000150594_1	ADRA2A	1521	993.5	1034.92
lib1	input	Avana_CMTM1_1	CMTM1	3319	993.5	2258.32
lib1	input	HDCRISPR_A_ENSG00000144451_1	SPAG16	1404	993.5	955.314
lib1	input	HDCRISPR_A_ENSG00000060138_1	YBX3	167	993.5	113.631
lib1	input	HDCRISPR_A_ENSG00000162738_1	VANGL2	1374	993.5	934.901
lib1	input	HDCRISPR_A_ENSG00000134152_2	KATNBL1	585	993.5	398.047
lib1	input	HDCRISPR_A_ENSG00000119318_1	RAD23B	470	993.5	319.799
lib1	input	HDCRISPR_A_ENSG00000161652_1	IZUMO2	870	993.5	591.968
lib1	input	HDCRISPR_A_ENSG00000186001_1	LRCH3	343	993.5	233.385
lib1	input	HDCRISPR_A_ENSG00000136802_1	LRRC8A	1786	993.5	1215.24
lib1	input	HDCRISPR_A_ENSG00000151687_1	ANKAR	601	993.5	408.934
lib1	input	CONTROL_C_NONTARG_S121	nontargeting_ctrl	2127	993.5	1447.26
lib1	input	HDCRISPR_A_ENSG00000140961_1	OSGIN1	1970	993.5	1340.43
lib1	input	HDCRISPR_A_ENSG00000268104_2	SLC6A14	1224	993.5	832.837
lib1	input	HDCRISPR_A_ENSG00000148702_1	HABP2	1124	993.5	764.795
lib1	input	HDCRISPR_A_ENSG00000180628_1	PCGF5	2905	993.5	1976.63
lib1	input	HDCRISPR_A_ENSG00000119326_1	CTNNAL1	2024	993.5	1377.18
lib1	input	HDCRISPR_A_ENSG00000150403_1	TMCO3	359	993.5	244.272
lib1	input	HDCRISPR_A_ENSG00000197153_1	H3C12	2203	993.5	1498.97
lib1	input	HDCRISPR_A_ENSG00000157429_1	ZNF19	3428	993.5	2332.49
lib1	input	HDCRISPR_A_ENSG00000125255_1	SLC10A2	1247	993.5	848.487
lib1	input	HDCRISPR_A_ENSG00000065413_1	ANKRD44	1471	993.5	1000.9
lib1	input	HDCRISPR_A_ENSG00000251369_1	ZNF550	849	993.5	577.679
lib1	input	HDCRISPR_A_ENSG00000114547_1	ROPN1B	1924	993.5	1309.13
lib1	input	HDCRISPR_A_ENSG00000124535_1	WRNIP1	731	993.5	497.389
lib1	input	CONTROL_C_NONTARG_153	nontargeting_ctrl	2852	993.5	1940.57
lib1	input	HDCRISPR_A_ENSG00000131848_1	ZSCAN5A	1135	993.5	772.28
lib1	input	HDCRISPR_A_ENSG00000143772_1	ITPKB	2404	993.5	1635.74
lib1	input	CONTROL_C_NONTARG_30	nontargeting_ctrl	1455	993.5	990.015
lib1	input	Avana_DEFA1_1	DEFA1	1420	993.5	966.2
lib1	input	HDCRISPR_A_ENSG00000169184_3	MN1	3910	993.5	2660.45
lib1	input	HDCRISPR_A_ENSG00000158578_1	ALAS2	1548	993.5	1053.29
lib1	input	HDCRISPR_A_ENSG00000187957_1	DNER	1962	993.5	1334.99
lib1	input	HDCRISPR_A_ENSG00000178796_1	RIIAD1	738	993.5	502.152
lib1	input	HDCRISPR_A_ENSG00000166450_3	PRTG	973	993.5	662.051
lib1	input	HDCRISPR_A_ENSG00000172006_1	ZNF554	967	993.5	657.969
lib1	input	HDCRISPR_A_ENSG00000197451_1	HNRNPAB	1321	993.5	898.838
lib1	input	HDCRISPR_A_ENSG00000150347_2	ARID5B	1423	993.5	968.242
lib1	input	HDCRISPR_A_ENSG00000110435_2	PDHX	534	993.5	363.346
lib1	input	HDCRISPR_A_ENSG00000168000_1	BSCL2	909	993.5	618.504
lib1	input	HDCRISPR_A_ENSG00000160298_1	C21orf58	2099	993.5	1428.21
lib1	input	HDCRISPR_A_ENSG00000214511_1	HIGD1C	1211	993.5	823.992
lib1	input	HDCRISPR_A_ENSG00000167491_1	GATAD2A	650	993.5	442.275
lib1	input	HDCRISPR_A_ENSG00000059378_1	PARP12	1728	993.5	1175.77
lib1	input	HDCRISPR_A_ENSG00000173239_1	LIPM	873	993.5	594.009
lib1	input	HDCRISPR_A_ENSG00000171714_1	ANO5	1329	993.5	904.282
lib1	input	HDCRISPR_A_ENSG00000173699_1	SPATA3	1021	993.5	694.712
lib1	input	Avana_ZNF493_1	ZNF493	718	993.5	488.544
lib1	input	HDCRISPR_A_ENSG00000197461_1	PDGFA	2534	993.5	1724.19
lib1	input	HDCRISPR_A_ENSG00000275074_1	NUDT18	943	993.5	641.639
lib1	input	HDCRISPR_A_ENSG00000131355_1	ADGRE3	1228	993.5	835.559
lib1	input	HDCRISPR_A_ENSG00000168268_1	NT5DC2	184	993.5	125.198
lib1	input	HDCRISPR_A_ENSG00000059588_3	TARBP1	1261	993.5	858.013
lib1	input	HDCRISPR_A_ENSG00000137078_1	SIT1	2199	993.5	1496.25
lib1	input	HDCRISPR_A_ENSG00000204520_1	MICA	4269	993.5	2904.72
lib1	input	HDCRISPR_A_ENSG00000141873_1	SLC39A3	1638	993.5	1114.53
lib1	input	HDCRISPR_A_ENSG00000100991_1	TRPC4AP	778	993.5	529.369
lib1	input	HDCRISPR_A_ENSG00000139800_1	ZIC5	3257	993.5	2216.14
lib1	input	HDCRISPR_A_ENSG00000147439_2	BIN3	1145	993.5	779.084
lib1	input	HDCRISPR_A_ENSG00000089050_1	RBBP9	1957	993.5	1331.59
lib1	input	HDCRISPR_A_ENSG00000237440_1	ZNF737	1807	993.5	1229.52
lib1	input	HDCRISPR_A_ENSG00000136108_1	CKAP2	2218	993.5	1509.18
lib1	input	HDCRISPR_A_ENSG00000137441_1	FGFBP2	1742	993.5	1185.3
lib1	input	HDCRISPR_A_ENSG00000152611_1	CAPSL	1693	993.5	1151.96
lib1	input	HDCRISPR_A_ENSG00000117632_1	STMN1	603	993.5	410.295
lib1	input	HDCRISPR_A_ENSG00000111913_1	RIPOR2	2529	993.5	1720.79
lib1	input	HDCRISPR_A_ENSG00000168421_1	RHOH	1485	993.5	1010.43
lib1	input	HDCRISPR_A_ENSG00000079112_1	CDH17	1310	993.5	891.354
lib1	input	HDCRISPR_A_ENSG00000171135_1	JAGN1	3502	993.5	2382.84
lib1	input	CONTROL_C_luciferase_11	nontargeting_ctrl	1267	993.5	862.096
lib1	input	HDCRISPR_A_ENSG00000178694_1	NSUN3	918	993.5	624.628
lib1	input	HDCRISPR_A_ENSG00000164440_1	TXLNB	1279	993.5	870.261
lib1	input	HDCRISPR_A_ENSG00000163885_1	CFAP100	2550	993.5	1735.08
lib1	input	CONTROL_C_EGFP_4	nontargeting_ctrl	6281	993.5	4273.74
lib1	input	HDCRISPR_A_ENSG00000162747_2	FCGR3B	997	993.5	678.381
lib1	input	HDCRISPR_A_ENSG00000214575_1	CPEB1	990	993.5	673.619
lib1	input	HDCRISPR_A_ENSG00000117448_1	AKR1A1	624	993.5	424.584
lib1	input	HDCRISPR_A_ENSG00000205445_1	KRTAP10-2	1710	993.5	1163.52
lib1	input	HDCRISPR_A_ENSG00000163435_2	ELF3	839	993.5	570.875
lib1	input	HDCRISPR_A_ENSG00000068137_1	PLEKHH3	1646	993.5	1119.98
lib1	input	CONTROL_C_NONTARG_45	nontargeting_ctrl	4259	993.5	2897.92
lib1	input	HDCRISPR_A_ENSG00000140506_1	LMAN1L	2176	993.5	1480.6
lib1	input	HDCRISPR_A_ENSG00000150455_2	TIRAP	1506	993.5	1024.72
lib1	input	HDCRISPR_A_ENSG00000135469_1	COQ10A	2447	993.5	1664.99
lib1	input	HDCRISPR_A_ENSG00000196098_1	OR5K4	1369	993.5	931.499
lib1	input	HDCRISPR_A_ENSG00000139549_1	DHH	1104	993.5	751.187
lib1	input	HDCRISPR_A_ENSG00000140450_1	ARRDC4	1072	993.5	729.413
lib1	input	HDCRISPR_A_ENSG00000116685_1	KIAA2013	2078	993.5	1413.92
lib1	input	HDCRISPR_A_ENSG00000166257_2	SCN3B	908	993.5	617.824
lib1	input	CONTROL_C_LacZ_7	nontargeting_ctrl	2607	993.5	1773.86
lib1	input	HDCRISPR_A_ENSG00000184185_1	KCNJ12	1253	993.5	852.57
lib1	input	HDCRISPR_A_ENSG00000013293_1	SLC7A14	1678	993.5	1141.75
lib1	input	CONTROL_C_LacZ_26	nontargeting_ctrl	2288	993.5	1556.81
lib1	input	HDCRISPR_A_ENSG00000135100_1	HNF1A	1272	993.5	865.498
lib1	input	HDCRISPR_A_ENSG00000271303_1	SRXN1	1925	993.5	1309.81
lib1	input	HDCRISPR_A_ENSG00000176299_1	OR4M1	1258	993.5	855.972
lib1	input	HDCRISPR_A_ENSG00000198597_1	ZNF536	2031	993.5	1381.94
lib1	input	HDCRISPR_A_ENSG00000165556_1	CDX2	1004	993.5	683.144
lib1	input	HDCRISPR_A_ENSG00000167699_2	GLOD4	1266	993.5	861.415
lib1	input	HDCRISPR_A_ENSG00000142856_1	ITGB3BP	556	993.5	378.315
lib1	input	HDCRISPR_A_ENSG00000133321_1	PLAAT4	1347	993.5	916.529
lib1	input	HDCRISPR_A_ENSG00000171495_1	MROH2B	289	993.5	196.642
lib1	input	HDCRISPR_A_ENSG00000203782_1	LORICRIN	1038	993.5	706.279
lib1	input	HDCRISPR_A_ENSG00000070770_1	CSNK2A2	1803	993.5	1226.8
lib1	input	Avana_DEFB4A_2	DEFB4A	764	993.5	519.843
lib1	input	HDCRISPR_A_ENSG00000240386_1	LCE1F	2746	993.5	1868.44
lib1	input	HDCRISPR_A_ENSG00000113231_1	PDE8B	324	993.5	220.457
lib1	input	HDCRISPR_A_ENSG00000109758_1	HGFAC	1740	993.5	1183.94
lib1	input	HDCRISPR_A_ENSG00000035720_1	STAP1	509	993.5	346.335
lib1	input	CONTROL_C_OR10A2_10	targeting_ctrl	1673	993.5	1138.35
lib1	input	HDCRISPR_A_ENSG00000150051_2	MKX	1036	993.5	704.918
lib1	input	HDCRISPR_A_ENSG00000133243_1	BTBD2	1028	993.5	699.475
lib1	input	HDCRISPR_A_ENSG00000179751_1	SYCN	1873	993.5	1274.43
lib1	input	HDCRISPR_A_ENSG00000167232_1	ZNF91	851	993.5	579.04
lib1	input	HDCRISPR_A_ENSG00000240694_1	PNMA2	622	993.5	423.223
lib1	input	HDCRISPR_A_ENSG00000138080_1	EMILIN1	1051	993.5	715.124
lib1	input	Avana_CRIP1_1	CRIP1	1147	993.5	780.445
lib1	input	HDCRISPR_A_ENSG00000021461_1	CYP3A43	1678	993.5	1141.75
lib1	input	HDCRISPR_A_ENSG00000095787_1	WAC	1725	993.5	1173.73
lib1	input	HDCRISPR_A_ENSG00000133169_2	BEX1	693	993.5	471.533
lib1	input	HDCRISPR_A_ENSG00000214842_2	RAD51AP2	1120	993.5	762.073
lib1	input	HDCRISPR_A_ENSG00000101082_2	SLA2	950	993.5	646.402
lib1	input	HDCRISPR_A_ENSG00000117593_1	DARS2	245	993.5	166.704
lib1	input	HDCRISPR_A_ENSG00000138688_1	KIAA1109	1370	993.5	932.179
lib1	input	HDCRISPR_A_ENSG00000141994_1	DUS3L	2239	993.5	1523.47
lib1	input	HDCRISPR_A_ENSG00000101255_2	TRIB3	1766	993.5	1201.63
lib1	input	HDCRISPR_A_ENSG00000132781_1	MUTYH	1784	993.5	1213.87
lib1	input	HDCRISPR_A_ENSG00000166167_1	BTRC	804	993.5	547.06
lib1	input	Avana_HMGB3_4	HMGB3	1055	993.5	717.846
lib1	input	HDCRISPR_A_ENSG00000152558_1	TMEM123	2830	993.5	1925.6
lib1	input	HDCRISPR_A_ENSG00000165072_2	MAMDC2	867	993.5	589.927
lib1	input	HDCRISPR_A_ENSG00000184507_1	NUTM1	2231	993.5	1518.02
lib1	input	HDCRISPR_A_ENSG00000166295_1	ANAPC16	1366	993.5	929.457
lib1	input	HDCRISPR_A_ENSG00000177239_1	MAN1B1	1200	993.5	816.507
lib1	input	HDCRISPR_A_ENSG00000115295_1	CLIP4	1463	993.5	995.458
lib1	input	HDCRISPR_A_ENSG00000186766_1	FOXI2	1835	993.5	1248.58
lib1	input	HDCRISPR_A_ENSG00000203952_2	CCDC160	1078	993.5	733.496
lib1	input	HDCRISPR_A_ENSG00000187609_1	EXD3	577	993.5	392.604
lib1	input	HDCRISPR_A_ENSG00000116731_2	PRDM2	1187	993.5	807.662
lib1	input	HDCRISPR_A_ENSG00000172680_3	MOS	2589	993.5	1761.61
lib1	input	HDCRISPR_A_ENSG00000174013_2	FBXO45	1936	993.5	1317.3
lib1	input	HDCRISPR_A_ENSG00000183386_1	FHL3	991	993.5	674.299
lib1	input	HDCRISPR_A_ENSG00000168615_2	ADAM9	1269	993.5	863.456
lib1	input	HDCRISPR_A_ENSG00000170370_2	EMX2	1775	993.5	1207.75
lib1	input	CONTROL_C_LacZ_57	nontargeting_ctrl	2886	993.5	1963.7
lib1	input	HDCRISPR_A_ENSG00000164116_1	GUCY1A1	1870	993.5	1272.39
lib1	input	HDCRISPR_A_ENSG00000228594_1	FNDC10	1225	993.5	833.518
lib1	input	HDCRISPR_A_ENSG00000163743_2	RCHY1	3035	993.5	2065.08
lib1	input	HDCRISPR_A_ENSG00000144820_2	ADGRG7	1211	993.5	823.992
lib1	input	CONTROL_C_NONTARG_133	nontargeting_ctrl	3971	993.5	2701.96
lib1	input	HDCRISPR_A_ENSG00000136826_1	KLF4	2249	993.5	1530.27
lib1	input	HDCRISPR_A_ENSG00000176020_1	AMIGO3	2114	993.5	1438.41
lib1	input	HDCRISPR_A_ENSG00000116473_1	RAP1A	826	993.5	562.029
lib1	input	HDCRISPR_A_ENSG00000007944_1	MYLIP	2068	993.5	1407.11
lib1	input	HDCRISPR_A_ENSG00000107566_1	ERLIN1	1502	993.5	1021.99
lib1	input	HDCRISPR_A_ENSG00000155792_1	DEPTOR	170	993.5	115.672
lib1	input	HDCRISPR_A_ENSG00000185561_2	TLCD2	1877	993.5	1277.15
lib1	input	HDCRISPR_A_ENSG00000171217_1	CLDN20	876	993.5	596.05
lib1	input	CONTROL_C_NONTARG_S80	nontargeting_ctrl	1597	993.5	1086.64
lib1	input	HDCRISPR_A_ENSG00000178093_1	TSSK6	621	993.5	422.543
lib1	input	CONTROL_C_LacZ_59	nontargeting_ctrl	3164	993.5	2152.86
lib1	input	HDCRISPR_A_ENSG00000138031_3	ADCY3	1299	993.5	883.869
lib1	input	HDCRISPR_A_ENSG00000104626_1	ERI1	1596	993.5	1085.95
lib1	input	HDCRISPR_A_ENSG00000164932_1	CTHRC1	1195	993.5	813.105
lib1	input	HDCRISPR_A_ENSG00000167460_1	TPM4	2210	993.5	1503.73
lib1	input	HDCRISPR_A_ENSG00000124802_1	EEF1E1	1239	993.5	843.044
lib1	input	HDCRISPR_A_ENSG00000034693_1	PEX3	1376	993.5	936.262
lib1	input	HDCRISPR_A_ENSG00000205089_2	CCNI2	847	993.5	576.318
lib1	input	HDCRISPR_A_ENSG00000112695_1	COX7A2	2568	993.5	1747.33
lib1	input	HDCRISPR_A_ENSG00000164171_1	ITGA2	1160	993.5	789.29
lib1	input	HDCRISPR_A_ENSG00000198912_1	C1orf174	1518	993.5	1032.88
lib1	input	HDCRISPR_A_ENSG00000089048_1	ESF1	774	993.5	526.647
lib1	input	HDCRISPR_A_ENSG00000124343_2	XG	739	993.5	502.832
lib1	input	HDCRISPR_A_ENSG00000174371_2	EXO1	958	993.5	651.845
lib1	input	HDCRISPR_A_ENSG00000134775_1	FHOD3	2008	993.5	1366.29
lib1	input	HDCRISPR_A_ENSG00000105357_1	MYH14	1675	993.5	1139.71
lib1	input	HDCRISPR_A_ENSG00000116574_2	RHOU	2736	993.5	1861.64
lib1	input	HDCRISPR_A_ENSG00000138074_1	SLC5A6	1183	993.5	804.94
lib1	input	HDCRISPR_A_ENSG00000078808_1	SDF4	1402	993.5	953.953
lib1	input	HDCRISPR_A_ENSG00000067955_1	CBFB	2446	993.5	1664.31
lib1	input	HDCRISPR_A_ENSG00000103241_1	FOXF1	1537	993.5	1045.81
lib1	input	HDCRISPR_A_ENSG00000107984_1	DKK1	3006	993.5	2045.35
lib1	input	HDCRISPR_A_ENSG00000214513_1	NOTO	721	993.5	490.585
lib1	input	HDCRISPR_A_ENSG00000125879_1	OTOR	535	993.5	364.026
lib1	input	HDCRISPR_A_ENSG00000198223_1	CSF2RA	1017	993.5	691.99
lib1	input	HDCRISPR_A_ENSG00000223501_1	VPS52	3269	993.5	2224.3
lib1	input	Avana_SPACA4_1	SPACA4	1976	993.5	1344.52
lib1	input	HDCRISPR_A_ENSG00000215644_1	GCGR	1866	993.5	1269.67
lib1	input	HDCRISPR_A_ENSG00000144730_1	IL17RD	455	993.5	309.592
lib1	input	HDCRISPR_A_ENSG00000026559_1	KCNG1	1944	993.5	1322.74
lib1	input	HDCRISPR_A_ENSG00000110328_1	GALNT18	2134	993.5	1452.02
lib1	input	HDCRISPR_A_ENSG00000174804_3	FZD4	1380	993.5	938.983
lib1	input	HDCRISPR_A_ENSG00000076258_2	FMO4	823	993.5	559.988
lib1	input	HDCRISPR_A_ENSG00000160410_2	SHKBP1	1270	993.5	864.137
lib1	input	HDCRISPR_A_ENSG00000106038_1	EVX1	592	993.5	402.81
lib1	input	HDCRISPR_A_ENSG00000152926_1	ZNF117	1975	993.5	1343.83
lib1	input	HDCRISPR_A_ENSG00000213420_1	GPC2	394	993.5	268.087
lib1	input	HDCRISPR_A_ENSG00000145348_1	TBCK	3581	993.5	2436.59
lib1	input	HDCRISPR_A_ENSG00000124532_1	MRS2	1647	993.5	1120.66
lib1	input	HDCRISPR_A_ENSG00000095066_1	HOOK2	3291	993.5	2239.27
lib1	input	HDCRISPR_A_ENSG00000101890_1	GUCY2F	1573	993.5	1070.3
lib1	input	HDCRISPR_A_ENSG00000149050_3	ZNF214	2582	993.5	1756.85
lib1	input	HDCRISPR_A_ENSG00000100815_1	TRIP11	2040	993.5	1388.06
lib1	input	HDCRISPR_A_ENSG00000163312_1	HELQ	821	993.5	558.627
lib1	input	HDCRISPR_A_ENSG00000177186_1	OR2M7	1159	993.5	788.61
lib1	input	HDCRISPR_A_ENSG00000221878_1	PSG7	2159	993.5	1469.03
lib1	input	HDCRISPR_A_ENSG00000160216_1	AGPAT3	485	993.5	330.005
lib1	input	HDCRISPR_A_ENSG00000159263_2	SIM2	1298	993.5	883.189
lib1	input	HDCRISPR_A_ENSG00000254466_1	OR4D10	1669	993.5	1135.63
lib1	input	HDCRISPR_A_ENSG00000164008_2	C1orf50	1636	993.5	1113.17
lib1	input	HDCRISPR_A_ENSG00000134489_1	HRH4	1557	993.5	1059.42
lib1	input	HDCRISPR_A_ENSG00000197591_2	OR11L1	1755	993.5	1194.14
lib1	input	HDCRISPR_A_ENSG00000170779_1	CDCA4	2920	993.5	1986.83
lib1	input	HDCRISPR_A_ENSG00000137573_1	SULF1	2405	993.5	1636.42
lib1	input	CONTROL_C_LacZ_39	nontargeting_ctrl	1827	993.5	1243.13
lib1	input	HDCRISPR_A_ENSG00000188042_2	ARL4C	2249	993.5	1530.27
lib1	input	HDCRISPR_A_ENSG00000156876_1	SASS6	353	993.5	240.189
lib1	input	HDCRISPR_A_ENSG00000187556_1	NANOS3	357	993.5	242.911
lib1	input	HDCRISPR_A_ENSG00000125810_1	CD93	1981	993.5	1347.92
lib1	input	HDCRISPR_A_ENSG00000167104_1	BPIFB6	1933	993.5	1315.26
lib1	input	HDCRISPR_A_ENSG00000164258_1	NDUFS4	2222	993.5	1511.9
lib1	input	HDCRISPR_A_ENSG00000112406_2	HECA	2373	993.5	1614.64
lib1	input	HDCRISPR_A_ENSG00000128322_2	IGLL1	1643	993.5	1117.93
lib1	input	HDCRISPR_A_ENSG00000136932_1	TRMO	3441	993.5	2341.33
lib1	input	HDCRISPR_A_ENSG00000113396_1	SLC27A6	1330	993.5	904.962
lib1	input	HDCRISPR_A_ENSG00000244187_1	TMEM141	1437	993.5	977.767
lib1	input	HDCRISPR_A_ENSG00000185753_1	CXorf38	3010	993.5	2048.07
lib1	input	Avana_SMIM11A_1	SMIM11A	1129	993.5	768.197
lib1	input	HDCRISPR_A_ENSG00000125734_1	GPR108	1805	993.5	1228.16
lib1	input	HDCRISPR_A_ENSG00000232258_1	TMEM114	2803	993.5	1907.22
lib1	input	HDCRISPR_A_ENSG00000143398_1	PIP5K1A	528	993.5	359.263
lib1	input	HDCRISPR_A_ENSG00000144455_2	SUMF1	2713	993.5	1845.99
lib1	input	HDCRISPR_A_ENSG00000154127_1	UBASH3B	2243	993.5	1526.19
lib1	input	HDCRISPR_A_ENSG00000113552_1	GNPDA1	1160	993.5	789.29
lib1	input	HDCRISPR_A_ENSG00000158571_1	PFKFB1	2633	993.5	1791.55
lib1	input	HDCRISPR_A_ENSG00000145476_1	CYP4V2	4118	993.5	2801.98
lib1	input	HDCRISPR_A_ENSG00000100075_1	SLC25A1	1849	993.5	1258.1
lib1	input	HDCRISPR_A_ENSG00000175662_1	TOM1L2	904	993.5	615.102
lib1	input	HDCRISPR_A_ENSG00000179833_1	SERTAD2	2306	993.5	1569.05
lib1	input	HDCRISPR_A_ENSG00000162384_1	CZIB	1207	993.5	821.27
lib1	input	HDCRISPR_A_ENSG00000061938_1	TNK2	1985	993.5	1350.64
lib1	input	HDCRISPR_A_ENSG00000129103_1	SUMF2	974	993.5	662.732
lib1	input	HDCRISPR_A_ENSG00000185565_1	LSAMP	1437	993.5	977.767
lib1	input	HDCRISPR_A_ENSG00000163623_1	NKX6-1	3391	993.5	2307.31
lib1	input	HDCRISPR_A_ENSG00000134571_1	MYBPC3	705	993.5	479.698
lib1	input	Avana_VSIR_1	VSIR	1239	993.5	843.044
lib1	input	HDCRISPR_A_ENSG00000145882_1	PCYOX1L	557	993.5	378.995
lib1	input	HDCRISPR_A_ENSG00000206104_1	KRTAP20-3	2373	993.5	1614.64
lib1	input	HDCRISPR_A_ENSG00000143061_1	IGSF3	816	993.5	555.225
lib1	input	HDCRISPR_A_ENSG00000206579_2	XKR4	1825	993.5	1241.77
lib1	input	HDCRISPR_A_ENSG00000175582_1	RAB6A	1119	993.5	761.393
lib1	input	HDCRISPR_A_ENSG00000110324_2	IL10RA	3022	993.5	2056.24
lib1	input	HDCRISPR_A_ENSG00000162430_1	SELENON	2125	993.5	1445.9
lib1	input	HDCRISPR_A_ENSG00000137628_1	DDX60	2641	993.5	1797
lib1	input	HDCRISPR_A_ENSG00000145439_1	CBR4	1336	993.5	909.045
lib1	input	HDCRISPR_A_ENSG00000142675_1	CNKSR1	828	993.5	563.39
lib1	input	HDCRISPR_A_ENSG00000180535_2	BHLHA15	684	993.5	465.409
lib1	input	HDCRISPR_A_ENSG00000183580_1	FBXL7	1023	993.5	696.072
lib1	input	HDCRISPR_A_ENSG00000119283_1	TRIM67	1520	993.5	1034.24
lib1	input	HDCRISPR_A_ENSG00000138653_3	NDST4	2204	993.5	1499.65
lib1	input	HDCRISPR_A_ENSG00000160226_1	CFAP410	2689	993.5	1829.66
lib1	input	HDCRISPR_A_ENSG00000121900_2	TMEM54	1738	993.5	1182.57
lib1	input	HDCRISPR_A_ENSG00000140382_1	HMG20A	2010	993.5	1367.65
lib1	input	HDCRISPR_A_ENSG00000171587_2	DSCAM	2228	993.5	1515.98
lib1	input	HDCRISPR_A_ENSG00000119636_1	BBOF1	706	993.5	480.378
lib1	input	HDCRISPR_A_ENSG00000214226_2	C17orf67	1117	993.5	760.032
lib1	input	HDCRISPR_A_ENSG00000174885_1	NLRP6	722	993.5	491.265
lib1	input	HDCRISPR_A_ENSG00000074211_1	PPP2R2C	924	993.5	628.711
lib1	input	HDCRISPR_A_ENSG00000173894_2	CBX2	2244	993.5	1526.87
lib1	input	HDCRISPR_A_ENSG00000155962_1	CLIC2	2024	993.5	1377.18
lib1	input	HDCRISPR_A_ENSG00000074181_1	NOTCH3	4781	993.5	3253.1
lib1	input	HDCRISPR_A_ENSG00000136856_1	SLC2A8	1843	993.5	1254.02
lib1	input	HDCRISPR_A_ENSG00000197181_2	PIWIL2	1537	993.5	1045.81
lib1	input	HDCRISPR_A_ENSG00000196517_1	SLC6A9	1246	993.5	847.807
lib1	input	HDCRISPR_A_ENSG00000132002_1	DNAJB1	1557	993.5	1059.42
lib1	input	CONTROL_C_AAVS1_16	targeting_ctrl	2484	993.5	1690.17
lib1	input	HDCRISPR_A_ENSG00000268714_1	ARL14EPL	3809	993.5	2591.73
lib1	input	HDCRISPR_A_ENSG00000266094_2	RASSF5	4344	993.5	2955.76
lib1	input	HDCRISPR_A_ENSG00000149474_1	KAT14	3285	993.5	2235.19
lib1	input	HDCRISPR_A_ENSG00000112541_2	PDE10A	2798	993.5	1903.82
lib1	input	HDCRISPR_A_ENSG00000155087_3	ODF1	722	993.5	491.265
lib1	input	HDCRISPR_A_ENSG00000204764_2	RANBP17	1351	993.5	919.251
lib1	input	HDCRISPR_A_ENSG00000170929_2	OR1M1	940	993.5	639.597
lib1	input	HDCRISPR_A_ENSG00000145246_1	ATP10D	2641	993.5	1797
lib1	input	HDCRISPR_A_ENSG00000151553_1	FAM160B1	1737	993.5	1181.89
lib1	input	HDCRISPR_A_ENSG00000156931_1	VPS8	1268	993.5	862.776
lib1	input	HDCRISPR_A_ENSG00000120088_1	CRHR1	1901	993.5	1293.48
lib1	input	Avana_DEFB114_1	DEFB114	1353	993.5	920.612
lib1	input	CONTROL_C_LacZ_28	nontargeting_ctrl	1834	993.5	1247.9
lib1	input	HDCRISPR_A_ENSG00000144224_2	UBXN4	2547	993.5	1733.04
lib1	input	HDCRISPR_A_ENSG00000181291_2	TMEM132E	496	993.5	337.49
lib1	input	HDCRISPR_A_ENSG00000205810_1	KLRC3	3152	993.5	2144.69
lib1	input	HDCRISPR_A_ENSG00000139540_1	SLC39A5	1452	993.5	987.974
lib1	input	HDCRISPR_A_ENSG00000128250_1	RFPL1	1840	993.5	1251.98
lib1	input	HDCRISPR_A_ENSG00000023909_1	GCLM	1223	993.5	832.157
lib1	input	CONTROL_C_NONTARG_25	nontargeting_ctrl	1163	993.5	791.332
lib1	input	HDCRISPR_A_ENSG00000155085_2	AK9	1203	993.5	818.549
lib1	input	HDCRISPR_A_ENSG00000221838_1	AP4M1	928	993.5	631.432
lib1	input	HDCRISPR_A_ENSG00000102145_2	GATA1	795	993.5	540.936
lib1	input	HDCRISPR_A_ENSG00000159322_1	ADPGK	3374	993.5	2295.75
lib1	input	HDCRISPR_A_ENSG00000124333_1	VAMP7	436	993.5	296.664
lib1	input	HDCRISPR_A_ENSG00000070081_1	NUCB2	664	993.5	451.801
lib1	input	HDCRISPR_A_ENSG00000184672_1	RALYL	1716	993.5	1167.61
lib1	input	Avana_FILIP1L_1	FILIP1L	672	993.5	457.244
lib1	input	HDCRISPR_A_ENSG00000124449_1	IRGC	944	993.5	642.319
lib1	input	HDCRISPR_A_ENSG00000076242_2	MLH1	1189	993.5	809.023
lib1	input	HDCRISPR_A_ENSG00000169562_1	GJB1	1780	993.5	1211.15
lib1	input	HDCRISPR_A_ENSG00000100099_1	HPS4	922	993.5	627.35
lib1	input	HDCRISPR_A_ENSG00000132718_1	SYT11	492	993.5	334.768
lib1	input	HDCRISPR_A_ENSG00000143013_1	LMO4	2349	993.5	1598.31
lib1	input	HDCRISPR_A_ENSG00000187033_1	SAMD7	2970	993.5	2020.86
lib1	input	HDCRISPR_A_ENSG00000185290_1	NUPR2	867	993.5	589.927
lib1	input	HDCRISPR_A_ENSG00000114988_1	LMAN2L	1016	993.5	691.31
lib1	input	HDCRISPR_A_ENSG00000182372_2	CLN8	1131	993.5	769.558
lib1	input	HDCRISPR_A_ENSG00000147606_1	SLC26A7	1892	993.5	1287.36
lib1	input	HDCRISPR_A_ENSG00000082482_1	KCNK2	2001	993.5	1361.53
lib1	input	HDCRISPR_A_ENSG00000137845_2	ADAM10	1561	993.5	1062.14
lib1	input	Avana_SMIM18_1	SMIM18	1092	993.5	743.022
lib1	input	CONTROL_C_luciferase_3	nontargeting_ctrl	2811	993.5	1912.67
lib1	input	HDCRISPR_A_ENSG00000221867_1	MAGEA3	521	993.5	354.5
lib1	input	HDCRISPR_A_ENSG00000015475_1	BID	538	993.5	366.067
lib1	input	HDCRISPR_A_ENSG00000170323_1	FABP4	1580	993.5	1075.07
lib1	input	HDCRISPR_A_ENSG00000135828_2	RNASEL	434	993.5	295.303
lib1	input	HDCRISPR_A_ENSG00000176153_1	GPX2	1332	993.5	906.323
lib1	input	HDCRISPR_A_ENSG00000168795_1	ZBTB5	1189	993.5	809.023
lib1	input	HDCRISPR_A_ENSG00000028839_2	TBPL1	1348	993.5	917.21
lib1	input	HDCRISPR_A_ENSG00000161835_1	GRASP	676	993.5	459.966
lib1	input	HDCRISPR_A_ENSG00000188992_1	LIPI	2134	993.5	1452.02
lib1	input	CONTROL_C_AAVS1_49	targeting_ctrl	1862	993.5	1266.95
lib1	input	HDCRISPR_A_ENSG00000183798_1	EMILIN3	981	993.5	667.495
lib1	input	HDCRISPR_A_ENSG00000099250_2	NRP1	1224	993.5	832.837
lib1	input	HDCRISPR_A_ENSG00000125903_1	DEFB129	2391	993.5	1626.89
lib1	input	HDCRISPR_A_ENSG00000172361_1	CFAP53	1620	993.5	1102.28
lib1	input	HDCRISPR_A_ENSG00000184292_1	TACSTD2	2082	993.5	1416.64
lib1	input	HDCRISPR_A_ENSG00000197683_1	KRTAP26-1	2278	993.5	1550
lib1	input	HDCRISPR_A_ENSG00000143858_1	SYT2	519	993.5	353.139
lib1	input	HDCRISPR_A_ENSG00000143363_1	PRUNE1	229	993.5	155.817
lib1	input	HDCRISPR_A_ENSG00000176601_1	MAP3K19	791	993.5	538.214
lib1	input	HDCRISPR_A_ENSG00000152932_1	RAB3C	846	993.5	575.638
lib1	input	HDCRISPR_A_ENSG00000118985_2	ELL2	1338	993.5	910.406
lib1	input	HDCRISPR_A_ENSG00000204052_1	LRRC73	1304	993.5	887.271
lib1	input	Avana_PSORS1C2_1	PSORS1C2	2707	993.5	1841.9
lib1	input	HDCRISPR_A_ENSG00000224389_1	C4B	3110	993.5	2116.11
lib1	input	HDCRISPR_A_ENSG00000163735_1	CXCL5	2930	993.5	1993.64
lib1	input	Avana_LRTM2_1	LRTM2	902	993.5	613.741
lib1	input	HDCRISPR_A_ENSG00000203867_1	RBM20	2407	993.5	1637.78
lib1	input	CONTROL_C_NONTARG_S106	nontargeting_ctrl	2719	993.5	1850.07
lib1	input	HDCRISPR_A_ENSG00000196735_2	HLA-DQA1	989	993.5	672.938
lib1	input	HDCRISPR_A_ENSG00000137674_2	MMP20	1234	993.5	839.642
lib1	input	HDCRISPR_A_ENSG00000171517_1	LPAR3	1896	993.5	1290.08
lib1	input	HDCRISPR_A_ENSG00000164244_1	PRRC1	1452	993.5	987.974
lib1	input	HDCRISPR_A_ENSG00000143515_1	ATP8B2	505	993.5	343.613
lib1	input	HDCRISPR_A_ENSG00000235098_3	ANKRD65	4026	993.5	2739.38
lib1	input	HDCRISPR_A_ENSG00000196628_2	TCF4	1717	993.5	1168.29
lib1	input	HDCRISPR_A_ENSG00000145248_1	SLC10A4	648	993.5	440.914
lib1	input	HDCRISPR_A_ENSG00000159792_1	PSKH1	1174	993.5	798.816
lib1	input	HDCRISPR_A_ENSG00000075884_2	ARHGAP15	1124	993.5	764.795
lib1	input	HDCRISPR_A_ENSG00000170525_2	PFKFB3	2428	993.5	1652.07
lib1	input	HDCRISPR_A_ENSG00000151883_1	PARP8	1782	993.5	1212.51
lib1	input	HDCRISPR_A_ENSG00000125534_1	PPDPF	771	993.5	524.606
lib1	input	HDCRISPR_A_ENSG00000142494_2	SLC47A1	1034	993.5	703.557
lib1	input	HDCRISPR_A_ENSG00000106078_1	COBL	1325	993.5	901.56
lib1	input	HDCRISPR_A_ENSG00000114520_1	SNX4	2207	993.5	1501.69
lib1	input	HDCRISPR_A_ENSG00000106789_1	CORO2A	2368	993.5	1611.24
lib1	input	HDCRISPR_A_ENSG00000126432_1	PRDX5	1110	993.5	755.269
lib1	input	HDCRISPR_A_ENSG00000268738_2	HSFX2	1179	993.5	802.218
lib1	input	HDCRISPR_A_ENSG00000101546_2	RBFA	827	993.5	562.71
lib1	input	HDCRISPR_A_ENSG00000172345_1	STARD5	776	993.5	528.008
lib1	input	HDCRISPR_A_ENSG00000131873_2	CHSY1	1811	993.5	1232.25
lib1	input	HDCRISPR_A_ENSG00000172478_1	MAB21L4	2581	993.5	1756.17
lib1	input	HDCRISPR_A_ENSG00000082556_1	OPRK1	637	993.5	433.429
lib1	input	HDCRISPR_A_ENSG00000130433_3	CACNG6	3825	993.5	2602.62
lib1	input	HDCRISPR_A_ENSG00000135315_1	CEP162	1338	993.5	910.406
lib1	input	HDCRISPR_A_ENSG00000046774_1	MAGEC2	2148	993.5	1461.55
lib1	input	HDCRISPR_A_ENSG00000166900_1	STX3	2912	993.5	1981.39
lib1	input	HDCRISPR_A_ENSG00000167637_2	ZNF283	868	993.5	590.607
lib1	input	HDCRISPR_A_ENSG00000072110_2	ACTN1	1906	993.5	1296.89
lib1	input	HDCRISPR_A_ENSG00000101210_1	EEF1A2	1008	993.5	685.866
lib1	input	HDCRISPR_A_ENSG00000198087_2	CD2AP	1111	993.5	755.95
lib1	input	HDCRISPR_A_ENSG00000130045_2	NXNL2	1825	993.5	1241.77
lib1	input	HDCRISPR_A_ENSG00000160188_1	RSPH1	1602	993.5	1090.04
lib1	input	HDCRISPR_A_ENSG00000172264_2	MACROD2	1121	993.5	762.754
lib1	input	HDCRISPR_A_ENSG00000145642_1	SHISAL2B	769	993.5	523.245
lib1	input	HDCRISPR_A_ENSG00000197956_1	S100A6	692	993.5	470.853
lib1	input	HDCRISPR_A_ENSG00000181035_1	SLC25A42	908	993.5	617.824
lib1	input	HDCRISPR_A_ENSG00000137077_1	CCL21	2643	993.5	1798.36
lib1	input	HDCRISPR_A_ENSG00000100077_1	GRK3	1455	993.5	990.015
lib1	input	HDCRISPR_A_ENSG00000197037_2	ZSCAN25	338	993.5	229.983
lib1	input	HDCRISPR_A_ENSG00000109471_1	IL2	1670	993.5	1136.31
lib1	input	HDCRISPR_A_ENSG00000174788_1	PCP2	1082	993.5	736.217
lib1	input	HDCRISPR_A_ENSG00000136504_1	KAT7	590	993.5	401.449
lib1	input	HDCRISPR_A_ENSG00000182393_1	IFNL1	2807	993.5	1909.95
lib1	input	HDCRISPR_A_ENSG00000153896_2	ZNF599	720	993.5	489.904
lib1	input	HDCRISPR_A_ENSG00000163354_2	DCST2	1807	993.5	1229.52
lib1	input	HDCRISPR_A_ENSG00000090432_1	MUL1	2720	993.5	1850.75
lib1	input	HDCRISPR_A_ENSG00000162804_1	SNED1	1989	993.5	1353.36
lib1	input	HDCRISPR_A_ENSG00000174963_2	ZIC4	2170	993.5	1476.52
lib1	input	HDCRISPR_A_ENSG00000115239_1	ASB3	1681	993.5	1143.79
lib1	input	HDCRISPR_A_ENSG00000065621_1	GSTO2	1158	993.5	787.93
lib1	input	HDCRISPR_A_ENSG00000124116_1	WFDC3	1201	993.5	817.188
lib1	input	HDCRISPR_A_ENSG00000189431_1	RASSF10	498	993.5	338.851
lib1	input	HDCRISPR_A_ENSG00000117009_2	KMO	1678	993.5	1141.75
lib1	input	HDCRISPR_A_ENSG00000204033_1	LRIT2	1440	993.5	979.809
lib1	input	CONTROL_C_LacZ_5	nontargeting_ctrl	692	993.5	470.853
lib1	input	CONTROL_C_NONTARG_S135	nontargeting_ctrl	3870	993.5	2633.24
lib1	input	HDCRISPR_A_ENSG00000088881_1	EBF4	1628	993.5	1107.73
lib1	input	HDCRISPR_A_ENSG00000215114_2	UBXN2B	1609	993.5	1094.8
lib1	input	HDCRISPR_A_ENSG00000138439_1	FAM117B	3040	993.5	2068.49
lib1	input	HDCRISPR_A_ENSG00000127220_1	ABHD8	1674	993.5	1139.03
lib1	input	HDCRISPR_A_ENSG00000183423_1	LRIT3	1015	993.5	690.629
lib1	input	HDCRISPR_A_ENSG00000196118_2	CCDC189	1205	993.5	819.909
lib1	input	CONTROL_C_OR8A1_34	targeting_ctrl	2062	993.5	1403.03
lib1	input	HDCRISPR_A_ENSG00000197769_3	MAP1LC3C	731	993.5	497.389
lib1	input	HDCRISPR_A_ENSG00000160183_1	TMPRSS3	1618	993.5	1100.92
lib1	input	HDCRISPR_A_ENSG00000156103_1	MMP16	1368	993.5	930.818
lib1	input	HDCRISPR_A_ENSG00000138079_1	SLC3A1	1188	993.5	808.342
lib1	input	HDCRISPR_A_ENSG00000136144_2	RCBTB1	1621	993.5	1102.97
lib1	input	Avana_PRODH_1	PRODH	2188	993.5	1488.76
lib1	input	HDCRISPR_A_ENSG00000157119_2	KLHL40	1676	993.5	1140.39
lib1	input	HDCRISPR_A_ENSG00000028528_1	SNX1	961	993.5	653.886
lib1	input	HDCRISPR_A_ENSG00000256825_2	ZNF10	1695	993.5	1153.32
lib1	input	HDCRISPR_A_ENSG00000158089_1	GALNT14	1168	993.5	794.734
lib1	input	HDCRISPR_A_ENSG00000256812_1	CAPNS2	3853	993.5	2621.67
lib1	input	HDCRISPR_A_ENSG00000187021_1	PNLIPRP1	2016	993.5	1371.73
lib1	input	HDCRISPR_A_ENSG00000109610_2	SOD3	4469	993.5	3040.81
lib1	input	HDCRISPR_A_ENSG00000166405_2	RIC3	2090	993.5	1422.08
lib1	input	HDCRISPR_A_ENSG00000168488_1	ATXN2L	2263	993.5	1539.8
lib1	input	HDCRISPR_A_ENSG00000198252_1	STYX	2619	993.5	1782.03
lib1	input	CONTROL_C_NONTARG_S119	nontargeting_ctrl	1710	993.5	1163.52
lib1	input	HDCRISPR_A_ENSG00000136536_1	MARCHF7	1162	993.5	790.651
lib1	input	HDCRISPR_A_ENSG00000125968_1	ID1	2078	993.5	1413.92
lib1	input	HDCRISPR_A_ENSG00000162975_1	KCNF1	2130	993.5	1449.3
lib1	input	HDCRISPR_A_ENSG00000254656_3	RTL1	1835	993.5	1248.58
lib1	input	HDCRISPR_A_ENSG00000137040_3	RANBP6	1512	993.5	1028.8
lib1	input	HDCRISPR_A_ENSG00000164442_1	CITED2	1145	993.5	779.084
lib1	input	HDCRISPR_A_ENSG00000150893_1	FREM2	379	993.5	257.88
lib1	input	HDCRISPR_A_ENSG00000140044_1	JDP2	2487	993.5	1692.21
lib1	input	HDCRISPR_A_ENSG00000166507_1	NDST2	2728	993.5	1856.19
lib1	input	HDCRISPR_A_ENSG00000164039_2	BDH2	1248	993.5	849.168
lib1	input	HDCRISPR_A_ENSG00000174796_1	THAP6	773	993.5	525.967
lib1	input	HDCRISPR_A_ENSG00000172943_1	PHF8	1638	993.5	1114.53
lib1	input	HDCRISPR_A_ENSG00000253250_2	C8orf88	2335	993.5	1588.79
lib1	input	HDCRISPR_A_ENSG00000212899_2	KRTAP3-3	905	993.5	615.783
lib1	input	HDCRISPR_A_ENSG00000196228_1	SULT1C3	2707	993.5	1841.9
lib1	input	HDCRISPR_A_ENSG00000255374_1	TAS2R43	1119	993.5	761.393
lib1	input	HDCRISPR_A_ENSG00000138696_2	BMPR1B	1866	993.5	1269.67
lib1	input	HDCRISPR_A_ENSG00000173728_1	C1orf100	1703	993.5	1158.76
lib1	input	HDCRISPR_A_ENSG00000204193_1	TXNDC8	1511	993.5	1028.12
lib1	input	Avana_POU5F2_1	POU5F2	2917	993.5	1984.79
lib1	input	HDCRISPR_A_ENSG00000214756_2	CSKMT	1738	993.5	1182.57
lib1	input	HDCRISPR_A_ENSG00000149150_1	SLC43A1	1033	993.5	702.877
lib1	input	HDCRISPR_A_ENSG00000178804_1	H1-8	2619	993.5	1782.03
lib1	input	HDCRISPR_A_ENSG00000178585_1	CTNNBIP1	1831	993.5	1245.85
lib1	input	HDCRISPR_A_ENSG00000095321_1	CRAT	830	993.5	564.751
lib1	input	HDCRISPR_A_ENSG00000183729_2	NPBWR1	2369	993.5	1611.92
lib1	input	HDCRISPR_A_ENSG00000211450_2	SELENOH	1230	993.5	836.92
lib1	input	HDCRISPR_A_ENSG00000132326_1	PER2	1283	993.5	872.982
lib1	input	HDCRISPR_A_ENSG00000101882_1	NKAP	1002	993.5	681.784
lib1	input	HDCRISPR_A_ENSG00000154736_1	ADAMTS5	1767	993.5	1202.31
lib1	input	HDCRISPR_A_ENSG00000119048_1	UBE2B	660	993.5	449.079
lib1	input	HDCRISPR_A_ENSG00000109089_1	CDR2L	929	993.5	632.113
lib1	input	HDCRISPR_A_ENSG00000100906_1	NFKBIA	1453	993.5	988.654
lib1	input	HDCRISPR_A_ENSG00000213694_1	S1PR3	1584	993.5	1077.79
lib1	input	HDCRISPR_A_ENSG00000197816_1	CCDC180	877	993.5	596.731
lib1	input	CONTROL_C_NONTARG_18	nontargeting_ctrl	484	993.5	329.325
lib1	input	HDCRISPR_A_ENSG00000129250_2	KIF1C	1698	993.5	1155.36
lib1	input	HDCRISPR_A_ENSG00000197008_1	ZNF138	1079	993.5	734.176
lib1	input	HDCRISPR_A_ENSG00000060709_1	RIMBP2	1511	993.5	1028.12
lib1	input	HDCRISPR_A_ENSG00000141576_1	RNF157	909	993.5	618.504
lib1	input	HDCRISPR_A_ENSG00000144802_1	NFKBIZ	1817	993.5	1236.33
lib1	input	HDCRISPR_A_ENSG00000176198_1	OR11H4	2681	993.5	1824.21
lib1	input	HDCRISPR_A_ENSG00000171944_1	OR52A5	547	993.5	372.191
lib1	input	CONTROL_C_NONTARG_S134	nontargeting_ctrl	4127	993.5	2808.1
lib1	input	HDCRISPR_A_ENSG00000122696_2	SLC25A51	697	993.5	474.255
lib1	input	HDCRISPR_A_ENSG00000249931_2	GOLGA8K	650	993.5	442.275
lib1	input	HDCRISPR_A_ENSG00000170469_1	SPATA24	547	993.5	372.191
lib1	input	HDCRISPR_A_ENSG00000147481_1	SNTG1	2611	993.5	1776.58
lib1	input	HDCRISPR_A_ENSG00000138617_1	PARP16	816	993.5	555.225
lib1	input	CONTROL_C_AQR_2	targeting_ctrl	986	993.5	670.897
lib1	input	HDCRISPR_A_ENSG00000074276_1	CDHR2	893	993.5	607.618
lib1	input	HDCRISPR_A_ENSG00000185046_3	ANKS1B	2726	993.5	1854.83
lib1	input	HDCRISPR_A_ENSG00000184058_1	TBX1	1386	993.5	943.066
lib1	input	HDCRISPR_A_ENSG00000205302_2	SNX2	2055	993.5	1398.27
lib1	input	HDCRISPR_A_ENSG00000181788_1	SIAH2	2021	993.5	1375.13
lib1	input	HDCRISPR_A_ENSG00000122787_1	AKR1D1	1508	993.5	1026.08
lib1	input	HDCRISPR_A_ENSG00000130518_2	IQCN	2542	993.5	1729.63
lib1	input	HDCRISPR_A_ENSG00000101198_1	NKAIN4	1447	993.5	984.572
lib1	input	Avana_TEX44_1	TEX44	2389	993.5	1625.53
lib1	input	HDCRISPR_A_ENSG00000224531_1	SMIM13	2569	993.5	1748.01
lib1	input	HDCRISPR_A_ENSG00000255974_1	CYP2A6	1747	993.5	1188.7
lib1	input	HDCRISPR_A_ENSG00000135119_1	RNFT2	1464	993.5	996.139
lib1	input	HDCRISPR_A_ENSG00000182591_1	KRTAP11-1	2038	993.5	1386.7
lib1	input	HDCRISPR_A_ENSG00000197901_1	SLC22A6	862	993.5	586.524
lib1	input	HDCRISPR_A_ENSG00000109881_1	CCDC34	2572	993.5	1750.05
lib1	input	HDCRISPR_A_ENSG00000179869_1	ABCA13	765	993.5	520.523
lib1	input	HDCRISPR_A_ENSG00000162494_1	LRRC38	1746	993.5	1188.02
lib1	input	HDCRISPR_A_ENSG00000118245_1	TNP1	1445	993.5	983.211
lib1	input	HDCRISPR_A_ENSG00000197465_1	GYPE	2199	993.5	1496.25
lib1	input	HDCRISPR_A_ENSG00000125851_1	PCSK2	1605	993.5	1092.08
lib1	input	HDCRISPR_A_ENSG00000167531_2	LALBA	766	993.5	521.204
lib1	input	HDCRISPR_A_ENSG00000180530_1	NRIP1	2286	993.5	1555.45
lib1	input	HDCRISPR_A_ENSG00000169684_1	CHRNA5	1350	993.5	918.571
lib1	input	HDCRISPR_A_ENSG00000181847_1	TIGIT	1419	993.5	965.52
lib1	input	HDCRISPR_A_ENSG00000161180_1	CCDC116	1844	993.5	1254.7
lib1	input	HDCRISPR_A_ENSG00000118271_1	TTR	1308	993.5	889.993
lib1	input	HDCRISPR_A_ENSG00000065989_1	PDE4A	759	993.5	516.441
lib1	input	HDCRISPR_A_ENSG00000139651_1	ZNF740	1697	993.5	1154.68
lib1	input	HDCRISPR_A_ENSG00000177192_1	PUS1	1705	993.5	1160.12
lib1	input	HDCRISPR_A_ENSG00000118762_1	PKD2	1599	993.5	1088
lib1	input	Avana_LGALS7_1	LGALS7	303	993.5	206.168
lib1	input	HDCRISPR_A_ENSG00000124356_1	STAMBP	1375	993.5	935.581
lib1	input	HDCRISPR_A_ENSG00000147099_1	HDAC8	1374	993.5	934.901
lib1	input	HDCRISPR_A_ENSG00000173409_1	ARV1	1306	993.5	888.632
lib1	input	HDCRISPR_A_ENSG00000187605_2	TET3	807	993.5	549.101
lib1	input	HDCRISPR_A_ENSG00000100241_1	SBF1	218	993.5	148.332
lib1	input	HDCRISPR_A_ENSG00000169991_2	IFFO2	1050	993.5	714.444
lib1	input	CONTROL_C_LacZ_89	nontargeting_ctrl	2042	993.5	1389.42
lib1	input	CONTROL_C_NONTARG_19	nontargeting_ctrl	4712	993.5	3206.15
lib1	input	HDCRISPR_A_ENSG00000016391_1	CHDH	2814	993.5	1914.71
lib1	input	HDCRISPR_A_ENSG00000129625_1	REEP5	570	993.5	387.841
lib1	input	HDCRISPR_A_ENSG00000167397_1	VKORC1	1495	993.5	1017.23
lib1	input	HDCRISPR_A_ENSG00000089723_2	OTUB2	1962	993.5	1334.99
lib1	input	HDCRISPR_A_ENSG00000104728_1	ARHGEF10	1072	993.5	729.413
lib1	input	HDCRISPR_A_ENSG00000224470_1	ATXN1L	771	993.5	524.606
lib1	input	HDCRISPR_A_ENSG00000221932_1	HEPN1	2312	993.5	1573.14
lib1	input	HDCRISPR_A_ENSG00000273983_1	H3C8	551	993.5	374.913
lib1	input	HDCRISPR_A_ENSG00000175866_1	BAIAP2	1046	993.5	711.722
lib1	input	HDCRISPR_A_ENSG00000166432_1	ZMAT1	2629	993.5	1788.83
lib1	input	HDCRISPR_A_ENSG00000139687_1	RB1	2565	993.5	1745.28
lib1	input	HDCRISPR_A_ENSG00000147434_1	CHRNA6	4221	993.5	2872.06
lib1	input	HDCRISPR_A_ENSG00000189164_1	ZNF527	2564	993.5	1744.6
lib1	input	HDCRISPR_A_ENSG00000116035_1	VAX2	890	993.5	605.576
lib1	input	HDCRISPR_A_ENSG00000174482_1	LINGO2	2193	993.5	1492.17
lib1	input	HDCRISPR_A_ENSG00000164128_1	NPY1R	728	993.5	495.348
lib1	input	HDCRISPR_A_ENSG00000119403_1	PHF19	2264	993.5	1540.48
lib1	input	HDCRISPR_A_ENSG00000007080_1	CCDC124	1689	993.5	1149.23
lib1	input	HDCRISPR_A_ENSG00000147378_1	FATE1	2465	993.5	1677.24
lib1	input	HDCRISPR_A_ENSG00000090020_1	SLC9A1	760	993.5	517.121
lib1	input	HDCRISPR_A_ENSG00000147119_1	CHST7	1547	993.5	1052.61
lib1	input	HDCRISPR_A_ENSG00000008083_2	JARID2	327	993.5	222.498
lib1	input	HDCRISPR_A_ENSG00000164741_1	DLC1	1082	993.5	736.217
lib1	input	HDCRISPR_A_ENSG00000138792_1	ENPEP	1919	993.5	1305.73
lib1	input	CONTROL_C_EGFP_6	nontargeting_ctrl	4267	993.5	2903.36
lib1	input	HDCRISPR_A_ENSG00000189114_1	BLOC1S3	3313	993.5	2254.24
lib1	input	HDCRISPR_A_ENSG00000160973_1	FOXH1	953	993.5	648.443
lib1	input	CONTROL_C_NONTARG_28	nontargeting_ctrl	2586	993.5	1759.57
lib1	input	HDCRISPR_A_ENSG00000189045_1	ANKDD1B	1892	993.5	1287.36
lib1	input	HDCRISPR_A_ENSG00000179626_1	OR6C4	3132	993.5	2131.08
lib1	input	HDCRISPR_A_ENSG00000137507_1	LRRC32	573	993.5	389.882
lib1	input	HDCRISPR_A_ENSG00000177990_3	DPY19L2	998	993.5	679.062
lib1	input	HDCRISPR_A_ENSG00000213588_2	ZBTB9	1741	993.5	1184.62
lib1	input	HDCRISPR_A_ENSG00000113811_1	SELENOK	725	993.5	493.306
lib1	input	HDCRISPR_A_ENSG00000004487_1	KDM1A	1189	993.5	809.023
lib1	input	HDCRISPR_A_ENSG00000081913_1	PHLPP1	2071	993.5	1409.16
lib1	input	HDCRISPR_A_ENSG00000100344_1	PNPLA3	1916	993.5	1303.69
lib1	input	HDCRISPR_A_ENSG00000235173_1	HGH1	1637	993.5	1113.85
lib1	input	CONTROL_C_NONTARG_107	nontargeting_ctrl	3190	993.5	2170.55
lib1	input	HDCRISPR_A_ENSG00000162972_1	MAIP1	1588	993.5	1080.51
lib1	input	HDCRISPR_A_ENSG00000265107_1	GJA5	1427	993.5	970.963
lib1	input	HDCRISPR_A_ENSG00000104112_1	SCG3	837	993.5	569.514
lib1	input	HDCRISPR_A_ENSG00000124120_2	TTPAL	1255	993.5	853.931
lib1	input	CONTROL_C_NONTARG_S123	nontargeting_ctrl	4718	993.5	3210.23
lib1	input	HDCRISPR_A_ENSG00000197887_2	OR1S2	1433	993.5	975.046
lib1	input	HDCRISPR_A_ENSG00000102189_1	EEA1	1492	993.5	1015.19
lib1	input	HDCRISPR_A_ENSG00000178502_1	KLHL11	861	993.5	585.844
lib1	input	HDCRISPR_A_ENSG00000043039_1	BARX2	1663	993.5	1131.54
lib1	input	HDCRISPR_A_ENSG00000114770_1	ABCC5	1049	993.5	713.763
lib1	input	CONTROL_C_NONTARG_14	nontargeting_ctrl	1738	993.5	1182.57
lib1	input	HDCRISPR_A_ENSG00000004766_1	VPS50	1821	993.5	1239.05
lib1	input	HDCRISPR_A_ENSG00000197745_2	SCGB1D4	3547	993.5	2413.46
lib1	input	Avana_BEND5_1	BEND5	2299	993.5	1564.29
lib1	input	HDCRISPR_A_ENSG00000060656_1	PTPRU	796	993.5	541.617
lib1	input	HDCRISPR_A_ENSG00000184014_1	DENND5A	614	993.5	417.78
lib1	input	HDCRISPR_A_ENSG00000103978_2	TMEM87A	2812	993.5	1913.35
lib1	input	HDCRISPR_A_ENSG00000079462_1	PAFAH1B3	2143	993.5	1458.15
lib1	input	HDCRISPR_A_ENSG00000198830_1	HMGN2	852	993.5	579.72
lib1	input	HDCRISPR_A_ENSG00000138246_1	DNAJC13	595	993.5	404.852
lib1	input	HDCRISPR_A_ENSG00000169900_1	PYDC1	2342	993.5	1593.55
lib1	input	HDCRISPR_A_ENSG00000102098_1	SCML2	2866	993.5	1950.09
lib1	input	HDCRISPR_A_ENSG00000170848_2	PSG6	1447	993.5	984.572
lib1	input	HDCRISPR_A_ENSG00000158055_2	GRHL3	2314	993.5	1574.5
lib1	input	HDCRISPR_A_ENSG00000109794_2	FAM149A	1937	993.5	1317.98
lib1	input	HDCRISPR_A_ENSG00000151150_1	ANK3	1847	993.5	1256.74
lib1	input	HDCRISPR_A_ENSG00000109113_2	RAB34	622	993.5	423.223
lib1	input	HDCRISPR_A_ENSG00000113368_1	LMNB1	1648	993.5	1121.34
lib1	input	HDCRISPR_A_ENSG00000117751_1	PPP1R8	519	993.5	353.139
lib1	input	HDCRISPR_A_ENSG00000120162_1	MOB3B	895	993.5	608.978
lib1	input	HDCRISPR_A_ENSG00000138835_1	RGS3	1514	993.5	1030.16
lib1	input	HDCRISPR_A_ENSG00000126778_1	SIX1	580	993.5	394.645
lib1	input	HDCRISPR_A_ENSG00000039319_3	ZFYVE16	2097	993.5	1426.85
lib1	input	HDCRISPR_A_ENSG00000128536_1	CDHR3	923	993.5	628.03
lib1	input	HDCRISPR_A_ENSG00000141971_1	MVB12A	3544	993.5	2411.42
lib1	input	HDCRISPR_A_ENSG00000242689_1	CNTF	1877	993.5	1277.15
lib1	input	HDCRISPR_A_ENSG00000010219_1	DYRK4	2417	993.5	1644.58
lib1	input	HDCRISPR_A_ENSG00000255221_1	CARD17	1240	993.5	843.724
lib1	input	HDCRISPR_A_ENSG00000113205_1	PCDHB3	738	993.5	502.152
lib1	input	HDCRISPR_A_ENSG00000183117_2	CSMD1	1902	993.5	1294.16
lib1	input	HDCRISPR_A_ENSG00000114742_1	WDR48	759	993.5	516.441
lib1	input	HDCRISPR_A_ENSG00000135679_1	MDM2	2426	993.5	1650.71
lib1	input	HDCRISPR_A_ENSG00000107331_1	ABCA2	620	993.5	421.862
lib1	input	HDCRISPR_A_ENSG00000147130_1	ZMYM3	1530	993.5	1041.05
lib1	input	Avana_CDR1_1	CDR1	1483	993.5	1009.07
lib1	input	HDCRISPR_A_ENSG00000184599_1	TAFA3	1203	993.5	818.549
lib1	input	HDCRISPR_A_ENSG00000174915_1	PTDSS2	2430	993.5	1653.43
lib1	input	HDCRISPR_A_ENSG00000173456_2	RNF26	1500	993.5	1020.63
lib1	input	HDCRISPR_A_ENSG00000160408_2	ST6GALNAC6	618	993.5	420.501
lib1	input	HDCRISPR_A_ENSG00000205502_2	C2CD4B	2240	993.5	1524.15
lib1	input	HDCRISPR_A_ENSG00000130303_1	BST2	434	993.5	295.303
lib1	input	HDCRISPR_A_ENSG00000111199_1	TRPV4	1254	993.5	853.25
lib1	input	HDCRISPR_A_ENSG00000181273_1	OR5AK2	2179	993.5	1482.64
lib1	input	HDCRISPR_A_ENSG00000020181_1	ADGRA2	2035	993.5	1384.66
lib1	input	HDCRISPR_A_ENSG00000099399_2	MAGEB2	1849	993.5	1258.1
lib1	input	HDCRISPR_A_ENSG00000064205_1	CCN5	1896	993.5	1290.08
lib1	input	HDCRISPR_A_ENSG00000138311_3	ZNF365	1233	993.5	838.961
lib1	input	HDCRISPR_A_ENSG00000114054_1	PCCB	2701	993.5	1837.82
lib1	input	HDCRISPR_A_ENSG00000132622_1	HSPA12B	937	993.5	637.556
lib1	input	HDCRISPR_A_ENSG00000185264_1	TEX33	2402	993.5	1634.38
lib1	input	HDCRISPR_A_ENSG00000198795_2	ZNF521	1636	993.5	1113.17
lib1	input	HDCRISPR_A_ENSG00000148832_1	PAOX	968	993.5	658.649
lib1	input	HDCRISPR_A_ENSG00000187239_1	FNBP1	210	993.5	142.889
lib1	input	HDCRISPR_A_ENSG00000163581_2	SLC2A2	956	993.5	650.484
lib1	input	Avana_LYRM9_1	LYRM9	431	993.5	293.262
lib1	input	HDCRISPR_A_ENSG00000164466_1	SFXN1	1906	993.5	1296.89
lib1	input	HDCRISPR_A_ENSG00000111241_1	FGF6	2954	993.5	2009.97
lib1	input	HDCRISPR_A_ENSG00000181744_2	DIPK2A	867	993.5	589.927
lib1	input	HDCRISPR_A_ENSG00000075239_2	ACAT1	1509	993.5	1026.76
lib1	input	HDCRISPR_A_ENSG00000106682_2	EIF4H	1571	993.5	1068.94
lib1	input	CONTROL_C_NONTARG_5	nontargeting_ctrl	1093	993.5	743.702
lib1	input	HDCRISPR_A_ENSG00000165475_1	CRYL1	436	993.5	296.664
lib1	input	HDCRISPR_A_ENSG00000117523_1	PRRC2C	2038	993.5	1386.7
lib1	input	HDCRISPR_A_ENSG00000130598_1	TNNI2	3951	993.5	2688.35
lib1	input	HDCRISPR_A_ENSG00000115307_2	AUP1	972	993.5	661.371
lib1	input	HDCRISPR_A_ENSG00000112110_1	MRPL18	136	993.5	92.5375
lib1	input	HDCRISPR_A_ENSG00000165752_1	STK32C	1761	993.5	1198.22
lib1	input	HDCRISPR_A_ENSG00000177706_1	FAM20C	2063	993.5	1403.71
lib1	input	HDCRISPR_A_ENSG00000162782_1	TDRD5	748	993.5	508.956
lib1	input	HDCRISPR_A_ENSG00000108771_1	DHX58	1186	993.5	806.981
lib1	input	HDCRISPR_A_ENSG00000175535_1	PNLIP	657	993.5	447.038
lib1	input	HDCRISPR_A_ENSG00000187533_2	PRR27	228	993.5	155.136
lib1	input	HDCRISPR_A_ENSG00000167461_1	RAB8A	925	993.5	629.391
lib1	input	HDCRISPR_A_ENSG00000186897_1	C1QL4	866	993.5	589.246
lib1	input	HDCRISPR_A_ENSG00000132561_2	MATN2	1373	993.5	934.22
lib1	input	HDCRISPR_A_ENSG00000125652_2	ALKBH7	565	993.5	384.439
lib1	input	HDCRISPR_A_ENSG00000164904_1	ALDH7A1	353	993.5	240.189
lib1	input	HDCRISPR_A_ENSG00000150269_1	OR5M9	1794	993.5	1220.68
lib1	input	HDCRISPR_A_ENSG00000088035_1	ALG6	1318	993.5	896.797
lib1	input	HDCRISPR_A_ENSG00000156265_1	MAP3K7CL	2294	993.5	1560.89
lib1	input	HDCRISPR_A_ENSG00000144810_1	COL8A1	1015	993.5	690.629
lib1	input	HDCRISPR_A_ENSG00000172005_1	MAL	1743	993.5	1185.98
lib1	input	HDCRISPR_A_ENSG00000197506_1	SLC28A3	1939	993.5	1319.34
lib1	input	HDCRISPR_A_ENSG00000135324_1	MRAP2	1570	993.5	1068.26
lib1	input	HDCRISPR_A_ENSG00000158050_1	DUSP2	811	993.5	551.823
lib1	input	HDCRISPR_A_ENSG00000197415_1	VEPH1	621	993.5	422.543
lib1	input	HDCRISPR_A_ENSG00000163428_1	LRRC58	3511	993.5	2388.96
lib1	input	HDCRISPR_A_ENSG00000167470_1	MIDN	271	993.5	184.395
lib1	input	HDCRISPR_A_ENSG00000243646_1	IL10RB	1051	993.5	715.124
lib1	input	HDCRISPR_A_ENSG00000242715_1	CCDC169	1762	993.5	1198.9
lib1	input	HDCRISPR_A_ENSG00000136827_1	TOR1A	410	993.5	278.973
lib1	input	HDCRISPR_A_ENSG00000075131_1	TIPIN	1234	993.5	839.642
lib1	input	HDCRISPR_A_ENSG00000106305_2	AIMP2	3503	993.5	2383.52
lib1	input	HDCRISPR_A_ENSG00000001626_1	CFTR	728	993.5	495.348
lib1	input	HDCRISPR_A_ENSG00000255501_2	CARD18	2270	993.5	1544.56
lib1	input	HDCRISPR_A_ENSG00000149488_1	TMC2	578	993.5	393.284
lib1	input	HDCRISPR_A_ENSG00000116133_1	DHCR24	932	993.5	634.154
lib1	input	HDCRISPR_A_ENSG00000197555_1	SIPA1L1	2375	993.5	1616
lib1	input	HDCRISPR_A_ENSG00000167094_1	TTC16	1400	993.5	952.592
lib1	input	HDCRISPR_A_ENSG00000100139_1	MICALL1	981	993.5	667.495
lib1	input	HDCRISPR_A_ENSG00000118898_1	PPL	1497	993.5	1018.59
lib1	input	HDCRISPR_A_ENSG00000162594_2	IL23R	895	993.5	608.978
lib1	input	HDCRISPR_A_ENSG00000174914_1	OR9G1	701	993.5	476.976
lib1	input	CONTROL_C_LacZ_95	nontargeting_ctrl	1518	993.5	1032.88
lib1	input	HDCRISPR_A_ENSG00000166169_1	POLL	1907	993.5	1297.57
lib1	input	HDCRISPR_A_ENSG00000130226_1	DPP6	373	993.5	253.798
lib1	input	HDCRISPR_A_ENSG00000156219_1	ART3	1788	993.5	1216.6
lib1	input	HDCRISPR_A_ENSG00000189171_1	S100A13	2155	993.5	1466.31
lib1	input	HDCRISPR_A_ENSG00000188487_2	INSC	1186	993.5	806.981
lib1	input	Avana_PCDHGB2_1	PCDHGB2	1141	993.5	776.362
lib1	input	HDCRISPR_A_ENSG00000278705_2	H4C2	2045	993.5	1391.46
lib1	input	HDCRISPR_A_ENSG00000006059_1	KRT33A	2464	993.5	1676.56
lib1	input	HDCRISPR_A_ENSG00000237651_1	C2orf74	1295	993.5	881.147
lib1	input	HDCRISPR_A_ENSG00000100219_1	XBP1	720	993.5	489.904
lib1	input	HDCRISPR_A_ENSG00000010278_1	CD9	635	993.5	432.068
lib1	input	Avana_TSSK1B_1	TSSK1B	1441	993.5	980.489
lib1	input	HDCRISPR_A_ENSG00000175329_1	ISX	1311	993.5	892.034
lib1	input	HDCRISPR_A_ENSG00000146530_1	VWDE	564	993.5	383.758
lib1	input	HDCRISPR_A_ENSG00000091181_2	IL5RA	1753	993.5	1192.78
lib1	input	HDCRISPR_A_ENSG00000204657_1	OR2H2	2441	993.5	1660.91
lib1	input	HDCRISPR_A_ENSG00000173559_1	NABP1	1643	993.5	1117.93
lib1	input	HDCRISPR_A_ENSG00000228672_1	PROB1	1075	993.5	731.454
lib1	input	CONTROL_C_NONTARG_109	nontargeting_ctrl	2800	993.5	1905.18
lib1	input	HDCRISPR_A_ENSG00000160767_1	FAM189B	482	993.5	327.964
lib1	input	HDCRISPR_A_ENSG00000128989_1	ARPP19	677	993.5	460.646
lib1	input	HDCRISPR_A_ENSG00000164070_1	HSPA4L	829	993.5	564.07
lib1	input	HDCRISPR_A_ENSG00000101849_1	TBL1X	2741	993.5	1865.04
lib1	input	HDCRISPR_A_ENSG00000099338_1	CATSPERG	797	993.5	542.297
lib1	input	HDCRISPR_A_ENSG00000083782_1	EPYC	1059	993.5	720.568
lib1	input	HDCRISPR_A_ENSG00000106624_1	AEBP1	2752	993.5	1872.52
lib1	input	HDCRISPR_A_ENSG00000075073_1	TACR2	532	993.5	361.985
lib1	input	HDCRISPR_A_ENSG00000163220_2	S100A9	2329	993.5	1584.7
lib1	input	HDCRISPR_A_ENSG00000144306_1	SCRN3	369	993.5	251.076
lib1	input	HDCRISPR_A_ENSG00000173821_1	RNF213	1618	993.5	1100.92
lib1	input	HDCRISPR_A_ENSG00000150477_1	KIAA1328	2079	993.5	1414.6
lib1	input	CONTROL_C_NONTARG_S25	nontargeting_ctrl	2240	993.5	1524.15
lib1	input	Avana_NME2_1	NME2	796	993.5	541.617
lib1	input	HDCRISPR_A_ENSG00000173744_1	AGFG1	1517	993.5	1032.2
lib1	input	HDCRISPR_A_ENSG00000100228_1	RAB36	1392	993.5	947.148
lib1	input	HDCRISPR_A_ENSG00000131507_1	NDFIP1	1784	993.5	1213.87
lib1	input	HDCRISPR_A_ENSG00000197385_1	ZNF860	2705	993.5	1840.54
lib1	input	HDCRISPR_A_ENSG00000120318_1	ARAP3	2618	993.5	1781.35
lib1	input	CONTROL_C_NONTARG_6	nontargeting_ctrl	1538	993.5	1046.49
lib1	input	HDCRISPR_A_ENSG00000124568_3	SLC17A1	2517	993.5	1712.62
lib1	input	HDCRISPR_A_ENSG00000164430_1	CGAS	1488	993.5	1012.47
lib1	input	HDCRISPR_A_ENSG00000171557_1	FGG	981	993.5	667.495
lib1	input	HDCRISPR_A_ENSG00000158161_1	EYA3	1356	993.5	922.653
lib1	input	HDCRISPR_A_ENSG00000142655_2	PEX14	1714	993.5	1166.24
lib1	input	HDCRISPR_A_ENSG00000111275_1	ALDH2	679	993.5	462.007
lib1	input	CONTROL_C_NONTARG_29	nontargeting_ctrl	2477	993.5	1685.41
lib1	input	HDCRISPR_A_ENSG00000206432_2	TMEM200C	2030	993.5	1381.26
lib1	input	HDCRISPR_A_ENSG00000164651_1	SP8	856	993.5	582.442
lib1	input	HDCRISPR_A_ENSG00000149328_1	GLB1L2	1558	993.5	1060.1
lib1	input	HDCRISPR_A_ENSG00000198876_1	DCAF12	1298	993.5	883.189
lib1	input	HDCRISPR_A_ENSG00000081721_1	DUSP12	1409	993.5	958.716
lib1	input	HDCRISPR_A_ENSG00000124191_1	TOX2	1511	993.5	1028.12
lib1	input	HDCRISPR_A_ENSG00000164647_1	STEAP1	1481	993.5	1007.71
lib1	input	HDCRISPR_A_ENSG00000077549_1	CAPZB	1213	993.5	825.353
lib1	input	HDCRISPR_A_ENSG00000135318_1	NT5E	2114	993.5	1438.41
lib1	input	HDCRISPR_A_ENSG00000115687_1	PASK	2003	993.5	1362.89
lib1	input	HDCRISPR_A_ENSG00000114354_1	TFG	1281	993.5	871.622
lib1	input	HDCRISPR_A_ENSG00000165487_1	MICU2	1075	993.5	731.454
lib1	input	HDCRISPR_A_ENSG00000186522_1	SEPTIN10	1458	993.5	992.056
lib1	input	HDCRISPR_A_ENSG00000250799_1	PRODH2	778	993.5	529.369
lib1	input	HDCRISPR_A_ENSG00000148120_1	AOPEP	459	993.5	312.314
lib1	input	HDCRISPR_A_ENSG00000179046_1	TRIML2	1588	993.5	1080.51
lib1	input	HDCRISPR_A_ENSG00000136754_1	ABI1	1702	993.5	1158.08
lib1	input	HDCRISPR_A_ENSG00000146453_1	PNLDC1	2143	993.5	1458.15
lib1	input	HDCRISPR_A_ENSG00000244607_1	CCDC13	1167	993.5	794.053
lib1	input	HDCRISPR_A_ENSG00000205542_2	TMSB4X	1601	993.5	1089.36
lib1	input	HDCRISPR_A_ENSG00000169436_1	COL22A1	1272	993.5	865.498
lib1	input	HDCRISPR_A_ENSG00000157992_1	KRTCAP3	1244	993.5	846.446
lib1	input	HDCRISPR_A_ENSG00000152954_1	NRSN1	1554	993.5	1057.38
lib1	input	HDCRISPR_A_ENSG00000105198_2	LGALS13	1752	993.5	1192.1
lib1	input	HDCRISPR_A_ENSG00000118007_2	STAG1	843	993.5	573.596
lib1	input	HDCRISPR_A_ENSG00000185507_1	IRF7	886	993.5	602.855
lib1	input	HDCRISPR_A_ENSG00000163378_1	EOGT	1757	993.5	1195.5
lib1	input	HDCRISPR_A_ENSG00000164638_2	SLC29A4	1617	993.5	1100.24
lib1	input	HDCRISPR_A_ENSG00000164542_1	KIAA0895	1408	993.5	958.035
lib1	input	HDCRISPR_A_ENSG00000161791_1	FMNL3	474	993.5	322.52
lib1	input	HDCRISPR_A_ENSG00000183779_1	ZNF703	2528	993.5	1720.11
lib1	input	HDCRISPR_A_ENSG00000117595_1	IRF6	1668	993.5	1134.95
lib1	input	HDCRISPR_A_ENSG00000122643_1	NT5C3A	461	993.5	313.675
lib1	input	HDCRISPR_A_ENSG00000058085_1	LAMC2	2132	993.5	1450.66
lib1	input	HDCRISPR_A_ENSG00000121940_2	CLCC1	437	993.5	297.345
lib1	input	HDCRISPR_A_ENSG00000214595_1	EML6	1642	993.5	1117.25
lib1	input	HDCRISPR_A_ENSG00000186132_1	C2orf76	681	993.5	463.368
lib1	input	HDCRISPR_A_ENSG00000122859_1	NEUROG3	1597	993.5	1086.64
lib1	input	HDCRISPR_A_ENSG00000134070_1	IRAK2	1150	993.5	782.486
lib1	input	HDCRISPR_A_ENSG00000196427_1	NBPF4	2039	993.5	1387.38
lib1	input	HDCRISPR_A_ENSG00000145354_1	CISD2	1964	993.5	1336.35
lib1	input	HDCRISPR_A_ENSG00000146278_1	PNRC1	3270	993.5	2224.98
lib1	input	HDCRISPR_A_ENSG00000104415_3	CCN4	1811	993.5	1232.25
lib1	input	HDCRISPR_A_ENSG00000197454_1	OR2L5	1762	993.5	1198.9
lib1	input	HDCRISPR_A_ENSG00000165617_1	DACT1	1815	993.5	1234.97
lib1	input	HDCRISPR_A_ENSG00000088320_1	REM1	1282	993.5	872.302
lib1	input	HDCRISPR_A_ENSG00000241123_2	KRTAP10-5	3409	993.5	2319.56
lib1	input	HDCRISPR_A_ENSG00000007312_1	CD79B	1059	993.5	720.568
lib1	input	CONTROL_C_AAVS1_32	targeting_ctrl	1446	993.5	983.891
lib1	input	HDCRISPR_A_ENSG00000154920_1	EME1	1239	993.5	843.044
lib1	input	HDCRISPR_A_ENSG00000182870_1	GALNT9	1234	993.5	839.642
lib1	input	HDCRISPR_A_ENSG00000089022_1	MAPKAPK5	1769	993.5	1203.67
lib1	input	HDCRISPR_A_ENSG00000143194_1	MAEL	1332	993.5	906.323
lib1	input	HDCRISPR_A_ENSG00000079950_1	STX7	1394	993.5	948.509
lib1	input	HDCRISPR_A_ENSG00000054611_3	TBC1D22A	1854	993.5	1261.5
lib1	input	HDCRISPR_A_ENSG00000165025_1	SYK	1667	993.5	1134.26
lib1	input	HDCRISPR_A_ENSG00000138131_1	LOXL4	917	993.5	623.948
lib1	input	CONTROL_C_NONTARG_S177	nontargeting_ctrl	3482	993.5	2369.23
lib1	input	HDCRISPR_A_ENSG00000117394_1	SLC2A1	2370	993.5	1612.6
lib1	input	HDCRISPR_A_ENSG00000105767_1	CADM4	1419	993.5	965.52
lib1	input	HDCRISPR_A_ENSG00000139645_1	ANKRD52	1401	993.5	953.272
lib1	input	HDCRISPR_A_ENSG00000136891_1	TEX10	119	993.5	80.9703
lib1	input	HDCRISPR_A_ENSG00000162924_1	REL	1734	993.5	1179.85
lib1	input	HDCRISPR_A_ENSG00000135638_1	EMX1	102	993.5	69.4031
lib1	input	HDCRISPR_A_ENSG00000051128_1	HOMER3	1036	993.5	704.918
lib1	input	HDCRISPR_A_ENSG00000154265_1	ABCA5	2091	993.5	1422.76
lib1	input	HDCRISPR_A_ENSG00000160908_2	ZNF394	1568	993.5	1066.9
lib1	input	HDCRISPR_A_ENSG00000106415_2	GLCCI1	2903	993.5	1975.27
lib1	input	HDCRISPR_A_ENSG00000204257_1	HLA-DMA	1902	993.5	1294.16
lib1	input	HDCRISPR_A_ENSG00000186965_2	KRTAP19-2	2328	993.5	1584.02
lib1	input	HDCRISPR_A_ENSG00000050730_1	TNIP3	1500	993.5	1020.63
lib1	input	CONTROL_C_NONTARG_98	nontargeting_ctrl	2279	993.5	1550.68
lib1	input	Avana_RBM7_1	RBM7	1620	993.5	1102.28
lib1	input	HDCRISPR_A_ENSG00000133048_1	CHI3L1	2507	993.5	1705.82
lib1	input	HDCRISPR_A_ENSG00000186510_1	CLCNKA	903	993.5	614.422
lib1	input	HDCRISPR_A_ENSG00000081051_1	AFP	1877	993.5	1277.15
lib1	input	CONTROL_C_AAVS1_11	targeting_ctrl	1604	993.5	1091.4
lib1	input	HDCRISPR_A_ENSG00000183655_1	KLHL25	641	993.5	436.151
lib1	input	HDCRISPR_A_ENSG00000166136_1	NDUFB8	935	993.5	636.195
lib1	input	HDCRISPR_A_ENSG00000165912_1	PACSIN3	1417	993.5	964.159
lib1	input	HDCRISPR_A_ENSG00000065320_1	NTN1	874	993.5	594.689
lib1	input	HDCRISPR_A_ENSG00000136574_1	GATA4	1754	993.5	1193.46
lib1	input	HDCRISPR_A_ENSG00000275969_2	SPATA31A3	1172	993.5	797.455
lib1	input	HDCRISPR_A_ENSG00000132275_1	RRP8	2740	993.5	1864.36
lib1	input	HDCRISPR_A_ENSG00000168297_1	PXK	1355	993.5	921.973
lib1	input	HDCRISPR_A_ENSG00000021488_1	SLC7A9	864	993.5	587.885
lib1	input	HDCRISPR_A_ENSG00000120733_2	KDM3B	1184	993.5	805.621
lib1	input	HDCRISPR_A_ENSG00000048991_1	R3HDM1	2002	993.5	1362.21
lib1	input	HDCRISPR_A_ENSG00000154447_2	SH3RF1	1318	993.5	896.797
lib1	input	CONTROL_C_NONTARG_20	nontargeting_ctrl	2235	993.5	1520.74
lib1	input	HDCRISPR_A_ENSG00000166260_1	COX11	202	993.5	137.445
lib1	input	HDCRISPR_A_ENSG00000025039_1	RRAGD	1701	993.5	1157.4
lib1	input	HDCRISPR_A_ENSG00000112759_1	SLC29A1	1096	993.5	745.743
lib1	input	HDCRISPR_A_ENSG00000278558_1	TMEM191B	1521	993.5	1034.92
lib1	input	HDCRISPR_A_ENSG00000197114_1	ZGPAT	1604	993.5	1091.4
lib1	input	HDCRISPR_A_ENSG00000165997_1	ARL5B	1447	993.5	984.572
lib1	input	HDCRISPR_A_ENSG00000054267_1	ARID4B	1316	993.5	895.436
lib1	input	CONTROL_C_LacZ_65	nontargeting_ctrl	2600	993.5	1769.1
lib1	input	HDCRISPR_A_ENSG00000131142_1	CCL25	1622	993.5	1103.65
lib1	input	HDCRISPR_A_ENSG00000197147_2	LRRC8B	1921	993.5	1307.09
lib1	input	HDCRISPR_A_ENSG00000105409_1	ATP1A3	1390	993.5	945.788
lib1	input	HDCRISPR_A_ENSG00000169599_1	NFU1	424	993.5	288.499
lib1	input	CONTROL_C_NONTARG_S89	nontargeting_ctrl	2819	993.5	1918.11
lib1	input	CONTROL_C_luciferase_14	nontargeting_ctrl	806	993.5	548.421
lib1	input	HDCRISPR_A_ENSG00000157191_2	NECAP2	1102	993.5	749.826
lib1	input	HDCRISPR_A_ENSG00000184828_1	ZBTB7C	536	993.5	364.707
lib1	input	HDCRISPR_A_ENSG00000168329_1	CX3CR1	1386	993.5	943.066
lib1	input	CONTROL_C_NONTARG_40	nontargeting_ctrl	2677	993.5	1821.49
lib1	input	HDCRISPR_A_ENSG00000155366_1	RHOC	809	993.5	550.462
lib1	input	HDCRISPR_A_ENSG00000135540_2	NHSL1	1581	993.5	1075.75
lib1	input	HDCRISPR_A_ENSG00000160285_1	LSS	452	993.5	307.551
lib1	input	HDCRISPR_A_ENSG00000002822_1	MAD1L1	441	993.5	300.066
lib1	input	Avana_SNURF_1	SNURF	2271	993.5	1545.24
lib1	input	HDCRISPR_A_ENSG00000174417_1	TRHR	747	993.5	508.276
lib1	input	HDCRISPR_A_ENSG00000163347_1	CLDN1	1539	993.5	1047.17
lib1	input	HDCRISPR_A_ENSG00000107020_2	PLGRKT	793	993.5	539.575
lib1	input	Avana_MTRF1L_1	MTRF1L	1318	993.5	896.797
lib1	input	HDCRISPR_A_ENSG00000054793_2	ATP9A	186	993.5	126.559
lib1	input	CONTROL_C_NONTARG_S101	nontargeting_ctrl	3272	993.5	2226.34
lib1	input	HDCRISPR_A_ENSG00000256870_1	SLC5A8	788	993.5	536.173
lib1	input	HDCRISPR_A_ENSG00000167674_1	HDGFL2	1478	993.5	1005.66
lib1	input	HDCRISPR_A_ENSG00000125337_3	KIF25	3630	993.5	2469.93
lib1	input	HDCRISPR_A_ENSG00000163873_2	GRIK3	1392	993.5	947.148
lib1	input	HDCRISPR_A_ENSG00000253309_1	SERPINE3	878	993.5	597.411
lib1	input	HDCRISPR_A_ENSG00000072694_1	FCGR2B	455	993.5	309.592
lib1	input	HDCRISPR_A_ENSG00000142684_1	ZNF593	1770	993.5	1204.35
lib1	input	HDCRISPR_A_ENSG00000115241_1	PPM1G	2117	993.5	1440.45
lib1	input	HDCRISPR_A_ENSG00000168309_1	FAM107A	1332	993.5	906.323
lib1	input	HDCRISPR_A_ENSG00000204438_1	GPANK1	771	993.5	524.606
lib1	input	HDCRISPR_A_ENSG00000123689_1	G0S2	2963	993.5	2016.09
lib1	input	HDCRISPR_A_ENSG00000066336_1	SPI1	1054	993.5	717.166
lib1	input	HDCRISPR_A_ENSG00000064932_1	SBNO2	1924	993.5	1309.13
lib1	input	HDCRISPR_A_ENSG00000139112_1	GABARAPL1	1003	993.5	682.464
lib1	input	HDCRISPR_A_ENSG00000099715_1	PCDH11Y	1226	993.5	834.198
lib1	input	HDCRISPR_A_ENSG00000188124_1	OR2AG2	1716	993.5	1167.61
lib1	input	HDCRISPR_A_ENSG00000130182_1	ZSCAN10	451	993.5	306.871
lib1	input	CONTROL_C_LacZ_49	nontargeting_ctrl	3761	993.5	2559.07
lib1	input	HDCRISPR_A_ENSG00000188379_1	IFNA2	2644	993.5	1799.04
lib1	input	HDCRISPR_A_ENSG00000177311_2	ZBTB38	1899	993.5	1292.12
lib1	input	HDCRISPR_A_ENSG00000169609_2	C15orf40	3845	993.5	2616.23
lib1	input	Avana_INO80B_1	INO80B	760	993.5	517.121
lib1	input	HDCRISPR_A_ENSG00000196437_1	ZNF569	477	993.5	324.562
lib1	input	HDCRISPR_A_ENSG00000107551_1	RASSF4	948	993.5	645.041
lib1	input	HDCRISPR_A_ENSG00000273217_1	RAPGEF6	2184	993.5	1486.04
lib1	input	HDCRISPR_A_ENSG00000095397_2	WHRN	1606	993.5	1092.76
lib1	input	HDCRISPR_A_ENSG00000163050_1	COQ8A	1716	993.5	1167.61
lib1	input	HDCRISPR_A_ENSG00000147533_1	GOLGA7	906	993.5	616.463
lib1	input	HDCRISPR_A_ENSG00000163467_1	TSACC	1643	993.5	1117.93
lib1	input	HDCRISPR_A_ENSG00000172081_1	MOB3A	963	993.5	655.247
lib1	input	HDCRISPR_A_ENSG00000185352_2	HS6ST3	1070	993.5	728.052
lib1	input	HDCRISPR_A_ENSG00000182450_1	KCNK4	1713	993.5	1165.56
lib1	input	HDCRISPR_A_ENSG00000176641_2	RNF152	1594	993.5	1084.59
lib1	input	HDCRISPR_A_ENSG00000178363_1	CALML3	1163	993.5	791.332
lib1	input	HDCRISPR_A_ENSG00000108379_2	WNT3	3804	993.5	2588.33
lib1	input	HDCRISPR_A_ENSG00000109927_2	TECTA	1278	993.5	869.58
lib1	input	HDCRISPR_A_ENSG00000214042_3	IFNA7	1648	993.5	1121.34
lib1	input	HDCRISPR_A_ENSG00000100445_1	SDR39U1	2290	993.5	1558.17
lib1	input	HDCRISPR_A_ENSG00000185818_1	NAT8L	3130	993.5	2129.72
lib1	input	CONTROL_C_OR10A1_6	targeting_ctrl	869	993.5	591.287
lib1	input	HDCRISPR_A_ENSG00000136848_1	DAB2IP	3086	993.5	2099.78
lib1	input	HDCRISPR_A_ENSG00000155744_1	FAM126B	611	993.5	415.738
lib1	input	HDCRISPR_A_ENSG00000197930_1	ERO1A	972	993.5	661.371
lib1	input	HDCRISPR_A_ENSG00000171574_1	ZNF584	324	993.5	220.457
lib1	input	HDCRISPR_A_ENSG00000010818_2	HIVEP2	1390	993.5	945.788
lib1	input	HDCRISPR_A_ENSG00000214102_1	WEE2	1100	993.5	748.465
lib1	input	HDCRISPR_A_ENSG00000151116_3	UEVLD	1765	993.5	1200.95
lib1	input	HDCRISPR_A_ENSG00000157766_3	ACAN	772	993.5	525.286
lib1	input	HDCRISPR_A_ENSG00000110711_1	AIP	860	993.5	585.164
lib1	input	HDCRISPR_A_ENSG00000042062_1	RIPOR3	1361	993.5	926.055
lib1	input	HDCRISPR_A_ENSG00000129493_1	HEATR5A	519	993.5	353.139
lib1	input	HDCRISPR_A_ENSG00000102038_3	SMARCA1	1859	993.5	1264.91
lib1	input	HDCRISPR_A_ENSG00000139083_1	ETV6	826	993.5	562.029
lib1	input	HDCRISPR_A_ENSG00000105428_2	ZNRF4	1985	993.5	1350.64
lib1	input	HDCRISPR_A_ENSG00000092295_2	TGM1	620	993.5	421.862
lib1	input	CONTROL_C_NONTARG_S90	nontargeting_ctrl	1648	993.5	1121.34
lib1	input	HDCRISPR_A_ENSG00000186431_1	FCAR	877	993.5	596.731
lib1	input	HDCRISPR_A_ENSG00000254997_1	KRTAP5-9	2462	993.5	1675.2
lib1	input	HDCRISPR_A_ENSG00000156858_1	PRR14	1323	993.5	900.199
lib1	input	HDCRISPR_A_ENSG00000102580_2	DNAJC3	1552	993.5	1056.02
lib1	input	HDCRISPR_A_ENSG00000164022_1	AIMP1	4036	993.5	2746.19
lib1	input	HDCRISPR_A_ENSG00000131188_1	PRR7	1251	993.5	851.209
lib1	input	HDCRISPR_A_ENSG00000177689_1	MAGEB10	1394	993.5	948.509
lib1	input	HDCRISPR_A_ENSG00000197779_2	ZNF81	2776	993.5	1888.85
lib1	input	HDCRISPR_A_ENSG00000204612_1	FOXB2	1253	993.5	852.57
lib1	input	HDCRISPR_A_ENSG00000223609_1	HBD	714	993.5	485.822
lib1	input	HDCRISPR_A_ENSG00000126970_1	ZC4H2	1399	993.5	951.911
lib1	input	HDCRISPR_A_ENSG00000196177_1	ACADSB	1951	993.5	1327.5
lib1	input	HDCRISPR_A_ENSG00000133710_1	SPINK5	486	993.5	330.685
lib1	input	HDCRISPR_A_ENSG00000049883_1	PTCD2	311	993.5	211.611
lib1	input	HDCRISPR_A_ENSG00000163681_2	SLMAP	513	993.5	349.057
lib1	input	HDCRISPR_A_ENSG00000169136_3	ATF5	1302	993.5	885.91
lib1	input	HDCRISPR_A_ENSG00000156564_1	LRFN2	1736	993.5	1181.21
lib1	input	CONTROL_C_NONTARG_S40	nontargeting_ctrl	1808	993.5	1230.2
lib1	input	HDCRISPR_A_ENSG00000256162_1	SMLR1	898	993.5	611.02
lib1	input	HDCRISPR_A_ENSG00000107831_3	FGF8	1388	993.5	944.427
lib1	input	HDCRISPR_A_ENSG00000156535_1	CD109	1688	993.5	1148.55
lib1	input	HDCRISPR_A_ENSG00000130204_1	TOMM40	93	993.5	63.2793
lib1	input	HDCRISPR_A_ENSG00000170417_1	TMEM182	2704	993.5	1839.86
lib1	input	HDCRISPR_A_ENSG00000112877_1	CEP72	1168	993.5	794.734
lib1	input	HDCRISPR_A_ENSG00000165626_1	BEND7	1282	993.5	872.302
lib1	input	HDCRISPR_A_ENSG00000047597_1	XK	1471	993.5	1000.9
lib1	input	HDCRISPR_A_ENSG00000168418_1	KCNG4	662	993.5	450.44
lib1	input	HDCRISPR_A_ENSG00000154620_1	TMSB4Y	1884	993.5	1281.92
lib1	input	HDCRISPR_A_ENSG00000113262_1	GRM6	1911	993.5	1300.29
lib1	input	HDCRISPR_A_ENSG00000198805_2	PNP	992	993.5	674.979
lib1	input	HDCRISPR_A_ENSG00000198003_1	CCDC151	2264	993.5	1540.48
lib1	input	HDCRISPR_A_ENSG00000189221_1	MAOA	954	993.5	649.123
lib1	input	HDCRISPR_A_ENSG00000138796_1	HADH	443	993.5	301.427
lib1	input	HDCRISPR_A_ENSG00000182606_1	TRAK1	901	993.5	613.061
lib1	input	CONTROL_C_NONTARG_121	nontargeting_ctrl	3986	993.5	2712.17
lib1	input	HDCRISPR_A_ENSG00000036530_1	CYP46A1	1051	993.5	715.124
lib1	input	HDCRISPR_A_ENSG00000096996_2	IL12RB1	1656	993.5	1126.78
lib1	input	HDCRISPR_A_ENSG00000174792_1	ODAPH	869	993.5	591.287
lib1	input	HDCRISPR_A_ENSG00000198113_1	TOR4A	802	993.5	545.699
lib1	input	HDCRISPR_A_ENSG00000182718_1	ANXA2	2626	993.5	1786.79
lib1	input	HDCRISPR_A_ENSG00000112303_1	VNN2	1480	993.5	1007.03
lib1	input	HDCRISPR_A_ENSG00000188559_1	RALGAPA2	1874	993.5	1275.11
lib1	input	HDCRISPR_A_ENSG00000173452_1	TMEM196	880	993.5	598.772
lib1	input	HDCRISPR_A_ENSG00000104980_1	TIMM44	194	993.5	132.002
lib1	input	HDCRISPR_A_ENSG00000169955_1	ZNF747	2138	993.5	1454.74
lib1	input	HDCRISPR_A_ENSG00000205126_1	ACCSL	648	993.5	440.914
lib1	input	HDCRISPR_A_ENSG00000125967_1	NECAB3	1187	993.5	807.662
lib1	input	HDCRISPR_A_ENSG00000172482_2	AGXT	243	993.5	165.343
lib1	input	HDCRISPR_A_ENSG00000256797_1	KLRF2	1025	993.5	697.433
lib1	input	HDCRISPR_A_ENSG00000085465_1	OVGP1	690	993.5	469.492
lib1	input	HDCRISPR_A_ENSG00000162600_1	OMA1	1626	993.5	1106.37
lib1	input	HDCRISPR_A_ENSG00000072840_1	EVC	2693	993.5	1832.38
lib1	input	HDCRISPR_A_ENSG00000148834_1	GSTO1	1398	993.5	951.231
lib1	input	HDCRISPR_A_ENSG00000158887_1	MPZ	585	993.5	398.047
lib1	input	HDCRISPR_A_ENSG00000116151_1	MORN1	1244	993.5	846.446
lib1	input	HDCRISPR_A_ENSG00000206531_1	CD200R1L	1261	993.5	858.013
lib1	input	HDCRISPR_A_ENSG00000166140_1	ZFYVE19	1223	993.5	832.157
lib1	input	HDCRISPR_A_ENSG00000007306_1	CEACAM7	1290	993.5	877.745
lib1	input	HDCRISPR_A_ENSG00000161243_1	FBXO27	1628	993.5	1107.73
lib1	input	HDCRISPR_A_ENSG00000124215_1	CDH26	939	993.5	638.917
lib1	input	HDCRISPR_A_ENSG00000042286_1	AIFM2	2214	993.5	1506.46
lib1	input	HDCRISPR_A_ENSG00000125457_1	MIF4GD	1122	993.5	763.434
lib1	input	HDCRISPR_A_ENSG00000102962_1	CCL22	3355	993.5	2282.82
lib1	input	HDCRISPR_A_ENSG00000183640_1	KRTAP8-1	655	993.5	445.677
lib1	input	HDCRISPR_A_ENSG00000182545_2	RNASE10	1434	993.5	975.726
lib1	input	HDCRISPR_A_ENSG00000062096_1	ARSF	994	993.5	676.34
lib1	input	HDCRISPR_A_ENSG00000028137_1	TNFRSF1B	1238	993.5	842.363
lib1	input	CONTROL_C_NONTARG_S128	nontargeting_ctrl	1902	993.5	1294.16
lib1	input	HDCRISPR_A_ENSG00000069275_1	NUCKS1	1318	993.5	896.797
lib1	input	HDCRISPR_A_ENSG00000184349_1	EFNA5	659	993.5	448.399
lib1	input	HDCRISPR_A_ENSG00000185519_1	FAM131C	1500	993.5	1020.63
lib1	input	HDCRISPR_A_ENSG00000184650_1	ODF4	698	993.5	474.935
lib1	input	HDCRISPR_A_ENSG00000166897_1	ELFN2	3123	993.5	2124.96
lib1	input	HDCRISPR_A_ENSG00000127364_1	TAS2R4	1653	993.5	1124.74
lib1	input	HDCRISPR_A_ENSG00000170379_1	TCAF2	378	993.5	257.2
lib1	input	HDCRISPR_A_ENSG00000162998_1	FRZB	981	993.5	667.495
lib1	input	CONTROL_C_NONTARG_S51	nontargeting_ctrl	2620	993.5	1782.71
lib1	input	HDCRISPR_A_ENSG00000008283_1	CYB561	987	993.5	671.577
lib1	input	HDCRISPR_A_ENSG00000100599_2	RIN3	592	993.5	402.81
lib1	input	HDCRISPR_A_ENSG00000254737_1	OR10G4	1351	993.5	919.251
lib1	input	HDCRISPR_A_ENSG00000162946_2	DISC1	3375	993.5	2296.43
lib1	input	Avana_RWDD4_2	RWDD4	1769	993.5	1203.67
lib1	input	HDCRISPR_A_ENSG00000100564_1	PIGH	357	993.5	242.911
lib1	input	CONTROL_C_NONTARG_S164	nontargeting_ctrl	3258	993.5	2216.82
lib1	input	HDCRISPR_A_ENSG00000115942_1	ORC2	607	993.5	413.017
lib1	input	Avana_PCDHAC1_1	PCDHAC1	1324	993.5	900.88
lib1	input	HDCRISPR_A_ENSG00000161992_1	PRR35	1819	993.5	1237.69
lib1	input	HDCRISPR_A_ENSG00000170777_1	TPD52L3	1976	993.5	1344.52
lib1	input	HDCRISPR_A_ENSG00000169992_1	NLGN2	1309	993.5	890.673
lib1	input	HDCRISPR_A_ENSG00000132744_1	ACY3	1546	993.5	1051.93
lib1	input	HDCRISPR_A_ENSG00000135218_1	CD36	440	993.5	299.386
lib1	input	HDCRISPR_A_ENSG00000054654_1	SYNE2	1556	993.5	1058.74
lib1	input	HDCRISPR_A_ENSG00000239474_1	KLHL41	1530	993.5	1041.05
lib1	input	HDCRISPR_A_ENSG00000135111_1	TBX3	1149	993.5	781.806
lib1	input	CONTROL_C_NONTARG_S200	nontargeting_ctrl	2319	993.5	1577.9
lib1	input	HDCRISPR_A_ENSG00000141562_1	NARF	999	993.5	679.742
lib1	input	CONTROL_C_luciferase_20	nontargeting_ctrl	912	993.5	620.546
lib1	input	HDCRISPR_A_ENSG00000173451_1	THAP2	1966	993.5	1337.71
lib1	input	HDCRISPR_A_ENSG00000163394_1	CCKAR	944	993.5	642.319
lib1	input	HDCRISPR_A_ENSG00000184388_3	PABPC1L2A	526	993.5	357.902
lib1	input	HDCRISPR_A_ENSG00000175592_1	FOSL1	1693	993.5	1151.96
lib1	input	CONTROL_C_EGFP_18	nontargeting_ctrl	1922	993.5	1307.77
lib1	input	HDCRISPR_A_ENSG00000177483_1	RBM44	3101	993.5	2109.99
lib1	input	HDCRISPR_A_ENSG00000125780_1	TGM3	2575	993.5	1752.09
lib1	input	HDCRISPR_A_ENSG00000171747_1	LGALS4	719	993.5	489.224
lib1	input	HDCRISPR_A_ENSG00000120500_1	ARR3	1816	993.5	1235.65
lib1	input	HDCRISPR_A_ENSG00000132768_1	DPH2	611	993.5	415.738
lib1	input	HDCRISPR_A_ENSG00000101204_1	CHRNA4	1369	993.5	931.499
lib1	input	HDCRISPR_A_ENSG00000101842_1	VSIG1	2121	993.5	1443.18
lib1	input	HDCRISPR_A_ENSG00000165509_1	MAGEC3	2131	993.5	1449.98
lib1	input	HDCRISPR_A_ENSG00000178084_1	HTR3C	716	993.5	487.183
lib1	input	HDCRISPR_A_ENSG00000176853_1	FAM91A1	970	993.5	660.01
lib1	input	HDCRISPR_A_ENSG00000139746_1	RBM26	439	993.5	298.706
lib1	input	HDCRISPR_A_ENSG00000159763_1	PIP	627	993.5	426.625
lib1	input	HDCRISPR_A_ENSG00000123561_2	SERPINA7	2039	993.5	1387.38
lib1	input	HDCRISPR_A_ENSG00000086712_1	TXLNG	657	993.5	447.038
lib1	input	HDCRISPR_A_ENSG00000197912_1	SPG7	1170	993.5	796.095
lib1	input	HDCRISPR_A_ENSG00000130943_1	PKDREJ	1609	993.5	1094.8
lib1	input	HDCRISPR_A_ENSG00000166603_2	MC4R	1162	993.5	790.651
lib1	input	HDCRISPR_A_ENSG00000170581_1	STAT2	1203	993.5	818.549
lib1	input	HDCRISPR_A_ENSG00000016402_2	IL20RA	2118	993.5	1441.14
lib1	input	CONTROL_C_NONTARG_49	nontargeting_ctrl	2392	993.5	1627.57
lib1	input	HDCRISPR_A_ENSG00000188581_1	KRTAP1-1	675	993.5	459.285
lib1	input	HDCRISPR_A_ENSG00000181009_2	OR52N5	2748	993.5	1869.8
lib1	input	HDCRISPR_A_ENSG00000141446_1	ESCO1	1424	993.5	968.922
lib1	input	HDCRISPR_A_ENSG00000175311_1	ANKS4B	2212	993.5	1505.1
lib1	input	HDCRISPR_A_ENSG00000173681_1	BCLAF3	721	993.5	490.585
lib1	input	HDCRISPR_A_ENSG00000106615_2	RHEB	297	993.5	202.086
lib1	input	HDCRISPR_A_ENSG00000112902_1	SEMA5A	491	993.5	334.088
lib1	input	HDCRISPR_A_ENSG00000171425_1	ZNF581	1240	993.5	843.724
lib1	input	HDCRISPR_A_ENSG00000167281_1	RBFOX3	1004	993.5	683.144
lib1	input	CONTROL_C_COPZ1_3	targeting_ctrl	1490	993.5	1013.83
lib1	input	HDCRISPR_A_ENSG00000188878_1	FBF1	625	993.5	425.264
lib1	input	HDCRISPR_A_ENSG00000144645_1	OSBPL10	1658	993.5	1128.14
lib1	input	HDCRISPR_A_ENSG00000109667_2	SLC2A9	1036	993.5	704.918
lib1	input	HDCRISPR_A_ENSG00000243135_2	UGT1A10	1688	993.5	1148.55
lib1	input	HDCRISPR_A_ENSG00000160213_1	CSTB	601	993.5	408.934
lib1	input	HDCRISPR_A_ENSG00000154358_4	OBSCN	1887	993.5	1283.96
lib1	input	HDCRISPR_A_ENSG00000183255_1	PTTG1IP	510	993.5	347.016
lib1	input	HDCRISPR_A_ENSG00000138430_1	OLA1	800	993.5	544.338
lib1	input	HDCRISPR_A_ENSG00000204701_1	OR2J3	3178	993.5	2162.38
lib1	input	HDCRISPR_A_ENSG00000156030_1	MIDEAS	1258	993.5	855.972
lib1	input	HDCRISPR_A_ENSG00000185624_1	P4HB	352	993.5	239.509
lib1	input	HDCRISPR_A_ENSG00000158113_1	LRRC43	469	993.5	319.118
lib1	input	HDCRISPR_A_ENSG00000250317_2	SMIM20	1736	993.5	1181.21
lib1	input	HDCRISPR_A_ENSG00000106089_1	STX1A	1629	993.5	1108.41
lib1	input	HDCRISPR_A_ENSG00000205336_1	ADGRG1	325	993.5	221.137
lib1	input	HDCRISPR_A_ENSG00000077420_1	APBB1IP	2687	993.5	1828.3
lib1	input	HDCRISPR_A_ENSG00000185009_2	AP3M1	1184	993.5	805.621
lib1	input	HDCRISPR_A_ENSG00000143570_1	SLC39A1	1807	993.5	1229.52
lib1	input	HDCRISPR_A_ENSG00000104442_1	ARMC1	948	993.5	645.041
lib1	input	HDCRISPR_A_ENSG00000169330_1	MINAR1	1477	993.5	1004.98
lib1	input	HDCRISPR_A_ENSG00000077782_1	FGFR1	1661	993.5	1130.18
lib1	input	HDCRISPR_A_ENSG00000138386_3	NAB1	428	993.5	291.221
lib1	input	HDCRISPR_A_ENSG00000035403_1	VCL	244	993.5	166.023
lib1	input	HDCRISPR_A_ENSG00000135355_1	GJA10	622	993.5	423.223
lib1	input	HDCRISPR_A_ENSG00000138193_1	PLCE1	808	993.5	549.782
lib1	input	HDCRISPR_A_ENSG00000155542_1	SETD9	975	993.5	663.412
lib1	input	HDCRISPR_A_ENSG00000184451_1	CCR10	667	993.5	453.842
lib1	input	HDCRISPR_A_ENSG00000173218_1	VANGL1	815	993.5	554.545
lib1	input	HDCRISPR_A_ENSG00000164949_1	GEM	920	993.5	625.989
lib1	input	CONTROL_C_OR10A2_11	targeting_ctrl	1489	993.5	1013.15
lib1	input	HDCRISPR_A_ENSG00000184351_1	KRTAP19-1	1423	993.5	968.242
lib1	input	HDCRISPR_A_ENSG00000073008_2	PVR	3454	993.5	2350.18
lib1	input	HDCRISPR_A_ENSG00000171303_2	KCNK3	421	993.5	286.458
lib1	input	HDCRISPR_A_ENSG00000106993_2	CDC37L1	1324	993.5	900.88
lib1	input	HDCRISPR_A_ENSG00000171448_1	ZBTB26	2190	993.5	1490.13
lib1	input	HDCRISPR_A_ENSG00000059573_1	ALDH18A1	748	993.5	508.956
lib1	input	HDCRISPR_A_ENSG00000137055_1	PLAA	1840	993.5	1251.98
lib1	input	HDCRISPR_A_ENSG00000004660_1	CAMKK1	443	993.5	301.427
lib1	input	HDCRISPR_A_ENSG00000126752_1	SSX1	469	993.5	319.118
lib1	input	HDCRISPR_A_ENSG00000114030_1	KPNA1	1062	993.5	722.609
lib1	input	HDCRISPR_A_ENSG00000104723_1	TUSC3	642	993.5	436.831
lib1	input	HDCRISPR_A_ENSG00000004864_1	SLC25A13	1769	993.5	1203.67
lib1	input	HDCRISPR_A_ENSG00000257743_1	MGAM2	1554	993.5	1057.38
lib1	input	HDCRISPR_A_ENSG00000179111_1	HES7	411	993.5	279.654
lib1	input	HDCRISPR_A_ENSG00000196935_1	SRGAP1	335	993.5	227.942
lib1	input	HDCRISPR_A_ENSG00000186310_1	NAP1L3	1500	993.5	1020.63
lib1	input	HDCRISPR_A_ENSG00000171621_2	SPSB1	2475	993.5	1684.05
lib1	input	HDCRISPR_A_ENSG00000118113_1	MMP8	1139	993.5	775.002
lib1	input	Avana_EOLA1_1	EOLA1	2491	993.5	1694.93
lib1	input	HDCRISPR_A_ENSG00000166173_1	LARP6	1963	993.5	1335.67
lib1	input	HDCRISPR_A_ENSG00000176742_1	OR51V1	689	993.5	468.811
lib1	input	HDCRISPR_A_ENSG00000166979_1	EVA1C	1944	993.5	1322.74
lib1	input	CONTROL_C_NONTARG_87	nontargeting_ctrl	3381	993.5	2300.51
lib1	input	HDCRISPR_A_ENSG00000204308_2	RNF5	234	993.5	159.219
lib1	input	HDCRISPR_A_ENSG00000188694_1	KRTAP24-1	442	993.5	300.747
lib1	input	HDCRISPR_A_ENSG00000154102_1	C16orf74	1920	993.5	1306.41
lib1	input	HDCRISPR_A_ENSG00000137070_1	IL11RA	1580	993.5	1075.07
lib1	input	HDCRISPR_A_ENSG00000164889_1	SLC4A2	266	993.5	180.992
lib1	input	HDCRISPR_A_ENSG00000145335_1	SNCA	2086	993.5	1419.36
lib1	input	HDCRISPR_A_ENSG00000135898_1	GPR55	1009	993.5	686.547
lib1	input	HDCRISPR_A_ENSG00000135596_1	MICAL1	2076	993.5	1412.56
lib1	input	HDCRISPR_A_ENSG00000139517_1	LNX2	1056	993.5	718.526
lib1	input	HDCRISPR_A_ENSG00000019505_1	SYT13	813	993.5	553.184
lib1	input	HDCRISPR_A_ENSG00000166343_1	MSS51	97	993.5	66.001
lib1	input	HDCRISPR_A_ENSG00000183747_1	ACSM2A	2398	993.5	1631.65
lib1	input	HDCRISPR_A_ENSG00000134285_2	FKBP11	429	993.5	291.901
lib1	input	HDCRISPR_A_ENSG00000116096_1	SPR	127	993.5	86.4137
lib1	input	HDCRISPR_A_ENSG00000198908_2	BHLHB9	3002	993.5	2042.63
lib1	input	HDCRISPR_A_ENSG00000167799_1	NUDT8	1123	993.5	764.115
lib1	input	HDCRISPR_A_ENSG00000173193_1	PARP14	996	993.5	677.701
lib1	input	HDCRISPR_A_ENSG00000175455_2	CCDC14	1886	993.5	1283.28
lib1	input	HDCRISPR_A_ENSG00000002919_1	SNX11	1704	993.5	1159.44
lib1	input	HDCRISPR_A_ENSG00000158158_1	CNNM4	1102	993.5	749.826
lib1	input	HDCRISPR_A_ENSG00000124507_1	PACSIN1	868	993.5	590.607
lib1	input	HDCRISPR_A_ENSG00000095464_1	PDE6C	1529	993.5	1040.37
lib1	input	HDCRISPR_A_ENSG00000132274_2	TRIM22	2361	993.5	1606.48
lib1	input	CONTROL_C_luciferase_12	nontargeting_ctrl	3251	993.5	2212.05
lib1	input	HDCRISPR_A_ENSG00000164211_3	STARD4	723	993.5	491.946
lib1	input	Avana_ZNF705D_3	ZNF705D	3469	993.5	2360.39
lib1	input	HDCRISPR_A_ENSG00000168955_1	TM4SF20	1400	993.5	952.592
lib1	input	HDCRISPR_A_ENSG00000167754_2	KLK5	1067	993.5	726.011
lib1	input	HDCRISPR_A_ENSG00000157214_1	STEAP2	859	993.5	584.483
lib1	input	HDCRISPR_A_ENSG00000230510_1	PPP5D1	728	993.5	495.348
lib1	input	HDCRISPR_A_ENSG00000169193_1	CCDC126	1995	993.5	1357.44
lib1	input	HDCRISPR_A_ENSG00000179855_1	GIPC3	1989	993.5	1353.36
lib1	input	HDCRISPR_A_ENSG00000101333_1	PLCB4	2240	993.5	1524.15
lib1	input	HDCRISPR_A_ENSG00000081189_1	MEF2C	2741	993.5	1865.04
lib1	input	HDCRISPR_A_ENSG00000121766_1	ZCCHC17	1333	993.5	907.004
lib1	input	HDCRISPR_A_ENSG00000135378_1	PRRG4	721	993.5	490.585
lib1	input	HDCRISPR_A_ENSG00000109762_1	SNX25	1455	993.5	990.015
lib1	input	CONTROL_C_NONTARG_7	nontargeting_ctrl	2213	993.5	1505.78
lib1	input	CONTROL_C_OR10H3_28	targeting_ctrl	2191	993.5	1490.81
lib1	input	HDCRISPR_A_ENSG00000204138_1	PHACTR4	1356	993.5	922.653
lib1	input	HDCRISPR_A_ENSG00000121903_1	ZSCAN20	1328	993.5	903.601
lib1	input	HDCRISPR_A_ENSG00000144891_1	AGTR1	2132	993.5	1450.66
lib1	input	HDCRISPR_A_ENSG00000135049_1	AGTPBP1	508	993.5	345.655
lib1	input	HDCRISPR_A_ENSG00000274290_1	H2BC6	525	993.5	357.222
lib1	input	HDCRISPR_A_ENSG00000167196_1	FBXO22	1213	993.5	825.353
lib1	input	HDCRISPR_A_ENSG00000133124_1	IRS4	1224	993.5	832.837
lib1	input	HDCRISPR_A_ENSG00000280789_1	PAGR1	1527	993.5	1039.01
lib1	input	HDCRISPR_A_ENSG00000124203_1	ZNF831	1614	993.5	1098.2
lib1	input	HDCRISPR_A_ENSG00000184313_1	MROH7	1230	993.5	836.92
lib1	input	HDCRISPR_A_ENSG00000196372_1	ASB13	2043	993.5	1390.1
lib1	input	HDCRISPR_A_ENSG00000181518_1	OR8D4	1381	993.5	939.664
lib1	input	HDCRISPR_A_ENSG00000188428_1	BLOC1S5	2408	993.5	1638.46
lib1	input	HDCRISPR_A_ENSG00000105221_1	AKT2	2445	993.5	1663.63
lib1	input	Avana_RTL4_1	RTL4	3131	993.5	2130.4
lib1	input	HDCRISPR_A_ENSG00000198576_1	ARC	538	993.5	366.067
lib1	input	HDCRISPR_A_ENSG00000163207_1	IVL	280	993.5	190.518
lib1	input	CONTROL_C_NONTARG_S163	nontargeting_ctrl	3559	993.5	2421.62
lib1	input	CONTROL_C_LacZ_32	nontargeting_ctrl	1149	993.5	781.806
lib1	input	HDCRISPR_A_ENSG00000150593_1	PDCD4	2146	993.5	1460.19
lib1	input	HDCRISPR_A_ENSG00000183035_3	CYLC1	1376	993.5	936.262
lib1	input	HDCRISPR_A_ENSG00000099956_1	SMARCB1	852	993.5	579.72
lib1	input	HDCRISPR_A_ENSG00000102760_2	RGCC	2431	993.5	1654.11
lib1	input	HDCRISPR_A_ENSG00000163501_3	IHH	2915	993.5	1983.43
lib1	input	HDCRISPR_A_ENSG00000135709_1	KIAA0513	523	993.5	355.861
lib1	input	HDCRISPR_A_ENSG00000175785_1	PRIMA1	2189	993.5	1489.45
lib1	input	HDCRISPR_A_ENSG00000054803_1	CBLN4	588	993.5	400.089
lib1	input	HDCRISPR_A_ENSG00000106258_1	CYP3A5	1361	993.5	926.055
lib1	input	HDCRISPR_A_ENSG00000188133_1	TMEM215	601	993.5	408.934
lib1	input	Avana_FAM151A_3	FAM151A	524	993.5	356.542
lib1	input	Avana_PDF_1	PDF	4444	993.5	3023.8
lib1	input	HDCRISPR_A_ENSG00000081800_3	SLC13A1	1676	993.5	1140.39
lib1	input	HDCRISPR_A_ENSG00000138100_1	TRIM54	1495	993.5	1017.23
lib1	input	HDCRISPR_A_ENSG00000164530_1	PI16	677	993.5	460.646
lib1	input	HDCRISPR_A_ENSG00000068615_1	REEP1	2405	993.5	1636.42
lib1	input	HDCRISPR_A_ENSG00000173258_1	ZNF483	653	993.5	444.316
lib1	input	HDCRISPR_A_ENSG00000106526_1	ACTR3C	1281	993.5	871.622
lib1	input	HDCRISPR_A_ENSG00000101152_1	DNAJC5	1763	993.5	1199.59
lib1	input	HDCRISPR_A_ENSG00000163794_2	UCN	1800	993.5	1224.76
lib1	input	HDCRISPR_A_ENSG00000165584_1	SSX3	989	993.5	672.938
lib1	input	HDCRISPR_A_ENSG00000165300_1	SLITRK5	1565	993.5	1064.86
lib1	input	HDCRISPR_A_ENSG00000198585_1	NUDT16	1005	993.5	683.825
lib1	input	HDCRISPR_A_ENSG00000129455_1	KLK8	624	993.5	424.584
lib1	input	HDCRISPR_A_ENSG00000118972_1	FGF23	347	993.5	236.107
lib1	input	HDCRISPR_A_ENSG00000147145_2	LPAR4	3700	993.5	2517.56
lib1	input	HDCRISPR_A_ENSG00000127720_1	METTL25	1121	993.5	762.754
lib1	input	HDCRISPR_A_ENSG00000110013_1	SIAE	416	993.5	283.056
lib1	input	HDCRISPR_A_ENSG00000142657_1	PGD	338	993.5	229.983
lib1	input	CONTROL_C_AAVS1_3	targeting_ctrl	2203	993.5	1498.97
lib1	input	HDCRISPR_A_ENSG00000254415_2	SIGLEC14	1684	993.5	1145.83
lib1	input	HDCRISPR_A_ENSG00000164626_1	KCNK5	853	993.5	580.401
lib1	input	HDCRISPR_A_ENSG00000116985_2	BMP8B	1531	993.5	1041.73
lib1	input	HDCRISPR_A_ENSG00000105583_1	WDR83OS	2086	993.5	1419.36
lib1	input	HDCRISPR_A_ENSG00000156284_1	CLDN8	1541	993.5	1048.53
lib1	input	HDCRISPR_A_ENSG00000018869_1	ZNF582	1335	993.5	908.364
lib1	input	HDCRISPR_A_ENSG00000184371_1	CSF1	1209	993.5	822.631
lib1	input	HDCRISPR_A_ENSG00000134262_1	AP4B1	1229	993.5	836.24
lib1	input	HDCRISPR_A_ENSG00000110074_1	FOXRED1	781	993.5	531.41
lib1	input	HDCRISPR_A_ENSG00000100097_1	LGALS1	2722	993.5	1852.11
lib1	input	HDCRISPR_A_ENSG00000214706_1	IFRD2	1927	993.5	1311.17
lib1	input	HDCRISPR_A_ENSG00000164074_1	ABHD18	1298	993.5	883.189
lib1	input	HDCRISPR_A_ENSG00000198648_1	STK39	1697	993.5	1154.68
lib1	input	HDCRISPR_A_ENSG00000006283_2	CACNA1G	340	993.5	231.344
lib1	input	HDCRISPR_A_ENSG00000157557_1	ETS2	1372	993.5	933.54
lib1	input	HDCRISPR_A_ENSG00000180660_2	MAB21L1	1560	993.5	1061.46
lib1	input	HDCRISPR_A_ENSG00000151577_1	DRD3	1713	993.5	1165.56
lib1	input	HDCRISPR_A_ENSG00000115267_2	IFIH1	3168	993.5	2155.58
lib1	input	HDCRISPR_A_ENSG00000134398_1	ERN2	1777	993.5	1209.11
lib1	input	HDCRISPR_A_ENSG00000172497_1	ACOT12	563	993.5	383.078
lib1	input	HDCRISPR_A_ENSG00000182584_1	ACTL10	1650	993.5	1122.7
lib1	input	HDCRISPR_A_ENSG00000153933_1	DGKE	1700	993.5	1156.72
lib1	input	CONTROL_C_NONTARG_99	nontargeting_ctrl	1833	993.5	1247.21
lib1	input	HDCRISPR_A_ENSG00000184160_1	ADRA2C	1231	993.5	837.6
lib1	input	HDCRISPR_A_ENSG00000140527_1	WDR93	709	993.5	482.42
lib1	input	HDCRISPR_A_ENSG00000100505_1	TRIM9	1050	993.5	714.444
lib1	input	HDCRISPR_A_ENSG00000135226_2	UGT2B28	2177	993.5	1481.28
lib1	input	HDCRISPR_A_ENSG00000168671_1	UGT3A2	1637	993.5	1113.85
lib1	input	HDCRISPR_A_ENSG00000155008_2	APOOL	2085	993.5	1418.68
lib1	input	HDCRISPR_A_ENSG00000169435_1	RASSF6	550	993.5	374.233
lib1	input	HDCRISPR_A_ENSG00000214860_1	EVPLL	880	993.5	598.772
lib1	input	Avana_JMJD7_1	JMJD7	1216	993.5	827.394
lib1	input	HDCRISPR_A_ENSG00000127743_1	IL17B	2756	993.5	1875.25
lib1	input	HDCRISPR_A_ENSG00000187123_1	LYPD6	1363	993.5	927.416
lib1	input	HDCRISPR_A_ENSG00000090006_1	LTBP4	1392	993.5	947.148
lib1	input	HDCRISPR_A_ENSG00000095303_2	PTGS1	680	993.5	462.687
lib1	input	HDCRISPR_A_ENSG00000000003_1	TSPAN6	692	993.5	470.853
lib1	input	HDCRISPR_A_ENSG00000171631_1	P2RY6	936	993.5	636.876
lib1	input	Avana_PCDHAC2_1	PCDHAC2	2138	993.5	1454.74
lib1	input	HDCRISPR_A_ENSG00000213923_1	CSNK1E	1043	993.5	709.681
lib1	input	HDCRISPR_A_ENSG00000121858_1	TNFSF10	465	993.5	316.397
lib1	input	HDCRISPR_A_ENSG00000128408_2	RIBC2	1324	993.5	900.88
lib1	input	HDCRISPR_A_ENSG00000167874_1	TMEM88	1109	993.5	754.589
lib1	input	HDCRISPR_A_ENSG00000182095_1	TNRC18	1171	993.5	796.775
lib1	input	HDCRISPR_A_ENSG00000163870_1	TPRA1	2126	993.5	1446.58
lib1	input	HDCRISPR_A_ENSG00000085224_2	ATRX	2939	993.5	1999.76
lib1	input	HDCRISPR_A_ENSG00000107187_1	LHX3	773	993.5	525.967
lib1	input	CONTROL_C_NONTARG_S15	nontargeting_ctrl	1377	993.5	936.942
lib1	input	HDCRISPR_A_ENSG00000159496_2	RGL4	1305	993.5	887.952
lib1	input	HDCRISPR_A_ENSG00000073067_1	CYP2W1	744	993.5	506.235
lib1	input	HDCRISPR_A_ENSG00000101439_1	CST3	2396	993.5	1630.29
lib1	input	HDCRISPR_A_ENSG00000179168_1	GGN	1626	993.5	1106.37
lib1	input	HDCRISPR_A_ENSG00000174982_1	OR4S2	1289	993.5	877.065
lib1	input	HDCRISPR_A_ENSG00000198812_2	LRRC10	2008	993.5	1366.29
lib1	input	HDCRISPR_A_ENSG00000013374_1	NUB1	1389	993.5	945.107
lib1	input	HDCRISPR_A_ENSG00000204428_1	LY6G5C	1661	993.5	1130.18
lib1	input	HDCRISPR_A_ENSG00000277481_1	PKD1L3	2128	993.5	1447.94
lib1	input	HDCRISPR_A_ENSG00000139117_1	CPNE8	1500	993.5	1020.63
lib1	input	HDCRISPR_A_ENSG00000149654_2	CDH22	1864	993.5	1268.31
lib1	input	HDCRISPR_A_ENSG00000198542_2	ITGBL1	2639	993.5	1795.64
lib1	input	HDCRISPR_A_ENSG00000108021_1	TASOR2	1251	993.5	851.209
lib1	input	HDCRISPR_A_ENSG00000110900_1	TSPAN11	754	993.5	513.039
lib1	input	HDCRISPR_A_ENSG00000188393_2	CLEC2A	692	993.5	470.853
lib1	input	HDCRISPR_A_ENSG00000020577_1	SAMD4A	1036	993.5	704.918
lib1	input	HDCRISPR_A_ENSG00000128656_1	CHN1	2161	993.5	1470.39
lib1	input	HDCRISPR_A_ENSG00000260007_1	CALML4	1207	993.5	821.27
lib1	input	HDCRISPR_A_ENSG00000205517_1	RGL3	1247	993.5	848.487
lib1	input	HDCRISPR_A_ENSG00000179363_1	TMEM31	560	993.5	381.037
lib1	input	HDCRISPR_A_ENSG00000231192_1	OR5H1	2195	993.5	1493.53
lib1	input	HDCRISPR_A_ENSG00000060140_1	STYK1	1555	993.5	1058.06
lib1	input	HDCRISPR_A_ENSG00000146476_1	ARMT1	925	993.5	629.391
lib1	input	HDCRISPR_A_ENSG00000023318_1	ERP44	2761	993.5	1878.65
lib1	input	HDCRISPR_A_ENSG00000122735_1	DNAI1	1862	993.5	1266.95
lib1	input	HDCRISPR_A_ENSG00000134901_1	POGLUT2	1031	993.5	701.516
lib1	input	HDCRISPR_A_ENSG00000143815_1	LBR	883	993.5	600.813
lib1	input	HDCRISPR_A_ENSG00000168763_1	CNNM3	1532	993.5	1042.41
lib1	input	HDCRISPR_A_ENSG00000113328_2	CCNG1	991	993.5	674.299
lib1	input	HDCRISPR_A_ENSG00000237330_1	RNF223	1510	993.5	1027.44
lib1	input	HDCRISPR_A_ENSG00000158488_3	CD1E	1353	993.5	920.612
lib1	input	HDCRISPR_A_ENSG00000131771_1	PPP1R1B	1049	993.5	713.763
lib1	input	HDCRISPR_A_ENSG00000204345_2	CD300LD	3183	993.5	2165.79
lib1	input	HDCRISPR_A_ENSG00000176623_1	RMDN1	885	993.5	602.174
lib1	input	HDCRISPR_A_ENSG00000126953_1	TIMM8A	607	993.5	413.017
lib1	input	CONTROL_C_NONTARG_129	nontargeting_ctrl	1987	993.5	1352
lib1	input	HDCRISPR_A_ENSG00000177182_1	CLVS1	664	993.5	451.801
lib1	input	HDCRISPR_A_ENSG00000215440_1	NPEPL1	1223	993.5	832.157
lib1	input	HDCRISPR_A_ENSG00000073803_1	MAP3K13	1357	993.5	923.334
lib1	input	HDCRISPR_A_ENSG00000183034_1	OTOP2	1546	993.5	1051.93
lib1	input	HDCRISPR_A_ENSG00000164825_1	DEFB1	1066	993.5	725.331
lib1	input	HDCRISPR_A_ENSG00000180370_3	PAK2	814	993.5	553.864
lib1	input	HDCRISPR_A_ENSG00000151500_3	THYN1	1453	993.5	988.654
lib1	input	HDCRISPR_A_ENSG00000129480_1	DTD2	973	993.5	662.051
lib1	input	HDCRISPR_A_ENSG00000100441_1	KHNYN	1973	993.5	1342.47
lib1	input	HDCRISPR_A_ENSG00000171659_2	CASK	1339	993.5	911.086
lib1	input	HDCRISPR_A_ENSG00000114993_1	RTKN	792	993.5	538.895
lib1	input	HDCRISPR_A_ENSG00000176907_1	TCIM	658	993.5	447.718
lib1	input	HDCRISPR_A_ENSG00000167800_1	TBX10	1170	993.5	796.095
lib1	input	HDCRISPR_A_ENSG00000184155_1	OR10J5	1877	993.5	1277.15
lib1	input	HDCRISPR_A_ENSG00000198276_2	UCKL1	814	993.5	553.864
lib1	input	HDCRISPR_A_ENSG00000129195_1	PIMREG	1696	993.5	1154
lib1	input	HDCRISPR_A_ENSG00000157131_1	C8A	741	993.5	504.193
lib1	input	Avana_CGB7_2	CGB7	1521	993.5	1034.92
lib1	input	HDCRISPR_A_ENSG00000115165_1	CYTIP	1173	993.5	798.136
lib1	input	HDCRISPR_A_ENSG00000131398_1	KCNC3	1285	993.5	874.343
lib1	input	HDCRISPR_A_ENSG00000124374_1	PAIP2B	580	993.5	394.645
lib1	input	HDCRISPR_A_ENSG00000162460_1	TMEM82	114	993.5	77.5682
lib1	input	HDCRISPR_A_ENSG00000197651_1	CCER1	699	993.5	475.616
lib1	input	HDCRISPR_A_ENSG00000198216_1	CACNA1E	194	993.5	132.002
lib1	input	CONTROL_C_LacZ_42	nontargeting_ctrl	2621	993.5	1783.39
lib1	input	HDCRISPR_A_ENSG00000169592_1	INO80E	650	993.5	442.275
lib1	input	HDCRISPR_A_ENSG00000141293_1	SKAP1	1836	993.5	1249.26
lib1	input	HDCRISPR_A_ENSG00000124159_2	MATN4	1336	993.5	909.045
lib1	input	HDCRISPR_A_ENSG00000131037_2	EPS8L1	651	993.5	442.955
lib1	input	Avana_RPL22_2	RPL22	2513	993.5	1709.9
lib1	input	CONTROL_C_NONTARG_59	nontargeting_ctrl	4934	993.5	3357.21
lib1	input	HDCRISPR_A_ENSG00000121851_1	POLR3GL	566	993.5	385.119
lib1	input	HDCRISPR_A_ENSG00000183304_1	FAM9A	564	993.5	383.758
lib1	input	HDCRISPR_A_ENSG00000139508_1	SLC46A3	543	993.5	369.47
lib1	input	CONTROL_C_NONTARG_73	nontargeting_ctrl	2195	993.5	1493.53
lib1	input	HDCRISPR_A_ENSG00000160325_1	CACFD1	2521	993.5	1715.35
lib1	input	HDCRISPR_A_ENSG00000072121_1	ZFYVE26	633	993.5	430.708
lib1	input	HDCRISPR_A_ENSG00000117862_2	TXNDC12	2402	993.5	1634.38
lib1	input	Avana_PBOV1_1	PBOV1	1195	993.5	813.105
lib1	input	HDCRISPR_A_ENSG00000184939_1	ZFP90	1227	993.5	834.879
lib1	input	HDCRISPR_A_ENSG00000175938_1	ORAI3	1710	993.5	1163.52
lib1	input	HDCRISPR_A_ENSG00000141642_1	ELAC1	1017	993.5	691.99
lib1	input	HDCRISPR_A_ENSG00000185504_1	FAAP100	650	993.5	442.275
lib1	input	HDCRISPR_A_ENSG00000229924_1	FAM90A26	1786	993.5	1215.24
lib1	input	HDCRISPR_A_ENSG00000178150_2	ZNF114	2231	993.5	1518.02
lib1	input	HDCRISPR_A_ENSG00000151418_1	ATP6V1G3	1679	993.5	1142.43
lib1	input	HDCRISPR_A_ENSG00000177606_2	JUN	1880	993.5	1279.19
lib1	input	HDCRISPR_A_ENSG00000156504_2	FAM122B	1964	993.5	1336.35
lib1	input	HDCRISPR_A_ENSG00000100258_1	LMF2	2282	993.5	1552.72
lib1	input	HDCRISPR_A_ENSG00000176438_1	SYNE3	167	993.5	113.631
lib1	input	HDCRISPR_A_ENSG00000104881_1	PPP1R13L	1210	993.5	823.312
lib1	input	CONTROL_C_NONTARG_152	nontargeting_ctrl	2103	993.5	1430.93
lib1	input	HDCRISPR_A_ENSG00000213523_1	SRA1	1548	993.5	1053.29
lib1	input	HDCRISPR_A_ENSG00000198561_2	CTNND1	2199	993.5	1496.25
lib1	input	HDCRISPR_A_ENSG00000186377_1	CYP4X1	3479	993.5	2367.19
lib1	input	HDCRISPR_A_ENSG00000196859_2	KRT39	2485	993.5	1690.85
lib1	input	CONTROL_C_LacZ_74	nontargeting_ctrl	3104	993.5	2112.03
lib1	input	HDCRISPR_A_ENSG00000132681_2	ATP1A4	1507	993.5	1025.4
lib1	input	HDCRISPR_A_ENSG00000169194_1	IL13	806	993.5	548.421
lib1	input	HDCRISPR_A_ENSG00000163138_1	PACRGL	474	993.5	322.52
lib1	input	HDCRISPR_A_ENSG00000166582_1	CENPV	1012	993.5	688.588
lib1	input	HDCRISPR_A_ENSG00000166046_1	TCP11L2	749	993.5	509.637
lib1	input	HDCRISPR_A_ENSG00000118849_1	RARRES1	1068	993.5	726.691
lib1	input	HDCRISPR_A_ENSG00000154144_1	TBRG1	3415	993.5	2323.64
lib1	input	HDCRISPR_A_ENSG00000278828_1	H3C10	2110	993.5	1435.69
lib1	input	HDCRISPR_A_ENSG00000153294_1	ADGRF4	972	993.5	661.371
lib1	input	CONTROL_C_NONTARG_S64	nontargeting_ctrl	1456	993.5	990.696
lib1	input	HDCRISPR_A_ENSG00000164107_1	HAND2	2841	993.5	1933.08
lib1	input	HDCRISPR_A_ENSG00000111110_1	PPM1H	1458	993.5	992.056
lib1	input	HDCRISPR_A_ENSG00000118526_1	TCF21	1457	993.5	991.376
lib1	input	HDCRISPR_A_ENSG00000187513_2	GJA4	697	993.5	474.255
lib1	input	HDCRISPR_A_ENSG00000146215_1	CRIP3	1519	993.5	1033.56
lib1	input	HDCRISPR_A_ENSG00000137103_1	TMEM8B	1517	993.5	1032.2
lib1	input	HDCRISPR_A_ENSG00000171522_2	PTGER4	918	993.5	624.628
lib1	input	HDCRISPR_A_ENSG00000139352_1	ASCL1	600	993.5	408.254
lib1	input	HDCRISPR_A_ENSG00000055917_1	PUM2	872	993.5	593.329
lib1	input	HDCRISPR_A_ENSG00000100593_1	ISM2	657	993.5	447.038
lib1	input	HDCRISPR_A_ENSG00000142319_2	SLC6A3	2192	993.5	1491.49
lib1	input	HDCRISPR_A_ENSG00000165609_3	NUDT5	511	993.5	347.696
lib1	input	HDCRISPR_A_ENSG00000172789_1	HOXC5	936	993.5	636.876
lib1	input	HDCRISPR_A_ENSG00000136159_1	NUDT15	1429	993.5	972.324
lib1	input	HDCRISPR_A_ENSG00000188283_2	ZNF383	840	993.5	571.555
lib1	input	HDCRISPR_A_ENSG00000135744_3	AGT	766	993.5	521.204
lib1	input	HDCRISPR_A_ENSG00000064787_1	BCAS1	997	993.5	678.381
lib1	input	HDCRISPR_A_ENSG00000104812_1	GYS1	1136	993.5	772.96
lib1	input	HDCRISPR_A_ENSG00000077713_1	SLC25A43	2524	993.5	1717.39
lib1	input	HDCRISPR_A_ENSG00000144821_1	MYH15	1616	993.5	1099.56
lib1	input	HDCRISPR_A_ENSG00000157445_1	CACNA2D3	2195	993.5	1493.53
lib1	input	HDCRISPR_A_ENSG00000168539_1	CHRM1	337	993.5	229.302
lib1	input	HDCRISPR_A_ENSG00000221829_1	FANCG	1088	993.5	740.3
lib1	input	HDCRISPR_A_ENSG00000167112_1	TRUB2	816	993.5	555.225
lib1	input	HDCRISPR_A_ENSG00000143195_1	ILDR2	1568	993.5	1066.9
lib1	input	HDCRISPR_A_ENSG00000205060_1	SLC35B4	1397	993.5	950.551
lib1	input	HDCRISPR_A_ENSG00000130758_1	MAP3K10	1186	993.5	806.981
lib1	input	CONTROL_C_NONTARG_118	nontargeting_ctrl	1600	993.5	1088.68
lib1	input	HDCRISPR_A_ENSG00000228075_2	BOD1L2	2850	993.5	1939.2
lib1	input	HDCRISPR_A_ENSG00000148229_1	POLE3	664	993.5	451.801
lib1	input	HDCRISPR_A_ENSG00000156172_1	C8orf37	2323	993.5	1580.62
lib1	input	HDCRISPR_A_ENSG00000186625_1	KATNA1	1309	993.5	890.673
lib1	input	HDCRISPR_A_ENSG00000278677_1	H2AC17	123	993.5	83.692
lib1	input	HDCRISPR_A_ENSG00000128805_1	ARHGAP22	2635	993.5	1792.91
lib1	input	HDCRISPR_A_ENSG00000137312_1	FLOT1	708	993.5	481.739
lib1	input	HDCRISPR_A_ENSG00000163617_1	CCDC191	1294	993.5	880.467
lib1	input	HDCRISPR_A_ENSG00000182324_1	KCNJ14	1102	993.5	749.826
lib1	input	HDCRISPR_A_ENSG00000197045_3	GMFB	1662	993.5	1130.86
lib1	input	HDCRISPR_A_ENSG00000136297_1	MMD2	1588	993.5	1080.51
lib1	input	HDCRISPR_A_ENSG00000197446_1	CYP2F1	1189	993.5	809.023
lib1	input	CONTROL_C_NONTARG_44	nontargeting_ctrl	2504	993.5	1703.78
lib1	input	HDCRISPR_A_ENSG00000158714_1	SLAMF8	1162	993.5	790.651
lib1	input	HDCRISPR_A_ENSG00000111670_1	GNPTAB	1459	993.5	992.737
lib1	input	HDCRISPR_A_ENSG00000110987_3	BCL7A	215	993.5	146.291
lib1	input	HDCRISPR_A_ENSG00000119900_1	OGFRL1	1346	993.5	915.849
lib1	input	HDCRISPR_A_ENSG00000069493_1	CLEC2D	1388	993.5	944.427
lib1	input	HDCRISPR_A_ENSG00000149300_2	C11orf52	1499	993.5	1019.95
lib1	input	HDCRISPR_A_ENSG00000112782_1	CLIC5	1367	993.5	930.138
lib1	input	HDCRISPR_A_ENSG00000162994_1	CLHC1	417	993.5	283.736
lib1	input	HDCRISPR_A_ENSG00000158711_1	ELK4	732	993.5	498.069
lib1	input	HDCRISPR_A_ENSG00000163689_2	C3orf67	557	993.5	378.995
lib1	input	HDCRISPR_A_ENSG00000186326_1	RGS9BP	1814	993.5	1234.29
lib1	input	HDCRISPR_A_ENSG00000186453_1	FAM228A	1820	993.5	1238.37
lib1	input	HDCRISPR_A_ENSG00000139219_1	COL2A1	580	993.5	394.645
lib1	input	HDCRISPR_A_ENSG00000269964_2	MEI4	1649	993.5	1122.02
lib1	input	HDCRISPR_A_ENSG00000099875_1	MKNK2	1883	993.5	1281.24
lib1	input	HDCRISPR_A_ENSG00000023041_1	ZDHHC6	1281	993.5	871.622
lib1	input	HDCRISPR_A_ENSG00000198774_3	RASSF9	1739	993.5	1183.26
lib1	input	HDCRISPR_A_ENSG00000157450_2	RNF111	2380	993.5	1619.41
lib1	input	HDCRISPR_A_ENSG00000134013_1	LOXL2	1829	993.5	1244.49
lib1	input	HDCRISPR_A_ENSG00000172795_2	DCP2	918	993.5	624.628
lib1	input	HDCRISPR_A_ENSG00000067082_1	KLF6	2999	993.5	2040.59
lib1	input	HDCRISPR_A_ENSG00000170832_2	USP32	1925	993.5	1309.81
lib1	input	HDCRISPR_A_ENSG00000163958_1	ZDHHC19	997	993.5	678.381
lib1	input	HDCRISPR_A_ENSG00000164756_1	SLC30A8	2461	993.5	1674.52
lib1	input	HDCRISPR_A_ENSG00000097007_1	ABL1	1845	993.5	1255.38
lib1	input	HDCRISPR_A_ENSG00000133247_1	KMT5C	1644	993.5	1118.61
lib1	input	HDCRISPR_A_ENSG00000096872_2	IFT74	1819	993.5	1237.69
lib1	input	HDCRISPR_A_ENSG00000060558_2	GNA15	1132	993.5	770.239
lib1	input	HDCRISPR_A_ENSG00000109063_1	MYH3	866	993.5	589.246
lib1	input	HDCRISPR_A_ENSG00000160219_1	GAB3	1653	993.5	1124.74
lib1	input	HDCRISPR_A_ENSG00000166681_1	BEX3	2379	993.5	1618.73
lib1	input	CONTROL_C_NONTARG_S76	nontargeting_ctrl	2255	993.5	1534.35
lib1	input	HDCRISPR_A_ENSG00000123395_1	ATG101	1657	993.5	1127.46
lib1	input	HDCRISPR_A_ENSG00000128891_1	CCDC32	772	993.5	525.286
lib1	input	HDCRISPR_A_ENSG00000112096_1	SOD2	1104	993.5	751.187
lib1	input	HDCRISPR_A_ENSG00000104853_1	CLPTM1	1848	993.5	1257.42
lib1	input	HDCRISPR_A_ENSG00000072133_1	RPS6KA6	1306	993.5	888.632
lib1	input	HDCRISPR_A_ENSG00000198160_1	MIER1	781	993.5	531.41
lib1	input	HDCRISPR_A_ENSG00000141127_1	PRPSAP2	974	993.5	662.732
lib1	input	HDCRISPR_A_ENSG00000008405_1	CRY1	2304	993.5	1567.69
lib1	input	HDCRISPR_A_ENSG00000089280_1	FUS	1385	993.5	942.386
lib1	input	HDCRISPR_A_ENSG00000154640_2	BTG3	1246	993.5	847.807
lib1	input	HDCRISPR_A_ENSG00000135766_1	EGLN1	2038	993.5	1386.7
lib1	input	HDCRISPR_A_ENSG00000156414_1	TDRD9	1850	993.5	1258.78
lib1	input	HDCRISPR_A_ENSG00000105971_1	CAV2	2209	993.5	1503.05
lib1	input	HDCRISPR_A_ENSG00000154957_1	ZNF18	990	993.5	673.619
lib1	input	HDCRISPR_A_ENSG00000180638_1	SLC47A2	1881	993.5	1279.88
lib1	input	HDCRISPR_A_ENSG00000170275_1	CRTAP	4432	993.5	3015.63
lib1	input	HDCRISPR_A_ENSG00000136732_2	GYPC	1052	993.5	715.805
lib1	input	HDCRISPR_A_ENSG00000135346_1	CGA	2929	993.5	1992.96
lib1	input	HDCRISPR_A_ENSG00000196544_2	BORCS6	942	993.5	640.958
lib1	input	HDCRISPR_A_ENSG00000169084_1	DHRSX	5421	993.5	3688.57
lib1	input	HDCRISPR_A_ENSG00000254550_2	CAPN5	1760	993.5	1197.54
lib1	input	HDCRISPR_A_ENSG00000005243_3	COPZ2	1187	993.5	807.662
lib1	input	HDCRISPR_A_ENSG00000119673_1	ACOT2	2057	993.5	1399.63
lib1	input	HDCRISPR_A_ENSG00000082213_1	C5orf22	2299	993.5	1564.29
lib1	input	HDCRISPR_A_ENSG00000178217_1	SH2D4B	2444	993.5	1662.95
lib1	input	HDCRISPR_A_ENSG00000131781_2	FMO5	1623	993.5	1104.33
lib1	input	HDCRISPR_A_ENSG00000188522_1	FAM83G	718	993.5	488.544
lib1	input	CONTROL_C_NONTARG_S113	nontargeting_ctrl	869	993.5	591.287
lib1	input	HDCRISPR_A_ENSG00000140263_2	SORD	2159	993.5	1469.03
lib1	input	CONTROL_C_LacZ_94	nontargeting_ctrl	2104	993.5	1431.61
lib1	input	HDCRISPR_A_ENSG00000162496_2	DHRS3	1594	993.5	1084.59
lib1	input	HDCRISPR_A_ENSG00000128573_1	FOXP2	1619	993.5	1101.6
lib1	input	HDCRISPR_A_ENSG00000181867_1	FTMT	3307	993.5	2250.16
lib1	input	HDCRISPR_A_ENSG00000204420_1	MPIG6B	1571	993.5	1068.94
lib1	input	CONTROL_C_NONTARG_S181	nontargeting_ctrl	945	993.5	642.999
lib1	input	HDCRISPR_A_ENSG00000149532_1	CPSF7	992	993.5	674.979
lib1	input	HDCRISPR_A_ENSG00000125538_1	IL1B	1549	993.5	1053.97
lib1	input	HDCRISPR_A_ENSG00000053438_1	NNAT	2684	993.5	1826.25
lib1	input	HDCRISPR_A_ENSG00000185187_1	SIGIRR	2636	993.5	1793.59
lib1	input	HDCRISPR_A_ENSG00000179071_1	CCDC89	1548	993.5	1053.29
lib1	input	HDCRISPR_A_ENSG00000175471_1	MCTP1	1293	993.5	879.787
lib1	input	HDCRISPR_A_ENSG00000263465_1	SRSF8	2056	993.5	1398.95
lib1	input	HDCRISPR_A_ENSG00000188848_1	BEND4	2472	993.5	1682.01
lib1	input	HDCRISPR_A_ENSG00000104870_1	FCGRT	963	993.5	655.247
lib1	input	HDCRISPR_A_ENSG00000165832_1	TRUB1	1467	993.5	998.18
lib1	input	HDCRISPR_A_ENSG00000104964_1	TLE5	2605	993.5	1772.5
lib1	input	HDCRISPR_A_ENSG00000166479_2	TMX3	3005	993.5	2044.67
lib1	input	HDCRISPR_A_ENSG00000130522_1	JUND	1897	993.5	1290.76
lib1	input	HDCRISPR_A_ENSG00000205808_1	PLPP6	625	993.5	425.264
lib1	input	HDCRISPR_A_ENSG00000183873_1	SCN5A	867	993.5	589.927
lib1	input	HDCRISPR_A_ENSG00000176387_1	HSD11B2	2636	993.5	1793.59
lib1	input	HDCRISPR_A_ENSG00000176834_2	VSIG10	576	993.5	391.924
lib1	input	HDCRISPR_A_ENSG00000125875_1	TBC1D20	797	993.5	542.297
lib1	input	HDCRISPR_A_ENSG00000013297_1	CLDN11	1655	993.5	1126.1
lib1	input	HDCRISPR_A_ENSG00000135362_1	PRR5L	1544	993.5	1050.57
lib1	input	HDCRISPR_A_ENSG00000162891_1	IL20	1976	993.5	1344.52
lib1	input	HDCRISPR_A_ENSG00000141560_1	FN3KRP	606	993.5	412.336
lib1	input	HDCRISPR_A_ENSG00000111732_1	AICDA	2398	993.5	1631.65
lib1	input	HDCRISPR_A_ENSG00000174611_2	KY	494	993.5	336.129
lib1	input	HDCRISPR_A_ENSG00000175003_2	SLC22A1	1519	993.5	1033.56
lib1	input	HDCRISPR_A_ENSG00000184216_1	IRAK1	2043	993.5	1390.1
lib1	input	HDCRISPR_A_ENSG00000042781_1	USH2A	2951	993.5	2007.93
lib1	input	HDCRISPR_A_ENSG00000084070_1	SMAP2	1073	993.5	730.094
lib1	input	HDCRISPR_A_ENSG00000137675_1	MMP27	1924	993.5	1309.13
lib1	input	HDCRISPR_A_ENSG00000197437_1	OR13G1	923	993.5	628.03
lib1	input	Avana_LRRN3_1	LRRN3	1192	993.5	811.064
lib1	input	HDCRISPR_A_ENSG00000140941_1	MAP1LC3B	778	993.5	529.369
lib1	input	HDCRISPR_A_ENSG00000117020_1	AKT3	1547	993.5	1052.61
lib1	input	HDCRISPR_A_ENSG00000159592_1	GPBP1L1	732	993.5	498.069
lib1	input	HDCRISPR_A_ENSG00000162897_1	FCAMR	1987	993.5	1352
lib1	input	HDCRISPR_A_ENSG00000184343_1	SRPK3	1736	993.5	1181.21
lib1	input	HDCRISPR_A_ENSG00000101997_1	CCDC22	1957	993.5	1331.59
lib1	input	Avana_GPR146_1	GPR146	702	993.5	477.657
lib1	input	HDCRISPR_A_ENSG00000243955_1	GSTA1	2994	993.5	2037.19
lib1	input	HDCRISPR_A_ENSG00000067167_1	TRAM1	1950	993.5	1326.82
lib1	input	HDCRISPR_A_ENSG00000037749_1	MFAP3	3087	993.5	2100.47
lib1	input	HDCRISPR_A_ENSG00000143412_1	ANXA9	995	993.5	677.021
lib1	input	HDCRISPR_A_ENSG00000172728_1	FUT10	628	993.5	427.305
lib1	input	HDCRISPR_A_ENSG00000162545_1	CAMK2N1	1032	993.5	702.196
lib1	input	CONTROL_C_LacZ_21	nontargeting_ctrl	3163	993.5	2152.18
lib1	input	HDCRISPR_A_ENSG00000182389_1	CACNB4	1785	993.5	1214.55
lib1	input	HDCRISPR_A_ENSG00000068724_2	TTC7A	1715	993.5	1166.93
lib1	input	HDCRISPR_A_ENSG00000078898_1	BPIFB2	1373	993.5	934.22
lib1	input	HDCRISPR_A_ENSG00000118200_1	CAMSAP2	1789	993.5	1217.28
lib1	input	HDCRISPR_A_ENSG00000158813_1	EDA	1973	993.5	1342.47
lib1	input	HDCRISPR_A_ENSG00000184905_1	TCEAL2	1028	993.5	699.475
lib1	input	HDCRISPR_A_ENSG00000196263_1	ZNF471	1558	993.5	1060.1
lib1	input	Avana_CTAG1A_2	CTAG1A	1619	993.5	1101.6
lib1	input	HDCRISPR_A_ENSG00000124882_1	EREG	1355	993.5	921.973
lib1	input	HDCRISPR_A_ENSG00000159166_1	LAD1	1007	993.5	685.186
lib1	input	HDCRISPR_A_ENSG00000188269_1	OR7A5	711	993.5	483.781
lib1	input	HDCRISPR_A_ENSG00000130957_2	FBP2	1293	993.5	879.787
lib1	input	HDCRISPR_A_ENSG00000196502_1	SULT1A1	1725	993.5	1173.73
lib1	input	HDCRISPR_A_ENSG00000166323_1	C11orf65	2574	993.5	1751.41
lib1	input	HDCRISPR_A_ENSG00000151502_2	VPS26B	1130	993.5	768.878
lib1	input	HDCRISPR_A_ENSG00000239857_1	GET4	471	993.5	320.479
lib1	input	HDCRISPR_A_ENSG00000093183_1	SEC22C	1092	993.5	743.022
lib1	input	HDCRISPR_A_ENSG00000132470_2	ITGB4	978	993.5	665.453
lib1	input	HDCRISPR_A_ENSG00000159189_1	C1QC	648	993.5	440.914
lib1	input	HDCRISPR_A_ENSG00000089127_1	OAS1	761	993.5	517.802
lib1	input	HDCRISPR_A_ENSG00000168993_1	CPLX1	794	993.5	540.256
lib1	input	HDCRISPR_A_ENSG00000179388_1	EGR3	1039	993.5	706.959
lib1	input	HDCRISPR_A_ENSG00000154065_2	ANKRD29	1988	993.5	1352.68
lib1	input	HDCRISPR_A_ENSG00000156873_1	PHKG2	883	993.5	600.813
lib1	input	HDCRISPR_A_ENSG00000019169_1	MARCO	2802	993.5	1906.54
lib1	input	HDCRISPR_A_ENSG00000275342_2	PRAG1	1683	993.5	1145.15
lib1	input	CONTROL_C_LacZ_40	nontargeting_ctrl	2105	993.5	1432.29
lib1	input	HDCRISPR_A_ENSG00000021574_1	SPAST	1445	993.5	983.211
lib1	input	HDCRISPR_A_ENSG00000158352_1	SHROOM4	1224	993.5	832.837
lib1	input	HDCRISPR_A_ENSG00000131409_2	LRRC4B	320	993.5	217.735
lib1	input	HDCRISPR_A_ENSG00000198440_1	ZNF583	1217	993.5	828.074
lib1	input	HDCRISPR_A_ENSG00000100121_1	GGTLC2	94	993.5	63.9597
lib1	input	HDCRISPR_A_ENSG00000135164_1	DMTF1	890	993.5	605.576
lib1	input	HDCRISPR_A_ENSG00000103051_1	COG4	2044	993.5	1390.78
lib1	input	HDCRISPR_A_ENSG00000167625_2	ZNF526	2437	993.5	1658.19
lib1	input	Avana_KRTAP10-7_1	KRTAP10-7	2227	993.5	1515.3
lib1	input	HDCRISPR_A_ENSG00000004846_1	ABCB5	2106	993.5	1432.97
lib1	input	HDCRISPR_A_ENSG00000229544_1	NKX1-2	3305	993.5	2248.8
lib1	input	HDCRISPR_A_ENSG00000204311_1	PJVK	2186	993.5	1487.4
lib1	input	HDCRISPR_A_ENSG00000122176_2	FMOD	1770	993.5	1204.35
lib1	input	HDCRISPR_A_ENSG00000137766_1	UNC13C	1607	993.5	1093.44
lib1	input	HDCRISPR_A_ENSG00000175348_1	TMEM9B	791	993.5	538.214
lib1	input	HDCRISPR_A_ENSG00000177575_1	CD163	249	993.5	169.425
lib1	input	HDCRISPR_A_ENSG00000138028_1	CGREF1	517	993.5	351.779
lib1	input	HDCRISPR_A_ENSG00000127337_1	YEATS4	631	993.5	429.347
lib1	input	HDCRISPR_A_ENSG00000109670_1	FBXW7	822	993.5	559.307
lib1	input	HDCRISPR_A_ENSG00000020129_1	NCDN	1381	993.5	939.664
lib1	input	CONTROL_C_NONTARG_27	nontargeting_ctrl	1374	993.5	934.901
lib1	input	Avana_SPANXD_1	SPANXD	748	993.5	508.956
lib1	input	HDCRISPR_A_ENSG00000166866_3	MYO1A	852	993.5	579.72
lib1	input	HDCRISPR_A_ENSG00000260027_1	HOXB7	1007	993.5	685.186
lib1	input	HDCRISPR_A_ENSG00000143793_2	C1orf35	1967	993.5	1338.39
lib1	input	HDCRISPR_A_ENSG00000166266_1	CUL5	2810	993.5	1911.99
lib1	input	HDCRISPR_A_ENSG00000125885_1	MCM8	427	993.5	290.541
lib1	input	Avana_SLX1A_1	SLX1A	1168	993.5	794.734
lib1	input	HDCRISPR_A_ENSG00000175513_2	TSGA10IP	952	993.5	647.762
lib1	input	HDCRISPR_A_ENSG00000140400_1	MAN2C1	736	993.5	500.791
lib1	input	HDCRISPR_A_ENSG00000163374_1	YY1AP1	761	993.5	517.802
lib1	input	HDCRISPR_A_ENSG00000138308_1	PLA2G12B	1177	993.5	800.858
lib1	input	HDCRISPR_A_ENSG00000041880_2	PARP3	653	993.5	444.316
lib1	input	HDCRISPR_A_ENSG00000188368_2	PRR19	929	993.5	632.113
lib1	input	HDCRISPR_A_ENSG00000105323_1	HNRNPUL1	586	993.5	398.728
lib1	input	HDCRISPR_A_ENSG00000102109_2	PCSK1N	1861	993.5	1266.27
lib1	input	HDCRISPR_A_ENSG00000198130_1	HIBCH	906	993.5	616.463
lib1	input	HDCRISPR_A_ENSG00000072401_1	UBE2D1	982	993.5	668.175
lib1	input	HDCRISPR_A_ENSG00000100207_1	TCF20	2463	993.5	1675.88
lib1	input	HDCRISPR_A_ENSG00000213585_1	VDAC1	701	993.5	476.976
lib1	input	CONTROL_C_NONTARG_S70	nontargeting_ctrl	2015	993.5	1371.05
lib1	input	HDCRISPR_A_ENSG00000011243_1	AKAP8L	559	993.5	380.356
lib1	input	HDCRISPR_A_ENSG00000099365_1	STX1B	2011	993.5	1368.33
lib1	input	HDCRISPR_A_ENSG00000135631_1	RAB11FIP5	1491	993.5	1014.51
lib1	input	HDCRISPR_A_ENSG00000180875_1	GREM2	1179	993.5	802.218
lib1	input	HDCRISPR_A_ENSG00000171310_2	CHST11	2076	993.5	1412.56
lib1	input	HDCRISPR_A_ENSG00000198719_2	DLL1	584	993.5	397.367
lib1	input	CONTROL_C_NONTARG_S183	nontargeting_ctrl	2213	993.5	1505.78
lib1	input	HDCRISPR_A_ENSG00000146090_1	RASGEF1C	2427	993.5	1651.39
lib1	input	HDCRISPR_A_ENSG00000106771_1	TMEM245	952	993.5	647.762
lib1	input	HDCRISPR_A_ENSG00000167914_1	GSDMA	1185	993.5	806.301
lib1	input	Avana_LY6G6F_1	LY6G6F	926	993.5	630.071
lib1	input	HDCRISPR_A_ENSG00000089847_1	ANKRD24	1707	993.5	1161.48
lib1	input	HDCRISPR_A_ENSG00000256771_1	ZNF253	1949	993.5	1326.14
lib1	input	Avana_LRRC17_1	LRRC17	2367	993.5	1610.56
lib1	input	HDCRISPR_A_ENSG00000182583_2	VCX	1012	993.5	688.588
lib1	input	HDCRISPR_A_ENSG00000136689_1	IL1RN	697	993.5	474.255
lib1	input	HDCRISPR_A_ENSG00000117308_1	GALE	1442	993.5	981.17
lib1	input	HDCRISPR_A_ENSG00000115840_1	SLC25A12	1998	993.5	1359.48
lib1	input	HDCRISPR_A_ENSG00000123892_1	RAB38	1560	993.5	1061.46
lib1	input	HDCRISPR_A_ENSG00000165383_1	LRRC18	1474	993.5	1002.94
lib1	input	HDCRISPR_A_ENSG00000203907_1	OOEP	1145	993.5	779.084
lib1	input	HDCRISPR_A_ENSG00000169946_1	ZFPM2	1497	993.5	1018.59
lib1	input	HDCRISPR_A_ENSG00000159128_2	IFNGR2	2086	993.5	1419.36
lib1	input	HDCRISPR_A_ENSG00000088451_1	TGDS	1453	993.5	988.654
lib1	input	HDCRISPR_A_ENSG00000148700_1	ADD3	893	993.5	607.618
lib1	input	HDCRISPR_A_ENSG00000166669_1	ATF7IP2	3302	993.5	2246.76
lib1	input	HDCRISPR_A_ENSG00000007341_1	ST7L	2047	993.5	1392.83
lib1	input	HDCRISPR_A_ENSG00000172724_1	CCL19	1143	993.5	777.723
lib1	input	HDCRISPR_A_ENSG00000143333_2	RGS16	3505	993.5	2384.88
lib1	input	HDCRISPR_A_ENSG00000125815_2	CST8	653	993.5	444.316
lib1	input	HDCRISPR_A_ENSG00000133816_1	MICAL2	401	993.5	272.85
lib1	input	HDCRISPR_A_ENSG00000152076_1	CCDC74B	665	993.5	452.481
lib1	input	HDCRISPR_A_ENSG00000130559_1	CAMSAP1	1472	993.5	1001.58
lib1	input	HDCRISPR_A_ENSG00000128272_2	ATF4	203	993.5	138.126
lib1	input	HDCRISPR_A_ENSG00000166426_2	CRABP1	2703	993.5	1839.18
lib1	input	CONTROL_C_EIF2B3_2	targeting_ctrl	829	993.5	564.07
lib1	input	CONTROL_C_OR10A1_3	targeting_ctrl	1099	993.5	747.785
lib1	input	HDCRISPR_A_ENSG00000128596_2	CCDC136	1874	993.5	1275.11
lib1	input	HDCRISPR_A_ENSG00000147144_1	CCDC120	955	993.5	649.804
lib1	input	HDCRISPR_A_ENSG00000102230_2	PCYT1B	878	993.5	597.411
lib1	input	HDCRISPR_A_ENSG00000170180_2	GYPA	2353	993.5	1601.03
lib1	input	HDCRISPR_A_ENSG00000185960_1	SHOX	1628	993.5	1107.73
lib1	input	HDCRISPR_A_ENSG00000120709_1	FAM53C	814	993.5	553.864
lib1	input	HDCRISPR_A_ENSG00000092621_1	PHGDH	1378	993.5	937.623
lib1	input	HDCRISPR_A_ENSG00000160801_1	PTH1R	1376	993.5	936.262
lib1	input	HDCRISPR_A_ENSG00000140479_2	PCSK6	1531	993.5	1041.73
lib1	input	HDCRISPR_A_ENSG00000169118_1	CSNK1G1	382	993.5	259.921
lib1	input	HDCRISPR_A_ENSG00000055130_1	CUL1	132	993.5	89.8158
lib1	input	HDCRISPR_A_ENSG00000128815_1	WDFY4	1587	993.5	1079.83
lib1	input	HDCRISPR_A_ENSG00000132693_1	CRP	1495	993.5	1017.23
lib1	input	HDCRISPR_A_ENSG00000155307_1	SAMSN1	1057	993.5	719.207
lib1	input	HDCRISPR_A_ENSG00000051341_1	POLQ	1787	993.5	1215.92
lib1	input	HDCRISPR_A_ENSG00000174599_1	TRAM1L1	804	993.5	547.06
lib1	input	HDCRISPR_A_ENSG00000047634_1	SCML1	2872	993.5	1954.17
lib1	input	HDCRISPR_A_ENSG00000198670_1	LPA	813	993.5	553.184
lib1	input	HDCRISPR_A_ENSG00000139797_1	RNF113B	556	993.5	378.315
lib1	input	HDCRISPR_A_ENSG00000081760_1	AACS	1071	993.5	728.733
lib1	input	HDCRISPR_A_ENSG00000182247_1	UBE2E2	1089	993.5	740.98
lib1	input	HDCRISPR_A_ENSG00000132842_1	AP3B1	732	993.5	498.069
lib1	input	HDCRISPR_A_ENSG00000186350_1	RXRA	1071	993.5	728.733
lib1	input	HDCRISPR_A_ENSG00000159248_2	GJD2	1493	993.5	1015.87
lib1	input	HDCRISPR_A_ENSG00000112531_1	QKI	908	993.5	617.824
lib1	input	HDCRISPR_A_ENSG00000090376_1	IRAK3	2294	993.5	1560.89
lib1	input	HDCRISPR_A_ENSG00000156427_1	FGF18	2894	993.5	1969.14
lib1	input	HDCRISPR_A_ENSG00000136404_1	TM6SF1	2314	993.5	1574.5
lib1	input	Avana_REXO5_1	REXO5	2240	993.5	1524.15
lib1	input	HDCRISPR_A_ENSG00000166069_1	TMCO5A	1500	993.5	1020.63
lib1	input	HDCRISPR_A_ENSG00000101405_1	OXT	2024	993.5	1377.18
lib1	input	HDCRISPR_A_ENSG00000117016_1	RIMS3	1121	993.5	762.754
lib1	input	HDCRISPR_A_ENSG00000203727_1	SAMD5	810	993.5	551.142
lib1	input	HDCRISPR_A_ENSG00000172167_3	MTBP	108	993.5	73.4857
lib1	input	HDCRISPR_A_ENSG00000213341_1	CHUK	2010	993.5	1367.65
lib1	input	HDCRISPR_A_ENSG00000008196_1	TFAP2B	902	993.5	613.741
lib1	input	HDCRISPR_A_ENSG00000070915_1	SLC12A3	2135	993.5	1452.7
lib1	input	HDCRISPR_A_ENSG00000100490_1	CDKL1	1916	993.5	1303.69
lib1	input	HDCRISPR_A_ENSG00000140836_1	ZFHX3	1593	993.5	1083.91
lib1	input	HDCRISPR_A_ENSG00000117114_1	ADGRL2	795	993.5	540.936
lib1	input	HDCRISPR_A_ENSG00000175970_1	UNC119B	632	993.5	430.027
lib1	input	HDCRISPR_A_ENSG00000113248_2	PCDHB15	1073	993.5	730.094
lib1	input	HDCRISPR_A_ENSG00000102547_1	CAB39L	1881	993.5	1279.88
lib1	input	HDCRISPR_A_ENSG00000131899_1	LLGL1	1069	993.5	727.372
lib1	input	HDCRISPR_A_ENSG00000163132_2	MSX1	2086	993.5	1419.36
lib1	input	CONTROL_C_NONTARG_S173	nontargeting_ctrl	2465	993.5	1677.24
lib1	input	HDCRISPR_A_ENSG00000112280_1	COL9A1	1082	993.5	736.217
lib1	input	HDCRISPR_A_ENSG00000137860_1	SLC28A2	637	993.5	433.429
lib1	input	HDCRISPR_A_ENSG00000124762_1	CDKN1A	2912	993.5	1981.39
lib1	input	CONTROL_C_NONTARG_S1	nontargeting_ctrl	1129	993.5	768.197
lib1	input	HDCRISPR_A_ENSG00000182218_1	HHIPL1	1239	993.5	843.044
lib1	input	HDCRISPR_A_ENSG00000123427_1	EEF1AKMT3	1854	993.5	1261.5
lib1	input	HDCRISPR_A_ENSG00000130779_1	CLIP1	618	993.5	420.501
lib1	input	HDCRISPR_A_ENSG00000184613_1	NELL2	1301	993.5	885.23
lib1	input	HDCRISPR_A_ENSG00000171016_1	PYGO1	1426	993.5	970.283
lib1	input	HDCRISPR_A_ENSG00000090989_1	EXOC1	395	993.5	268.767
lib1	input	Avana_PTGR2_1	PTGR2	495	993.5	336.809
lib1	input	HDCRISPR_A_ENSG00000185291_2	IL3RA	808	993.5	549.782
lib1	input	HDCRISPR_A_ENSG00000179965_1	ZNF771	1912	993.5	1300.97
lib1	input	HDCRISPR_A_ENSG00000105053_1	VRK3	991	993.5	674.299
lib1	input	HDCRISPR_A_ENSG00000182793_1	GSTA5	444	993.5	302.108
lib1	input	HDCRISPR_A_ENSG00000106799_1	TGFBR1	2374	993.5	1615.32
lib1	input	HDCRISPR_A_ENSG00000168434_1	COG7	855	993.5	581.761
lib1	input	HDCRISPR_A_ENSG00000175946_1	KLHL38	1918	993.5	1305.05
lib1	input	HDCRISPR_A_ENSG00000250021_1	AP3S2	1254	993.5	853.25
lib1	input	HDCRISPR_A_ENSG00000161558_1	TMEM143	2423	993.5	1648.66
lib1	input	HDCRISPR_A_ENSG00000090975_1	PITPNM2	1809	993.5	1230.88
lib1	input	HDCRISPR_A_ENSG00000164403_1	SHROOM1	484	993.5	329.325
lib1	input	HDCRISPR_A_ENSG00000114738_1	MAPKAPK3	437	993.5	297.345
lib1	input	HDCRISPR_A_ENSG00000111816_1	FRK	778	993.5	529.369
lib1	input	HDCRISPR_A_ENSG00000188211_1	NCR3LG1	2886	993.5	1963.7
lib1	input	HDCRISPR_A_ENSG00000120875_2	DUSP4	2216	993.5	1507.82
lib1	input	HDCRISPR_A_ENSG00000160180_1	TFF3	358	993.5	243.591
lib1	input	HDCRISPR_A_ENSG00000196711_1	ALKAL1	1423	993.5	968.242
lib1	input	HDCRISPR_A_ENSG00000182170_1	MRGPRG	1464	993.5	996.139
lib1	input	HDCRISPR_A_ENSG00000204287_1	HLA-DRA	302	993.5	205.488
lib1	input	HDCRISPR_A_ENSG00000146267_1	FAXC	1209	993.5	822.631
lib1	input	HDCRISPR_A_ENSG00000120137_1	PANK3	1128	993.5	767.517
lib1	input	HDCRISPR_A_ENSG00000162493_1	PDPN	2498	993.5	1699.7
lib1	input	HDCRISPR_A_ENSG00000175309_1	PHYKPL	2059	993.5	1400.99
lib1	input	HDCRISPR_A_ENSG00000116329_1	OPRD1	1509	993.5	1026.76
lib1	input	HDCRISPR_A_ENSG00000147140_1	NONO	1299	993.5	883.869
lib1	input	HDCRISPR_A_ENSG00000166503_3	HDGFL3	1631	993.5	1109.77
lib1	input	HDCRISPR_A_ENSG00000163694_2	RBM47	1959	993.5	1332.95
lib1	input	HDCRISPR_A_ENSG00000187546_2	AGMO	834	993.5	567.473
lib1	input	HDCRISPR_A_ENSG00000079459_1	FDFT1	206	993.5	140.167
lib1	input	HDCRISPR_A_ENSG00000100626_1	GALNT16	808	993.5	549.782
lib1	input	HDCRISPR_A_ENSG00000100012_1	SEC14L3	1200	993.5	816.507
lib1	input	HDCRISPR_A_ENSG00000163006_1	CCDC138	2680	993.5	1823.53
lib1	input	HDCRISPR_A_ENSG00000154781_1	CCDC174	707	993.5	481.059
lib1	input	HDCRISPR_A_ENSG00000100450_1	GZMH	1179	993.5	802.218
lib1	input	HDCRISPR_A_ENSG00000145309_1	CABS1	1229	993.5	836.24
lib1	input	HDCRISPR_A_ENSG00000120328_1	PCDHB12	2042	993.5	1389.42
lib1	input	HDCRISPR_A_ENSG00000165476_2	REEP3	2529	993.5	1720.79
lib1	input	CONTROL_C_NONTARG_S170	nontargeting_ctrl	974	993.5	662.732
lib1	input	HDCRISPR_A_ENSG00000188677_1	PARVB	1429	993.5	972.324
lib1	input	HDCRISPR_A_ENSG00000011677_2	GABRA3	4022	993.5	2736.66
lib1	input	HDCRISPR_A_ENSG00000188051_1	TMEM221	674	993.5	458.605
lib1	input	HDCRISPR_A_ENSG00000103494_1	RPGRIP1L	770	993.5	523.926
lib1	input	HDCRISPR_A_ENSG00000249437_1	NAIP	709	993.5	482.42
lib1	input	Avana_ARPC4_1	ARPC4	967	993.5	657.969
lib1	input	CONTROL_C_NONTARG_22	nontargeting_ctrl	1773	993.5	1206.39
lib1	input	HDCRISPR_A_ENSG00000126733_1	DACH2	1845	993.5	1255.38
lib1	input	HDCRISPR_A_ENSG00000111679_1	PTPN6	1358	993.5	924.014
lib1	input	HDCRISPR_A_ENSG00000169180_1	XPO6	1367	993.5	930.138
lib1	input	HDCRISPR_A_ENSG00000115361_2	ACADL	463	993.5	315.036
lib1	input	HDCRISPR_A_ENSG00000115107_1	STEAP3	687	993.5	467.45
lib1	input	CONTROL_C_NONTARG_55	nontargeting_ctrl	2646	993.5	1800.4
lib1	input	HDCRISPR_A_ENSG00000166123_2	GPT2	2280	993.5	1551.36
lib1	input	HDCRISPR_A_ENSG00000101752_1	MIB1	2892	993.5	1967.78
lib1	input	HDCRISPR_A_ENSG00000147065_1	MSN	1217	993.5	828.074
lib1	input	HDCRISPR_A_ENSG00000188070_1	C11orf95	1181	993.5	803.579
lib1	input	HDCRISPR_A_ENSG00000275591_3	XKR5	635	993.5	432.068
lib1	input	HDCRISPR_A_ENSG00000183647_1	ZNF530	2467	993.5	1678.6
lib1	input	HDCRISPR_A_ENSG00000196557_1	CACNA1H	940	993.5	639.597
lib1	input	HDCRISPR_A_ENSG00000147889_3	CDKN2A	1290	993.5	877.745
lib1	input	HDCRISPR_A_ENSG00000177733_2	HNRNPA0	2649	993.5	1802.44
lib1	input	HDCRISPR_A_ENSG00000155066_1	PROM2	1331	993.5	905.643
lib1	input	HDCRISPR_A_ENSG00000172840_1	PDP2	2635	993.5	1792.91
[truncated: 378,261+ more rows]
