# Supplementary material for: Mislocalization of pathogenic RBM20 variants in dilated cardiomyopathy is caused by loss-of-interaction with Transportin-3
Source: Nat Commun. 2023 Jul 18;14:4312. doi: 10.1038/s41467-023-39965-6 (PMC10353998; doi:10.1038/s41467-023-39965-6)
Supplement: Supplementary file 15 — Supplementary Data 12 [file 41467_2023_39965_MOESM15_ESM.xlsx]

## Sheet: Norm read counts
Cell Type	TNPO3	CLDN14	GALE	ADAMTS16	SLC29A2	CEBPB	UBQLNL	TRIM33	PMM2	TRIM24	IPPK	TTN	XPO6	AKT2	CLK1	SRPK1	LMNA	NUP37	DDI2	WTAP	FOXJ1	PPP5C	EXOSC8	OPA1	FANCM	METTL14	WDR46	DBR1	SNAPC4	NPEPPS	HNRNPH1	CCDC12	COPS2	DDX21	GCN1	SRSF3	RBM39
CM	1890.11	26.1407	421.899	95.2591	738.506	318.222	58.4702	2546.73	1695.01	10118.5	580.202	768297	2445.28	2508.83	1632.59	2036.15	3843.26	237.955	2424.1	2196.68	7.18887	2421.87	513.314	3058.43	342.747	763.032	1011.63	260.251	575.743	4432.99	10498.7	528.921	1890.11	2523.32	6444.12	4467.55	6255.71
CM	1677.12	38.806	392.4	87.4252	529.418	343.781	57.959	2913.23	1678.6	9140.9	616.343	470084	2242.87	2989.84	2220.78	1846.55	4159.65	203.816	2346.01	1954.11	7.86654	1967.37	469.012	2740.85	390.927	803.453	894.798	268.642	922.791	5117.3	13992.5	669.382	1627.03	2337.17	6097.05	5031.85	9506.28
CM	1461.32	22.8758	463.999	246.634	706.936	364.906	42.0551	2608.88	2257.26	7163.96	863.567	365765	2337.17	4024.95	1985.55	2036.7	6914.63	166.72	1841.71	2059.07	42.0551	2324.39	518.34	1825.73	585.468	569.485	997.822	176.31	1720.24	5217.26	15283.2	991.429	639.809	1758.6	7410.09	3778.82	16114.3
CM	2056.21	49.9894	471.601	204.168	844.675	346.926	62.3618	2766.2	1174.92	13460.7	594.373	1.34742e+06	2605.36	2266.54	1450.92	1866.82	2900.39	239.382	2509.23	1821.14	2.40344	2237.99	361.202	4063.39	314.568	750.455	674.318	255.561	395.464	4608.73	7043.23	345.023	2301.76	1823.04	5089.35	3180.2	4468.82
CM	1286.45	63.8475	486.164	114.525	1041.51	258.113	84.9633	2506.95	1789.01	6512.62	904.258	687515	2065.63	4162.43	2143.76	1712.99	4736.78	175.761	1740.44	1871.36	2.61158	2321.13	496.722	1742.56	585.409	627.64	938.043	171.538	1670.76	4496.06	15047.6	897.923	712.104	1328.69	6909.6	3558.52	14678.1
CM	1588.32	39.9855	408.796	134.078	667.552	255.895	55.9477	2639.3	1425.34	10224.7	628.067	1.02393e+06	1907.56	3057.68	2156.24	1931.09	4080.1	232.372	2678.79	2169.68	4.70058	2350.3	443.241	3062.72	472.645	899.424	1058.21	307.142	813.732	5184.86	13140.8	691.916	1756.34	2360.39	5956.08	4785.8	9289.66
HeLa	7152.64	0.5	2124.21	7.09538	1902.72	4449.63	1.04961	5418.05	2305.03	3824.72	1948.33	5.44653	9685.81	6485.95	1371.24	11162.6	34721.3	3323.47	2157.19	3097.58	0.5	7057.55	3053.06	8568.99	1206.35	1187.12	5465.32	2400.12	1619.66	8420.05	41198	2365.49	11608.9	39806.9	21206.3	29541.7	18245.5
HeLa	4959.12	0.5	1681.12	8.46158	1904.04	4251.26	1.22378	5008.33	2064.72	3189.47	1536.36	4.84268	8958.73	6898.12	1241.06	9961.16	19710.5	2843.51	2077.02	3257.51	0.5	5471.55	3140.98	6180.86	898.711	926.938	4673.22	2060.38	1585.58	7054.46	30667.1	2175.46	9170.07	26506.8	15663.8	30227	17573.9
HeLa	4471.86	0.5	1492.78	13.8836	2280.59	5221.95	0.5	5381.94	1739.77	3267.94	1433.16	12.0586	7206.38	6441.08	1277.42	8620.18	18715.1	2311	2185.08	2870.08	4.15009	4797.93	3103.68	4920.21	944.656	942.831	4112.32	1928.35	1823.11	6919.85	34773	1626	7430.86	25819.4	16657.7	23669.5	17186.3
HeLa	4523.18	0.5	2108	0.5	1990.3	4966.43	7.20468	4166.34	1852.48	2172.81	1381.66	10.1845	8309.08	6466.04	768.558	8806.72	18713.3	3652.31	2062.56	2990.04	0.5	4616.3	2640.65	5173.53	718.645	1180.52	5001.44	1928.47	1625.27	5565.38	24014.4	1999.24	7526.87	24274.4	12591.9	24991.8	16949.2
HeLa	4295.87	0.5	1994.03	5.92088	2217.64	5142.88	2.53283	4165.09	1821.91	2799.71	1330.65	2.53283	8200.25	7085.59	647.617	9400.3	18739.8	2953.52	2251.52	3215.08	1.17761	4944.34	2831.55	5806.94	794.659	999.974	4511.35	2007.58	1653.87	6332.76	23122.6	1978.44	8093.19	23790	14734.4	23913.3	14544
HeLa	3804.41	0.5	2181.99	5.83187	2647.39	4071	5.07017	3922.47	1712.03	2654.25	1245.87	5.83187	5790.14	6528.23	747.723	7721.04	16756.3	2621.49	2346.52	2364.8	0.5	4462.51	2866.76	3891.24	909.202	1025.74	4078.62	1885.7	1958.82	5467.19	29608.4	1427.92	6229.64	23833.9	15637.3	21038.5	14998.3
