# Supplementary material for: Mislocalization of pathogenic RBM20 variants in dilated cardiomyopathy is caused by loss-of-interaction with Transportin-3
Source: Nat Commun. 2023 Jul 18;14:4312. doi: 10.1038/s41467-023-39965-6 (PMC10353998; doi:10.1038/s41467-023-39965-6)
Supplement: Supplementary file 16 — Supplementary Data 13 [file 41467_2023_39965_MOESM16_ESM.txt]

CMs_R634Q1	CMs_R634Q2	CMs_R634Q3	CMs_WT1	CMs_WT2	CMs_WT3	HeLa_R634Q1	HeLa_R634Q2	HeLa_R634Q3	HeLa_WT1	HeLa_WT2	HeLa_WT3
ENSG00000223972	88	68	53	67	91	178	0	0	0	0	0	0
ENSG00000227232	799	918	905	834	1431	1666	230	273	298	307	307	311
ENSG00000278267	25	36	51	12	103	63	1	4	6	7	0	7
ENSG00000243485	25	26	44	18	47	84	0	0	0	0	0	0
ENSG00000284332	0	0	1	1	0	5	0	0	0	0	0	0
ENSG00000237613	6	3	0	2	2	10	0	0	0	0	0	0
ENSG00000268020	1	0	0	0	1	0	0	0	0	0	0	0
ENSG00000240361	0	0	1	1	0	1	0	0	0	0	0	0
ENSG00000186092	2	2	2	0	4	0	0	0	0	0	0	0
ENSG00000238009	137	129	65	109	119	184	3	0	1	0	0	2
ENSG00000239945	38	36	10	34	20	32	0	0	0	0	0	0
ENSG00000233750	160	201	117	139	259	339	0	0	0	0	0	0
ENSG00000268903	193	183	92	310	181	285	1	0	0	0	0	1
ENSG00000269981	162	89	75	129	192	185	0	0	0	0	1	0
ENSG00000239906	73	55	38	61	97	80	0	0	0	0	0	0
ENSG00000241860	948	975	370	1099	810	1309	1	2	2	3	0	3
ENSG00000222623	20	20	7	38	2	15	0	0	0	0	0	0
ENSG00000241599	96	77	39	116	65	107	0	0	0	0	0	0
ENSG00000279928	32	24	17	23	37	69	0	0	0	2	0	0
ENSG00000279457	771	917	892	881	1458	1668	95	106	118	122	89	110
ENSG00000273874	18	36	49	10	107	57	0	0	0	0	0	0
ENSG00000228463	274	162	71	399	104	281	2	1	0	2	6	1
ENSG00000286448	8	15	5	10	7	15	0	0	0	0	0	0
ENSG00000236679	38	35	7	76	26	46	0	0	0	1	1	0
ENSG00000236601	21	10	8	17	5	22	0	0	0	0	0	0
ENSG00000237094	1753	1592	730	1807	1484	2476	23	4	11	11	5	7
ENSG00000269732	2	4	1	1	3	2	0	0	0	0	0	0
ENSG00000284733	16	9	6	8	8	10	0	0	0	0	0	0
ENSG00000233653	87	121	87	99	158	186	0	0	0	0	0	0
ENSG00000250575	348	294	185	464	356	515	0	0	0	0	0	0
ENSG00000278757	16	18	3	29	0	16	0	0	0	0	0	0
ENSG00000230021	11968	8493	9358	12028	16922	16046	51	41	109	56	63	69
ENSG00000235146	4	2	2	2	2	6	0	0	0	0	0	0
ENSG00000225972	1019	1158	1393	1329	1336	1592	6	2	12	5	3	10
ENSG00000225630	5749	5349	5578	7902	7293	11342	7980	5395	10212	5902	5245	7607
ENSG00000237973	26480	25214	22000	27660	36515	35220	12038	9005	16575	10539	9835	17408
ENSG00000278791	1076	795	1034	1296	1833	1617	1	0	1	0	0	1
ENSG00000229344	2757	1672	1558	3800	2523	4423	98	67	109	93	74	135
ENSG00000240409	278	438	398	302	558	648	3	10	7	6	2	18
ENSG00000248527	6513	7782	7943	7343	9773	11226	36174	28597	47223	37185	33407	48023
ENSG00000198744	2712	2412	1902	3230	2771	3500	165	131	259	201	186	252
ENSG00000268663	3	4	1	2	2	2	0	0	0	0	0	0
ENSG00000284662	14	7	3	8	9	10	0	0	0	0	0	0
ENSG00000229376	85	117	92	85	148	174	0	0	0	0	0	0
ENSG00000228327	2316	2081	1069	2381	2072	3249	146	100	147	65	76	67
ENSG00000223181	11	2	5	11	1	7	0	0	0	1	0	0
ENSG00000229905	40	47	14	34	28	62	0	0	0	0	0	0
ENSG00000237491	446	361	171	414	257	637	102	87	140	79	84	107
ENSG00000285268	11	6	0	11	4	10	0	0	0	0	0	0
ENSG00000230092	91	82	33	104	73	163	16	18	27	11	10	4
ENSG00000177757	55	55	41	40	65	103	0	0	0	0	0	0
ENSG00000228794	1033	878	381	1404	727	1903	985	720	911	691	766	799
ENSG00000225880	103	110	56	118	79	135	73	80	102	89	69	102
ENSG00000288531	5	7	2	10	6	8	4	1	4	0	0	2
ENSG00000230368	10	7	3	9	9	12	0	0	0	0	0	0
ENSG00000234711	1	2	0	0	4	2	0	0	0	0	0	0
ENSG00000283040	6	2	1	0	0	0	0	0	0	0	0	0
ENSG00000272438	28	46	10	22	15	37	45	58	60	97	88	75
ENSG00000230699	190	354	65	74	194	274	181	271	233	336	370	365
ENSG00000241180	52	133	11	21	53	73	10	6	3	12	4	10
ENSG00000223764	403	489	148	402	401	581	475	382	432	982	445	753
ENSG00000187634	675	633	143	764	458	726	3107	2030	1747	4376	3246	2588
ENSG00000188976	1605	1357	622	1607	989	2504	22914	12338	12789	10396	12600	10335
ENSG00000187961	178	197	141	147	218	243	1579	1578	1991	1514	1746	1958
ENSG00000187583	7	15	12	6	8	3	212	73	104	245	202	343
ENSG00000187642	3	3	5	4	1	15	0	1	2	3	1	1
ENSG00000272512	34	40	19	43	26	30	5	16	20	28	30	37
ENSG00000188290	339	155	115	392	178	294	866	1367	1409	1852	2398	1641
ENSG00000187608	180	108	71	265	132	209	420	803	810	763	496	377
ENSG00000231702	36	30	10	21	26	57	1	2	2	2	1	0
ENSG00000224969	25	10	11	30	29	17	0	0	0	1	0	1
ENSG00000188157	5952	4253	3276	6042	4278	5676	12303	13721	20396	13812	16023	14048
ENSG00000242590	302	222	140	293	164	255	0	0	0	0	0	0
ENSG00000217801	19	10	21	22	21	15	206	66	67	119	117	106
ENSG00000273443	2	3	0	2	3	2	14	5	3	4	8	13
ENSG00000237330	2	6	7	18	12	6	9	1	3	1	2	2
ENSG00000131591	228	233	166	249	288	352	1340	1161	1460	1077	1185	1181
ENSG00000285812	70	80	28	39	78	126	0	0	1	0	2	0
ENSG00000223823	1	1	0	0	0	0	0	0	0	0	0	0
ENSG00000207730	0	0	0	0	0	0	0	0	0	0	0	0
ENSG00000207607	0	0	0	0	0	0	0	0	0	0	0	0
ENSG00000198976	0	0	0	0	0	0	0	0	0	0	0	0
ENSG00000272141	0	0	0	0	0	0	0	0	0	0	0	0
ENSG00000205231	0	0	0	1	1	0	0	1	0	0	0	0
ENSG00000162571	4	4	1	4	2	2	0	0	0	0	0	0
ENSG00000186891	1	0	1	0	0	1	2	0	0	0	0	0
ENSG00000186827	5	4	3	2	5	4	1	2	0	0	0	2
ENSG00000078808	2001	1546	866	2261	1336	2770	15394	11171	14113	10053	12428	10656
ENSG00000176022	619	386	205	724	319	750	2146	2289	2598	1910	2543	2359
ENSG00000184163	19	25	33	11	46	39	24	12	30	21	15	11
ENSG00000260179	35	31	33	14	50	43	9	14	9	11	12	10
ENSG00000160087	1200	784	392	1505	637	1491	3869	2941	2956	2770	3148	2209
ENSG00000230415	29	25	12	21	20	36	12	17	18	17	30	28
ENSG00000162572	75	94	65	90	134	139	103	154	254	137	185	317
ENSG00000131584	1029	1043	1334	1032	1777	1515	2029	1958	2386	1838	2266	2141
ENSG00000278073	0	3	4	0	4	3	0	0	0	0	0	0
ENSG00000169972	301	163	127	451	150	376	1640	1076	972	969	1219	796
ENSG00000127054	1507	1475	981	1521	1466	2446	3717	3218	3689	3003	3797	2872
ENSG00000283712	6	5	11	5	10	12	0	0	0	0	0	0
ENSG00000240731	47	57	35	36	48	59	43	29	65	22	24	31
ENSG00000224051	271	184	141	362	148	418	1510	1097	1036	932	1188	908
ENSG00000169962	46	55	67	57	88	109	33	14	21	15	11	22
ENSG00000107404	585	446	297	802	451	886	7283	5686	6258	5037	7103	5008
ENSG00000284372	1	0	3	1	0	2	0	0	0	0	0	0
ENSG00000162576	578	583	472	812	639	1320	5	0	9	0	11	3
ENSG00000175756	900	494	424	1240	557	1562	7935	5704	5259	5251	5982	4010
ENSG00000223663	0	1	3	1	1	2	3	1	2	3	1	2
ENSG00000221978	3345	3961	3156	2649	4630	5376	5874	7722	12447	7502	7731	10175
ENSG00000224870	219	186	106	206	159	317	1421	1201	1223	1216	1528	1156
ENSG00000242485	720	409	165	843	305	1032	6925	4242	3883	3532	3785	2514
ENSG00000264293	26	28	13	26	37	48	0	0	0	0	0	0
ENSG00000272455	48	30	21	51	43	53	191	168	255	213	160	332
ENSG00000235098	5	7	11	6	17	2	0	0	0	0	0	0
ENSG00000225905	8	3	3	1	1	0	0	0	0	0	0	0
ENSG00000205116	9	8	7	2	12	15	0	0	0	0	0	0
ENSG00000225285	8	7	5	7	11	35	0	0	0	0	0	0
ENSG00000179403	157	170	113	248	164	378	0	0	1	0	0	0
ENSG00000215915	169	97	93	191	133	253	2	2	2	0	2	0
ENSG00000160072	1229	1254	1185	978	1458	2185	3660	3294	3612	2009	2221	2217
ENSG00000284740	13	16	3	7	8	20	31	32	44	75	56	74
ENSG00000197785	1339	1075	830	1249	1062	2269	5087	3696	4024	2941	3673	2826
ENSG00000205090	53	56	30	59	55	71	25	11	10	12	33	13
ENSG00000160075	2470	1456	683	2866	974	3156	8594	6403	5959	6328	6682	4349
ENSG00000215014	36	45	11	23	20	47	41	32	39	31	37	32
ENSG00000274481	0	0	0	0	1	0	0	0	0	0	0	0
ENSG00000228594	226	97	28	465	28	374	0	0	0	0	0	0
ENSG00000286989	10	12	8	8	5	21	0	0	0	0	0	0
ENSG00000272106	136	96	53	218	82	257	138	175	229	184	186	186
ENSG00000197530	1132	1221	814	1131	1592	2473	1320	2012	2312	1924	2246	2174
ENSG00000189409	945	464	166	1315	358	845	2	10	9	1	3	8
ENSG00000248333	1753	2372	1371	1439	1981	3302	2861	1957	2403	1897	2077	1593
ENSG00000272004	240	148	68	279	104	277	13	6	15	7	13	8
ENSG00000189339	4151	2893	1456	4495	2423	4914	2218	2487	3183	2291	2776	2565
ENSG00000269737	244	221	100	184	156	265	0	2	3	0	0	1
ENSG00000215914	779	374	127	1107	278	663	4	2	6	6	4	6
ENSG00000008128	1403	2127	1427	1147	1981	2904	225	242	322	227	197	245
ENSG00000268575	1844	2494	1540	1497	2214	3384	51	80	118	105	65	78
ENSG00000227775	696	468	206	739	383	841	7	6	23	3	4	4
ENSG00000215790	1463	1114	621	1556	1047	1951	387	449	630	418	498	421
ENSG00000008130	1456	897	714	1482	900	1675	5186	4376	4969	3944	5380	3775
ENSG00000078369	12400	6460	2475	14820	2861	10976	12157	8654	8084	8217	9524	6472
ENSG00000231050	8	11	6	26	14	36	5	6	5	6	5	12
ENSG00000169885	5	10	9	11	10	3	11	8	23	22	17	21
ENSG00000178821	8	5	0	11	6	7	23	10	21	39	24	30
ENSG00000142609	5	9	2	10	12	18	2	0	1	3	0	1
ENSG00000233542	1	0	0	0	0	1	2	0	0	0	0	0
ENSG00000187730	1	0	5	2	6	9	0	0	0	0	0	0
ENSG00000226969	1	1	0	0	2	6	0	0	0	0	1	1
ENSG00000067606	633	480	347	980	530	1033	856	804	848	656	635	403
ENSG00000271806	187	127	79	188	143	254	4	1	0	0	0	1
ENSG00000182873	107	106	47	91	111	167	20	20	23	23	25	16
ENSG00000162585	970	779	517	1314	846	1451	1888	1497	1419	1461	1683	1218
ENSG00000234396	5	3	0	3	3	4	7	7	11	4	4	9
ENSG00000157933	4205	2980	1677	4280	2244	5710	3689	2731	3348	3045	3319	2825
ENSG00000287356	61	82	47	63	99	99	1	0	4	0	1	1
ENSG00000116151	328	332	205	355	399	644	719	599	726	765	623	722
ENSG00000272161	2	0	1	4	6	3	0	5	4	1	4	6
ENSG00000269896	28	47	18	27	49	43	92	118	187	173	125	237
ENSG00000272420	23	13	4	28	8	27	7	30	37	38	27	28
ENSG00000157916	2022	1306	698	2106	984	2165	8529	5505	7546	5215	5835	6060
ENSG00000157911	734	504	259	868	429	1029	1904	1530	1505	1352	1642	1517
ENSG00000149527	75	78	104	76	150	174	35	41	40	22	46	55
ENSG00000224387	3	2	8	4	5	1	0	2	1	1	0	0
ENSG00000229393	4	4	3	0	8	10	0	0	0	0	0	2
ENSG00000157881	577	428	319	628	547	940	1888	1209	1637	1436	1631	1520
ENSG00000197921	0	0	0	0	1	1	1	0	3	0	0	0
ENSG00000272449	5	2	0	12	5	7	22	29	26	34	44	31
ENSG00000238164	5	0	2	8	2	2	0	1	0	0	0	0
ENSG00000157873	2	2	0	0	3	10	2	2	5	0	4	2
ENSG00000225931	0	0	0	1	0	0	0	0	0	2	0	0
ENSG00000228037	7	7	2	14	7	12	0	0	0	0	0	0
ENSG00000157870	380	214	111	421	208	593	263	139	105	196	129	144
ENSG00000142606	87	40	17	114	39	140	0	0	0	0	0	1
ENSG00000237058	5	3	1	0	1	2	0	0	0	1	0	0
ENSG00000215912	51	34	24	46	47	76	0	0	5	12	4	6
ENSG00000285945	0	0	0	0	0	0	0	0	0	0	0	0
ENSG00000283259	0	0	0	1	2	0	0	0	0	0	0	0
ENSG00000233234	0	0	0	0	0	0	0	0	0	0	0	0
ENSG00000287396	0	0	0	0	0	0	1	1	0	0	0	0
ENSG00000231630	0	0	0	0	0	0	0	0	0	0	0	0
ENSG00000284745	0	0	1	0	0	0	0	0	0	0	0	0
ENSG00000169717	0	0	0	0	0	0	0	0	0	0	0	0
ENSG00000177133	33	53	36	14	82	360	0	0	0	0	0	2
ENSG00000142611	142	175	133	188	330	1401	0	0	0	0	0	0
ENSG00000283572	2	0	0	0	1	4	0	0	0	0	0	0
ENSG00000226286	3	8	4	2	12	29	0	0	0	0	0	0
ENSG00000279839	5	13	21	9	27	74	0	0	0	0	0	0
ENSG00000272235	14	16	17	23	33	117	0	0	0	0	0	0
ENSG00000287828	2	7	7	1	17	29	0	0	0	0	0	0
ENSG00000286518	6	5	16	4	22	49	0	0	0	0	0	0
ENSG00000130762	169	179	225	218	228	292	1730	1226	1405	1370	1531	1323
ENSG00000272088	23	10	2	12	8	17	5	6	12	16	7	11
ENSG00000162591	1408	1509	1594	943	2183	1857	645	1306	1567	1731	1215	1723
ENSG00000207776	7	4	6	11	13	5	0	0	0	0	0	0
ENSG00000238260	4	9	4	13	11	14	7	1	1	1	2	3
ENSG00000158109	542	327	163	796	185	579	2402	1492	1417	1704	1475	1085
ENSG00000116213	335	279	153	267	289	369	1519	1321	1486	1583	1564	1356
ENSG00000078900	48	59	46	46	56	91	33	13	30	101	20	12
ENSG00000227589	0	0	1	0	0	0	0	0	0	0	0	0
ENSG00000235131	1	0	0	0	0	0	0	0	0	0	0	0
ENSG00000227372	956	1165	703	1006	1156	1826	1625	1439	1682	1751	1620	1647
ENSG00000276189	5	9	2	0	6	6	0	0	0	0	0	0
ENSG00000162592	100	67	27	108	56	124	2	2	3	1	1	0
ENSG00000235169	65	46	33	109	38	122	20	25	23	48	86	43
ENSG00000130764	1124	965	530	1325	750	1808	4626	3007	3183	2548	2965	2391
ENSG00000266075	19	13	11	9	13	17	3	0	1	2	7	4
ENSG00000272153	191	128	111	187	129	342	6	6	7	7	12	7
ENSG00000116198	1161	953	386	1265	693	1529	2886	1643	1926	1688	1689	1510
ENSG00000169598	201	155	92	197	158	265	749	559	610	542	496	576
ENSG00000198912	536	320	187	369	233	574	1815	1344	1440	1682	1931	1490
ENSG00000236423	13	7	12	7	13	22	69	29	65	73	82	76
ENSG00000233304	4	1	3	3	1	0	0	0	0	0	0	0
ENSG00000226374	2	0	1	0	1	0	0	0	0	0	0	0
ENSG00000284668	0	0	0	0	0	0	0	0	0	0	0	0
ENSG00000284703	2	0	2	0	2	2	0	0	1	0	0	0
ENSG00000229280	0	0	0	0	0	0	0	0	0	0	0	0
ENSG00000235054	0	0	1	0	0	0	0	0	0	0	0	0
ENSG00000284694	0	0	0	0	0	0	0	0	0	0	0	0
ENSG00000227169	0	0	0	0	0	0	0	0	0	0	0	0
ENSG00000232596	0	0	0	0	1	0	0	0	0	0	0	0
ENSG00000196581	12	1	5	17	8	20	0	0	1	0	0	1
ENSG00000287586	1	2	1	1	1	3	0	0	0	0	0	0
ENSG00000284739	0	0	0	0	0	0	0	0	0	0	0	0
ENSG00000284674	0	0	0	0	1	0	0	0	0	0	0	0
ENSG00000231510	0	0	0	1	1	0	0	0	0	0	0	0
ENSG00000284616	0	0	0	0	1	0	0	0	0	0	0	0
ENSG00000284692	1	0	1	0	0	0	0	1	0	0	0	0
ENSG00000284666	0	0	0	0	1	0	0	0	0	0	0	0
ENSG00000260972	0	0	0	0	1	0	0	0	0	0	0	0
ENSG00000283356	0	0	0	0	0	0	0	0	0	0	0	0
ENSG00000236948	0	2	0	0	0	0	0	0	0	0	0	1
ENSG00000264341	0	0	0	0	0	0	0	0	0	0	0	0
ENSG00000264101	0	2	1	2	1	1	0	1	0	2	0	0
ENSG00000131697	352	398	290	226	510	490	1231	1177	1408	1305	1499	1364
ENSG00000069424	167	158	47	211	195	258	3501	2035	2092	2528	2713	2623
ENSG00000116254	14	15	16	19	22	15	9	15	25	3	6	5
ENSG00000285629	5374	2529	513	6657	890	6343	0	0	0	2	0	0
ENSG00000116251	6963	3872	948	8598	1719	8804	8997	10794	9452	11428	12345	8045
ENSG00000226944	22	6	2	21	12	47	8	13	9	22	11	8
ENSG00000158286	2859	2230	1553	3634	4795	7053	798	1222	1758	1245	1249	1811
ENSG00000116237	2262	1274	568	2679	846	2489	12280	9127	11006	8105	8998	8017
ENSG00000225077	106	33	16	131	15	79	86	62	60	58	54	55
ENSG00000173673	0	1	0	1	0	0	1	0	0	0	0	0
ENSG00000158292	316	209	104	434	172	566	702	1168	1183	956	1547	1183
ENSG00000097021	840	426	176	820	198	642	3974	3014	2826	2679	3048	2094
ENSG00000271746	8	2	6	9	7	15	7	11	14	5	9	4
ENSG00000069812	7	1	4	29	4	8	621	582	710	712	1041	743
ENSG00000187017	28	28	12	38	22	53	235	458	362	110	487	250
ENSG00000265392	0	0	0	0	0	0	0	0	0	0	0	0
ENSG00000231868	0	0	0	2	0	1	1	0	1	0	0	0
ENSG00000215788	206	207	174	184	299	342	134	826	1000	187	942	858
ENSG00000171680	644	588	438	873	858	1218	518	2102	2488	400	1919	1853
ENSG00000162408	1242	778	360	1443	461	1564	3330	1716	2161	1524	1481	1838
ENSG00000253022	10	5	1	4	4	6	0	0	0	0	0	1
ENSG00000229519	47	16	20	47	40	62	0	0	0	0	0	0
ENSG00000173662	12	6	4	9	17	15	5	5	1	1	2	2
ENSG00000204859	302	271	223	222	366	460	832	667	885	698	820	771
ENSG00000162413	1202	675	399	1912	854	2135	4346	2944	3495	2343	3053	2788
ENSG00000116273	756	631	238	750	363	971	1488	1154	1567	1351	1776	1253
ENSG00000041988	591	374	270	753	387	886	1231	901	1011	847	980	686
ENSG00000007923	1753	1329	789	2177	1225	3078	10341	5989	6929	4844	5239	4593
ENSG00000228750	1	1	0	6	1	1	0	0	0	0	0	0
ENSG00000284744	2	1	1	3	0	2	0	0	1	0	0	0
ENSG00000237436	4	3	1	1	2	11	29	33	24	25	22	16
ENSG00000171735	857	674	263	1221	306	1263	2330	2182	2108	2167	2521	1448
ENSG00000227950	12	12	11	13	6	28	0	0	0	0	0	0
ENSG00000237365	0	4	0	2	1	3	0	0	0	0	0	0
ENSG00000207056	4	1	0	0	0	1	0	0	0	0	0	0
ENSG00000237402	3	7	3	7	8	26	1	1	3	0	1	1
ENSG00000237728	9	11	0	6	4	6	0	0	0	0	0	0
ENSG00000225126	6	7	2	8	5	3	0	1	0	0	0	0
ENSG00000270171	5	4	2	10	2	28	0	0	0	0	0	0
ENSG00000270035	2	2	0	6	2	6	0	0	0	0	0	0
ENSG00000269978	3	5	1	4	2	1	0	0	0	0	0	0
ENSG00000049245	1401	822	229	1899	285	1432	5053	3102	2774	3016	3094	1896
ENSG00000269925	27	17	4	12	8	27	23	14	20	19	6	27
ENSG00000049246	518	253	61	1180	266	937	195	156	257	494	499	370
ENSG00000236266	82	38	5	213	33	180	1	0	0	1	2	1
ENSG00000049247	39	24	1	101	7	60	1	0	0	1	1	1
ENSG00000049249	348	177	21	207	20	60	57	13	78	10	27	39
ENSG00000270330	0	0	2	0	0	0	0	0	0	0	0	0
ENSG00000116288	1729	1127	260	1824	343	2174	23133	17212	14829	14415	16608	10626
ENSG00000200344	4	1	2	3	1	15	0	0	0	0	0	0
ENSG00000284747	52	73	47	20	45	54	44	21	33	7	17	17
ENSG00000284716	8	11	11	4	8	6	0	0	0	0	0	1
ENSG00000116285	3178	2270	941	2072	841	3663	1279	1190	1793	710	1118	701
ENSG00000238290	7	9	5	5	8	7	1	2	1	0	0	0
ENSG00000232848	2	5	1	2	1	4	0	0	0	1	1	0
ENSG00000229305	0	0	0	3	0	0	0	0	0	0	0	0
ENSG00000227634	4	0	1	0	0	3	0	3	0	1	0	1
ENSG00000200975	0	0	0	0	0	0	0	0	0	0	0	0
ENSG00000233645	0	0	0	0	0	0	0	0	0	0	0	0
ENSG00000251977	0	0	0	0	0	0	0	0	1	0	0	0
ENSG00000162426	56	46	25	58	33	66	0	0	0	0	0	0
ENSG00000252254	0	0	0	0	0	2	0	0	0	0	0	0
ENSG00000142599	12116	11386	6757	13936	7928	17344	3088	3064	4195	2239	2640	2238
ENSG00000232912	109	117	44	91	53	135	0	0	0	0	0	0
ENSG00000221083	26	46	58	17	47	54	0	0	0	0	1	0
ENSG00000270282	89	65	65	39	96	123	0	0	0	0	0	0
ENSG00000234619	103	112	55	75	75	141	0	2	0	1	1	0
ENSG00000224315	86	124	72	53	75	188	1	1	1	1	2	0
ENSG00000222511	62	52	13	43	6	73	0	0	0	0	0	0
ENSG00000226545	47	58	33	38	37	53	0	0	0	0	0	0
ENSG00000228423	102	87	39	80	65	147	6	1	7	3	1	5
ENSG00000229716	0	1	0	1	2	0	0	0	0	0	0	1
ENSG00000074800	17423	13364	2043	33418	4535	32428	219697	129864	137980	126474	123693	102953
ENSG00000274258	79	31	6	143	36	115	0	2	9	1	0	2
ENSG00000230679	6	5	0	13	0	21	14	23	24	20	26	16
ENSG00000201725	1	0	1	0	1	2	0	0	4	0	0	0
ENSG00000238249	11	3	4	6	4	20	3	1	2	3	2	2
ENSG00000232208	2	2	0	1	2	2	0	0	0	0	0	1
ENSG00000232663	0	1	0	0	0	2	0	0	0	0	0	0
ENSG00000131686	5	2	0	2	4	4	1	0	0	1	0	0
ENSG00000265141	0	1	0	0	0	1	0	0	0	0	0	0
ENSG00000197241	2	0	2	0	0	0	0	0	2	2	1	2
ENSG00000142583	6	6	8	16	2	6	33	9	5	5	14	6
ENSG00000252404	0	0	1	0	0	0	0	0	0	0	0	0
ENSG00000180758	128	72	74	221	82	190	1280	1004	1405	987	1046	1130
ENSG00000228526	555	316	275	759	363	642	119	0	2	1	0	0
ENSG00000284357	35	10	25	23	35	48	0	0	0	0	0	0
ENSG00000234546	173	101	72	279	105	207	13	0	0	0	0	0
ENSG00000049239	2776	1723	761	3192	1517	3190	1143	1729	2674	2340	2012	1983
ENSG00000171621	809	718	390	880	297	1215	1213	728	838	656	845	515
ENSG00000284652	4	7	0	6	4	6	0	0	4	5	2	2
ENSG00000284693	22	20	6	37	7	30	39	17	21	31	36	28
ENSG00000252956	0	0	0	0	0	0	0	0	0	0	0	0
ENSG00000235263	0	0	0	0	0	0	0	0	0	0	0	0
ENSG00000171612	220	129	62	250	90	264	1762	1244	1167	1081	1243	878
ENSG00000231181	27	22	16	8	9	19	14	15	24	12	11	33
ENSG00000188807	422	309	166	584	338	735	2582	2627	3715	2195	2482	3060
ENSG00000171608	508	316	126	679	226	438	2267	344	406	1999	238	232
ENSG00000179840	2	0	0	0	0	0	0	0	0	0	0	0
ENSG00000233268	0	0	0	0	0	0	0	0	0	0	0	0
ENSG00000231789	35	11	3	116	19	39	15	36	45	20	36	29
ENSG00000171603	5329	3457	1146	6763	2005	6151	14426	10064	14501	7239	8437	8481
ENSG00000271264	10	12	1	7	3	8	0	1	0	1	0	0
ENSG00000280113	21	8	2	14	4	13	0	0	0	0	0	2
ENSG00000178585	674	400	204	1037	387	796	670	891	654	754	886	607
ENSG00000223989	104	42	20	157	40	117	1	1	2	1	1	1
ENSG00000285701	56	44	21	46	50	97	0	0	1	0	0	0
ENSG00000162441	1068	718	250	1586	358	1636	2880	1539	1783	2029	1911	1623
ENSG00000228150	27	19	12	21	17	30	7	5	10	14	10	2
ENSG00000173614	525	298	139	789	229	822	891	598	618	371	458	297
ENSG00000202415	31	21	7	30	23	77	7	4	1	4	6	6
ENSG00000283611	57	54	29	62	58	128	0	0	0	0	0	0
ENSG00000265521	17	10	4	7	17	17	0	0	0	3	0	2
ENSG00000241326	71	31	17	109	53	101	0	0	0	0	0	0
ENSG00000162444	56	11	1	78	14	46	1	0	0	0	0	0
ENSG00000130939	3855	2501	888	5092	1613	4398	7159	4422	5168	3098	4162	3073
ENSG00000224340	10	7	2	4	6	4	0	0	0	0	0	0
ENSG00000233623	23	24	5	8	21	32	0	1	4	8	1	1
ENSG00000201746	15	24	2	37	11	37	3	1	1	0	0	0
ENSG00000054523	7692	5468	1926	9950	3140	8459	5663	3712	4508	3176	4165	3461
ENSG00000264881	7	6	4	2	12	8	0	0	0	0	0	0
ENSG00000199562	403	977	219	580	162	410	1	1	3	2	3	6
ENSG00000264501	203	121	34	241	39	192	0	0	0	0	0	0
ENSG00000284735	54	45	36	69	69	58	1	0	0	2	0	3
ENSG00000284642	32	20	18	30	27	27	0	12	8	13	8	8
ENSG00000142657	2731	1793	537	3480	697	3086	15164	9944	10397	9335	13430	9679
ENSG00000271989	20	4	16	4	7	10	11	8	13	8	1	4
ENSG00000251503	144	117	55	184	73	218	12	8	5	6	13	2
ENSG00000175279	117	100	47	153	56	166	534	348	308	310	355	212
ENSG00000241563	46	29	16	47	22	99	2	4	0	5	2	0
ENSG00000160049	2274	1454	549	3057	1071	2920	11263	8048	8541	7342	8272	7552
ENSG00000203469	288	174	54	349	119	393	15	4	15	6	12	6
ENSG00000142655	811	484	275	1239	387	1032	1641	1105	1302	989	1090	990
ENSG00000287727	67	56	31	54	46	65	0	0	2	0	0	0
ENSG00000243267	3	6	3	5	10	8	0	0	1	0	0	0
ENSG00000130940	3839	1477	701	6494	2404	5891	700	346	455	316	454	374
ENSG00000272078	1845	639	313	3411	1104	2757	4	0	3	4	0	1
ENSG00000225158	0	0	0	1	0	0	1	0	2	0	0	3
ENSG00000175262	2	4	1	9	2	7	2	0	5	0	0	0
ENSG00000215785	0	3	0	0	1	3	0	1	0	0	0	0
ENSG00000120948	2443	2357	779	1921	1113	2958	17109	10650	10625	8462	9950	6827
ENSG00000277726	1368	1179	418	1045	691	1677	0	1	3	0	0	0
ENSG00000009724	196	153	73	217	95	303	24	12	26	14	11	11
ENSG00000271895	63	39	24	59	41	70	28	39	61	56	49	95
ENSG00000116649	1030	541	259	1071	285	1043	11742	7370	6556	5818	7480	4933
ENSG00000171824	1489	1071	687	1493	991	2139	9349	6452	7441	5167	5887	5525
ENSG00000226849	201	181	129	184	176	370	18	27	35	18	18	27
ENSG00000230337	179	90	67	155	138	234	152	93	57	61	67	35
ENSG00000198793	3390	2428	1294	4229	1889	4704	8462	6115	7997	4385	5456	5374
ENSG00000225602	111	76	54	131	51	171	2	0	1	2	2	0
ENSG00000253086	1	3	0	2	3	2	0	1	0	0	0	0
ENSG00000171819	76	75	47	65	60	99	0	0	2	0	0	0
ENSG00000207451	0	0	0	4	2	0	0	0	0	0	0	0
ENSG00000238173	10	5	5	26	0	16	0	0	0	0	0	0
ENSG00000120942	326	226	77	370	151	405	2111	1698	2231	1617	1746	1850
ENSG00000238199	3	6	1	16	3	12	0	0	0	0	0	1
ENSG00000284646	5	3	1	3	6	10	0	0	0	0	0	0
ENSG00000224338	0	0	0	0	0	0	0	0	0	2	0	0
ENSG00000204624	5	5	9	7	15	1	2	7	18	6	13	9
ENSG00000285833	2	3	3	2	5	0	0	0	0	0	0	0
ENSG00000235643	1	1	3	0	4	3	3	0	0	0	0	0
ENSG00000284708	21	8	19	38	26	19	0	0	0	0	0	4
ENSG00000116661	218	143	226	719	279	382	993	501	708	1564	1246	854
ENSG00000132879	338	300	302	627	558	757	755	458	780	798	708	723
ENSG00000116663	39	25	23	66	36	81	4	3	0	6	1	3
ENSG00000116670	509	238	81	877	132	557	3550	2549	2255	2903	3124	1901
ENSG00000162490	21	15	15	67	6	14	1	1	0	0	0	0
ENSG00000177674	229	161	72	296	84	266	1708	1044	1428	1633	1546	1533
ENSG00000215910	304	151	79	531	226	454	23	38	30	51	54	31
ENSG00000177553	0	0	0	0	4	1	0	0	1	0	0	0
ENSG00000177000	1717	1224	654	2836	1430	3133	879	621	729	413	601	521
ENSG00000011021	3846	1759	999	12151	1728	7856	1124	900	1463	645	795	1278
ENSG00000276470	8	3	19	5	12	23	0	0	0	0	0	0
ENSG00000278852	10	7	15	5	20	8	0	0	0	0	0	0
ENSG00000175206	3400	770	354	17654	1536	12076	0	0	0	0	0	0
ENSG00000275915	16	15	9	57	12	47	0	0	0	0	0	0
ENSG00000120937	4113	1260	618	7133	1721	3744	0	0	0	0	0	0
ENSG00000224904	1	0	1	0	1	1	1	0	1	0	1	0
ENSG00000285646	949	921	2422	931	1378	866	32	35	61	89	82	110
ENSG00000199347	917	895	2393	915	1359	802	0	0	0	0	0	0
ENSG00000201801	40	20	24	29	13	23	0	0	1	0	0	0
ENSG00000116685	929	618	245	1502	379	1172	5593	3777	4833	4321	5058	5804
ENSG00000083444	6889	3852	1213	8838	1737	9495	17233	9900	14411	8549	10197	10494
ENSG00000287384	8	5	4	8	5	11	4	0	0	0	0	0
ENSG00000116688	3352	1865	797	6279	1734	6949	16262	9037	9347	7476	8779	7043
ENSG00000270914	0	0	0	2	0	0	0	0	0	0	0	1
ENSG00000116691	302	226	207	411	322	548	2089	2099	2261	2220	2351	2374
ENSG00000202461	25	19	7	8	22	26	0	0	0	0	0	0
ENSG00000276869	1	4	2	0	0	3	0	0	0	0	0	0
ENSG00000243539	0	0	0	0	2	2	0	0	0	0	0	0
ENSG00000120949	2	14	2	7	7	6	10	10	15	11	5	1
ENSG00000201135	0	0	0	0	0	0	0	0	0	0	0	0
ENSG00000227875	0	1	0	0	0	0	0	0	0	0	0	0
ENSG00000285604	0	0	0	1	0	1	0	0	0	0	0	0
ENSG00000283789	3	3	0	6	2	8	0	0	0	0	0	0
ENSG00000028137	96	65	24	75	18	119	3	0	0	0	0	0
ENSG00000263676	0	0	0	0	0	1	0	0	0	0	0	0
ENSG00000225196	0	0	1	0	0	0	0	0	0	0	0	0
ENSG00000252969	0	0	0	2	0	1	0	0	0	0	0	0
ENSG00000048707	4217	3616	2071	5054	3155	5787	2906	2649	3555	2259	2844	2949
ENSG00000239149	435	251	71	815	191	555	14	7	14	6	2	2
ENSG00000229484	2	1	0	0	0	1	0	0	1	1	0	0
ENSG00000162496	1229	927	564	1315	845	1333	1189	906	985	836	855	967
ENSG00000221340	14	13	4	8	11	7	0	1	6	3	0	2
ENSG00000276830	5	3	3	1	11	9	1	0	3	5	1	2
ENSG00000272482	51	28	17	41	23	47	6	7	3	4	0	1
ENSG00000204518	1	0	0	0	0	1	0	0	2	0	0	0
ENSG00000226166	0	0	0	1	0	0	0	0	0	0	0	0
ENSG00000188984	0	1	0	0	0	1	0	0	0	0	0	0
ENSG00000157330	0	1	2	4	1	0	0	0	0	0	0	0
ENSG00000116726	0	0	1	0	0	0	0	0	0	0	0	0
ENSG00000116721	0	0	0	0	0	0	0	0	1	0	0	0
ENSG00000228338	0	0	0	0	0	0	0	0	0	0	0	0
ENSG00000239810	0	0	0	0	1	0	0	0	0	0	0	0
ENSG00000231103	0	0	0	0	0	0	0	0	0	0	0	4
ENSG00000179172	6	27	5	5	6	10	9	1	2	3	2	2
ENSG00000120952	0	0	0	0	0	0	0	0	0	0	0	0
ENSG00000243073	0	0	0	0	0	0	0	0	0	0	0	0
ENSG00000187545	0	0	0	0	0	1	0	0	0	0	0	0
ENSG00000204510	1	0	0	0	0	0	0	0	0	0	0	0
ENSG00000207434	0	0	0	0	0	0	0	0	0	0	0	0
ENSG00000234064	0	0	0	0	0	0	0	0	0	0	0	0
ENSG00000232423	0	0	0	0	1	0	0	0	0	0	0	0
ENSG00000274178	0	0	0	0	0	0	0	0	0	0	0	0
ENSG00000274764	0	0	0	0	0	0	0	0	0	0	0	0
ENSG00000277058	0	0	0	4	1	1	0	0	0	1	2	1
ENSG00000229571	0	0	0	3	2	0	0	0	0	0	0	0
ENSG00000277862	0	0	0	0	0	0	0	0	0	0	0	0
ENSG00000236179	0	0	0	0	0	0	0	0	0	0	0	0
ENSG00000275774	4	22	1	5	8	6	1	0	0	1	1	0
ENSG00000229978	0	0	0	0	0	0	0	0	0	0	0	0
ENSG00000233336	0	0	1	0	0	0	0	0	0	0	0	0
ENSG00000280267	0	0	0	0	1	0	0	0	0	0	0	0
ENSG00000179412	2	11	2	5	6	2	0	0	0	0	0	0
ENSG00000204505	0	0	0	0	0	0	0	0	0	0	0	0
ENSG00000279169	0	0	1	0	0	0	0	0	0	0	0	0
ENSG00000279804	1	0	0	0	0	0	0	0	0	0	0	1
ENSG00000250894	0	2	2	2	2	3	0	0	0	3	0	0
ENSG00000270601	0	0	0	0	1	0	0	0	0	0	0	0
ENSG00000231219	0	0	0	0	0	0	0	0	0	0	0	0
ENSG00000207511	0	0	0	0	0	0	0	0	0	0	0	0
ENSG00000182330	1	0	0	0	0	0	0	0	0	0	0	0
ENSG00000237700	0	1	0	0	0	1	0	0	0	0	0	0
ENSG00000204501	0	0	1	0	0	0	0	0	0	0	0	0
ENSG00000228229	0	0	1	0	0	0	0	0	0	0	0	0
ENSG00000204481	0	0	0	0	0	0	0	0	0	0	0	0
ENSG00000204480	0	0	0	0	0	0	0	0	0	0	0	0
ENSG00000204479	0	0	0	0	0	0	4	0	0	0	0	0
ENSG00000204478	0	0	0	2	2	0	0	0	0	0	0	1
ENSG00000162494	0	1	0	0	0	0	0	0	0	0	0	0
ENSG00000259961	0	0	0	0	2	0	0	0	0	0	0	0
ENSG00000215909	1	0	0	0	0	0	0	0	0	1	0	0
ENSG00000162493	1324	725	463	738	626	1833	1	0	0	3	0	0
ENSG00000222952	3	0	1	0	2	1	0	0	0	0	0	0
ENSG00000237445	2	1	0	0	0	0	0	0	0	0	0	0
ENSG00000253085	0	2	0	5	0	0	0	0	0	0	0	0
ENSG00000116731	2523	2027	948	2628	1214	3429	1320	833	1112	677	862	786
ENSG00000189337	586	521	387	882	747	1556	250	168	242	246	227	183
ENSG00000252151	0	0	0	0	0	0	0	0	0	0	0	0
ENSG00000231606	10	5	1	3	7	8	0	0	0	0	0	0
ENSG00000234593	11	5	1	8	12	33	0	0	0	0	0	0
ENSG00000235829	13	15	8	7	18	34	0	0	0	0	0	0
ENSG00000287756	66	81	57	64	103	200	0	0	0	0	0	0
ENSG00000175147	203	244	153	435	387	917	81	66	87	46	105	168
ENSG00000171729	209	170	170	299	220	701	601	371	482	486	539	515
ENSG00000204464	30	42	43	41	57	168	0	0	0	0	0	0
ENSG00000215720	24	22	42	25	26	96	0	0	1	0	0	0
ENSG00000278480	3	3	2	1	5	5	3	0	0	6	1	4
ENSG00000142621	34	44	95	25	175	179	139	86	99	86	98	77
ENSG00000233485	1	5	6	4	10	11	22	6	9	11	7	13
ENSG00000236045	0	1	1	0	1	3	3	0	3	0	0	0
ENSG00000228140	3	0	2	3	6	13	7	8	14	11	20	14
ENSG00000142634	219	216	182	308	342	843	9689	6628	5927	8308	8392	5362
ENSG00000162438	1	3	2	4	5	18	1	2	3	6	7	7
ENSG00000142615	5	4	0	13	7	24	0	0	0	0	0	0
ENSG00000215704	39	28	6	45	38	79	0	0	0	2	0	0
ENSG00000132906	213	185	115	343	233	553	2132	1807	1301	2494	2025	1500
ENSG00000116138	1197	763	330	1883	437	1518	1997	937	1392	1061	1114	1286
ENSG00000251866	1	5	1	4	2	9	1	1	0	0	0	0
ENSG00000272510	44	27	8	64	17	58	11	8	7	2	8	5
ENSG00000116771	29	30	41	38	35	63	1628	1065	973	802	924	661
ENSG00000237301	2	0	2	1	4	3	10	9	3	7	5	7
ENSG00000235084	35	35	11	47	28	86	61	48	31	41	45	35
ENSG00000252417	0	1	0	0	0	0	4	0	0	0	0	0
ENSG00000236500	0	0	0	0	0	0	0	0	0	0	0	0
ENSG00000197312	2174	1592	576	2636	824	3188	3924	2869	3591	2768	3322	3080
ENSG00000215695	549	362	136	654	180	767	0	0	0	0	0	0
ENSG00000271742	2	0	0	0	0	2	0	0	0	0	1	0
ENSG00000116786	2497	1531	717	3272	1245	3153	4136	3653	3586	3304	4075	3040
ENSG00000237938	218	122	54	367	118	251	3	2	8	1	1	1
ENSG00000162461	46	56	35	26	65	67	6	11	9	6	11	23
ENSG00000224459	2	1	3	5	2	6	3	21	9	7	5	1
ENSG00000162460	2	2	1	0	1	4	4	6	2	3	3	0
ENSG00000162458	2044	1077	708	2783	899	2207	172	569	639	457	549	562
ENSG00000224321	9	10	1	5	2	6	2	5	2	3	0	2
ENSG00000233954	180	204	83	275	121	340	1344	1275	1094	1278	1162	890
ENSG00000178715	28	31	5	35	24	37	45	66	39	54	82	46
ENSG00000179743	372	234	129	398	220	598	172	198	211	228	263	182
ENSG00000065526	6028	4425	1718	6480	2596	8086	5913	5050	7617	4534	5213	6204
ENSG00000270620	6	2	2	8	3	5	0	0	0	0	0	0
ENSG00000116809	630	537	431	672	613	1015	1333	992	1088	1066	1159	953
ENSG00000234607	18	20	11	16	25	27	0	0	0	0	0	0
ENSG00000231353	0	0	2	0	0	0	0	0	0	0	0	0
ENSG00000275503	1	0	0	2	0	0	0	0	0	0	0	0
ENSG00000224966	4	0	1	4	0	0	0	0	0	0	0	0
ENSG00000183888	7	8	10	0	1	4	1	0	0	0	0	0
ENSG00000233078	0	0	0	0	0	0	0	0	0	0	0	0
ENSG00000173641	12969	4461	1164	32783	3703	32722	2095	1250	828	687	1600	1464
ENSG00000186510	122	145	59	176	188	178	5	10	8	4	12	25
ENSG00000232456	12	5	2	36	21	23	14	8	7	19	14	16
ENSG00000184908	192	179	86	269	301	482	0	0	0	2	0	1
ENSG00000185519	49	25	5	137	33	78	139	57	71	199	127	84
ENSG00000142627	2730	1771	659	2610	1025	1731	4604	3353	6322	4181	3315	4305
ENSG00000227959	25	29	21	39	38	37	24	16	15	41	34	11
ENSG00000224621	14	9	3	27	5	4	18	11	14	6	3	9
ENSG00000234166	19	5	1	3	4	10	0	1	0	0	0	0
ENSG00000142632	136	60	114	170	92	140	1475	1036	1071	905	985	1036
ENSG00000237276	49	34	64	83	53	67	9	9	9	7	6	17
ENSG00000288398	200	97	84	387	108	258	391	272	313	252	274	226
ENSG00000132881	101	55	50	160	52	134	328	143	213	153	176	172
ENSG00000233929	2	0	7	1	1	5	7	2	3	5	7	5
ENSG00000037637	1051	685	466	1452	569	1467	1436	1358	1364	1102	1318	946
ENSG00000055070	3044	1630	761	3770	879	3096	10789	8394	7784	7136	8624	5736
ENSG00000226457	41	20	12	28	7	47	2	1	1	2	1	2
ENSG00000187144	1554	739	498	2073	438	1624	19	13	32	15	30	16
ENSG00000157191	1493	932	502	1482	701	1541	2266	1656	1645	1691	1698	1298
ENSG00000226029	277	241	179	323	273	385	22	14	28	21	14	36
ENSG00000080947	701	647	539	835	812	1057	69	36	69	66	42	86
ENSG00000206652	567632	201545	526455	1107851	399922	717623	0	1	0	1	1	0
ENSG00000261135	36	13	10	32	14	27	1	1	2	0	4	2
ENSG00000285853	43	17	14	37	19	39	0	0	1	0	0	0
ENSG00000224174	6	0	7	10	2	14	0	0	0	0	0	0
ENSG00000233421	104	72	104	172	83	110	2	1	0	0	0	0
ENSG00000277344	28	27	29	52	19	13	0	0	0	0	0	0
ENSG00000225710	26	24	28	52	26	39	0	0	0	0	0	0
ENSG00000219481	4119	4338	2373	4275	3421	6447	2468	1493	1913	901	1210	1127
ENSG00000271732	16	9	9	20	3	29	0	0	0	0	0	0
ENSG00000215908	813	915	869	756	1244	1526	1243	1125	1503	991	1110	1200
ENSG00000283773	83	76	63	71	135	157	0	0	0	0	0	0
ENSG00000186301	73	70	115	134	162	158	47	87	105	103	101	110
ENSG00000282143	152750	53559	189959	312620	121769	204372	0	0	0	0	0	0
ENSG00000207513	567642	201401	526456	1107989	399734	717791	0	0	0	0	0	0
ENSG00000280114	31	26	59	40	42	20	4	1	2	0	2	4
ENSG00000236698	171	123	52	212	71	243	842	333	441	300	381	270
ENSG00000268869	68	41	109	120	82	97	14	11	19	6	28	28
ENSG00000279151	0	2	8	6	7	6	0	0	0	0	0	0
ENSG00000282740	152669	53460	189820	312630	121825	204364	0	0	0	0	0	0
ENSG00000058453	1068	828	1001	1157	1545	1611	1030	1302	1630	1224	1433	1445
ENSG00000227684	33	16	45	28	24	53	1	0	2	0	0	0
ENSG00000207389	568336	201651	526806	1108991	400451	718451	0	0	0	0	0	0
ENSG00000186715	136	73	169	219	153	186	27	70	72	65	69	97
ENSG00000223643	17	11	34	32	17	30	0	0	0	0	0	0
ENSG00000230239	12	8	25	30	15	18	0	0	0	0	0	0
ENSG00000263811	3	0	0	4	1	0	0	0	0	0	0	0
ENSG00000228549	155	84	125	297	110	175	1	1	0	1	2	2
ENSG00000277234	45	34	44	96	28	27	0	0	0	0	0	0
ENSG00000238142	154	81	99	214	100	177	0	2	0	0	0	2
ENSG00000235241	59	29	21	89	32	79	0	0	0	0	0	0
ENSG00000207005	567993	201624	526556	1108302	400222	718040	3	4	2	9	6	12
ENSG00000272426	25	16	21	27	6	25	2	0	7	1	4	1
ENSG00000117122	4530	1519	428	4611	683	4991	0	0	0	0	0	0
ENSG00000286898	486	198	74	397	139	554	0	0	0	0	0	0
ENSG00000226526	206	90	79	230	85	191	0	2	2	0	3	0
ENSG00000159363	1486	630	519	1837	564	1415	2295	2950	3263	1852	2576	2144
ENSG00000288636	259	108	78	349	95	262	0	0	0	0	0	0
ENSG00000117118	1087	426	147	1991	268	1391	8833	5767	5532	5148	6199	4364
ENSG00000117115	195	72	113	400	99	206	17	1	3	0	1	0
ENSG00000204362	14	12	13	15	5	7	8	8	17	3	7	5
ENSG00000282843	1	2	8	5	1	1	0	0	0	0	0	0
ENSG00000142623	24	44	27	48	12	27	16	2	6	0	0	0
ENSG00000142619	6	7	6	18	6	9	44	139	210	12	28	46
ENSG00000266634	0	0	0	0	0	0	1	0	0	0	0	0
ENSG00000159339	3	12	2	5	1	10	2	2	0	0	0	0
ENSG00000276747	0	0	0	12	10	6	0	2	0	0	0	0
ENSG00000179051	3290	2449	923	2847	1424	3575	22151	15280	17448	14982	16893	13704
ENSG00000227751	655	454	180	718	256	673	26	18	31	19	13	12
ENSG00000074964	882	716	445	996	747	1303	923	886	963	674	1094	865
ENSG00000236648	1	16	0	1	1	8	0	1	0	0	0	0
ENSG00000117148	0	1	0	0	0	0	3865	979	790	96	397	71
ENSG00000284653	0	0	1	0	0	1	0	0	0	0	0	0
ENSG00000261781	0	0	0	1	0	0	0	0	0	0	0	0
ENSG00000117154	6	6	0	6	0	10	1	0	0	0	0	0
ENSG00000280222	0	2	6	0	1	2	0	0	0	0	0	0
ENSG00000230035	1	1	0	0	0	0	0	0	0	0	0	0
ENSG00000225387	1	1	0	0	1	6	0	0	0	0	0	0
ENSG00000179023	3	2	6	22	4	10	5	1	0	0	0	0
ENSG00000235282	0	0	0	0	1	1	0	0	0	0	0	0
ENSG00000225478	3	0	0	0	0	0	0	0	0	0	0	0
ENSG00000009709	67	73	8	10	10	11	0	0	0	0	0	0
ENSG00000179002	0	0	1	1	1	6	2	0	0	0	0	0
ENSG00000159423	356	228	131	629	307	1088	1539	1682	1584	1486	1658	1468
ENSG00000265606	0	0	0	1	3	2	0	0	0	0	0	0
ENSG00000221662	0	0	0	0	0	1	0	0	0	0	0	0
ENSG00000169991	591	450	166	489	158	538	821	503	425	407	587	550
ENSG00000272084	244	217	117	357	224	290	20	19	19	14	12	15
ENSG00000127481	18449	13515	8144	25353	16024	23170	16028	8926	13552	7599	9474	9964
ENSG00000230424	185	122	44	193	76	229	47	37	55	46	58	55
ENSG00000127463	3105	2245	740	3370	1120	3374	10631	5639	9212	4399	5213	5466
ENSG00000053372	506	330	177	400	192	682	10607	6564	6287	6501	6416	5004
ENSG00000286064	5	5	3	2	13	5	2	2	2	0	2	0
ENSG00000211454	69	65	52	81	63	104	53	77	97	58	55	60
ENSG00000162482	64	56	51	56	59	107	28	30	50	35	26	36
ENSG00000270728	53	35	11	50	13	53	2	0	1	1	1	1
ENSG00000053371	531	332	145	747	217	738	2693	2523	2310	2601	2858	2073
ENSG00000200403	7	12	3	5	4	12	13	7	8	7	3	4
ENSG00000040487	298	151	138	409	231	359	748	673	849	664	684	815
ENSG00000077549	4706	3047	1353	5602	1947	5936	8888	6008	5357	5147	6144	3382
ENSG00000240490	10	8	8	3	7	9	0	0	0	0	0	0
ENSG00000173436	539	395	183	663	240	707	1146	697	652	535	670	394
ENSG00000201609	0	0	0	0	0	0	0	0	0	0	0	0
ENSG00000235185	0	0	1	0	1	1	0	1	0	0	0	0
ENSG00000158747	303	228	136	278	111	418	3198	2187	2424	2809	3164	2476
ENSG00000270136	479	308	118	562	132	586	0	0	0	0	0	0
ENSG00000226396	21	26	13	16	21	40	119	108	128	126	183	168
ENSG00000158748	2	0	0	1	4	1	0	0	0	0	1	0
ENSG00000162542	11	19	29	19	31	51	2114	1376	1339	1061	1307	1135
ENSG00000178828	0	0	0	7	0	0	0	0	0	0	0	0
ENSG00000235434	0	0	0	1	1	0	0	0	0	0	0	0
ENSG00000169914	767	637	323	890	580	1185	1801	1583	1891	1364	1686	1652
ENSG00000188784	0	0	0	0	0	0	0	0	0	0	0	0
ENSG00000242688	0	0	0	0	0	0	0	0	0	0	0	1
ENSG00000188257	1	0	0	0	3	4	0	0	0	0	0	0
ENSG00000127472	6	2	0	13	2	7	0	0	0	0	0	0
ENSG00000117215	0	0	0	3	0	0	1	0	0	0	0	0
ENSG00000158786	0	1	0	1	1	0	0	0	0	0	0	0
ENSG00000227066	0	2	0	0	2	0	0	0	0	0	0	0
ENSG00000187980	0	4	2	1	2	5	0	0	0	0	0	0
ENSG00000162543	13	24	1	28	16	12	0	0	1	0	0	0
ENSG00000228105	0	0	0	0	1	0	0	0	0	0	0	0
ENSG00000284710	0	0	0	0	1	0	0	0	0	0	0	0
ENSG00000158816	37	57	52	27	148	112	0	0	0	0	0	0
ENSG00000226664	0	0	0	0	4	3	0	0	0	0	0	0
ENSG00000236963	0	1	0	1	1	0	0	1	0	0	0	3
ENSG00000226487	0	0	0	0	0	0	0	0	0	0	0	0
ENSG00000284641	0	0	0	1	0	0	0	0	0	0	0	0
ENSG00000284743	1	0	0	0	0	0	0	0	0	0	0	0
ENSG00000162545	213	143	41	244	94	291	289	485	560	678	694	460
ENSG00000090432	566	348	132	826	224	828	2670	1849	2154	1853	1937	1931
ENSG00000215520	0	0	0	2	0	3	0	0	0	0	0	0
ENSG00000183114	7	3	0	10	0	9	0	0	0	0	0	0
ENSG00000158825	0	2	0	0	0	0	2200	1244	1213	895	1581	836
ENSG00000158828	1171	641	306	2210	494	1715	5489	4160	4296	3006	4730	3026
ENSG00000284005	110	44	44	234	75	217	0	0	0	0	0	0
ENSG00000117242	1156	615	258	1886	392	1411	206	114	172	95	93	93
ENSG00000244038	3378	1927	532	4353	709	3223	9782	6975	9878	6295	7106	6620
ENSG00000117245	55	66	24	173	71	178	13	3	10	11	17	20
ENSG00000235432	1	0	1	1	0	4	0	0	0	0	0	0
ENSG00000189410	18	14	16	16	21	16	148	139	168	231	186	265
ENSG00000233069	1	1	3	1	1	0	0	0	0	0	0	0
ENSG00000127483	4601	3634	1725	4967	2608	5839	10530	10391	13075	10427	11452	12640
ENSG00000075151	7363	5173	1943	7283	2609	7645	7565	5952	7641	4701	5999	4832
ENSG00000251914	4	2	0	4	1	2	0	0	0	0	0	0
ENSG00000221808	7	6	1	0	4	6	0	1	0	0	0	2
ENSG00000233072	23	32	20	20	12	33	0	0	5	6	3	0
ENSG00000236073	37	23	13	16	11	41	0	0	0	0	0	0
ENSG00000235112	37	32	10	27	22	41	0	0	0	0	0	0
ENSG00000287192	5	4	5	6	8	9	5	1	2	5	0	0
ENSG00000117298	11378	6926	2273	11550	2829	9596	8182	4302	6753	4007	4449	3834
ENSG00000236936	95	82	32	35	43	94	0	0	0	0	0	0
ENSG00000231105	160	154	94	89	152	204	0	0	0	0	0	0
ENSG00000236216	0	3	1	3	0	1	15	5	8	2	1	3
ENSG00000228823	0	0	0	0	0	0	0	0	0	0	0	0
ENSG00000236009	1	0	2	1	2	0	0	0	0	0	0	0
ENSG00000227001	16	24	8	20	11	38	31	12	17	15	16	24
ENSG00000187952	567	147	100	418	109	578	44	40	64	22	36	36
ENSG00000186543	1	0	0	0	1	0	0	0	0	0	0	0
ENSG00000142794	317	287	165	392	261	497	248	152	184	164	148	275
ENSG00000176378	2	3	1	0	12	8	0	0	0	0	0	0
ENSG00000162551	5	5	8	18	6	13	0	0	0	0	0	0
ENSG00000233431	0	0	0	0	1	1	0	0	0	1	0	0
ENSG00000076864	199	167	96	644	259	394	1275	542	521	550	714	613
ENSG00000090686	2918	2164	1137	2685	1501	3269	7012	5528	5741	4858	5343	4252
ENSG00000231978	7	7	1	3	6	4	0	0	0	0	0	0
ENSG00000187942	3688	1888	1059	5917	1361	3933	15	9	51	22	27	22
ENSG00000142798	46436	20056	10552	74082	14987	50569	11015	12345	20490	10040	13377	15981
ENSG00000232037	58	32	11	83	9	57	0	2	2	2	3	0
ENSG00000283234	0	1	2	2	2	1	3	2	2	0	0	0
ENSG00000219073	1	1	2	2	0	3	0	0	1	0	0	0
ENSG00000285959	59	47	18	70	20	82	0	0	0	0	0	0
ENSG00000273610	0	0	0	0	0	1	0	0	0	0	0	0
ENSG00000201919	0	0	0	0	0	0	0	0	0	0	0	0
ENSG00000142789	0	1	2	2	0	1	0	0	0	0	0	0
ENSG00000278124	0	0	0	0	0	1	0	0	0	0	0	0
ENSG00000201273	0	0	0	0	0	0	0	0	0	0	0	0
ENSG00000228397	22	16	4	19	12	42	2	4	1	3	1	4
ENSG00000218510	149	135	56	159	91	252	469	423	566	715	483	634
ENSG00000070831	4713	3029	852	5040	984	4438	12158	7086	6212	6832	7336	5029
ENSG00000285752	120	88	44	122	52	139	5	4	11	4	8	2
ENSG00000285794	28	19	16	32	17	36	0	0	0	0	0	0
ENSG00000230068	51	34	13	50	14	59	2	4	2	1	2	0
ENSG00000271428	61	33	12	40	27	56	0	0	0	0	0	0
ENSG00000162552	83	52	69	53	67	105	4	1	1	2	7	1
ENSG00000285873	3	4	3	1	2	9	4	0	0	7	0	0
ENSG00000266564	0	0	0	0	0	0	0	0	0	0	0	0
ENSG00000234397	1	7	1	0	2	3	3	1	5	2	4	0
ENSG00000279625	1	0	0	0	0	0	0	0	0	0	0	0
ENSG00000184677	1134	1055	831	1201	1108	1909	3356	2425	3326	1692	2119	2289
ENSG00000237200	13	13	6	6	20	21	6	5	11	1	5	14
ENSG00000070886	4	2	2	6	4	3	1	0	2	2	3	0
ENSG00000276835	0	0	0	0	0	0	0	0	0	0	0	0
ENSG00000173372	0	0	0	1	1	0	0	0	0	1	0	0
ENSG00000159189	0	0	0	0	0	1	0	0	0	0	0	0
ENSG00000173369	1	0	0	0	1	0	0	0	0	0	0	0
ENSG00000133216	4339	2597	578	3991	1140	1843	28	30	32	61	52	50
ENSG00000265422	2	1	1	3	6	4	0	0	0	0	0	0
ENSG00000225952	36	48	16	13	44	11	0	0	0	0	0	0
ENSG00000264014	65	27	2	54	16	24	0	0	0	0	0	0
ENSG00000215906	0	2	1	0	0	1	0	0	0	0	0	0
ENSG00000227868	0	4	4	1	0	1	7	4	2	7	8	8
ENSG00000004487	4374	2933	859	4324	1207	5233	14364	10028	11282	7876	10132	7807
ENSG00000240553	226	130	46	252	83	228	0	0	0	0	0	0
ENSG00000263793	7	7	5	7	8	13	0	0	0	0	0	0
ENSG00000266802	10	14	2	9	6	13	0	0	0	0	0	0
ENSG00000169641	3578	2730	1421	4246	1934	4882	5253	3530	4314	3319	3823	3281
ENSG00000229010	75	55	41	44	64	82	0	0	0	0	0	0
ENSG00000206935	15	10	3	9	3	20	0	0	0	0	0	0
ENSG00000252578	39	24	1	53	2	56	0	0	0	0	0	0
ENSG00000179546	5	1	10	1	1	3	738	486	678	567	223	245
ENSG00000215381	1	0	0	3	0	0	3	1	0	2	2	4
ENSG00000261326	411	401	155	422	286	723	161	68	109	107	108	117
ENSG00000284726	100	67	43	83	57	173	0	0	0	0	0	0
ENSG00000125944	4780	3796	1246	4355	1655	6095	36812	25941	25772	20451	23864	17478
ENSG00000125945	837	689	250	1322	476	1719	1804	1028	1073	514	905	637
ENSG00000249087	163	123	46	230	143	349	175	128	202	145	153	226
ENSG00000201405	14	6	2	2	0	20	0	0	0	0	0	0
ENSG00000271420	8	9	1	11	4	31	0	0	0	3	0	0
ENSG00000204219	314	333	151	624	360	1825	48	14	23	8	19	21
ENSG00000232482	4	8	4	6	3	11	0	0	0	0	0	0
ENSG00000088280	1674	1349	796	1899	1266	2594	709	657	643	493	812	576
ENSG00000007968	47	44	65	29	104	97	2415	2180	2712	2164	2597	2472
ENSG00000235052	6	1	0	5	0	3	71	54	45	70	63	74
ENSG00000117318	1032	693	145	1005	249	461	18447	7666	6427	14140	8893	9748
ENSG00000285802	3	6	0	3	0	3	40	8	10	12	15	5
ENSG00000197880	2	4	0	8	3	0	1	1	1	0	3	2
ENSG00000229239	0	1	0	0	1	1	1	0	0	0	0	0
ENSG00000142676	7783	5100	1706	9072	2619	12476	53960	48659	42227	50295	54100	41233
ENSG00000236810	430	367	130	529	213	632	204	165	162	167	231	216
ENSG00000011007	1743	1238	522	2114	647	2494	8068	3513	3951	3065	3218	2992
ENSG00000057757	642	424	153	920	232	888	4027	3155	2934	2848	3066	2132
ENSG00000011009	540	354	199	653	284	637	3563	2651	2610	2695	2869	2004
ENSG00000117308	378	266	145	495	230	486	3864	2322	2453	2829	2942	2864
ENSG00000117305	527	309	95	758	192	686	1143	1127	967	1082	1161	877
ENSG00000179163	268	171	50	481	75	287	522	424	580	432	387	443
ENSG00000188822	2	1	1	2	2	1	5	0	2	2	1	0
ENSG00000229106	0	1	0	1	0	1	0	0	0	0	0	0
ENSG00000232557	0	0	0	0	0	0	0	0	0	0	0	0
ENSG00000264926	0	0	0	0	0	0	0	0	0	0	0	0
ENSG00000230228	1	2	0	2	0	1	0	1	1	3	1	0
ENSG00000189266	1769	1348	437	1793	643	2298	6622	5903	6320	4248	4879	3703
ENSG00000188529	2811	2169	1012	2575	1462	3849	22330	14446	18164	11405	13007	13425
ENSG00000215905	0	0	0	0	0	0	3	0	1	0	0	0
ENSG00000225315	0	0	0	0	0	0	4	0	2	2	2	3
ENSG00000142661	10	8	7	24	7	24	40	1	3	8	0	5
ENSG00000230703	3	0	0	1	0	1	0	0	0	0	0	0
ENSG00000142677	2	0	3	8	2	2	23	13	11	26	54	72
ENSG00000185436	167	123	64	275	154	403	0	0	0	0	0	0
ENSG00000230023	0	1	0	0	0	2	1	0	1	0	0	0
ENSG00000232298	0	2	0	0	0	1	0	0	0	0	0	0
ENSG00000158055	7	7	9	22	6	6	1	0	0	0	0	0
ENSG00000001460	174	121	52	311	86	310	391	251	260	292	329	281
ENSG00000001461	1070	740	248	2035	314	1216	1172	658	871	657	707	642
ENSG00000286061	63	37	23	63	19	37	2	2	2	2	0	8
ENSG00000117602	685	471	193	1276	203	707	1121	561	554	595	750	615
ENSG00000264443	80	63	11	142	20	68	2	2	1	3	1	1
ENSG00000184454	9	5	7	20	6	14	1	0	0	0	0	2
ENSG00000227312	0	0	0	0	0	1	0	0	0	0	0	0
ENSG00000239106	0	0	0	1	0	0	0	0	0	0	0	0
ENSG00000133226	5985	4981	1708	7273	3668	9607	9388	5528	7362	5241	5579	5594
ENSG00000284699	3	0	0	0	0	2	0	0	0	0	0	0
ENSG00000169504	15144	8663	1100	22407	1601	12058	15978	7974	9829	10310	10074	7685
ENSG00000238482	13	7	0	15	3	13	0	0	0	0	0	0
ENSG00000020633	0	0	2	11	0	1	647	533	403	1204	557	515
ENSG00000278034	0	0	0	0	0	0	0	0	0	0	0	0
ENSG00000229162	0	0	0	0	0	0	1	0	1	2	0	0
ENSG00000261025	1	0	0	0	0	0	0	0	0	0	0	0
ENSG00000264371	0	0	0	0	0	0	0	0	0	0	0	0
ENSG00000285823	0	0	0	0	0	0	1	0	0	0	0	0
ENSG00000233755	2	0	0	0	1	0	0	0	0	0	0	0
ENSG00000233419	0	1	0	0	0	0	0	0	0	0	0	0
ENSG00000231953	0	0	2	3	1	1	2	0	5	1	0	1
ENSG00000117614	915	685	184	1095	241	1561	3257	2248	2091	2308	2223	1584
ENSG00000284602	79	47	16	81	30	154	91	36	68	56	31	76
ENSG00000284657	13	14	1	10	13	16	10	4	2	2	3	9
ENSG00000117616	2433	3053	1713	1939	3666	4150	2421	1931	2792	1569	1504	1694
ENSG00000272432	17	6	5	9	10	29	9	4	7	6	9	3
ENSG00000261349	55	64	30	49	107	109	12	11	17	18	3	14
ENSG00000187010	125	104	30	90	72	140	0	3	3	0	1	1
ENSG00000224183	18	25	1	42	4	47	13	11	10	11	12	7
ENSG00000259984	50	68	29	45	100	100	1	4	5	0	3	3
ENSG00000183726	1082	676	163	1263	221	1021	7779	4964	6450	5774	4459	4681
ENSG00000188672	42	36	10	41	20	45	21	6	10	7	5	8
ENSG00000238084	46	46	3	95	8	100	30	19	17	27	17	18
ENSG00000204178	967	717	318	1150	396	1207	2082	1474	2211	1307	1526	1740
ENSG00000157978	433	301	163	436	308	632	2294	1691	1783	1911	2046	1615
ENSG00000225643	26	22	2	29	12	34	6	5	2	9	4	2
ENSG00000117643	914	758	267	2061	879	3795	10	10	10	7	12	13
ENSG00000233478	46	41	26	66	67	187	0	0	1	0	0	1
ENSG00000162430	3956	1855	750	5784	1255	4239	2538	2309	2686	2457	2833	2836
ENSG00000255054	1232	723	312	1923	490	1757	0	0	0	0	0	0
ENSG00000228172	591	316	105	892	274	820	13	23	23	15	14	20
ENSG00000117640	1352	919	417	2660	891	2772	1863	1715	1659	1462	1599	1398
ENSG00000272478	260	166	69	498	178	545	0	0	0	0	0	0
ENSG00000127423	321	215	130	603	254	634	1364	818	890	1003	1014	742
ENSG00000236528	55	26	13	90	15	35	17	6	21	10	18	10
ENSG00000182749	379	282	138	571	151	387	1113	884	1228	1256	1044	1249
ENSG00000207302	0	5	0	1	1	1	0	0	0	0	0	0
ENSG00000117632	4544	2762	912	4498	1238	5202	17951	17360	15577	19113	20801	14945
ENSG00000229786	1	1	0	3	1	0	0	0	2	2	0	2
ENSG00000223624	6	3	3	10	5	3	0	0	0	0	0	0
ENSG00000283938	421	82	18	410	35	389	0	0	0	0	0	0
ENSG00000158006	379	277	76	627	180	462	1303	835	830	821	896	679
ENSG00000207237	1	0	0	2	0	4	0	0	0	0	0	0
ENSG00000252190	4	0	0	1	0	1	0	0	0	0	0	0
ENSG00000252691	2	0	0	0	0	6	0	0	0	0	0	0
ENSG00000158008	847	374	127	1636	447	947	2	6	3	0	1	2
ENSG00000158014	64	21	8	109	33	77	0	0	0	0	0	0
ENSG00000284309	1	2	0	9	2	14	0	0	1	0	0	0
ENSG00000158022	440	167	98	1367	258	2784	0	2	2	1	0	1
ENSG00000175087	242	162	30	323	73	344	1077	806	834	743	839	771
ENSG00000197245	33	38	16	74	27	42	126	62	67	27	95	73
ENSG00000282872	2	3	0	1	1	4	0	2	1	1	0	0
ENSG00000236782	259	148	65	373	109	345	26	8	11	9	7	6
ENSG00000142684	250	137	55	367	98	334	1735	1212	1016	1219	1451	824
ENSG00000142675	86	78	98	88	112	157	672	32	59	466	39	87
ENSG00000188782	5	2	1	3	3	2	0	0	1	0	0	0
ENSG00000236155	6	11	2	14	20	48	0	0	2	0	0	0
ENSG00000278572	6	2	1	4	2	5	1	1	0	0	0	0
ENSG00000130695	710	574	367	847	682	1267	3456	2299	2837	2177	2456	2553
ENSG00000270733	17	7	5	7	2	15	0	0	1	0	0	0
ENSG00000142669	1446	722	211	1634	204	841	2971	1124	905	1271	1325	543
ENSG00000158062	453	342	193	523	377	551	1835	1501	1831	1373	1375	1677
ENSG00000169442	0	2	0	0	2	2	1	0	0	0	0	0
ENSG00000176092	8	5	19	9	7	6	21	3	6	10	17	11
ENSG00000225854	0	0	0	0	1	0	0	0	0	0	0	0
ENSG00000176083	0	0	2	0	4	0	0	0	0	0	0	0
ENSG00000131914	614	700	536	595	294	246	0	0	0	0	0	0
ENSG00000117682	1433	1069	563	1682	720	1585	2250	1188	1221	1205	1179	989
ENSG00000223583	36	34	8	38	23	35	1	1	2	2	1	6
ENSG00000225891	60	77	42	66	52	99	11	12	9	7	9	18
ENSG00000198830	3082	2249	1158	2557	1576	4989	18970	11319	10022	9048	10230	6837
ENSG00000224129	0	0	0	1	0	0	0	0	0	0	0	0
ENSG00000117676	315	167	140	379	199	345	7162	4417	4264	3965	4723	3344
ENSG00000238705	1	0	0	4	3	1	0	0	0	0	0	0
ENSG00000243905	0	0	0	2	0	1	0	0	0	0	0	0
ENSG00000252802	8	7	1	10	0	2	0	0	0	0	0	0
ENSG00000252429	0	0	0	0	0	0	0	0	0	0	0	0
ENSG00000229247	0	0	0	0	0	0	0	0	0	0	0	0
ENSG00000238316	0	0	0	0	0	0	0	0	0	0	0	0
ENSG00000235069	0	0	0	0	0	0	0	0	0	0	0	0
ENSG00000260063	33	20	13	37	20	42	23	39	52	38	38	42
ENSG00000117713	11255	7030	2950	14359	4187	14891	4926	3591	4628	2954	3601	3138
ENSG00000060642	182	150	74	247	121	288	870	722	917	871	901	764
ENSG00000241188	4	4	0	4	0	2	1	1	0	5	0	1
ENSG00000287810	4	3	1	2	2	10	1	1	4	1	1	0
ENSG00000204160	702	454	222	789	374	657	1262	1145	1415	1135	1306	1300
ENSG00000175793	8	3	2	0	0	3	7549	6360	6310	5177	7404	5040
ENSG00000142751	564	315	210	711	301	703	1682	1225	1431	1212	1345	1086
ENSG00000226698	65	30	34	71	45	72	1	0	1	1	0	0
ENSG00000198746	315	207	118	319	158	453	1293	926	957	884	937	664
ENSG00000090273	2589	2111	893	2302	1157	4201	22310	12030	11276	10153	11172	7863
ENSG00000131910	2	0	4	9	4	7	1	0	1	0	0	0
ENSG00000175707	12	12	13	7	12	18	0	0	0	0	0	0
ENSG00000172746	3	3	1	3	2	5	4	4	3	0	1	2
ENSG00000224064	0	0	1	0	0	0	0	0	0	0	0	0
ENSG00000225294	0	1	2	6	0	0	3	0	4	0	1	2
ENSG00000253368	263	183	79	406	146	418	74	1	9	15	12	5
ENSG00000158246	174	71	71	226	118	167	1171	380	366	296	296	216
ENSG00000090020	1215	653	262	1579	301	1181	1554	686	1033	656	695	725
ENSG00000229985	2	8	0	2	1	3	1	0	0	0	0	0
ENSG00000214973	49	39	8	50	25	60	27	12	9	12	11	6
ENSG00000225159	48	52	12	44	12	74	281	164	147	145	196	94
ENSG00000225990	0	0	0	0	0	0	0	0	0	0	0	1
ENSG00000224311	1	0	0	1	0	1	1	0	0	0	0	0
ENSG00000142784	1311	689	291	2072	463	1536	1823	1898	1803	2029	2259	1775
ENSG00000252098	6	2	2	0	1	2	0	0	0	0	0	0
ENSG00000243659	39	37	11	39	21	59	0	1	0	3	0	0
ENSG00000186501	368	284	144	574	238	528	1504	1400	1479	1040	1190	950
ENSG00000206888	7	17	5	14	3	14	1	6	12	8	4	8
ENSG00000241547	24	23	17	23	43	39	50	33	67	64	37	65
ENSG00000142765	140	110	71	189	191	160	1	2	4	1	0	0
ENSG00000142733	364	260	190	479	197	371	1291	962	1226	993	1021	991
ENSG00000142748	9	9	14	0	1	8	0	0	0	0	0	1
ENSG00000174950	1	0	1	0	1	1	0	0	1	0	0	1
ENSG00000231207	0	2	0	0	0	0	0	0	0	0	0	0
ENSG00000181773	52	29	8	109	15	40	51	195	242	206	172	282
ENSG00000158195	3950	2597	802	5063	1150	4247	11337	6933	7309	6011	7429	5429
ENSG00000241169	12	13	21	12	14	28	0	0	0	0	0	0
ENSG00000237429	30	26	8	14	19	20	8	3	9	1	3	4
ENSG00000126705	2126	1829	1026	2685	1568	3797	2223	1348	1717	964	1479	1309
ENSG00000000938	1	0	1	1	1	0	0	0	2	0	0	0
ENSG00000235912	22	27	17	22	20	13	127	76	48	68	75	35
ENSG00000233975	0	0	0	2	0	0	0	0	0	0	0	0
ENSG00000126709	126	81	30	191	68	201	670	718	1039	761	659	788
ENSG00000225886	5	1	4	2	3	4	0	0	0	0	0	0
ENSG00000206767	0	0	0	0	0	0	0	0	0	0	0	0
ENSG00000226662	0	0	0	0	0	0	0	0	0	0	0	0
ENSG00000207095	0	1	0	0	0	0	0	0	0	0	0	0
ENSG00000287244	6	0	2	4	1	1	2	2	3	1	0	0
ENSG00000009780	365	220	109	468	132	446	509	409	465	467	492	443
ENSG00000231344	4	3	0	3	3	4	16	8	12	11	5	14
ENSG00000230833	11	5	3	3	2	6	1	0	0	1	0	0
ENSG00000117758	898	609	206	1148	255	1010	1036	758	904	737	926	775
ENSG00000269971	12	14	2	12	4	10	1	4	2	5	2	3
ENSG00000270031	6	4	0	1	1	0	3	5	7	2	3	4
ENSG00000223062	0	2	0	3	0	3	0	0	0	0	0	0
ENSG00000286433	120	55	10	155	35	144	3	1	6	1	1	2
ENSG00000117751	769	397	165	955	206	890	6701	4285	3883	3818	3870	2765
ENSG00000252947	1262	788	463	2170	621	1318	4	7	9	2	2	2
ENSG00000130775	11	16	27	20	18	26	0	1	1	0	1	0
ENSG00000117748	450	315	95	591	127	674	4593	3955	3489	3248	3299	2511
ENSG00000130768	30	18	17	49	43	41	129	100	139	14	163	271
ENSG00000227050	18	8	4	20	8	27	0	0	1	1	0	0
ENSG00000158156	253	147	114	314	99	312	304	239	236	269	206	237
ENSG00000158161	1525	1079	362	2113	533	1915	2545	1579	1790	1513	1475	1321
ENSG00000238231	14	16	5	8	12	27	0	6	0	2	4	6
ENSG00000240750	10	13	8	12	6	9	3	2	1	1	1	1
ENSG00000228589	171	88	17	157	14	181	152	116	103	69	107	112
ENSG00000228943	0	0	0	0	0	0	0	0	0	0	0	0
ENSG00000214812	1	1	0	3	3	2	2	2	0	1	0	0
ENSG00000253005	0	0	0	0	0	0	0	0	0	0	0	0
ENSG00000169403	7	3	0	12	3	20	27	10	18	3	16	11
ENSG00000126698	1152	861	308	1397	373	1460	12384	8730	7984	7655	8473	5702
ENSG00000130770	2926	1691	696	4436	1202	6035	8150	7713	6464	6835	7578	5172
ENSG00000270605	46	36	13	60	35	126	261	227	273	207	241	188
ENSG00000271398	11	7	3	10	4	14	1	2	2	1	4	2
ENSG00000130766	781	596	371	949	403	793	2100	1331	1683	962	1595	1143
ENSG00000130772	158	70	38	191	93	164	1382	795	794	1065	885	694
ENSG00000204138	2491	1897	870	2834	1244	2922	4610	3246	3872	2257	2694	2031
ENSG00000206779	13	13	10	16	8	36	0	0	0	0	0	0
ENSG00000229820	23	37	20	18	58	43	0	1	1	2	2	0
ENSG00000221216	9	14	7	24	10	14	0	0	2	3	1	0
ENSG00000180198	698	614	349	573	405	890	15930	10063	10277	7492	9574	7151
ENSG00000242125	15016	7523	12493	24482	12562	15483	6405	9613	12871	7853	9381	9050
ENSG00000274266	14427	7020	12159	24016	12245	14758	0	0	0	0	0	0
ENSG00000200087	15406	11357	13518	23799	14967	14345	281	382	593	202	417	492
ENSG00000231468	17	9	21	6	22	16	3	0	2	0	1	1
ENSG00000279443	35	22	24	14	23	25	142	122	190	148	111	177
ENSG00000180098	420	421	191	461	270	552	1594	1334	1288	1180	1500	1079
ENSG00000197989	1256	1531	1713	1497	1264	1293	2628	2151	2672	2234	2010	2882
ENSG00000221539	416	1135	232	424	318	389	31	50	39	46	45	102
ENSG00000278274	236	302	419	271	288	185	0	0	0	0	0	0
ENSG00000273544	519	849	735	578	606	494	0	0	0	0	0	0
ENSG00000274582	324	227	365	530	174	380	0	0	0	0	0	0
ENSG00000280498	324	227	365	530	174	380	0	0	0	0	0	0
ENSG00000120656	374	335	112	403	182	616	1999	1297	1153	1221	1322	904
ENSG00000188060	67	51	30	50	53	84	1700	1945	1880	1404	2022	1654
ENSG00000229388	12	7	4	20	14	25	23	19	12	9	15	10
ENSG00000270103	617	1024	564	879	408	647	0	0	0	0	0	0
ENSG00000274978	617	1024	564	879	408	647	0	1	0	0	1	1
ENSG00000162419	631	499	231	517	324	762	1594	1072	1216	1051	1274	884
ENSG00000252777	3	3	2	2	3	6	0	0	0	0	2	0
ENSG00000198492	2214	1330	506	2668	720	2378	8615	6726	7448	6178	7332	5322
ENSG00000116329	21	15	10	24	8	17	5	0	2	1	0	2
ENSG00000233427	2	2	1	1	1	7	0	1	1	0	2	1
ENSG00000199756	0	0	0	2	0	0	0	0	0	1	0	0
ENSG00000159023	2574	1926	824	3218	1327	3067	7187	5466	5843	4156	5578	4293
ENSG00000225616	269	94	58	391	59	342	7	7	6	4	5	5
ENSG00000206704	0	0	0	0	0	1	0	0	1	0	0	0
ENSG00000277958	6	7	3	11	3	7	1	0	0	0	0	0
ENSG00000253304	902	600	227	1324	352	795	10	9	20	10	14	23
ENSG00000225750	22	18	11	13	18	17	1	1	0	0	0	0
ENSG00000116350	3388	3425	1966	3136	3006	6164	9969	7685	8013	7000	7563	5683
ENSG00000277916	44	40	27	44	34	54	0	0	0	0	0	0
ENSG00000116353	349	276	161	327	236	538	1302	994	962	1042	995	804
ENSG00000237934	21	18	7	18	12	35	0	0	0	0	0	0
ENSG00000060656	1822	1198	406	1582	683	1971	1064	1714	1578	2171	2434	2843
ENSG00000230523	10	21	6	6	8	11	0	0	0	0	0	0
ENSG00000225011	1	0	0	0	0	0	0	0	0	0	0	0
ENSG00000228176	0	0	0	0	0	0	0	0	0	0	0	0
ENSG00000284676	0	0	2	0	0	0	0	0	2	0	0	0
ENSG00000270927	0	0	0	0	0	0	0	0	0	0	0	0
ENSG00000233399	0	0	0	0	0	0	0	0	0	0	0	0
ENSG00000233372	0	0	0	0	0	0	0	0	0	0	0	0
ENSG00000231251	0	0	0	0	0	0	0	0	0	0	0	0
ENSG00000236335	0	1	0	0	0	0	0	0	0	0	0	0
ENSG00000231949	1	0	0	0	1	0	0	0	0	0	0	0
ENSG00000162510	29	44	31	32	69	92	12	6	14	9	7	15
ENSG00000186056	59	51	32	60	56	101	174	112	145	124	141	138
ENSG00000287510	3	0	6	3	1	11	0	0	1	2	1	0
ENSG00000162511	13	6	20	5	4	20	7	4	11	3	5	2
ENSG00000264773	0	0	1	0	0	0	0	0	0	0	0	0
ENSG00000229607	0	0	0	0	0	0	0	0	0	0	0	0
ENSG00000223382	27	6	3	29	5	9	8	3	5	0	2	3
ENSG00000222784	1	0	0	3	0	0	0	0	0	0	0	0
ENSG00000235143	1	1	1	1	0	0	0	0	0	0	0	0
ENSG00000162512	6293	3416	1463	9383	1935	7045	3087	4312	4625	3182	3374	4206
ENSG00000266210	1	0	0	0	1	0	0	0	0	0	0	0
ENSG00000134644	5721	4014	1610	6813	2323	7330	10911	7718	9676	6114	7092	6116
ENSG00000237329	44	22	8	28	24	46	0	0	0	0	0	0
ENSG00000232768	70	81	46	57	63	97	0	0	0	0	0	0
ENSG00000215900	0	0	0	0	0	0	0	0	0	0	0	0
ENSG00000225142	1	0	0	0	1	0	0	0	0	0	0	0
ENSG00000084628	49	37	18	58	16	42	11	28	16	10	20	7
ENSG00000060688	742	466	184	756	274	890	8941	6698	6083	5471	6358	4317
ENSG00000229447	13	27	10	25	14	16	29	23	47	30	17	38
ENSG00000121766	1196	740	228	1421	295	1271	5532	3605	2860	3584	3271	2241
ENSG00000229044	354	185	46	399	71	379	8	7	13	10	7	6
ENSG00000121769	2484	617	142	7520	452	6765	49	7	2	14	1	1
ENSG00000168528	124	55	69	347	33	160	1908	2076	2758	2450	1745	1521
ENSG00000215899	1	9	0	3	1	3	1	0	0	4	0	3
ENSG00000206981	0	1	1	2	0	1	0	0	0	0	0	0
ENSG00000260386	0	0	1	0	1	1	0	0	0	0	0	0
ENSG00000265961	0	0	0	0	0	0	0	0	0	0	0	0
ENSG00000284543	61	13	10	139	9	21	1	0	0	1	0	1
ENSG00000229167	3	2	2	1	4	5	4	2	1	1	0	0
ENSG00000142910	707	181	56	1350	104	280	400	238	422	425	122	272
ENSG00000121764	86	39	22	140	61	95	3	3	5	3	2	4
ENSG00000162517	829	358	130	1188	223	829	5425	3466	3020	3309	3432	2374
ENSG00000235790	208	259	85	109	163	295	5	7	11	11	9	16
ENSG00000264078	23	9	4	12	3	15	0	0	0	0	0	1
ENSG00000084636	3969	4904	1272	2180	2133	4731	594	296	372	73	120	100
ENSG00000121753	2532	1655	670	4562	1981	4205	1164	1591	1747	1074	1987	1157
ENSG00000266580	3	4	5	5	13	5	1	2	2	0	0	9
ENSG00000254545	5	5	2	5	3	6	0	0	0	0	0	0
ENSG00000134668	73	101	49	108	46	64	81	31	31	28	26	49
ENSG00000203620	2	1	1	6	2	1	0	1	0	0	0	2
ENSG00000269967	38	25	10	43	25	48	12	13	22	14	4	19
ENSG00000184007	5160	3334	949	6382	1339	5060	36723	33982	33047	26284	29875	21245
ENSG00000228634	39	21	9	30	19	39	0	0	1	0	0	5
ENSG00000284702	0	1	2	3	1	0	1	0	2	0	1	0
ENSG00000121774	5425	3333	1240	5830	1693	7207	25024	16141	17129	13282	15766	12533
ENSG00000203325	93	54	28	55	47	91	1	0	0	1	0	0
ENSG00000121775	288	175	145	283	170	346	1603	1296	1992	1146	1284	1438
ENSG00000266203	5	3	6	3	11	7	0	0	2	0	0	2
ENSG00000276493	6	4	4	1	10	9	0	0	0	0	0	0
ENSG00000025800	3807	2306	694	5019	960	3950	13487	7313	8944	8929	8331	7939
ENSG00000250135	502	332	81	715	103	529	0	1	0	0	2	2
ENSG00000084652	2596	2101	921	2921	1291	3611	12473	8667	10058	8467	9291	8525
ENSG00000160050	590	398	138	678	213	628	7	4	32	42	27	35
ENSG00000224066	221	165	97	223	132	270	12	11	32	12	9	20
ENSG00000160051	208	154	87	201	171	268	682	556	643	640	698	668
ENSG00000222046	211	226	143	190	245	287	1	0	3	2	4	2
ENSG00000160055	481	430	308	503	464	618	560	363	424	350	297	338
ENSG00000084623	2050	1111	432	2622	584	2430	26093	16018	14118	16274	17742	11755
ENSG00000220785	218	170	111	123	139	242	364	703	1087	677	832	920
ENSG00000183615	9	8	4	15	6	7	183	291	454	555	532	342
ENSG00000182866	2	0	2	0	1	2	1	0	11	3	3	4
ENSG00000277617	0	0	0	0	2	1	0	0	0	0	0	0
ENSG00000252450	0	1	0	0	0	0	0	0	0	0	0	0
ENSG00000116478	1298	1093	558	1085	712	1541	14889	11562	11650	9042	10222	8222
ENSG00000175130	5905	3606	1308	4725	1411	5142	6456	6532	5691	8345	9169	5702
ENSG00000233775	2	2	2	4	3	4	4	0	0	1	0	1
ENSG00000162526	219	214	83	214	142	261	8	10	16	24	10	10
ENSG00000225828	297	237	136	211	229	295	306	500	829	508	595	558
ENSG00000160058	2480	1845	734	2620	1083	2209	3906	2583	3291	2953	3094	2692
ENSG00000224333	3	1	4	3	2	10	0	0	0	0	0	0
ENSG00000270850	0	2	0	4	2	2	0	0	0	0	0	0
ENSG00000229259	2	4	1	4	7	4	1	0	0	0	0	0
ENSG00000263529	0	0	0	0	0	0	0	0	0	0	0	0
ENSG00000254553	1043	602	142	952	229	617	1	0	0	0	0	0
ENSG00000273274	834	544	121	1015	271	512	2	0	2	2	0	2
ENSG00000160062	1909	1038	235	1662	342	999	993	1022	1078	1257	1165	1023
ENSG00000176261	953	574	177	980	253	933	2840	2047	1993	2082	2037	1702
ENSG00000200591	18	18	2	14	7	20	0	0	0	0	0	0
ENSG00000162521	7443	4893	1397	7777	2003	7570	20442	17108	17910	18252	20173	15005
ENSG00000162520	2327	1728	460	2503	601	2252	1142	581	617	557	751	418
ENSG00000224409	0	2	0	1	0	0	0	0	2	3	3	3
ENSG00000162522	2176	1277	680	3756	1008	1658	8739	5961	6564	5290	7410	5515
ENSG00000134684	3978	2993	1097	4432	1391	3516	24941	16694	17113	12188	17824	11677
ENSG00000116497	1209	966	423	1648	718	1612	2847	3227	3781	2875	3300	2862
ENSG00000160097	450	425	91	417	221	247	0	1	2	0	0	1
ENSG00000121905	19	14	4	97	11	16	2	7	9	8	13	13
ENSG00000121900	58	30	11	200	23	57	13	23	11	10	24	20
ENSG00000287691	6	7	1	1	10	5	0	0	0	0	0	0
ENSG00000116514	315	255	85	480	125	402	1557	1124	1044	1006	1057	788
ENSG00000278966	13	6	8	9	10	10	0	0	0	0	0	1
ENSG00000217644	0	1	1	4	0	4	0	0	0	1	0	0
ENSG00000239670	2	5	2	13	3	17	1	0	0	1	1	0
ENSG00000236065	44	41	13	92	30	125	1	0	0	0	1	0
ENSG00000004455	1456	1410	437	1896	837	2712	35719	22915	23182	21295	23547	17860
ENSG00000276645	6	13	0	8	9	31	0	5	9	5	2	4
ENSG00000142920	153	161	63	110	137	164	1	0	0	0	2	0
ENSG00000278997	7	13	2	4	6	19	2	3	10	6	5	8
ENSG00000116525	209	116	80	283	99	235	552	245	276	222	227	172
ENSG00000279179	42	50	25	50	34	48	4	0	1	0	0	1
ENSG00000284721	3	4	1	7	1	0	0	0	0	0	0	0
ENSG00000160094	1618	1009	452	2453	718	2215	994	1579	1644	1074	1388	1091
ENSG00000270115	58	48	15	27	20	64	6	14	28	20	16	22
ENSG00000184389	10	5	9	6	6	7	1	2	0	0	0	3
ENSG00000225313	381	307	125	319	212	432	69	1	4	3	1	3
ENSG00000134686	2159	1498	772	2241	1019	2461	3635	4158	3864	3589	4385	2872
ENSG00000284154	278	193	110	292	140	379	7	1	2	2	2	0
ENSG00000222112	29	29	25	38	25	71	1	3	1	8	2	2
ENSG00000233246	7	7	2	20	7	5	22	18	21	22	31	24
ENSG00000234512	0	0	0	0	0	0	0	0	0	0	0	0
ENSG00000121903	375	332	136	376	212	481	645	376	437	383	370	350
ENSG00000235907	3	1	0	9	2	2	0	0	0	0	0	0
ENSG00000121904	143	53	13	87	52	32	0	0	0	0	0	0
ENSG00000227000	2	0	0	2	0	1	0	0	0	0	0	0
ENSG00000176256	2	0	0	1	1	0	0	0	0	0	0	0
ENSG00000231163	4	2	0	3	3	0	0	0	0	0	0	0
ENSG00000201148	2	1	1	0	0	0	0	0	0	0	0	0
ENSG00000142698	0	0	0	0	0	0	0	0	0	0	0	0
ENSG00000270241	0	0	0	0	0	0	0	0	0	0	0	0
ENSG00000287703	0	0	0	0	1	0	0	0	0	0	0	0
ENSG00000207941	0	0	0	0	0	0	0	0	0	0	0	0
ENSG00000163866	664	469	122	771	232	790	3821	2942	2947	3019	3039	2850
ENSG00000189280	4	0	1	3	1	5	29	1	1	11	0	1
ENSG00000189433	0	0	2	1	2	4	0	0	0	0	0	0
ENSG00000255811	2	0	2	2	2	10	0	0	0	0	0	1
ENSG00000188910	27	17	3	7	14	28	27	0	6	0	0	3
ENSG00000187513	28	44	16	35	24	35	0	0	0	0	0	0
ENSG00000230163	57	61	10	77	39	84	0	1	0	0	0	0
ENSG00000116544	21	10	21	14	16	20	0	0	0	0	1	1
ENSG00000284773	155	109	34	159	51	166	11	17	19	25	15	29
ENSG00000241014	97	83	17	81	30	104	6	7	12	2	9	9
ENSG00000271741	610	492	179	855	287	823	0	0	0	0	1	1
ENSG00000243749	175	114	37	219	51	158	72	62	59	61	97	63
ENSG00000163867	821	652	235	1268	425	1191	1137	704	844	726	801	728
ENSG00000197056	482	399	230	550	277	544	3020	1771	2080	1653	1623	1689
ENSG00000233940	0	0	0	0	0	0	0	0	0	0	0	0
ENSG00000228348	2	6	3	1	3	3	1	0	1	1	4	0
ENSG00000284640	1	4	0	7	1	2	1	0	1	0	0	1
ENSG00000116560	7896	8012	5851	6162	7983	16379	52938	36273	43515	30881	31204	33211
ENSG00000201868	2	0	0	1	0	1	0	0	0	0	0	1
ENSG00000146463	3355	2163	895	3744	1132	4220	8617	6121	7269	4185	5075	4306
ENSG00000240374	20	8	15	13	7	35	0	0	0	0	0	0
ENSG00000201542	2	5	1	6	3	9	0	0	0	0	0	1
ENSG00000229994	325	267	54	335	116	420	87	75	78	85	101	87
ENSG00000227409	228	140	71	160	89	219	4	4	3	0	0	1
ENSG00000278702	4	3	5	1	5	2	0	0	2	0	0	0
ENSG00000142687	2840	1896	875	3713	1359	3076	5361	4978	7051	4629	5519	6050
ENSG00000236274	35	22	22	25	18	49	1	0	0	0	0	0
ENSG00000020129	670	497	244	734	389	953	4664	2892	3347	2240	2371	2008
ENSG00000239636	28	23	6	12	26	36	16	10	16	9	13	5
ENSG00000116819	52	43	19	39	38	63	16	31	54	42	29	52
ENSG00000126067	1516	646	296	1883	382	1463	21271	9818	9570	8532	9122	6457
ENSG00000142686	159	121	56	195	84	177	2756	2144	2176	1990	2337	1671
ENSG00000092853	463	517	598	235	654	790	10082	7008	8394	6072	6376	5849
ENSG00000232335	32	41	67	8	66	98	15	11	27	11	7	13
ENSG00000134698	1702	1132	372	2092	612	2046	351	361	369	395	587	454
ENSG00000092847	4065	2508	918	4684	1288	3590	4172	2882	3476	2577	2979	2897
ENSG00000271164	0	0	0	0	0	1	0	0	0	0	0	0
ENSG00000286899	40	19	10	34	12	43	0	0	0	0	0	0
ENSG00000271914	5	4	0	6	2	4	6	4	3	2	4	0
ENSG00000126070	3046	2323	765	3581	1120	3697	3059	2018	2832	1728	1857	1636
ENSG00000271554	187	137	63	258	91	250	0	0	0	0	0	3
ENSG00000232862	2	3	1	3	3	5	1	0	0	0	0	0
ENSG00000092850	12	18	3	31	28	28	1	0	7	2	3	2
ENSG00000116863	415	358	155	537	199	482	2572	1981	2033	2240	2361	1766
ENSG00000171812	136	107	82	85	222	339	1	0	1	0	1	0
ENSG00000054116	712	530	179	897	299	874	7236	4934	4673	5370	5093	4098
ENSG00000116871	4113	3240	2505	4431	3119	6782	10811	6417	6901	5229	7781	4822
ENSG00000264592	0	0	0	0	0	1	0	0	0	0	0	0
ENSG00000054118	5183	3524	1411	5477	1951	7349	18779	11924	14944	10090	10854	9784
ENSG00000231849	11	6	4	11	8	8	0	0	0	0	0	0
ENSG00000214193	1329	2122	581	1551	1448	2819	285	293	344	454	352	655
ENSG00000142694	454	419	213	552	391	655	116	150	127	196	233	183
ENSG00000286379	61	113	27	84	48	118	10	5	9	13	3	11
ENSG00000196182	2489	1401	573	3001	756	2376	2542	1388	1598	1018	1421	1138
ENSG00000181817	357	177	91	563	159	493	4372	2981	2439	2441	2951	1712
ENSG00000222821	1	0	0	4	0	0	0	0	0	0	0	0
ENSG00000116885	97	59	26	147	54	149	118	78	64	63	56	74
ENSG00000201448	485	254	90	999	221	469	0	0	0	0	0	1
ENSG00000116898	823	451	181	1074	226	1025	9908	7077	6349	7041	7846	5622
ENSG00000119535	74	73	137	78	131	121	2	0	6	0	4	6
ENSG00000230214	0	0	1	1	0	0	0	0	0	0	0	0
ENSG00000284705	0	0	1	0	1	0	0	0	0	0	0	0
ENSG00000284720	0	0	0	0	0	0	0	0	0	0	0	0
ENSG00000234481	0	0	0	0	0	0	0	0	0	0	0	0
ENSG00000163873	1	2	4	8	3	7	0	0	2	0	0	0
ENSG00000284650	0	0	0	0	0	0	4	0	0	0	0	5
ENSG00000223944	0	0	0	0	0	3	0	0	0	0	0	0
ENSG00000264698	0	0	0	0	0	0	0	0	0	0	0	0
ENSG00000207328	0	0	0	0	0	0	0	0	0	0	0	0
ENSG00000252368	0	0	0	0	0	0	0	0	0	0	0	0
ENSG00000230451	0	0	0	0	1	1	0	0	0	0	0	0
ENSG00000233621	71	41	10	73	29	75	801	604	457	782	790	429
ENSG00000163874	179	155	90	220	94	235	1385	1235	1954	1299	1001	1272
ENSG00000283724	2	3	1	2	1	4	0	0	0	0	0	0
ENSG00000163875	1030	734	221	1505	367	1440	5108	3255	3392	4938	4641	3621
ENSG00000263675	18	14	12	28	20	41	18	2	33	3	12	12
ENSG00000163877	481	388	161	541	200	723	2089	1275	1753	1430	1351	1238
ENSG00000232273	19	15	6	10	17	19	1	1	0	0	1	0
ENSG00000237749	27	15	6	51	3	54	2	7	3	1	3	2
ENSG00000163879	483	593	167	734	444	1070	5	2	3	3	1	2
ENSG00000134697	1882	1241	478	1820	626	2562	12848	7522	7868	8140	7423	6691
ENSG00000284748	6	7	0	3	9	5	0	0	0	0	0	0
ENSG00000169218	235	358	133	56	322	540	1	0	0	0	0	0
ENSG00000116922	278	250	99	312	136	473	4320	2688	3111	2754	2927	2821
ENSG00000134690	281	185	180	250	235	324	6875	3745	3945	3890	3995	3174
ENSG00000183317	2	3	3	9	0	8	1	2	3	0	0	0
ENSG00000200421	0	0	2	0	0	0	0	0	0	0	0	0
ENSG00000214141	0	0	0	0	0	0	0	0	0	0	0	0
ENSG00000227416	0	0	0	0	0	0	0	0	0	0	0	0
ENSG00000185090	13	10	5	46	9	29	4807	2962	3426	2673	2151	2863
ENSG00000233728	4	4	4	21	4	21	24	7	20	12	0	13
ENSG00000196449	176	127	70	257	66	238	4537	3453	3588	3164	3486	3243
ENSG00000197982	495	254	201	674	210	575	3525	2612	2441	1956	2130	1840
ENSG00000188786	562	394	155	683	180	736	2703	1432	1770	1403	1482	1283
ENSG00000235673	3	4	5	0	1	5	0	0	0	0	0	0
ENSG00000204084	716	574	337	582	394	806	2075	1706	2090	1294	1576	1278
ENSG00000230955	66	24	15	38	21	48	4	9	10	4	4	4
ENSG00000252448	4	9	7	7	12	7	0	0	1	0	0	0
ENSG00000222282	0	0	0	2	0	1	0	0	0	0	0	0
ENSG00000277168	0	0	0	1	0	0	0	0	0	0	0	0
ENSG00000183431	1822	1447	571	1814	796	2471	22971	14022	14841	13096	13514	11377
ENSG00000212541	14	13	3	21	8	13	3	2	5	2	2	2
ENSG00000183386	574	331	151	584	160	537	1117	814	781	811	1110	837
ENSG00000183520	834	541	136	921	173	1040	9073	5162	5253	4885	5446	4290
ENSG00000185668	19	5	4	10	28	12	0	0	0	0	0	0
ENSG00000224592	5	3	3	4	6	7	1	0	2	2	1	3
ENSG00000223589	0	1	0	0	1	0	0	0	0	0	0	0
ENSG00000265596	0	0	0	0	2	1	0	0	0	0	0	0
ENSG00000284623	2	1	0	1	1	0	0	0	0	0	0	0
ENSG00000286552	0	0	0	0	0	0	0	0	0	0	0	0
ENSG00000287987	0	0	1	1	0	0	0	0	0	0	0	0
ENSG00000237290	3	0	2	1	1	1	0	0	0	0	0	0
ENSG00000275350	0	0	0	0	0	0	1	1	2	0	0	1
ENSG00000200796	0	0	0	0	0	0	0	0	0	0	0	0
ENSG00000238063	0	0	0	0	0	1	0	0	0	0	0	0
ENSG00000215895	99	242	39	42	29	101	47	34	37	23	21	32
ENSG00000284632	1	0	0	2	0	0	0	0	0	0	0	0
ENSG00000116954	680	410	117	1115	147	700	1456	1229	1221	1161	1231	746
ENSG00000273637	533	320	96	759	141	607	1	0	0	2	0	1
ENSG00000228436	101	87	56	198	101	257	30	11	18	18	18	14
ENSG00000214114	387	250	80	389	98	497	3151	1779	1514	1956	1827	1509
ENSG00000274944	266	178	65	321	111	391	0	0	1	0	2	2
ENSG00000131233	89	64	32	145	64	166	0	0	0	0	0	0
ENSG00000158315	76	62	25	128	38	117	186	208	228	227	266	277
ENSG00000199963	2	2	1	3	0	3	1	0	0	3	1	0
ENSG00000207466	1	0	0	1	0	0	0	0	0	0	0	0
ENSG00000235549	1	1	0	0	2	1	0	0	0	0	0	0
ENSG00000174574	2327	1204	424	3742	647	2558	10713	7426	7536	6654	7831	6270
ENSG00000168653	5142	2162	301	7405	513	6997	18133	14385	11710	14081	13861	8902
ENSG00000127603	63041	51636	21491	71296	31126	69704	10862	11164	16365	8812	10453	12058
ENSG00000206654	12	7	2	6	6	14	0	0	0	0	0	0
ENSG00000222378	27	25	20	25	10	31	0	0	0	0	0	0
ENSG00000287422	101	96	56	57	59	114	0	0	0	0	0	0
ENSG00000226438	427	246	98	551	210	543	0	0	0	1	0	0
ENSG00000217897	33	29	21	22	24	13	1	2	0	0	3	0
ENSG00000183682	82	80	85	116	69	147	14	20	22	22	18	19
ENSG00000237624	3	2	16	2	2	1	2	5	1	9	9	13
ENSG00000243970	148	164	63	161	88	236	186	235	345	230	246	310
ENSG00000090621	4032	3150	1407	5515	1962	5985	40461	23961	27305	22552	23934	20558
ENSG00000228060	713	414	126	980	273	1100	71	22	51	30	39	38
ENSG00000201457	468	722	531	563	491	440	31	34	52	44	20	45
ENSG00000163909	638	389	29	460	136	491	0	0	0	0	0	0
ENSG00000225903	6	6	0	3	0	2	0	0	0	0	0	0
ENSG00000116981	22	1	2	3	28	19	0	0	0	0	0	0
ENSG00000116983	329	185	74	393	317	129	1	2	6	0	4	2
ENSG00000084072	603	455	198	745	281	819	5199	4040	3862	4212	4426	3203
ENSG00000225333	3	0	3	3	3	1	2	1	1	1	1	1
ENSG00000252413	0	0	0	0	0	0	0	0	0	0	0	0
ENSG00000116985	54	57	71	77	35	100	618	652	833	870	913	780
ENSG00000198754	2	3	13	1	2	0	42	20	39	77	41	67
ENSG00000285905	0	2	2	0	0	0	0	0	0	0	0	0
ENSG00000261798	0	0	0	0	0	0	27	35	54	40	29	30
ENSG00000229213	1	0	0	0	0	1	0	0	0	0	0	0
ENSG00000284719	2	2	0	2	0	2	3	1	1	1	0	0
ENSG00000284678	0	0	0	1	0	0	5	0	0	0	0	7
ENSG00000043514	571	533	260	553	453	968	3851	2794	3393	2627	2833	2945
ENSG00000202222	20	22	24	11	35	46	0	0	0	1	1	3
ENSG00000116990	112	50	23	136	36	78	172	244	261	174	296	229
ENSG00000236546	28	7	6	24	8	15	6	2	2	0	0	1
ENSG00000207356	0	0	0	0	0	0	0	1	0	0	0	0
ENSG00000168389	60	17	1	43	6	16	188	132	159	163	167	270
ENSG00000228477	76	75	12	92	14	74	10	17	12	11	10	13
ENSG00000131236	8546	3939	749	9031	778	5537	26816	16154	15549	14743	15575	11241
ENSG00000131238	1047	530	166	1227	214	1065	24164	15672	21864	14635	15775	17362
ENSG00000226745	0	1	0	0	0	0	0	0	0	0	0	0
ENSG00000117000	1827	1303	373	2641	679	3079	3771	2352	2812	2373	2527	2072
ENSG00000207508	13	17	4	10	4	6	1	3	0	5	0	1
ENSG00000188800	3	0	0	0	0	1	0	0	0	1	1	0
ENSG00000259943	56	31	19	56	34	69	514	470	517	618	618	572
ENSG00000084073	1151	565	160	1095	213	863	16886	7529	10942	8243	7626	9588
ENSG00000231296	10	9	1	17	7	22	0	0	1	0	0	2
ENSG00000049089	30	40	8	13	23	26	45	51	27	36	64	33
ENSG00000227311	9	27	7	15	2	15	0	3	3	2	2	2
ENSG00000084070	389	313	107	529	210	570	2082	1303	1322	1224	1084	950
ENSG00000213172	0	0	0	0	0	0	0	0	0	0	0	0
ENSG00000284677	9	4	1	16	3	2	6	0	2	5	1	0
ENSG00000187801	165	133	45	154	78	213	292	150	176	182	146	142
ENSG00000260920	96	75	8	100	21	75	163	111	117	145	137	94
ENSG00000279667	5	2	1	0	0	2	11	3	3	10	4	0
ENSG00000187815	144	101	33	166	85	242	1	3	1	1	1	0
ENSG00000238287	31	19	7	26	13	53	0	0	1	0	0	0
ENSG00000164002	189	135	101	168	121	230	0	0	0	0	0	1
ENSG00000227278	54	34	30	62	23	73	0	0	1	0	0	0
ENSG00000238186	26	18	9	14	9	27	0	0	0	0	0	0
ENSG00000117010	121	91	60	114	70	248	354	179	227	277	209	196
ENSG00000286838	1	0	0	2	2	2	0	0	0	0	1	0
ENSG00000236505	1	1	0	0	2	5	0	0	0	0	0	0
ENSG00000233910	0	0	0	0	1	0	0	0	0	0	0	0
ENSG00000117016	753	548	170	839	320	596	189	111	76	139	224	158
ENSG00000287743	5	5	1	11	8	25	0	0	0	0	1	0
ENSG00000237899	3	3	1	6	1	2	13	18	20	12	12	17
ENSG00000272145	230	108	105	253	127	413	166	232	489	218	163	467
ENSG00000066136	1829	998	608	2448	988	2968	5621	3531	3791	2903	3552	2495
ENSG00000198974	7	5	4	17	17	17	0	0	0	0	0	0
ENSG00000207962	14	6	11	18	30	24	1	2	2	1	0	0
ENSG00000117013	25	8	6	38	17	28	46	17	30	12	10	3
ENSG00000264582	1	1	0	0	0	2	0	0	0	1	1	0
ENSG00000179862	97	44	24	223	90	256	3983	8846	8448	6140	9491	5711
ENSG00000229528	0	0	0	0	0	0	12	7	15	3	10	6
ENSG00000228940	0	0	0	0	0	0	5	5	7	2	8	8
ENSG00000286668	0	0	0	0	0	0	31	41	61	31	49	58
ENSG00000233118	0	0	0	0	0	0	0	0	0	0	0	0
ENSG00000171793	1151	851	523	957	622	1330	21709	13963	15524	12361	13706	11328
ENSG00000281207	391	304	228	498	372	688	103	116	198	121	124	191
ENSG00000171790	174	144	148	134	183	277	2	7	8	3	3	8
ENSG00000010803	1606	1148	644	2854	1099	2535	2296	2460	2564	1908	2496	1803
ENSG00000215893	15	12	11	7	13	26	1	0	0	0	0	0
ENSG00000287400	3	0	7	5	5	5	0	0	5	1	1	0
ENSG00000235358	8	3	5	16	16	24	6	8	2	0	2	10
ENSG00000213987	0	1	1	0	3	0	0	0	0	0	0	0
ENSG00000286640	3	3	1	1	3	4	0	0	0	0	0	0
ENSG00000204060	74	83	10	62	59	106	297	238	232	159	429	292
ENSG00000229901	12	8	3	0	5	6	5	7	2	2	4	1
ENSG00000252563	0	0	0	0	0	0	0	0	0	0	0	0
ENSG00000127129	1	1	0	1	12	7	154	21	19	5	20	7
ENSG00000127124	776	689	235	642	361	593	352	268	348	232	266	250
ENSG00000230881	8	6	3	6	5	4	0	0	0	0	0	0
ENSG00000230638	16	18	10	10	19	18	0	0	0	0	0	0
ENSG00000284895	44	41	22	27	22	51	0	0	0	0	0	0
ENSG00000287587	0	4	0	1	0	0	1	1	1	0	0	0
ENSG00000227538	0	1	0	0	1	0	0	0	0	0	0	0
ENSG00000228776	0	0	0	0	0	0	3	0	0	0	0	0
ENSG00000044012	0	0	0	0	0	0	0	0	0	0	0	0
ENSG00000197273	0	2	0	0	0	1	0	1	0	0	0	0
ENSG00000198815	2157	1720	703	3156	941	3323	5801	4102	5173	3751	4256	3583
ENSG00000227527	7	5	0	10	4	5	1	0	3	0	0	1
ENSG00000177181	109	51	13	464	46	433	1	0	0	0	0	0
ENSG00000235002	2	2	0	4	7	8	0	0	0	0	0	0
ENSG00000066185	8	8	1	19	3	17	0	0	1	0	0	0
ENSG00000127125	547	302	65	1023	137	757	2233	1769	1642	1958	2028	1660
ENSG00000186409	168	174	98	272	141	391	94	96	130	76	97	146
ENSG00000230116	0	2	0	0	0	2	0	0	1	0	0	0
ENSG00000236876	62	118	39	75	22	36	3	4	5	3	5	4
ENSG00000200254	0	1	0	1	0	3	0	0	0	0	0	0
ENSG00000236180	1	0	0	2	0	0	0	0	0	0	0	0
ENSG00000171960	283	294	171	335	239	515	3881	2548	2200	2387	2255	1454
ENSG00000285728	205	202	116	212	193	379	45	21	40	28	20	25
ENSG00000234917	14	7	1	12	5	20	18	4	16	5	8	11
ENSG00000065978	12386	6758	1736	15895	2220	18434	162529	93556	90427	79097	94998	62990
ENSG00000164007	7	8	24	8	10	25	0	0	0	0	0	0
ENSG00000117385	4151	2393	1049	3042	1462	3005	7302	6030	10037	5453	6900	7083
ENSG00000164008	405	295	126	499	180	566	275	278	342	283	235	216
ENSG00000283580	170	111	50	263	69	243	6	1	7	7	6	8
ENSG00000228452	69	42	22	87	23	92	0	1	1	1	0	0
ENSG00000274386	279	144	50	343	76	320	22	10	22	17	6	23
ENSG00000177868	410	212	63	530	107	559	477	470	420	343	495	255
ENSG00000164010	437	266	98	646	183	671	932	686	751	448	584	342
ENSG00000228192	118	95	26	196	69	186	107	78	83	41	66	81
ENSG00000164011	211	184	56	251	177	407	967	939	920	1112	1203	943
ENSG00000233708	3	4	1	0	7	4	0	0	1	0	0	0
ENSG00000237090	1	2	1	2	2	3	2	3	0	1	1	2
ENSG00000225099	2	3	3	5	1	4	6	8	2	3	3	4
ENSG00000117394	3991	4246	4308	6095	4436	13240	17794	10758	17839	4511	7192	5613
ENSG00000284138	24	39	46	22	63	109	2	7	4	1	3	4
ENSG00000227533	195	218	131	224	297	438	98	124	119	77	115	51
ENSG00000283973	80	102	64	125	119	185	10	23	26	5	19	7
ENSG00000207256	5	5	1	0	2	3	0	1	0	0	3	1
ENSG00000283136	0	0	0	0	0	0	0	0	0	0	0	0
ENSG00000277513	1	2	1	0	0	0	0	0	0	0	0	0
ENSG00000186973	35	51	27	36	41	36	0	3	6	0	1	0
ENSG00000117395	793	651	251	626	318	1126	23806	14961	13875	14245	11722	8788
ENSG00000284410	16	8	12	5	10	11	0	0	0	0	0	0
ENSG00000243710	21	19	10	53	32	41	177	170	264	167	206	190
ENSG00000199240	1	0	4	0	0	0	0	0	0	0	0	0
ENSG00000179178	6	7	23	16	7	3	0	0	0	1	0	4
ENSG00000253313	0	1	12	7	1	1	1	2	2	0	1	0
ENSG00000066056	69	95	81	24	14	59	0	0	0	0	0	2
ENSG00000117400	28	51	19	39	30	79	9	8	14	15	4	8
ENSG00000287113	6	1	2	5	7	17	1	0	4	7	4	4
ENSG00000234694	17	10	7	9	9	28	31	30	38	82	46	85
ENSG00000117399	417	190	183	304	222	348	20172	9969	10150	9581	10754	8064
ENSG00000066322	627	389	142	819	139	408	8902	5362	6833	5108	5376	5552
ENSG00000283836	6	1	7	8	2	7	0	0	0	0	0	0
ENSG00000159479	804	605	240	756	312	1004	6178	3854	3837	3822	4033	2689
ENSG00000229431	262	197	79	234	136	329	7	0	6	7	11	2
ENSG00000198198	3891	3442	2123	3596	3362	5110	2616	2083	3046	1703	2124	2359
ENSG00000229372	106	103	56	95	118	120	1	4	9	12	10	6
ENSG00000274975	3	3	1	0	6	3	0	0	0	0	0	0
ENSG00000178922	754	734	384	670	517	787	2122	1527	1719	2102	1511	1645
ENSG00000229348	14	19	6	17	6	18	3	3	3	5	0	3
ENSG00000142949	11829	8272	3784	11765	4409	8653	23610	20992	35118	22920	25458	27782
ENSG00000284989	1463	1042	445	1625	627	1698	0	0	0	0	1	0
ENSG00000066135	1887	1538	687	1805	962	2186	3860	2656	2868	1967	2409	2061
ENSG00000236200	444	327	120	403	190	500	232	176	199	177	221	236
ENSG00000126091	1121	895	428	1116	748	1489	185	192	235	198	175	229
ENSG00000229444	17	25	4	9	12	22	0	0	0	0	0	0
ENSG00000283414	4	7	1	4	1	8	0	0	0	0	0	0
ENSG00000233674	27	15	12	12	11	52	1	1	4	5	2	4
ENSG00000283477	7	11	3	9	23	13	0	0	0	0	0	0
ENSG00000224751	62	51	39	24	39	59	0	3	0	0	2	0
ENSG00000117407	11	9	12	7	9	7	46	40	75	31	30	48
ENSG00000237950	2	6	13	2	11	17	90	61	71	57	45	63
ENSG00000288573	5	1	1	1	1	7	48	20	35	13	14	19
ENSG00000117408	775	485	329	1087	388	962	4420	2784	3059	2440	2921	2625
ENSG00000285649	49	51	29	111	35	128	20	5	13	7	11	12
ENSG00000132768	261	164	72	379	140	402	7226	4662	4555	4803	4995	4219
ENSG00000117410	516	298	158	922	214	645	12373	7113	9230	7856	8379	8674
ENSG00000117411	738	403	226	750	293	738	7827	6482	6042	6608	7704	5620
ENSG00000159214	91	118	111	148	130	200	413	301	273	379	307	359
ENSG00000196517	421	295	222	290	230	432	4985	4765	6671	3368	4761	4061
ENSG00000230615	43	45	18	59	21	47	1183	1066	1548	1302	992	1001
ENSG00000227163	0	2	0	3	1	0	0	1	3	0	0	0
ENSG00000271647	21	24	6	16	6	11	4	3	3	0	0	1
ENSG00000239560	0	0	0	1	0	0	0	0	0	0	0	0
ENSG00000171872	1	0	0	0	0	0	325	295	247	417	324	220
ENSG00000233514	45	27	6	43	7	49	121	64	86	99	82	69
ENSG00000283039	0	1	0	0	1	0	11	6	11	1	11	3
ENSG00000226804	0	0	0	3	0	0	1	1	1	3	1	1
ENSG00000200171	0	0	0	0	0	0	0	2	0	0	0	0
ENSG00000238037	0	0	1	0	0	0	2	2	2	0	3	0
ENSG00000227994	0	0	0	0	0	0	0	0	0	0	0	0
ENSG00000271329	4	0	0	0	0	2	5	20	13	6	20	11
ENSG00000178028	624	620	362	658	528	1074	6265	6038	6218	3746	4994	4208
ENSG00000117419	825	495	209	1025	355	1131	5211	4260	3591	4064	4581	2965
ENSG00000233602	51	53	16	34	32	94	4	1	9	4	2	12
ENSG00000199385	0	0	1	0	0	0	0	0	0	0	0	0
ENSG00000187147	956	703	387	892	501	1218	6289	5814	5935	5702	6031	5303
ENSG00000263381	0	0	0	0	0	0	0	0	0	0	0	0
ENSG00000126106	533	401	166	552	253	673	744	409	469	435	435	403
ENSG00000198520	45	40	9	52	33	81	13	45	56	56	56	73
ENSG00000199377	212	65	352	483	177	256	0	2	0	0	0	0
ENSG00000200169	90	57	103	75	69	64	19	10	18	33	18	19
ENSG00000142945	492	290	363	397	480	593	17413	11123	11905	11342	11866	9830
ENSG00000225721	913	470	176	1127	228	1334	98	75	132	84	117	81
ENSG00000142937	9916	7645	1694	10420	2569	14687	120624	123825	103009	122322	142818	95214
ENSG00000264294	361	915	147	340	259	351	0	0	0	0	0	0
ENSG00000200913	1783	1370	933	2697	1120	2080	80	136	189	157	141	268
ENSG00000202031	131	257	111	135	109	177	18	7	28	16	10	36
ENSG00000207421	42	69	19	49	34	55	0	0	0	0	0	0
ENSG00000281859	42	69	19	49	34	55	0	0	0	0	0	0
ENSG00000234093	23	11	4	16	5	22	30	30	22	34	37	25
ENSG00000142959	7	10	4	18	5	12	19	11	9	4	12	24
ENSG00000173846	312	246	155	400	155	305	691	570	781	592	636	638
ENSG00000188396	47	29	24	25	26	54	5	3	9	5	5	2
ENSG00000222009	340	325	262	309	336	479	72	78	142	108	69	149
ENSG00000117425	789	563	2443	755	1236	734	58	112	187	62	81	181
ENSG00000202444	741	523	2350	706	1077	517	0	0	0	0	0	0
ENSG00000226499	2	7	3	1	2	5	11	12	13	5	8	16
ENSG00000070785	457	325	113	522	212	648	5205	3060	2644	2800	3224	2433
ENSG00000253039	0	3	1	4	1	8	0	0	0	0	0	0
ENSG00000229815	17	7	0	6	4	15	0	0	0	0	0	2
ENSG00000232369	2	1	0	1	1	1	2	2	1	0	2	1
ENSG00000268949	6	4	1	5	4	2	0	0	3	4	0	2
ENSG00000126107	769	615	316	972	407	946	5487	3116	3370	2592	2956	2432
ENSG00000126088	972	564	204	1117	376	1395	9936	6197	6009	6102	6507	4729
ENSG00000162415	90	100	32	216	101	220	749	634	721	191	354	281
ENSG00000234315	1	2	1	1	4	5	1	2	0	0	2	1
ENSG00000281912	1	4	4	7	3	12	46	50	71	51	59	60
ENSG00000186603	13	9	23	5	32	62	8151	5811	6318	4079	7001	4423
ENSG00000132781	229	194	162	216	234	479	205	229	339	198	271	332
ENSG00000288208	218	163	190	254	189	428	0	0	0	0	0	0
ENSG00000132773	180	120	98	185	105	331	4935	3208	3262	2763	3372	2969
ENSG00000070759	145	96	182	201	81	219	181	155	163	155	261	223
ENSG00000236872	0	5	11	5	5	2	0	0	1	0	0	0
ENSG00000280670	32	18	17	30	19	27	459	334	392	271	231	216
ENSG00000132763	1848	937	293	3689	479	1465	3501	2254	2436	2122	2100	2098
ENSG00000117450	4657	2190	376	10712	531	3024	95979	52377	46513	44702	52564	30988
ENSG00000234379	0	0	0	0	0	0	0	0	1	0	0	3
ENSG00000117448	1978	1123	532	2835	740	2214	5542	5528	5415	6577	8394	4825
ENSG00000281133	0	0	1	1	1	3	2	2	5	2	1	0
ENSG00000280836	0	2	0	1	2	4	4	9	3	3	6	5
ENSG00000132780	3087	3476	2497	2304	3416	7250	21469	16880	16945	16905	17479	14349
ENSG00000281112	4	1	2	5	4	5	0	0	0	0	0	0
ENSG00000281825	4	1	0	1	3	1	0	0	0	0	0	0
ENSG00000159588	120	111	78	96	120	148	43	28	41	28	28	20
ENSG00000159592	2113	1605	543	2681	917	2321	10829	7994	8565	7360	8508	6156
ENSG00000225447	41	38	22	41	37	70	12	16	9	13	7	16
ENSG00000234329	46	66	55	35	78	104	18	9	22	21	13	11
ENSG00000159596	393	235	54	618	97	495	3104	2687	2959	2566	2843	2182
ENSG00000197429	369	247	125	478	196	421	1406	915	1052	1153	1107	973
ENSG00000230896	45	33	18	49	16	46	84	88	74	77	104	75
ENSG00000236111	2	3	0	7	0	3	5	3	2	4	1	3
ENSG00000086015	3143	2198	1298	4073	1997	3715	6668	5665	6516	4750	6699	6315
ENSG00000232467	18	11	5	23	5	15	0	0	0	0	0	0
ENSG00000117461	1014	685	259	1162	373	1017	4664	2759	3226	1268	1988	1243
ENSG00000278139	392	280	96	492	127	425	0	0	0	0	0	0
ENSG00000226957	17	15	5	21	7	30	0	0	3	1	1	3
ENSG00000233114	10	11	3	15	6	19	1	0	0	0	0	0
ENSG00000227857	0	2	0	4	0	2	13	11	12	7	9	9
ENSG00000117472	14	20	5	26	8	43	579	413	716	268	436	593
ENSG00000250719	0	0	0	0	0	0	0	0	0	0	0	0
ENSG00000085998	1748	1037	455	2651	904	2578	8346	6197	7940	7784	7647	8911
ENSG00000171357	88	42	23	178	98	232	1	3	9	0	1	3
ENSG00000085999	259	235	266	240	380	506	3281	2787	3194	2903	3793	2825
ENSG00000132128	2369	1605	965	2498	1257	3161	7270	6098	6523	5108	6186	5066
ENSG00000173660	1957	1329	425	3332	736	3656	28371	25840	21561	24590	26178	18219
ENSG00000117481	675	437	249	708	304	823	4276	3263	3606	2939	3344	2665
ENSG00000225779	5	4	3	9	1	6	3	3	5	4	7	2
ENSG00000117480	93	77	105	81	144	131	115	116	176	161	140	147
ENSG00000232022	0	4	1	9	2	2	46	60	55	78	92	89
ENSG00000224863	3	1	1	0	0	3	0	0	0	0	0	0
ENSG00000197587	6	0	1	0	0	0	120	89	85	65	217	278
ENSG00000282881	1	0	0	0	0	0	0	0	0	0	0	0
ENSG00000269956	53	58	32	68	66	100	2	0	5	1	2	5
ENSG00000162456	0	1	1	0	0	0	0	0	1	0	0	0
ENSG00000079277	505	380	250	599	412	808	1946	1172	1277	968	1011	925
ENSG00000142961	346	186	112	385	202	428	920	623	625	574	785	519
ENSG00000123472	1311	639	194	2385	295	1957	6371	4965	4296	4206	5186	3641
ENSG00000233647	11	9	7	23	10	19	2	2	1	7	0	9
ENSG00000186118	20	13	10	7	17	19	0	1	2	5	3	2
ENSG00000228237	143	81	25	192	47	165	7	0	4	8	2	4
ENSG00000159658	4024	2522	728	5214	1022	4269	7989	3843	4737	5025	5048	5100
ENSG00000236476	0	0	0	1	0	0	0	0	0	0	0	0
ENSG00000142973	2	0	1	1	1	1	2	1	4	2	0	1
ENSG00000154198	2	2	3	9	0	0	0	0	0	0	0	0
ENSG00000238145	1	2	3	3	1	1	0	0	0	0	0	0
ENSG00000187048	3	7	5	1	2	3	0	0	0	0	0	0
ENSG00000259832	0	0	0	0	0	0	0	0	0	0	0	0
ENSG00000261196	0	0	0	0	0	0	0	0	0	0	0	0
ENSG00000261593	0	0	0	0	0	0	0	0	0	0	0	0
ENSG00000261290	0	0	2	0	0	0	0	0	0	0	0	0
ENSG00000186377	19	12	71	22	6	3	2	7	14	0	2	0
ENSG00000186160	4	6	9	11	7	4	1	0	0	0	0	1
ENSG00000225154	0	2	2	2	0	1	0	0	0	0	0	0
ENSG00000225506	7	3	4	2	2	2	31	6	27	14	16	30
ENSG00000162365	12	22	10	5	8	17	0	0	0	0	0	0
ENSG00000225514	2	1	0	0	0	1	0	0	0	0	0	2
ENSG00000224805	0	7	1	2	1	0	21	14	10	39	12	13
ENSG00000162366	1	0	0	0	0	1	119	49	50	132	31	53
ENSG00000162367	31	66	56	26	14	37	1	0	0	0	0	0
ENSG00000226252	8	27	23	2	3	7	0	1	0	0	0	0
ENSG00000123473	348	297	300	315	246	365	6054	3610	4608	3027	3731	3084
ENSG00000162368	2144	1212	302	2463	326	1673	16750	7659	8040	10469	10338	8126
ENSG00000225762	19	12	7	22	7	28	2	11	5	7	2	0
ENSG00000186790	3	0	0	4	2	0	3	3	0	0	3	0
ENSG00000237424	2	4	4	6	4	11	126	159	211	271	241	357
ENSG00000186564	0	0	0	1	1	0	121	114	85	103	135	121
ENSG00000271355	1	0	0	0	0	0	0	0	0	0	0	0
ENSG00000229554	0	0	0	0	0	0	0	0	0	0	0	0
ENSG00000227883	0	0	0	0	0	0	0	0	0	0	0	1
ENSG00000227947	1	0	0	0	1	0	0	0	0	0	0	0
ENSG00000269113	995	587	179	1558	605	828	137	187	282	126	139	158
ENSG00000223814	54	26	11	75	49	76	0	0	0	0	0	0
ENSG00000225028	106	83	35	100	108	88	3	7	14	3	16	10
ENSG00000226133	62	31	13	91	57	43	0	0	0	0	0	0
ENSG00000231413	6	7	1	25	5	10	0	0	0	0	0	1
ENSG00000237180	1	5	3	7	6	1	0	0	0	0	0	0
ENSG00000242267	38	51	9	55	47	50	0	0	0	0	0	0
ENSG00000279096	26	26	13	51	26	13	0	0	0	1	0	2
ENSG00000223720	12	10	1	11	15	9	0	0	1	0	0	0
ENSG00000117834	103	117	83	36	135	117	0	0	2	2	0	0
ENSG00000272491	23	12	18	10	34	17	0	0	0	0	0	0
ENSG00000279214	5	1	0	2	0	3	0	0	0	0	0	0
ENSG00000132122	316	243	72	283	188	356	2	1	0	0	1	0
ENSG00000224986	21	24	10	20	30	31	0	0	0	0	0	0
ENSG00000206700	7	3	0	2	0	4	0	0	0	0	0	0
ENSG00000235105	84	49	16	73	21	84	24	30	15	17	20	14
ENSG00000223175	2	1	0	0	0	0	0	0	0	0	0	0
ENSG00000232514	0	0	0	0	0	0	0	0	0	0	0	0
ENSG00000186094	12	3	8	10	2	16	0	0	0	0	0	0
ENSG00000287661	0	1	1	2	1	6	0	0	0	0	0	0
ENSG00000162373	52	58	16	88	43	192	0	0	0	0	0	0
ENSG00000286597	0	0	0	0	1	1	0	0	0	0	0	1
ENSG00000229846	0	0	0	0	0	0	0	0	0	0	0	0
ENSG00000230114	0	0	0	0	0	0	0	0	0	0	0	0
ENSG00000225623	0	0	0	0	0	0	0	0	2	0	0	1
ENSG00000237478	0	0	1	0	0	0	0	0	0	0	0	0
ENSG00000215887	1	2	1	3	3	1	0	0	0	0	0	0
ENSG00000279324	0	0	0	0	0	0	0	0	0	0	0	0
ENSG00000233595	0	0	0	0	0	0	0	0	0	0	0	0
ENSG00000162374	0	1	4	4	0	0	0	1	0	0	0	1
ENSG00000230828	0	0	0	0	0	0	1	0	0	0	0	0
ENSG00000237337	0	0	0	0	0	0	0	0	1	0	0	0
ENSG00000233407	0	0	0	0	0	0	0	0	0	0	0	0
ENSG00000284696	0	0	0	0	0	0	0	0	0	1	0	0
ENSG00000284645	0	0	0	0	0	0	0	0	0	0	0	0
ENSG00000234080	0	2	1	1	0	2	2	6	3	7	3	3
ENSG00000229316	3	0	0	0	0	0	0	0	3	3	0	0
ENSG00000225671	1	1	0	2	0	3	0	0	2	3	0	1
ENSG00000142700	1	0	1	0	0	0	0	2	6	0	0	7
ENSG00000284700	1	0	0	1	0	0	0	0	0	0	0	0
ENSG00000185104	978	710	339	1429	464	1480	10194	6340	6259	5739	7140	4607
ENSG00000225767	50	26	14	73	20	85	0	0	0	0	0	0
ENSG00000207194	4	1	5	0	0	2	0	0	0	0	0	0
ENSG00000230585	46	48	39	31	33	58	1	0	0	1	0	0
ENSG00000237130	9	5	0	7	1	9	0	0	0	0	0	0
ENSG00000123080	13	4	10	13	5	35	4880	3186	3353	2182	2925	1833
ENSG00000265538	0	0	0	0	0	0	0	0	0	0	0	0
ENSG00000275816	0	0	0	0	0	0	0	0	0	0	0	0
ENSG00000204006	0	0	0	0	2	0	1	0	0	0	0	0
ENSG00000200262	1	0	0	0	0	0	0	0	0	0	0	0
ENSG00000213478	1	4	2	2	3	4	0	1	1	1	0	0
ENSG00000203356	4	5	0	6	1	6	10	1	4	3	3	8
ENSG00000123091	1593	992	229	2377	315	1563	5730	2992	3001	3235	3713	2399
ENSG00000233406	35	54	24	22	37	45	16	13	6	10	14	7
ENSG00000236434	32	17	7	49	20	26	0	0	0	0	0	2
ENSG00000085831	222	116	75	776	143	494	6	4	3	1	4	2
ENSG00000261664	2	2	1	12	0	10	0	1	1	0	0	0
ENSG00000085832	5238	3660	968	10285	1806	6676	5475	3261	3799	3280	3653	2696
ENSG00000232027	41	35	12	63	36	65	0	0	0	0	1	0
ENSG00000206595	7	14	4	7	16	30	1	0	0	0	0	0
ENSG00000238140	15	3	4	17	8	18	0	0	1	0	0	0
ENSG00000227070	15	15	4	44	18	33	3	4	16	10	7	11
ENSG00000252032	3	0	0	8	0	7	0	0	0	0	0	0
ENSG00000227742	36	12	4	53	7	35	8	6	6	1	1	4
ENSG00000117859	5496	3193	1055	6659	1790	5847	12223	8279	8574	6401	7942	6151
ENSG00000236973	32	23	10	37	12	26	0	0	0	0	0	0
ENSG00000232846	22	11	7	14	5	20	0	0	0	0	0	0
ENSG00000212624	6	3	1	5	2	3	0	0	0	0	0	0
ENSG00000078618	3431	2343	940	4642	1365	4270	28644	17327	16953	14650	16973	11580
ENSG00000266993	314	200	73	359	112	321	9	6	26	21	15	21
ENSG00000272175	7	4	7	5	5	10	2	1	1	5	1	1
ENSG00000283899	7	13	3	4	19	17	0	0	0	0	0	0
ENSG00000230604	10	10	4	8	8	13	0	0	0	0	0	0
ENSG00000169213	1122	595	570	1835	210	336	1	0	1	0	0	1
ENSG00000200839	8	15	4	19	4	1	0	0	0	0	0	0
ENSG00000229032	3	0	0	2	0	0	0	0	0	0	0	0
ENSG00000264613	0	0	0	0	0	0	0	0	0	0	0	0
ENSG00000117862	944	583	177	1157	246	976	1437	1093	1290	958	1055	1256
ENSG00000285839	728	487	128	828	191	689	0	3	0	0	0	0
ENSG00000198841	135	98	54	138	66	163	616	572	518	654	758	508
ENSG00000223390	45	27	27	51	21	60	4	4	10	8	5	7
ENSG00000228369	13	10	5	5	8	10	0	0	0	0	1	0
ENSG00000134717	1136	744	193	1477	250	1417	5567	4063	3990	3985	4522	3121
ENSG00000157077	1139	951	424	1412	546	1800	3234	2899	2656	1929	2718	1915
ENSG00000241745	7	5	1	6	6	18	0	0	0	0	0	0
ENSG00000228407	4	5	2	5	5	19	3	3	2	1	2	2
ENSG00000223429	17	16	5	11	6	35	0	0	1	1	0	1
ENSG00000224255	6	12	11	4	13	55	0	0	0	0	0	1
ENSG00000236004	6	9	1	5	7	8	0	0	0	0	0	0
ENSG00000237663	10	7	3	3	3	16	0	0	0	0	0	0
ENSG00000213735	3	6	5	14	14	20	3	3	2	6	2	1
ENSG00000154222	960	863	622	850	797	1306	3670	2149	2353	1779	2226	1754
ENSG00000272100	65	71	53	51	46	99	7	6	5	4	3	11
ENSG00000287078	3	9	6	3	9	12	22	15	24	22	18	35
ENSG00000224680	17	6	2	29	2	3	21	10	16	11	9	25
ENSG00000085840	72	61	74	53	94	126	5691	3519	3661	2767	3331	2347
ENSG00000134748	1216	1034	373	1386	476	1768	11168	7259	7287	6020	6922	4953
ENSG00000134744	3995	3921	2352	3922	3130	5613	5452	5619	7213	5658	6928	6873
ENSG00000272371	15	14	7	10	0	26	1	0	0	1	1	1
ENSG00000236290	9	2	1	3	8	5	0	1	0	0	0	0
ENSG00000116157	97	138	17	152	30	175	1	0	5	3	3	0
ENSG00000182183	4	19	6	5	5	10	7	2	1	2	1	1
ENSG00000162377	421	255	82	611	171	738	12687	8463	8339	8021	8525	7634
ENSG00000233664	2	7	1	0	1	2	1	0	1	0	0	1
ENSG00000239640	0	0	0	0	0	0	0	0	0	0	0	0
ENSG00000162378	2443	1213	293	3509	500	2520	3335	2380	2862	1934	2299	1976
ENSG00000252018	2	0	1	2	1	0	0	0	0	0	0	0
ENSG00000228929	214	107	29	281	34	269	210	168	168	188	235	134
ENSG00000206627	20	9	11	40	11	27	0	0	0	0	0	0
ENSG00000203995	22	13	44	25	24	25	2965	2207	2955	1988	2045	2253
ENSG00000242391	5	3	1	4	2	0	1	1	2	0	0	0
ENSG00000121310	197	242	371	357	266	521	963	1484	1782	1657	1500	1714
ENSG00000230953	7	6	4	5	4	15	1	10	7	6	7	7
ENSG00000231866	1	0	0	5	0	6	0	0	0	0	0	0
ENSG00000116171	1569	921	220	2809	400	2174	6527	4967	4743	4441	5060	3944
ENSG00000264834	3	3	1	5	6	5	0	0	0	3	0	0
ENSG00000266188	0	0	1	0	3	1	0	0	0	0	0	0
ENSG00000265815	0	0	0	0	2	1	0	0	0	0	1	0
ENSG00000237279	0	1	0	0	0	0	0	0	0	0	0	0
ENSG00000236360	60	41	9	60	8	58	24	18	13	13	19	14
ENSG00000226147	20	19	16	20	26	45	0	0	1	0	0	0
ENSG00000174348	260	175	137	382	172	559	0	0	0	0	0	1
ENSG00000232993	61	26	44	74	34	102	0	0	0	0	0	0
ENSG00000227644	1	2	2	8	2	6	0	0	0	0	0	0
ENSG00000162383	20	21	11	47	33	51	0	0	0	0	0	0
ENSG00000235563	5	1	0	4	1	4	0	0	0	0	0	0
ENSG00000277397	0	1	0	0	0	0	0	0	0	0	0	0
ENSG00000157184	496	304	115	774	213	878	3476	3138	3309	2573	2862	2607
ENSG00000236723	213	112	31	381	89	381	48	45	65	48	47	35
ENSG00000162384	439	320	109	472	163	708	1918	1498	1518	1456	1309	1237
ENSG00000259818	11	11	0	3	4	4	3	0	5	0	1	3
ENSG00000162385	391	197	48	436	66	536	5490	4008	3644	3794	3533	2662
ENSG00000226754	86	34	12	77	29	82	36	36	34	32	35	27
ENSG00000157193	601	449	215	794	335	768	8846	6753	10878	6068	6517	7006
ENSG00000234578	4	4	2	5	6	7	0	0	0	0	0	0
ENSG00000228838	16	23	15	40	26	21	9	5	6	3	3	4
ENSG00000232762	17	10	12	3	13	30	0	0	0	0	0	0
ENSG00000225675	1	1	2	5	0	1	1	1	5	0	1	6
ENSG00000285954	1	0	0	0	0	0	0	0	0	0	0	0
ENSG00000226938	0	0	0	0	0	0	0	0	0	0	0	0
ENSG00000230138	0	0	0	0	0	0	0	0	0	0	0	0
ENSG00000236253	0	0	1	1	0	3	0	0	0	0	0	0
ENSG00000288527	0	0	0	0	0	0	0	0	0	0	0	0
ENSG00000143006	2	0	0	0	0	1	1	0	0	0	0	0
ENSG00000174332	27	29	1	26	3	34	73	7	7	36	7	9
ENSG00000239007	0	0	0	1	0	0	0	0	0	0	0	0
ENSG00000058804	648	381	109	746	142	642	20052	10351	14325	10251	10840	12759
ENSG00000201003	4	2	1	1	4	2	11	5	3	4	6	13
ENSG00000229687	0	1	0	0	0	0	0	1	0	0	0	0
ENSG00000058799	431	238	72	576	82	389	1889	1280	1319	1194	1137	1121
ENSG00000211452	35	21	84	15	33	41	1	3	15	0	1	7
ENSG00000081870	373	268	126	371	169	432	4234	5197	4309	3684	4041	3276
ENSG00000116212	815	490	166	1124	252	809	5149	4817	4363	3513	4198	3170
ENSG00000219102	15	20	9	18	5	28	12	1	5	2	3	1
ENSG00000203985	0	1	0	5	1	2	0	1	0	0	0	0
ENSG00000116209	2446	1292	236	3626	359	2212	13412	13618	17313	12380	14847	12528
ENSG00000280378	32	29	14	58	17	39	8	8	6	17	4	10
ENSG00000116205	453	324	59	711	161	522	1774	1391	1630	1532	1534	1448
ENSG00000283749	0	0	0	3	1	3	0	1	0	0	0	0
ENSG00000225183	0	1	0	2	0	1	0	4	1	2	0	4
ENSG00000279049	8	6	3	12	3	10	1	0	0	0	0	0
ENSG00000256407	100	57	30	130	53	170	1	4	3	5	3	3
ENSG00000157211	3	6	6	4	2	10	0	0	1	0	1	0
ENSG00000280425	6	5	7	4	1	3	0	0	0	1	0	2
ENSG00000215883	278	198	78	424	144	492	1418	1077	1202	982	1137	1105
ENSG00000116221	844	425	125	1177	219	910	15370	10691	9372	8806	11581	7089
ENSG00000157216	2911	2336	973	2438	1526	3229	5621	3771	3774	3197	4136	2623
ENSG00000198711	188	241	87	129	182	312	4	7	13	19	26	35
ENSG00000225632	37	22	13	22	25	37	0	0	0	0	0	0
ENSG00000232245	0	0	0	0	0	1	0	0	0	0	0	0
ENSG00000287582	2	1	0	3	1	1	0	0	0	0	0	0
ENSG00000235741	2	0	0	3	0	1	0	0	0	0	0	0
ENSG00000237173	0	0	0	1	0	0	0	0	0	0	0	0
ENSG00000227453	1	2	0	1	3	2	0	1	1	0	0	0
ENSG00000162390	949	998	512	1556	1641	4924	530	219	203	162	198	141
ENSG00000162391	97	81	68	155	128	436	0	0	1	0	0	0
ENSG00000230728	24	20	11	45	37	137	0	0	0	0	0	0
ENSG00000184313	550	635	374	671	1103	2875	6	0	6	4	3	5
ENSG00000271723	755	717	403	878	1153	2684	2	0	0	0	1	1
ENSG00000243725	429	284	144	493	278	855	583	300	246	309	271	207
ENSG00000162396	120	84	24	202	34	216	757	567	602	775	777	664
ENSG00000006555	0	0	1	0	1	1	0	1	1	0	1	0
ENSG00000237453	0	0	0	0	0	0	0	0	0	0	0	0
ENSG00000162398	7	2	1	12	4	3	4	0	0	0	0	0
ENSG00000116133	3957	1772	1013	5996	743	1567	38635	22463	33892	18103	18197	23916
ENSG00000287724	335	146	77	419	78	151	23	11	18	7	10	11
ENSG00000242396	423	148	98	572	70	163	70	33	55	43	48	44
ENSG00000233203	2	0	2	5	2	4	29	20	25	21	29	20
ENSG00000284601	0	1	0	1	0	0	1	0	0	0	0	1
ENSG00000143001	0	0	0	0	0	0	3	2	0	3	1	0
ENSG00000233271	0	0	0	0	0	0	0	0	0	0	0	0
ENSG00000162399	2	3	1	7	7	4	0	1	0	1	0	1
ENSG00000169174	13	8	8	10	2	8	16217	15117	27883	16196	18346	22014
ENSG00000162402	3716	2705	1312	4388	1955	4838	14140	9219	11193	6592	8561	7153
ENSG00000231090	0	5	0	1	1	0	0	0	0	0	0	0
ENSG00000231095	1	0	0	2	2	2	0	0	0	0	0	0
ENSG00000265822	0	0	0	0	0	0	0	0	0	0	0	0
ENSG00000234810	16	7	9	5	2	6	0	1	1	2	0	0
ENSG00000231900	2	1	3	1	0	2	0	0	0	0	0	0
ENSG00000232198	3	3	2	0	0	2	0	0	0	0	0	0
ENSG00000199831	0	3	5	0	0	3	0	0	0	0	0	0
ENSG00000252162	0	0	1	0	0	0	0	0	0	0	0	0
ENSG00000272051	1	0	0	0	0	0	0	0	0	0	0	0
ENSG00000233079	2	1	3	0	1	2	0	0	0	0	0	0
ENSG00000230250	0	1	2	0	0	0	0	2	0	0	0	0
ENSG00000227104	0	0	0	1	0	0	0	0	0	0	0	0
ENSG00000235612	0	0	0	1	0	0	1	0	0	0	0	0
ENSG00000260971	29	21	6	38	29	25	6	0	2	6	0	6
ENSG00000284686	296	167	77	410	121	415	4	6	16	1	2	1
ENSG00000229871	1	0	0	2	1	0	0	0	1	0	0	0
ENSG00000223956	21	17	9	14	9	18	0	0	0	3	0	1
ENSG00000162407	977	741	277	1435	517	1542	902	1065	1943	1120	822	997
ENSG00000236776	15	14	5	13	6	15	0	0	0	0	0	0
ENSG00000224980	0	1	0	5	0	1	0	0	0	0	0	0
ENSG00000225475	10	11	4	7	0	10	0	2	3	1	3	0
ENSG00000162409	1152	642	142	2365	472	1848	5334	3820	5517	3503	5005	3827
ENSG00000187889	24	30	62	32	158	48	0	0	1	0	0	0
ENSG00000229913	1	0	2	0	0	0	0	0	0	0	0	0
ENSG00000157131	0	0	1	0	3	0	0	0	0	0	0	0
ENSG00000021852	0	0	4	1	0	4	0	0	0	0	0	0
ENSG00000236341	42	30	7	65	14	21	0	0	0	0	0	0
ENSG00000173406	1460	873	184	2013	430	717	1	0	1	2	0	2
ENSG00000227935	48	34	8	36	19	38	0	0	0	0	0	0
ENSG00000236888	6	8	9	7	7	6	0	0	0	0	0	0
ENSG00000226759	17	29	20	22	38	44	0	1	0	0	0	1
ENSG00000229887	17	41	22	16	23	52	3	2	1	2	7	2
ENSG00000223416	108	74	16	127	21	102	2	5	3	4	2	1
ENSG00000235038	4	5	2	3	10	9	0	0	0	0	0	0
ENSG00000230546	6	3	5	0	4	9	0	1	0	0	0	0
ENSG00000233216	5	1	1	1	1	1	0	0	0	0	0	0
ENSG00000162600	267	225	76	529	135	518	4233	2918	3723	2848	3029	3043
ENSG00000286918	20	20	3	23	6	40	5	2	1	0	1	1
ENSG00000270209	0	0	0	0	0	0	0	0	0	0	0	0
ENSG00000264128	0	0	0	0	0	0	0	0	0	0	0	0
ENSG00000184292	3	1	2	13	0	2	0	0	0	0	0	0
ENSG00000185839	66	70	23	67	53	113	204	134	111	123	133	98
ENSG00000162601	1759	1661	916	2075	1341	2905	5299	3171	4945	2891	2703	4016
ENSG00000283445	5	3	2	7	10	5	5	0	3	1	0	7
ENSG00000177606	2532	2059	959	2209	1398	4073	745	498	1080	614	1418	3011
ENSG00000234807	9	10	0	6	6	10	29	29	41	41	43	39
ENSG00000272226	3	2	0	6	0	1	2	5	4	5	3	0
ENSG00000231740	0	1	0	0	0	0	3	1	0	0	0	0
ENSG00000232453	4	4	4	7	8	12	22	5	9	4	4	5
ENSG00000237352	5	3	1	4	5	9	3	4	4	6	8	2
ENSG00000228121	1	0	0	0	0	3	5	1	7	2	5	2
ENSG00000241042	0	0	0	0	0	0	0	0	0	0	0	0
ENSG00000235215	1	1	0	0	0	1	0	0	0	0	0	0
ENSG00000224609	12	16	11	16	23	20	28	26	27	20	9	12
ENSG00000270457	5	1	0	0	0	0	0	3	0	0	0	1
ENSG00000172456	130	124	55	181	116	185	830	387	385	327	388	336
ENSG00000266150	0	0	0	4	1	2	0	0	0	0	0	0
ENSG00000226883	4	5	1	0	1	11	0	0	0	0	0	0
ENSG00000134709	341	313	114	702	301	690	1050	716	756	44	481	1068
ENSG00000134716	138	34	18	573	93	443	0	0	0	0	0	0
ENSG00000265535	0	0	0	0	0	0	0	0	0	1	0	0
ENSG00000162598	3	0	1	4	1	0	1	0	1	2	0	0
ENSG00000229332	0	0	0	0	0	0	0	0	0	0	0	0
ENSG00000238242	0	1	0	0	0	0	4	0	1	0	0	0
ENSG00000226476	32	43	21	65	55	67	1	1	3	1	0	1
ENSG00000231252	14	15	3	3	0	6	0	3	4	0	0	1
ENSG00000162599	9857	8845	1834	4737	3650	9177	7169	6690	7929	6375	6561	4986
ENSG00000237928	35	8	2	6	3	7	0	6	3	0	1	14
ENSG00000237853	85	100	19	34	27	77	3	1	1	0	0	0
ENSG00000284808	3	0	1	3	3	6	3	3	2	0	1	2
ENSG00000287224	0	0	0	2	1	5	0	0	0	0	0	0
ENSG00000223920	0	5	0	1	1	4	0	0	0	0	0	0
ENSG00000162604	994	610	221	1389	312	1238	3634	2795	3830	3600	3348	4101
ENSG00000271200	12	4	3	23	21	11	20	48	64	29	38	46
ENSG00000132849	1114	871	665	1597	1062	1695	5184	5579	6870	4053	5737	4820
ENSG00000200575	2	3	0	0	1	6	0	0	2	0	0	0
ENSG00000212360	2	3	1	1	0	3	0	2	1	0	0	0
ENSG00000236646	0	2	2	4	1	6	1	3	0	0	1	0
ENSG00000242860	3	2	1	4	3	5	1	0	0	0	0	2
ENSG00000263908	3	1	0	0	1	3	0	0	0	0	0	0
ENSG00000283690	3	1	0	0	1	3	0	0	0	0	0	0
ENSG00000234204	0	0	0	0	0	0	0	0	0	0	0	0
ENSG00000234088	0	0	0	1	0	0	0	0	0	0	0	0
ENSG00000240563	42	46	22	13	64	27	0	0	1	2	0	0
ENSG00000237227	0	0	0	0	0	0	0	0	0	0	0	0
ENSG00000200174	1	1	0	0	2	1	0	0	0	0	0	0
ENSG00000132854	237	171	136	77	397	256	8	2	4	3	2	2
ENSG00000201153	4	0	0	0	0	1	0	0	0	0	0	0
ENSG00000162607	582	481	188	623	245	844	25236	20506	21591	16511	21271	14921
ENSG00000116641	3552	2571	1082	3894	1602	3857	9944	6549	7943	4568	6108	5550
ENSG00000270549	8	9	4	16	9	19	0	0	0	0	0	0
ENSG00000132855	94	57	38	72	45	92	0	1	0	0	0	0
ENSG00000278967	57	63	29	78	33	70	0	0	0	0	0	0
ENSG00000213703	19	20	17	10	15	40	0	0	2	0	1	4
ENSG00000235545	22	17	7	21	12	28	10	10	40	10	16	14
ENSG00000125703	216	172	40	305	69	283	3591	1944	2062	2234	2491	2104
ENSG00000234318	1	0	0	0	1	0	0	1	1	1	0	1
ENSG00000237163	0	0	0	0	0	0	0	0	0	0	0	1
ENSG00000229537	1	0	0	0	0	0	0	0	0	0	0	0
ENSG00000286455	0	0	0	1	0	0	0	0	0	0	0	0
ENSG00000227485	0	0	0	0	0	0	0	0	0	0	0	0
ENSG00000229225	0	0	0	0	0	0	0	0	0	0	0	0
ENSG00000203605	0	0	0	0	0	0	0	0	0	0	0	0
ENSG00000224209	0	1	0	1	1	0	52	30	24	22	44	9
ENSG00000252259	0	0	0	0	0	0	0	0	0	0	0	0
ENSG00000228734	0	0	1	1	0	0	3	0	0	0	1	1
ENSG00000223683	0	0	0	0	0	0	0	0	0	0	3	0
ENSG00000230798	1	2	0	0	1	0	66	92	87	103	144	71
ENSG00000187140	0	0	0	0	0	0	25	36	40	14	18	27
ENSG00000275836	0	0	0	4	0	1	0	0	0	0	0	0
ENSG00000252784	0	0	0	0	0	0	0	0	0	0	0	0
ENSG00000236674	3	4	0	2	3	2	0	0	0	0	0	0
ENSG00000088035	132	109	24	157	53	204	4405	2690	3682	2556	2605	2700
ENSG00000142856	484	353	119	768	214	1038	6830	6230	5891	7008	7946	6078
ENSG00000286429	10	9	2	5	2	16	0	0	0	0	0	0
ENSG00000203965	174	143	58	153	109	309	2306	1767	2066	1641	1844	1779
ENSG00000264271	4	1	2	2	3	4	0	0	0	0	0	0
ENSG00000251720	6	0	0	0	0	0	0	0	2	0	0	0
ENSG00000116652	59	68	25	72	46	136	68	77	144	45	32	48
ENSG00000276884	5	6	1	7	5	8	0	0	0	0	0	0
ENSG00000278287	1	2	0	7	5	8	0	0	0	0	0	0
ENSG00000277565	1	2	0	2	2	5	0	0	0	0	0	0
ENSG00000275823	1	1	0	2	1	6	0	0	0	0	0	0
ENSG00000277689	4	1	0	9	1	14	0	0	0	0	0	0
ENSG00000274199	5	3	1	9	1	14	0	0	1	0	0	0
ENSG00000079739	1249	837	164	2769	475	3142	24441	19560	19336	16446	21301	15154
ENSG00000244256	13	12	1	6	10	36	55	28	38	29	17	26
ENSG00000185483	1101	465	253	2330	495	1756	624	487	950	418	308	449
ENSG00000177452	63	20	29	68	76	111	0	0	0	1	0	0
ENSG00000228056	51	16	31	61	54	89	1	0	0	0	1	0
ENSG00000207190	0	0	0	1	0	1	0	0	0	0	0	0
ENSG00000200508	1	2	1	7	2	15	0	0	0	0	0	0
ENSG00000223949	66	35	28	112	50	147	3	0	3	3	0	5
ENSG00000284928	0	0	0	0	1	6	0	0	0	0	0	0
ENSG00000177414	0	0	1	0	0	0	0	0	1	1	0	0
ENSG00000238653	0	0	0	0	0	0	0	0	0	0	0	0
ENSG00000158966	1212	789	536	1204	573	1770	173	40	73	3	62	41
ENSG00000264470	0	1	0	0	0	0	0	0	0	0	0	0
ENSG00000162437	847	593	426	1033	436	1510	5466	6294	6818	5531	7360	5768
ENSG00000162434	3294	2034	709	3036	803	3763	36237	22137	24155	17591	21995	14950
ENSG00000234784	6	6	3	9	11	17	0	0	0	0	0	0
ENSG00000233877	13	8	6	4	2	15	0	0	0	0	0	0
ENSG00000226891	54	48	15	66	12	68	43	23	51	23	16	21
ENSG00000185031	13	23	6	15	5	19	0	6	5	3	3	1
ENSG00000272506	5	5	3	9	12	16	0	1	2	1	1	1
ENSG00000212257	3	0	1	8	1	4	0	1	0	0	0	0
ENSG00000265996	4	4	0	4	3	7	21	23	41	16	15	15
ENSG00000199135	4	6	3	14	6	17	2	4	4	3	1	3
ENSG00000235804	1	0	0	0	0	0	0	0	0	0	0	0
ENSG00000234496	1	6	1	1	1	2	2	0	1	2	2	0
ENSG00000162433	1812	1564	633	4687	529	3475	1588	1040	1220	1369	1272	1157
ENSG00000231622	5	3	3	1	6	16	1	0	0	0	3	0
ENSG00000116675	2528	1438	435	4406	961	3141	3584	2196	2450	2023	2360	1943
ENSG00000229294	55	53	6	41	28	77	0	0	0	0	0	0
ENSG00000234144	16	15	3	18	13	18	0	0	0	0	0	0
ENSG00000222624	8	3	1	12	0	12	0	0	0	0	0	0
ENSG00000213625	1455	1044	278	1680	356	1474	7117	7102	9979	6699	6824	7502
ENSG00000116678	1353	1016	197	1008	378	1052	1616	804	936	1153	1486	889
ENSG00000237852	10	16	2	10	6	13	6	2	1	2	3	0
ENSG00000224570	42	43	9	27	38	40	0	0	0	0	0	0
ENSG00000285079	0	0	0	1	0	1	0	0	0	0	0	1
ENSG00000239319	0	0	0	0	0	1	1	0	0	0	0	0
ENSG00000184588	353	261	57	194	54	490	1714	827	1121	1067	1047	973
ENSG00000227466	0	0	0	0	0	0	0	0	0	0	0	0
ENSG00000223152	0	0	0	0	0	1	0	0	0	0	0	0
ENSG00000118473	497	734	530	281	303	887	20	0	4	0	3	5
ENSG00000264720	16	16	21	9	11	31	0	0	0	0	0	0
ENSG00000248458	39	64	47	39	25	78	0	0	0	0	0	0
ENSG00000152760	16	23	8	23	14	13	0	0	1	0	0	0
ENSG00000172410	0	1	0	0	0	0	0	0	0	0	0	0
ENSG00000152763	151	138	33	190	48	188	109	42	69	45	34	52
ENSG00000231080	1	5	0	1	0	1	0	0	0	0	0	0
ENSG00000198160	2031	1487	485	2496	660	2634	10239	6471	8083	4883	6207	4168
ENSG00000116704	1765	1134	271	1903	352	1144	5179	2749	3648	2629	3322	3445
ENSG00000203963	1	0	1	0	0	0	3	2	1	2	1	3
ENSG00000252433	0	0	0	0	0	0	0	0	0	0	0	0
ENSG00000275678	0	0	0	0	1	0	1	0	1	0	2	0
ENSG00000162594	1	0	0	0	0	1	1	0	0	1	1	3
ENSG00000253074	0	0	0	0	0	0	0	0	0	0	0	0
ENSG00000252116	0	0	1	0	0	0	0	0	0	0	0	0
ENSG00000228523	0	0	0	0	0	0	0	0	0	0	0	0
ENSG00000081985	20	34	23	29	38	70	4	1	0	1	0	11
ENSG00000142864	5841	4518	1238	6770	1816	9684	172972	95088	97258	72606	93136	66768
ENSG00000223263	4	2	2	9	0	10	0	0	0	0	0	0
ENSG00000235200	1	0	0	0	0	1	0	0	0	0	0	1
ENSG00000207504	0	0	0	0	0	0	0	0	0	0	0	0
ENSG00000238139	0	0	0	0	0	0	0	0	0	0	0	0
ENSG00000242482	0	0	0	0	0	0	0	0	0	0	0	0
ENSG00000232048	0	0	0	0	0	1	3	0	4	4	2	1
ENSG00000116717	1822	1379	305	2249	474	1257	2526	1876	2298	1597	1735	1845
ENSG00000172380	4872	2844	593	6299	556	3803	22558	15570	18711	21361	18526	15564
ENSG00000238778	43	32	15	13	10	32	0	0	0	0	0	0
ENSG00000232284	428	327	125	493	270	602	32	84	91	103	63	74
ENSG00000235055	7	5	1	4	4	3	2	0	0	1	0	1
ENSG00000162595	124	121	48	248	133	989	15	23	39	16	28	14
ENSG00000228431	15	16	4	19	7	57	2	0	0	1	3	0
ENSG00000116729	5649	3554	988	6806	1771	5923	14004	10411	15109	8626	10638	11099
ENSG00000234383	199	232	245	105	476	322	14	9	16	9	10	17
ENSG00000221203	25	2	1	8	6	23	0	1	0	1	0	0
ENSG00000229133	8	18	3	5	4	15	51	63	39	28	65	35
ENSG00000225242	0	0	0	0	0	0	0	0	0	0	0	0
ENSG00000237622	1	0	0	0	0	0	2	0	0	0	0	0
ENSG00000229440	0	0	0	0	0	1	0	0	0	0	0	1
ENSG00000116745	103	23	1	61	4	9	0	0	0	1	0	0
ENSG00000024526	444	217	140	431	160	406	19615	10263	11000	10522	11103	7852
ENSG00000233589	52	32	22	42	20	46	24	14	23	8	18	6
ENSG00000234264	4	0	1	0	0	0	89	34	35	8	25	8
ENSG00000225167	0	0	0	0	0	0	1	0	1	2	0	1
ENSG00000285041	0	0	0	0	1	0	4	0	2	0	0	3
ENSG00000285407	16	24	8	10	18	31	1	0	1	0	1	0
ENSG00000285473	4	0	2	3	3	11	0	0	0	0	0	0
ENSG00000223883	12	6	3	16	8	8	0	0	1	0	0	1
ENSG00000235446	6	2	0	3	4	5	0	0	0	0	0	0
ENSG00000229639	1	0	0	0	0	0	0	0	0	0	0	0
ENSG00000287453	2	0	0	0	0	1	24	2	5	0	109	173
ENSG00000033122	207	234	488	127	366	1651	41	51	118	7	29	107
ENSG00000270615	6	3	2	2	6	26	0	0	0	0	0	0
ENSG00000287283	14	3	13	0	10	49	4	0	1	2	0	2
ENSG00000240692	1	4	3	0	5	27	0	0	0	0	0	0
ENSG00000229359	0	2	7	0	4	8	0	0	0	0	0	0
ENSG00000237919	7	9	28	6	12	63	0	0	0	0	0	0
ENSG00000066557	625	430	183	758	262	814	7998	4480	4873	2903	3681	2816
ENSG00000244389	2	2	5	8	4	3	0	0	2	0	0	3
ENSG00000116754	3599	4481	2991	3136	4661	4870	33643	27344	39800	24574	26775	30254
ENSG00000228988	7	8	1	6	7	17	0	0	2	0	0	0
ENSG00000118454	1062	744	325	1190	531	1285	7905	5781	6258	5447	5918	4359
ENSG00000197568	135	69	12	194	33	158	1022	1065	934	1109	1360	643
ENSG00000226088	3	3	2	22	2	15	0	0	3	3	1	0
ENSG00000116761	160	123	39	210	46	187	3144	4529	4793	3928	5454	3477
ENSG00000278636	0	0	1	0	2	1	1	0	6	0	1	2
ENSG00000271992	7	3	1	6	2	2	65	61	60	51	59	35
ENSG00000233020	2	1	1	3	6	2	5	1	2	2	2	1
ENSG00000237033	0	0	0	0	0	0	0	0	0	0	0	0
ENSG00000229051	0	0	1	0	0	0	0	0	0	0	0	1
ENSG00000226208	0	0	0	0	0	0	0	1	1	0	0	0
ENSG00000050628	37	14	3	104	12	88	2	0	19	4	1	0
ENSG00000235782	1	0	1	0	1	1	0	0	0	0	0	1
ENSG00000269933	2	0	0	0	0	0	0	0	0	0	0	0
ENSG00000235079	314	223	98	341	179	419	45	10	25	17	12	19
ENSG00000132485	1937	1831	1118	2012	1821	3507	28842	16943	22262	18685	19378	19460
ENSG00000207721	23	13	8	21	9	25	77	77	118	70	62	117
ENSG00000229956	76	59	19	91	22	90	41	27	32	29	18	23
ENSG00000226324	0	1	0	0	0	0	0	0	0	0	0	0
ENSG00000172260	44	46	6	81	34	54	2770	643	981	1595	3030	2727
ENSG00000231985	0	0	0	2	0	0	0	0	0	0	0	0
[truncated: 58,598 more rows]
