# Supplementary material for: Mislocalization of pathogenic RBM20 variants in dilated cardiomyopathy is caused by loss-of-interaction with Transportin-3
Source: Nat Commun. 2023 Jul 18;14:4312. doi: 10.1038/s41467-023-39965-6 (PMC10353998; doi:10.1038/s41467-023-39965-6)
Supplement: Supplementary file 19 — Source data [file 41467_2023_39965_MOESM19_ESM.zip]

Archive with 82 entries (81 files):
- Source_data/
- Source_data/Supplementary Fig8b.pdf
- __MACOSX/Source_data/._Supplementary Fig8b.pdf
- Source_data/.Rhistory
- Source_data/Supplementary Fig.1c.txt
- __MACOSX/Source_data/._Supplementary Fig.1c.txt
- Source_data/Fig.4e.txt
- __MACOSX/Source_data/._Fig.4e.txt
- Source_data/Fig.5c.txt
- __MACOSX/Source_data/._Fig.5c.txt
- Source_data/Supplementary Fig.1a.txt
- __MACOSX/Source_data/._Supplementary Fig.1a.txt
- Source_data/Fig.5b.txt
- __MACOSX/Source_data/._Fig.5b.txt
- Source_data/Fig.5f.txt
- __MACOSX/Source_data/._Fig.5f.txt
- Source_data/Fig.4b.txt
- __MACOSX/Source_data/._Fig.4b.txt
- Source_data/.DS_Store
- __MACOSX/Source_data/._.DS_Store
- Source_data/Supplementary Fig8e.pdf
- __MACOSX/Source_data/._Supplementary Fig8e.pdf
- Source_data/Fig.4c.txt
- __MACOSX/Source_data/._Fig.4c.txt
- Source_data/Supplementary Fig.1f.txt
- __MACOSX/Source_data/._Supplementary Fig.1f.txt
- Source_data/Fig.5d.txt
- __MACOSX/Source_data/._Fig.5d.txt
- Source_data/Fig.1k.txt
- __MACOSX/Source_data/._Fig.1k.txt
- Source_data/Supplementary Fig.6d.txt
- __MACOSX/Source_data/._Supplementary Fig.6d.txt
- Source_data/Fig.1j.txt
- __MACOSX/Source_data/._Fig.1j.txt
- Source_data/Supplementary Fig.7b.txt
- __MACOSX/Source_data/._Supplementary Fig.7b.txt
- Source_data/Supplementary Fig.7c.txt
- __MACOSX/Source_data/._Supplementary Fig.7c.txt
- Source_data/Fig.2e.txt
- __MACOSX/Source_data/._Fig.2e.txt
- Source_data/Fig5i.pdf
- __MACOSX/Source_data/._Fig5i.pdf
- Source_data/Fig.3e.txt
- __MACOSX/Source_data/._Fig.3e.txt
- Source_data/Supplementary Fig.8h.txt
- __MACOSX/Source_data/._Supplementary Fig.8h.txt
- Source_data/Supplementary Fig3a.pdf
- __MACOSX/Source_data/._Supplementary Fig3a.pdf
- Source_data/Fig.3d.txt
- __MACOSX/Source_data/._Fig.3d.txt
- Source_data/Fig4j.pdf
- __MACOSX/Source_data/._Fig4j.pdf
- Source_data/Fig.2b.txt
- __MACOSX/Source_data/._Fig.2b.txt
- Source_data/Supplementary Fig.10d.txt
- __MACOSX/Source_data/._Supplementary Fig.10d.txt
- Source_data/Fig.1b.txt
- __MACOSX/Source_data/._Fig.1b.txt
- Source_data/Supplementary Fig.8g.txt
- __MACOSX/Source_data/._Supplementary Fig.8g.txt
- Source_data/Supplementary Fig.10b.txt
- __MACOSX/Source_data/._Supplementary Fig.10b.txt
- Source_data/Fig.1d.txt
- __MACOSX/Source_data/._Fig.1d.txt
- Source_data/Supplementary Fig.4b.txt
- __MACOSX/Source_data/._Supplementary Fig.4b.txt
- Source_data/Supplementary Fig.4c.txt
- __MACOSX/Source_data/._Supplementary Fig.4c.txt
- Source_data/Supplementary Fig.10c.txt
- __MACOSX/Source_data/._Supplementary Fig.10c.txt
- Source_data/Fig.5h.txt
- __MACOSX/Source_data/._Fig.5h.txt
- Source_data/Fig.4k.txt
- __MACOSX/Source_data/._Fig.4k.txt
- Source_data/Supplementary Fig.3d.txt
- __MACOSX/Source_data/._Supplementary Fig.3d.txt
- Source_data/Fig.4h.txt
- __MACOSX/Source_data/._Fig.4h.txt
- Source_data/Supplementary Fig.7g-h.txt
- __MACOSX/Source_data/._Supplementary Fig.7g-h.txt
- Source_data/Fig.4i.txt
- __MACOSX/Source_data/._Fig.4i.txt
