# Supplementary material for: Mislocalization of pathogenic RBM20 variants in dilated cardiomyopathy is caused by loss-of-interaction with Transportin-3
Source: Nat Commun. 2023 Jul 18;14:4312. doi: 10.1038/s41467-023-39965-6 (PMC10353998; doi:10.1038/s41467-023-39965-6)
Supplement: Supplementary file 19 — Source data [file 41467_2023_39965_MOESM19_ESM.zip › Source_data/Supplementary Fig.1c.txt]

#DAPI:RBM20 Correlation. One-way ANOVA with Tukey HSD post-test (two-tailed): WTvsP633L p-value = 0.0380028; P633LvsR634Q p-value= 0.0000439; R634QvsRSS p-value = 0.0003110; WRvsR634Q p-value = 0.0000000; WTvsRSS p-value = 0.0000000; P633LvsRSS p-value = 0.0000000.
WT	P633L	R634Q	RSS-2
0.92	0.7	0.31	0.23
0.97	0.73	0.34	0.37
0.89	0.7	0.14	-0.24
0.88	0.91	0.55	-0.08
0.88	0.66	0.33	-0.13
0.9	0.55	0.3	0.02
0.88	0.8	0.46	-0.13
0.92	0.75	0.46	0.22
0.83	0.64		0.37
0.83			-0.04
0.9
