# Supplementary material for: Mislocalization of pathogenic RBM20 variants in dilated cardiomyopathy is caused by loss-of-interaction with Transportin-3
Source: Nat Commun. 2023 Jul 18;14:4312. doi: 10.1038/s41467-023-39965-6 (PMC10353998; doi:10.1038/s41467-023-39965-6)
Supplement: Supplementary file 19 — Source data [file 41467_2023_39965_MOESM19_ESM.zip › Source_data/Fig.4e.txt]

#Correlation DAPI:RBM20.	One-way ANOVA with Tukey HSD post-test (two-tailed): WT siRNA Control vs WT siRNA TNPO3 p-value = 0.0000000; P633L siRNA Control vs P633L siRNA TNPO3 p-value = 0.0000000; 
R634Q siRNA Control vs R634Q siRNA TNPO3 p-value = 0.0000000; RSS siRNA Control vs RSS siRNA TNPO3 p-value = 1.0000000.						
WT siRNA control	WT siRNA TNPO3	P633L siRNA control	P633L siRNA TNPO3	R634Q siRNA control	R634Q siRNA TNPO3	RSS siRNA control	RSS siRNA TNPO3
0.78	0.12	0.82	0.28	0.24	-0.02	0.07	0.09
0.73	0.29	0.71	0.25	0.31	-0.15	0.11	0.16
0.72	0.3	0.7	0.3	0.26	0.03	0.15	0.06
0.86	0.13	0.76	0.3	0.38	0.05	0.08	0.11
0.84	0.26	0.63	0.11	0.26	-0.01	0.02	0.14
0.82	0.17	0.71	0.16	0.39	0.08	0.11	0.09
0.87	0.28	0.55	0.32	0.35	0.02	0.21	0.09
