# Supplementary material for: Mislocalization of pathogenic RBM20 variants in dilated cardiomyopathy is caused by loss-of-interaction with Transportin-3
Source: Nat Commun. 2023 Jul 18;14:4312. doi: 10.1038/s41467-023-39965-6 (PMC10353998; doi:10.1038/s41467-023-39965-6)
Supplement: Supplementary file 19 — Source data [file 41467_2023_39965_MOESM19_ESM.zip › Source_data/Fig.5c.txt]

#TTN spliced isoform mRNA expression. Two-way ANOVA with Tukey HSD post-test (two-tailed): TNPO3 OE p-value = 0.0569411				
WT	WT+TNPO3	P633L	P633L+TNPO3	R634Q	R634Q+TNPO3
0.56	4.63	0.2	1.21	0	0.01
1.79	4.62	0.23	1.65	0	0.01
1.2	0.45	0.14	0.72	0	0.3
0.84	0.48	0.25	0.81	0	0.33
