# Supplementary material for: Mislocalization of pathogenic RBM20 variants in dilated cardiomyopathy is caused by loss-of-interaction with Transportin-3
Source: Nat Commun. 2023 Jul 18;14:4312. doi: 10.1038/s41467-023-39965-6 (PMC10353998; doi:10.1038/s41467-023-39965-6)
Supplement: Supplementary file 19 — Source data [file 41467_2023_39965_MOESM19_ESM.zip › Source_data/Supplementary Fig.1a.txt]

#RBM20 mRNA expression . One-way ANOVA with Tukey HSD post-test (two-tailed): WT vs P633L p-value = 0.9749436;  WT vs R643Q p-value = 0.6873966; R634Q vs P633L p-value = 0.8062354.
WT	P633L	R634Q
1	1.16	1.48
0.33	0.53	0.81
0.28	0.18	0.35
