# Supplementary material for: Mislocalization of pathogenic RBM20 variants in dilated cardiomyopathy is caused by loss-of-interaction with Transportin-3
Source: Nat Commun. 2023 Jul 18;14:4312. doi: 10.1038/s41467-023-39965-6 (PMC10353998; doi:10.1038/s41467-023-39965-6)
Supplement: Supplementary file 19 — Source data [file 41467_2023_39965_MOESM19_ESM.zip › Source_data/Fig.5b.txt]

#DAPI:TNPO3 Correlation. Two-way ANOVA with Tukey HSD post-test (two-tailed): TNPO3 OE effect p-value = 0.000
WT	WT+TNPO3	P633L	P633L+TNPO3	R634Q	R634Q+TNPO3
0.83	0.86	0.73	0.86	0.43	0.66
0.87	0.84	0.76	0.83	0.42	0.5
0.86	0.87	0.72	0.84	0.48	0.63
0.87	0.87	0.67	0.8	0.37	0.64
0.88	0.88	0.78	0.81	0.4	0.6
0.91	0.9	0.69	0.82	0.5	0.73
0.85	0.902	0.784	0.848	0.62	0.83
0.85	0.895	0.7825	0.8825	0.5625	0.7925
0.845	0.885	0.705	0.845	0.4875	0.785
0.7975	0.915	0.7425	0.765	0.6125	0.7525
0.84	0.84	0.79	0.89	0.52	0.77
0.92	0.9	0.716	0.83	0.41	0.85
0.92	0.85	0.718	0.85	0.42	0.71
0.83	0.93	0.75	0.81	0.33	0.92
0.81	0.86	0.82	0.85	0.44	0.75
