# Supplementary material for: Mislocalization of pathogenic RBM20 variants in dilated cardiomyopathy is caused by loss-of-interaction with Transportin-3
Source: Nat Commun. 2023 Jul 18;14:4312. doi: 10.1038/s41467-023-39965-6 (PMC10353998; doi:10.1038/s41467-023-39965-6)
Supplement: Supplementary file 19 — Source data [file 41467_2023_39965_MOESM19_ESM.zip › Source_data/Fig.5f.txt]

#Tnpo3 mRNA expression. One-way ANOVA with Tukey HSD post-test (two-tailed): P635L+PBS vs P635L+TNPO3 p-value = 0.0485555; WT vs P635L+PBS p-value = 0.8725360; WT vs P635L+TNPO3 p-value = 0.1055022	
P635L+PBS	P635L+TNPO3	WT
1	1.96	1.2
0.72	2.42	0.99
1.83	5.44	2.3
1.78	5.94	2.7
