# Supplementary material for: Mislocalization of pathogenic RBM20 variants in dilated cardiomyopathy is caused by loss-of-interaction with Transportin-3
Source: Nat Commun. 2023 Jul 18;14:4312. doi: 10.1038/s41467-023-39965-6 (PMC10353998; doi:10.1038/s41467-023-39965-6)
Supplement: Supplementary file 19 — Source data [file 41467_2023_39965_MOESM19_ESM.zip › Source_data/Fig.4b.txt]

#Correlation DAPI:RBM20. Student's T-test (two-tailored) WT siRNA Control vs WT siRNA TNPO3 p-value = 0.0001372; P633L siRNA Control vs P633L siRNA TNPO3 p-value = 1.632e-06.
WT siRNA Control	WT siRNA TNPO3	P633L siRNA Control	P633L siRNA TNPO3
0.92	0.85	0.75	0.61
0.92	0.82	0.79	0.56
0.89	0.88	0.67	0.67
0.87	0.84	0.76	0.63
0.92	0.83	0.68	0.51
0.83	0.83	0.74	0.47
0.89	0.81	0.79	0.47
0.91	0.83	0.85	0.53
0.9	0.81	0.78	0.53
0.87	0.8	0.78	0.62
0.82	0.68
0.81	0.68
0.8	0.66
0.81	0.59
0.82	0.78
0.82	0.8
0.82	0.71
0.83	0.73
0.82	0.72
0.83	0.65
