# Supplementary material for: Mislocalization of pathogenic RBM20 variants in dilated cardiomyopathy is caused by loss-of-interaction with Transportin-3
Source: Nat Commun. 2023 Jul 18;14:4312. doi: 10.1038/s41467-023-39965-6 (PMC10353998; doi:10.1038/s41467-023-39965-6)
Supplement: Supplementary file 19 — Source data [file 41467_2023_39965_MOESM19_ESM.zip › Source_data/Fig.4c.txt]

#TTN spliced isoform mRNA expression. siRNA TNPO3 in iPSC-CMs. One-way ANOVA with Tukey HSD post-test (two-tailed): WT siRNA Control vs WT siRNA TNPO3 p-value = 0.0000011; P633L siRNA Control vs P633L siRNA TNPO3 p-value = 0.3478220		
WT siRNA Control	WT siRNA TNPO3	P633L siRNA Control	P633L siRNA TNPO3
1	0.4	0.15	0.02
1.11	0.44	0.21	0.01
0.85	0.23	0.19	0.08
1.18	0.23	0.1	0.07
