# Supplementary material for: Mislocalization of pathogenic RBM20 variants in dilated cardiomyopathy is caused by loss-of-interaction with Transportin-3
Source: Nat Commun. 2023 Jul 18;14:4312. doi: 10.1038/s41467-023-39965-6 (PMC10353998; doi:10.1038/s41467-023-39965-6)
Supplement: Supplementary file 19 — Source data [file 41467_2023_39965_MOESM19_ESM.zip › Source_data/Supplementary Fig.1f.txt]

#IMMT spliced isoform mRNA expression. One-way ANOVA with Tukey HSD post-test (two-tailed): WTvsP633L p-value = 0.0078098; WTvsR634Q p-value = 0.0000000; WTvsRSS p-value = 0.0000000.
WT	P633L	R634Q	RSS
9.02	7.01	1.44	1.2
9.7	8.92	1.22	1.2
10.85	7.84	2.08	1.62
11.51	8.33	2.35	3.11
