# Supplementary material for: Mislocalization of pathogenic RBM20 variants in dilated cardiomyopathy is caused by loss-of-interaction with Transportin-3
Source: Nat Commun. 2023 Jul 18;14:4312. doi: 10.1038/s41467-023-39965-6 (PMC10353998; doi:10.1038/s41467-023-39965-6)
Supplement: Supplementary file 19 — Source data [file 41467_2023_39965_MOESM19_ESM.zip › Source_data/Fig.5d.txt]

#IMMT spliced isoform mRNA expression. Two-way ANOVA with Tukey HSD post-test (two-tailed): TNPO3 OE effect p-value = 0.0147228
WT	WT+TNPO3	P633L	P633L+TNPO3	R634Q	R634Q+TNPO3
1.02	2.28	0.11	0.76	0.04	0.19
0.98	1.4	0.25	0.6	0.04	0.11
1.21	0.97	0.38	0.77	0	0.08
0.83	0.98	0.79	1.13	0.01	0.25
