# Supplementary material for: Mislocalization of pathogenic RBM20 variants in dilated cardiomyopathy is caused by loss-of-interaction with Transportin-3
Source: Nat Commun. 2023 Jul 18;14:4312. doi: 10.1038/s41467-023-39965-6 (PMC10353998; doi:10.1038/s41467-023-39965-6)
Supplement: Supplementary file 19 — Source data [file 41467_2023_39965_MOESM19_ESM.zip › Source_data/Fig.1k.txt]

#TTN spliced isoform mRNA expression. One-way ANOVA with Tukey HSD post-test (two-tailed): WT vs P633Lnuc p-value = 0.9195460; WT vs P633Lcyt p-value = 0.0102857; WT vs R634Q p-value = 0.0109120; P633Lnuc vs P633Lcyt p-value = 0.0311256; P633Lnuc vs R634Q p-value = 0.0330232; P633Lcyt vs R634Q p-value = 0.9999852.		
WT	P633Lnuc	P633Lcyt	R634Q
1	0.86	0.12	0.13
1.63	0.47	0.38	0.53
1	1.4	0.16	0.16
0.6	0.94	0.14	0.01
