# Supplementary material for: Mislocalization of pathogenic RBM20 variants in dilated cardiomyopathy is caused by loss-of-interaction with Transportin-3
Source: Nat Commun. 2023 Jul 18;14:4312. doi: 10.1038/s41467-023-39965-6 (PMC10353998; doi:10.1038/s41467-023-39965-6)
Supplement: Supplementary file 19 — Source data [file 41467_2023_39965_MOESM19_ESM.zip › Source_data/Supplementary Fig.6d.txt]

Gene_name	FDR	significanceZ	RQ_Ratio_Cor_0.7
NUP37	1.64E-07	-0.388190274	4.6
DDI2	1.36E-08	0.412231277	58.33333333
WTAP	2.30E-07	0.38280733	20.06666667
FOXJ1	8.32E-07	0.367856366	1.743589744
PPP5C	4.95E-06	0.34998465	55.86666667
EXOSC8	8.86E-06	0.341232408	26.33333333
IL3	8.86E-06	0.34100263	1.230769231
OPA1	1.13E-05	0.337702291	2.23076923
FANCM	2.32E-05	0.329726892	0.41025641
METTL14	6.94E-05	0.317020346	2.575581395
WDR46	7.77E-05	0.315118591	1.487179487
DBR1	1.15E-04	0.309698798	1.5
SNAPC4	1.81E-04	0.301855399	1.709302326
NPEPPS	2.53E-04	0.297417454	5.558139535
HNRNPH1	2.67E-04	0.296372355	4.174418605
CCDC12	2.67E-04	0.295937236	1.796511628
COPS2	3.71E-04	0.291053018	2.087209302
DDX21	6.10E-04	0.282024457	3.372093023
GCN1	9.03E-04	0.276563991	4.831395349
SRSF3	0.008962539	0.230334223	96.66666667
RBM39	3.55E-02	0.194703932	3.186046512
