# Supplementary material for: Mislocalization of pathogenic RBM20 variants in dilated cardiomyopathy is caused by loss-of-interaction with Transportin-3
Source: Nat Commun. 2023 Jul 18;14:4312. doi: 10.1038/s41467-023-39965-6 (PMC10353998; doi:10.1038/s41467-023-39965-6)
Supplement: Supplementary file 19 — Source data [file 41467_2023_39965_MOESM19_ESM.zip › Source_data/Fig.1j.txt]

gene : exonic_part	wt.1	wt.2	wt.3	p633l_nuc.1	p633l_nuc.2	p633l_nuc.3	p633l_cyt.1	p633l_cyt.2	p633l_cyt.3	r634q.1	r634q.2	r634q.3	exonic_part_id	length
CACNA1C : 005	0.156787	0.0825063	0.069808	0.0723982	0.048583	0.0888889	0.118009	0.661157	0.427907	0.246324	0.254545	0.163265	ENSG00000151067:005	201
CAMK2D : 036	0.864357	0.849772	0.909589	0.875722	0.903977	1	1	1	0.966633	0.970562	1	1	ENSG00000145349:036	95
CAMK2G : 034	0.744526	1	0.724409	0.637681	0.784394	0.666667	0.303797	0.553191	0.495192	0.428105	0.464286	0.4	ENSG00000148660:034	66
DST : 021	0.275563	0.178378	0.307692	0.24477	0.77907	0.175799	0.0368664	0.0371622	0.0198413	0.116279	0.101351	0.0338983	ENSG00000151914:021	72
DST : 110	0.511111	0.373984	0.507463	1	0.768769	0.435208	1	0.336207	0.431315	1	0.669528	1	ENSG00000151914:110	150
DST : 111	0.62069	0.444444	0.662577	1	0.848485	0.580153	1	0.337349	0.536256	1	0.763948	1	ENSG00000151914:111	216
FHOD3 : 005	0.348789	0.289636	0.30823	0.359607	0.299677	0.344609	0.486148	0.4882	0.485888	0.469231	0.380952	0.463453	ENSG00000134775:005	65
KALRN : 089	0.146341	0.109091	0.0967742	0.363636	0.208696	0.0581818	0.0827586	0.144796	0.131148	0.176471	0.251572	0.260163	ENSG00000160145+ENSG00000260391:089	3
LRRFIP1 : 025	0.236842	0.160747	0.241588	0.212961	0.489933	0.163054	0.0644206	0.0947695	0.0413223	0.107617	0.1166	0.0768551	ENSG00000124831+ENSG00000177483:025	72
OBSCN : 073	0.344972	0.62218	0.433803	0.523132	0.746851	0.634545	0.523132	0.543182	0.375	0.724846	1	1	ENSG00000154358:073	264
PDLIM5 : 033	0.151533	0.240132	0.25498	0.162567	0.30562	0.175389	0.0485044	0.0217391	0.0131779	0.0743933	0.0400943	0.0779727	ENSG00000163110:033	18
RALGPS1 : 014	0.59854	0.421053	0.513274	1	1	1	1	1	1	1	1	1	ENSG00000136828:014	51
TPM1 : 052	0.485982	0.490342	0.412701	0.346068	0.928283	0.338045	0.0821578	0.27067	0.0889275	0.234386	0.243065	0.323594	ENSG00000140416:052	76
TTN : 151	0.207764	0.40898	0.243258	0.539764	0.491315	0.480441	0.785047	0.6084	0.512712	0.646538	0.616922	1	ENSG00000163492+ENSG00000238542+ENSG00000155657:151	111
TTN : 168	0.565548	0.752556	0.550114	0.629549	0.648324	0.6344	1	0.762162	0.734139	0.820678	0.804365	1	ENSG00000163492+ENSG00000238542+ENSG00000155657:168	84
TTN : 169	0.248185	0.323077	0.223969	0.313181	0.330237	0.302141	1	0.566502	0.56	0.647436	0.689266	1	ENSG00000163492+ENSG00000238542+ENSG00000155657:169	84
TTN : 173	0.489489	0.585366	0.426667	0.488473	0.536026	0.491167	1	0.813596	0.795771	0.781686	0.83954	1	ENSG00000163492+ENSG00000238542+ENSG00000155657:173	81
TTN : 174	0.399505	0.584691	0.381452	0.405722	0.452605	0.391691	1	0.847122	0.780589	0.790663	0.834308	1	ENSG00000163492+ENSG00000238542+ENSG00000155657:174	81
TTN : 175	0.489643	0.710884	0.467279	0.427876	0.579138	0.483627	1	0.851916	0.79733	0.801697	0.84341	1	ENSG00000163492+ENSG00000238542+ENSG00000155657:175	81
TTN : 176	0.363702	0.512915	0.300555	0.364444	0.419284	0.387228	1	0.844523	0.768908	0.764362	0.787346	1	ENSG00000163492+ENSG00000238542+ENSG00000155657:176	84
TTN : 177	0.141044	0.197568	0.119181	0.176267	0.176801	0.201452	1	0.712418	0.539749	0.616376	0.651644	1	ENSG00000163492+ENSG00000238542+ENSG00000155657:177	84
TTN : 181	0.0940433	0.0856658	0.0576606	0.116573	0.0896942	0.0830417	0.257384	0.3125	0.561462	0.272343	0.206697	0.285383	ENSG00000163492+ENSG00000238542+ENSG00000155657:181	84
TTN : 182	0.219517	0.222513	0.178491	0.225831	0.272036	0.196551	0.385542	0.506224	0.714354	0.412759	0.452118	0.531865	ENSG00000163492+ENSG00000238542+ENSG00000155657:182	81
TTN : 183	0.178836	0.216074	0.167812	0.177835	0.210101	0.144712	0.310189	0.531127	0.658635	0.397163	0.427885	0.483058	ENSG00000163492+ENSG00000238542+ENSG00000155657:183	81
TTN : 184	0.18586	0.240656	0.16475	0.158012	0.229085	0.154839	0.444444	0.515077	0.644776	0.365369	0.427823	0.50042	ENSG00000163492+ENSG00000238542+ENSG00000155657:184	81
TTN : 185	0.200603	0.226131	0.162346	0.208115	0.24511	0.193621	0.533333	0.631579	0.764286	0.463555	0.473226	0.611111	ENSG00000163492+ENSG00000238542+ENSG00000155657:185	84
TTN : 186	0.113299	0.139665	0.10352	0.150082	0.157581	0.143027	0.472603	0.544379	0.690141	0.430876	0.44975	0.526154	ENSG00000163492+ENSG00000238542+ENSG00000155657:186	84
TTN : 188	0.63124	0.775755	0.52332	0.712098	0.738036	0.722097	0.802158	0.913215	0.73494	0.886955	0.881879	1	ENSG00000163492+ENSG00000238542+ENSG00000155657:188	84
TTN : 189	0.655543	0.747748	0.547179	0.710242	0.705982	0.703104	0.800363	0.894988	0.722795	0.869847	0.84564	1	ENSG00000163492+ENSG00000238542+ENSG00000155657:189	84
TTN : 190	0.136235	0.157773	0.06828	0.19107	0.154106	0.152312	0.483568	0.488372	0.435897	0.597108	0.482821	0.897196	ENSG00000163492+ENSG00000238542+ENSG00000155657:190	84
TTN : 191	0.222965	0.267433	0.164996	0.254619	0.29101	0.234397	0.497041	0.613636	0.603646	0.602246	0.594451	0.933852	ENSG00000163492+ENSG00000238542+ENSG00000155657:191	81
TTN : 192	0.224349	0.288973	0.188742	0.240102	0.235982	0.201922	0.444444	0.663366	0.591167	0.639983	0.61997	0.926534	ENSG00000163492+ENSG00000238542+ENSG00000155657:192	81
TTN : 194	0.238979	0.295146	0.182714	0.254914	0.282423	0.264937	0.573643	0.717949	0.585616	0.625372	0.613514	0.948478	ENSG00000163492+ENSG00000238542+ENSG00000155657:194	84
TTN : 195	0.163459	0.206557	0.137255	0.228436	0.20937	0.228229	0.54918	0.694444	0.687943	0.664844	0.644057	0.94359	ENSG00000163492+ENSG00000238542+ENSG00000155657:195	84
TTN : 199	0.207564	0.337963	0.144909	0.314477	0.295455	0.34181	0.829457	0.678832	0.707641	0.664713	0.682831	1	ENSG00000163492+ENSG00000238542+ENSG00000155657:199	84
TTN : 200	0.0958904	0.0722892	0.0942275	0.0841043	0.0674897	0.116406	0.218935	0.42963	0.380282	0.251064	0.232323	0.3125	ENSG00000163492+ENSG00000238542+ENSG00000155657:200	84
TTN : 218	0.028165	0.0383275	0.0226983	0.0460251	0.0442421	0.0481551	0.155963	0.270175	0.24498	0.355556	0.389908	0.601732	ENSG00000163492+ENSG00000238542+ENSG00000155657:218	12
TTN : 220	0.386404	0.612115	0.381858	0.622995	0.642034	0.637234	0.904074	0.739596	0.766026	0.791868	0.830469	1	ENSG00000163492+ENSG00000238542+ENSG00000155657:220	69
TTN : 221	0.795102	0.830678	0.806937	0.795121	0.777808	0.876346	1	0.918812	0.917505	0.927228	1	1	ENSG00000163492+ENSG00000238542+ENSG00000155657:221	78
TTN : 222	0.846045	0.920814	0.883932	0.874834	0.885845	0.932236	1	0.962462	0.955197	0.952972	1	1	ENSG00000163492+ENSG00000238542+ENSG00000155657:222	96
TTN : 223	0.167908	0.301628	0.246685	0.319369	0.366517	0.334116	0.412093	0.46964	0.463911	0.813239	0.854286	0.933669	ENSG00000163492+ENSG00000238542+ENSG00000155657:223	75
TTN : 225	0.0129063	0.0123359	0.0134889	0.0221742	0.0199403	0.0214355	0.0496545	0.0634497	0.0710168	0.243209	0.265572	0.350439	ENSG00000163492+ENSG00000238542+ENSG00000155657:225	75
TTN : 226	0.00663036	0.00523163	0.00555611	0.0115133	0.00819912	0.010008	0.030818	0.0451977	0.0428803	0.19008	0.208269	0.282686	ENSG00000163492+ENSG00000238542+ENSG00000155657:226	87
TTN : 227	0.00611583	0.0198929	0.00708077	0.0130827	0.019053	0.0124498	0.0431518	0.061733	0.0615027	0.203343	0.274815	0.416139	ENSG00000163492+ENSG00000238542+ENSG00000155657:227	297
TTN : 231	0.0200793	0.0378251	0.017215	0.0610687	0.0860404	0.0552021	0.141947	0.212914	0.148462	0.427331	0.445688	0.656793	ENSG00000163492+ENSG00000238542+ENSG00000155657:231	78
TTN : 232	0.0131489	0.0416667	0.0140149	0.0605226	0.0935928	0.0548166	0.105691	0.243425	0.145299	0.568929	0.599779	0.965679	ENSG00000163492+ENSG00000238542+ENSG00000155657:232	84
TTN : 233	0.0119755	0.0431998	0.0154394	0.0624126	0.0822744	0.061331	0.105389	0.234024	0.158215	0.568772	0.605016	0.961269	ENSG00000163492+ENSG00000238542+ENSG00000155657:233	162
TTN : 234	0.0138071	0.0377651	0.0142654	0.0594501	0.0811785	0.058658	0.111839	0.22019	0.167344	0.5764	0.612318	0.960539	ENSG00000163492+ENSG00000238542+ENSG00000155657:234	78
TTN : 239	0.324485	0.660453	0.447916	0.739959	0.76805	0.791564	0.598786	0.907508	1	0.967864	0.948286	1	ENSG00000163492+ENSG00000238542+ENSG00000155657:239	81
TTN : 240	0.118755	0.290068	0.18591	0.548828	0.529344	0.560854	0.43949	0.763441	0.917293	0.954795	0.933468	1	ENSG00000163492+ENSG00000238542+ENSG00000155657:240	84
TTN : 241	0.0285755	0.0327983	0.0239879	0.0921181	0.0797463	0.0724206	0.144708	0.2	0.19708	0.180717	0.20469	0.3125	ENSG00000163492+ENSG00000238542+ENSG00000155657:241	84
TTN : 242	0.0607865	0.0958904	0.0671233	0.319737	0.286013	0.282171	0.314149	0.398176	0.613065	0.830396	0.925676	1	ENSG00000163492+ENSG00000238542+ENSG00000155657:242	84
TTN : 243	0.0660215	0.0960168	0.0733079	0.370335	0.303807	0.323911	0.418699	0.44919	0.679167	0.921986	0.935922	1	ENSG00000163492+ENSG00000238542+ENSG00000155657:243	84
TTN : 244	0.170869	0.379832	0.240741	0.643478	0.693829	0.588879	0.588629	0.724832	0.815592	0.938604	0.927046	1	ENSG00000163492+ENSG00000238542+ENSG00000155657:244	78
TTN : 245	0.239926	0.509194	0.331481	0.686809	0.799037	0.666977	0.593301	0.927039	0.844037	0.939674	0.958557	1	ENSG00000163492+ENSG00000238542+ENSG00000155657:245	81
TTN : 246	0.285257	0.477019	0.435239	0.71553	0.737118	0.77573	0.70776	0.903877	0.896582	0.968139	0.961379	1	ENSG00000163492+ENSG00000238542+ENSG00000155657:246	114
TTN : 247	0.10894	0.291028	0.224842	0.541892	0.582885	0.636113	0.593989	0.842418	0.852038	0.963852	0.943517	0.977066	ENSG00000163492+ENSG00000238542+ENSG00000155657:247	102
TTN : 248	0.179528	0.399191	0.252094	0.664277	0.716802	0.705382	0.608889	0.858065	0.787952	0.964382	0.944677	1	ENSG00000163492+ENSG00000238542+ENSG00000155657:248	84
TTN : 249	0.192638	0.433824	0.255805	0.653495	0.771962	0.708348	0.51875	0.856209	0.789809	0.966023	0.925	1	ENSG00000163492+ENSG00000238542+ENSG00000155657:249	84
TTN : 250	0.248664	0.48465	0.309226	0.731326	0.814086	0.763647	0.589938	0.88123	0.840125	0.987524	0.947735	1	ENSG00000163492+ENSG00000238542+ENSG00000155657:250	81
TTN : 306	0.351849	0.536319	0.428102	0.784134	0.824921	0.743984	1	1	1	1	1	0.832247	ENSG00000163492+ENSG00000238542+ENSG00000155657:306	279
TTN : 307	0.393223	0.59482	0.475105	0.806682	0.863039	0.790109	1	1	1	1	1	0.838496	ENSG00000163492+ENSG00000238542+ENSG00000155657:307	288
TTN : 308	0.588879	0.778849	0.695976	0.908716	0.933072	0.912161	1	1	1	1	1	0.935432	ENSG00000163492+ENSG00000238542+ENSG00000155657:308	279
TTN : 309	0.566744	0.707993	0.640506	0.893173	0.909505	0.875961	1	1	1	0.971872	1	0.920034	ENSG00000163492+ENSG00000238542+ENSG00000155657:309	279
TTN : 310	0.429549	0.620526	0.571062	0.832216	0.87738	0.832823	1	1	1	1	1	0.878384	ENSG00000163492+ENSG00000238542+ENSG00000155657:310	279
TTN : 311	0.481698	0.595254	0.58817	0.862082	0.87648	0.819482	1	1	1	1	1	0.879528	ENSG00000163492+ENSG00000238542+ENSG00000155657:311	282
TTN : 312	0.483197	0.563634	0.550225	0.847843	0.850221	0.788015	1	1	1	1	1	0.864399	ENSG00000163492+ENSG00000238542+ENSG00000155657:312	279
TTN : 313	0.334535	0.414662	0.384867	0.750263	0.764093	0.696844	1	1	1	1	1	0.795518	ENSG00000163492+ENSG00000238542+ENSG00000155657:313	288
TTN : 314	0.497126	0.626438	0.615222	0.863229	0.878882	0.867337	1	1	1	0.980351	1	0.887654	ENSG00000163492+ENSG00000238542+ENSG00000155657:314	279
TTN : 315	0.654156	0.757854	0.74745	0.929541	0.936218	0.920963	1	1	1	0.989944	1	0.944802	ENSG00000163492+ENSG00000238542+ENSG00000155657:315	279
TTN : 316	0.391834	0.665508	0.541824	0.84791	0.903049	0.874501	1	1	1	0.970132	1	0.924553	ENSG00000163492+ENSG00000238542+ENSG00000155657:316	279
TTN : 317	0.305905	0.494898	0.42761	0.76882	0.838473	0.804665	1	1	1	0.979066	1	0.877673	ENSG00000163492+ENSG00000238542+ENSG00000155657:317	282
TTN : 318	0.316398	0.529118	0.421934	0.781495	0.845399	0.801793	0.709346	1	1	0.963385	1	0.9041	ENSG00000163492+ENSG00000238542+ENSG00000155657:318	279
TTN : 319	0.315509	0.589311	0.431585	0.790731	0.877499	0.802916	0.690678	1	1	0.982507	1	0.913915	ENSG00000163492+ENSG00000238542+ENSG00000155657:319	288
TTN : 320	0.289294	0.489538	0.377118	0.745451	0.838059	0.775171	0.655578	1	1	0.97936	1	0.874723	ENSG00000163492+ENSG00000238542+ENSG00000155657:320	279
TTN : 321	0.322614	0.633325	0.46677	0.801446	0.900584	0.82892	0.720079	1	1	0.981927	0.965618	0.926052	ENSG00000163492+ENSG00000238542+ENSG00000155657:321	279
TTN : 322	0.332758	0.599933	0.469573	0.796121	0.890082	0.822926	0.730391	1	1	0.984224	0.966873	1	ENSG00000163492+ENSG00000238542+ENSG00000155657:322	279
TTN : 323	0.284373	0.470277	0.388913	0.755716	0.828282	0.773471	0.639193	1	1	0.978654	0.954093	1	ENSG00000163492+ENSG00000238542+ENSG00000155657:323	282
TTN : 324	0.412947	0.647404	0.531581	0.875637	0.914911	0.848309	1	1	1	0.977093	0.949663	1	ENSG00000163492+ENSG00000238542+ENSG00000155657:324	564
