# Supplementary material for: Mislocalization of pathogenic RBM20 variants in dilated cardiomyopathy is caused by loss-of-interaction with Transportin-3
Source: Nat Commun. 2023 Jul 18;14:4312. doi: 10.1038/s41467-023-39965-6 (PMC10353998; doi:10.1038/s41467-023-39965-6)
Supplement: Supplementary file 19 — Source data [file 41467_2023_39965_MOESM19_ESM.zip › Source_data/Supplementary Fig.7b.txt]

#TNPO3 KD in iPSC-CMs. TNPO3 expression. One-way ANOVA with Tukey HSD post-test (two-tailed): WTsiCTR vs WTsiTNPO3 p-value = 0.0000921; P633LsiCTR vs P633LsiTNPO3 p-value = 0.0046710 
WT siCTR	WT siTNPO3	P633L siCTR	P633L siTNPO3
1.07	0.43	0.98	0.45
0.93	0.19	0.64	0.37
0.82	0.42	1.03	0.39
1.22	0.11	0.8	0.41
