# Supplementary material for: Mislocalization of pathogenic RBM20 variants in dilated cardiomyopathy is caused by loss-of-interaction with Transportin-3
Source: Nat Commun. 2023 Jul 18;14:4312. doi: 10.1038/s41467-023-39965-6 (PMC10353998; doi:10.1038/s41467-023-39965-6)
Supplement: Supplementary file 19 — Source data [file 41467_2023_39965_MOESM19_ESM.zip › Source_data/Supplementary Fig.7c.txt]

#IMMT splicing upon TNPO3 knockdown in iPSC-CMs. One-way ANOVA with Tukey HSD post-test (two-tailed): WT siCTR vs WT siTNPO3 p-value = 0.0002719; P633L siCTR vs P633L siTNPO3 p-value = 0.6649361
WT siCTR	WT siTNPO3	P633L siCTR	P633L siTNPO3
1	0.4	0.03	0.01
0.81	0.3	0.03	0.01
0.78	0.27	0.43	0.06
1.28	0.26	0.17	0.08
