# Supplementary material for: Mislocalization of pathogenic RBM20 variants in dilated cardiomyopathy is caused by loss-of-interaction with Transportin-3
Source: Nat Commun. 2023 Jul 18;14:4312. doi: 10.1038/s41467-023-39965-6 (PMC10353998; doi:10.1038/s41467-023-39965-6)
Supplement: Supplementary file 19 — Source data [file 41467_2023_39965_MOESM19_ESM.zip › Source_data/Fig.2e.txt]

gene: exonic part	wt.1	wt.2	wt.3	nls_r634q.1	nls_r634q.2	nls_r634q.3	r634q.1	r634q.2	r634q.3	exonic_part_id	length
DTNA : 076	0	0.373984	0.283525	0.237624	0.33414	0.284553	0.62069	0.738095	0.753731	ENSG00000134769:076	18
DTNA : 077	0	0.360313	0.269939	0.289855	0.365482	0.292929	0.710744	0.812834	0.754098	ENSG00000134769:077	31
DTNA : 078	0.0375	0.271293	0.350759	0.384	0.373384	0.388889	0.700389	0.735395	0.597911	ENSG00000134769:078	73
DTNA : 079	0.0361446	0.0769231	0.147122	0.0839695	0.132653	0.201995	0.480519	0.448276	0.307359	ENSG00000134769:079	156
NFIA : 030	0.647887	0.783505	0.791252	1	1	0.791252	0.866412	1	1	ENSG00000162599:030	66
PDLIM5 : 018	0.822006	0.765957	0.872803	0.817276	0.892718	0.871928	0.971635	1	0.938479	ENSG00000163110:018	106
SH3KBP1 : 024	1	1	1	1	1	1	0.678363	0.788247	0.812892	ENSG00000147010:024	205
TNNT2 : 026	0.189474	0.110329	0.226164	0.105423	0.297287	0.203079	0.0882917	0.043491	0.0157081	ENSG00000159166+ENSG00000286600+ENSG00000118194:026	6
TNNT2 : 027	0.195439	0.128487	0.252902	0.122148	0.332106	0.233488	0.108188	0.0582445	0.0208296	ENSG00000159166+ENSG00000286600+ENSG00000118194:027	3
TTN : 123	0.155763	0.0744536	0.0827639	0.105611	0.196905	0.147067	0.781275	1	1	ENSG00000163492+ENSG00000238542+ENSG00000155657:123	267
TTN : 142	0.542936	0.45328	0.604317	0.765957	0.768583	0.809689	1	1	1	ENSG00000163492+ENSG00000238542+ENSG00000155657:142	51
TTN : 150	0.0107792	0.113738	0.051244	0.241737	0.125837	0.0941606	0.477825	0.817955	0.711462	ENSG00000163492+ENSG00000238542+ENSG00000155657:150	69
TTN : 151	0.0140296	0.0859291	0.0550299	0.210526	0.112233	0.102064	0.725537	1	0.630225	ENSG00000163492+ENSG00000238542+ENSG00000155657:151	111
TTN : 157	0.084264	0.307878	0.262211	0.630631	0.387113	0.394716	0.925455	1	0.893506	ENSG00000163492+ENSG00000238542+ENSG00000155657:157	78
TTN : 158	0.0768078	0.218605	0.223762	0.570058	0.337954	0.358263	0.926988	1	0.88755	ENSG00000163492+ENSG00000238542+ENSG00000155657:158	108
TTN : 159	0.0904393	0.267248	0.303797	0.585882	0.402923	0.430834	0.892421	1	0.78	ENSG00000163492+ENSG00000238542+ENSG00000155657:159	84
TTN : 160	0.0386358	0.236466	0.296454	0.595062	0.444444	0.41557	0.861017	1	0.791878	ENSG00000163492+ENSG00000238542+ENSG00000155657:160	78
TTN : 161	0.058231	0.25625	0.253521	0.57764	0.392857	0.357035	0.909814	1	0.762238	ENSG00000163492+ENSG00000238542+ENSG00000155657:161	64
TTN : 163	0.0598291	0.36747	0.379271	0.674797	0.490835	0.489796	0.94709	1	0.785714	ENSG00000163492+ENSG00000238542+ENSG00000155657:163	16
TTN : 164	0.0145075	0.254237	0.265319	0.563275	0.361579	0.364529	0.881081	1	0.584906	ENSG00000163492+ENSG00000238542+ENSG00000155657:164	84
TTN : 165	0.0327255	0.266667	0.276185	0.600907	0.354839	0.355595	0.881081	1	0.62069	ENSG00000163492+ENSG00000238542+ENSG00000155657:165	84
TTN : 166	0.0588235	0.3	0.339939	0.586854	0.355972	0.398907	0.909091	1	0.719745	ENSG00000163492+ENSG00000238542+ENSG00000155657:166	84
TTN : 167	0.0631503	0.275862	0.297802	0.60181	0.357852	0.374289	0.903084	1	0.717949	ENSG00000163492+ENSG00000238542+ENSG00000155657:167	84
TTN : 168	0.0119929	0.149171	0.162518	0.45	0.284785	0.249826	0.826087	1	0.516484	ENSG00000163492+ENSG00000238542+ENSG00000155657:168	84
TTN : 172	0.00154719	0.130762	0.078534	0.287449	0.0968801	0.108354	0.52322	1	0.630252	ENSG00000163492+ENSG00000238542+ENSG00000155657:172	84
TTN : 173	0.255721	0.356757	0.33972	0.538043	0.391292	0.365961	0.7474	1	0.836224	ENSG00000163492+ENSG00000238542+ENSG00000155657:173	81
TTN : 174	0.0652337	0.355363	0.419134	0.583333	0.420823	0.46112	0.758523	0.955192	0.897714	ENSG00000163492+ENSG00000238542+ENSG00000155657:174	81
TTN : 175	0.257937	0.423263	0.489212	0.634409	0.482843	0.467459	0.759547	0.938981	0.905869	ENSG00000163492+ENSG00000238542+ENSG00000155657:175	81
TTN : 176	0.0953271	0.329949	0.401864	0.608889	0.369697	0.386454	0.743066	0.949309	0.867069	ENSG00000163492+ENSG00000238542+ENSG00000155657:176	84
TTN : 177	0.00283286	0.145438	0.167904	0.335849	0.178161	0.189474	0.568627	0.915385	0.692308	ENSG00000163492+ENSG00000238542+ENSG00000155657:177	84
TTN : 178	0.0397028	0.281039	0.377984	0.569794	0.39475	0.429244	0.754569	0.91182	0.762626	ENSG00000163492+ENSG00000238542+ENSG00000155657:178	90
TTN : 179	0.298678	0.425273	0.474201	0.678049	0.506471	0.562855	0.824701	0.944304	0.855738	ENSG00000163492+ENSG00000238542+ENSG00000155657:179	84
TTN : 180	0.148824	0.386909	0.391259	0.67	0.443437	0.473118	0.796532	0.935294	0.832061	ENSG00000163492+ENSG00000238542+ENSG00000155657:180	84
TTN : 181	0.0030896	0.101695	0.111709	0.235294	0.127188	0.168956	0.473404	0.838235	0.708609	ENSG00000163492+ENSG00000238542+ENSG00000155657:181	84
TTN : 182	0.195006	0.243747	0.271637	0.365307	0.275689	0.302551	0.682441	1	0.81153	ENSG00000163492+ENSG00000238542+ENSG00000155657:182	81
TTN : 183	0.0696517	0.24171	0.320913	0.390513	0.28002	0.364378	0.674883	1	0.828283	ENSG00000163492+ENSG00000238542+ENSG00000155657:183	81
TTN : 184	0.150772	0.297521	0.367512	0.443325	0.337036	0.354193	0.637956	1	0.859967	ENSG00000163492+ENSG00000238542+ENSG00000155657:184	81
TTN : 185	0.135714	0.33758	0.425409	0.511111	0.335165	0.39257	0.745828	1	0.869436	ENSG00000163492+ENSG00000238542+ENSG00000155657:185	84
TTN : 186	0.0264018	0.197193	0.276275	0.374179	0.231339	0.292398	0.672185	1	0.810345	ENSG00000163492+ENSG00000238542+ENSG00000155657:186	84
TTN : 187	0.0358974	0.369732	0.421505	0.64	0.464974	0.483285	0.799145	1	0.796537	ENSG00000163492+ENSG00000238542+ENSG00000155657:187	90
TTN : 188	0.288497	0.39961	0.450389	0.692308	0.474775	0.523769	0.817805	1	0.847751	ENSG00000163492+ENSG00000238542+ENSG00000155657:188	84
TTN : 189	0.170345	0.390099	0.42177	0.709571	0.46758	0.488838	0.801354	1	0.843972	ENSG00000163492+ENSG00000238542+ENSG00000155657:189	84
TTN : 190	0.00513875	0.136485	0.177135	0.35082	0.224856	0.237772	0.564356	1	0.797235	ENSG00000163492+ENSG00000238542+ENSG00000155657:190	84
TTN : 191	0.124942	0.239219	0.277929	0.417365	0.291988	0.306954	0.700704	1	0.820296	ENSG00000163492+ENSG00000238542+ENSG00000155657:191	81
TTN : 192	0.0873597	0.291667	0.343582	0.495715	0.330517	0.366036	0.737654	1	0.847943	ENSG00000163492+ENSG00000238542+ENSG00000155657:192	81
TTN : 193	0.0992293	0.301196	0.347952	0.441198	0.33622	0.322086	0.673077	1	0.847397	ENSG00000163492+ENSG00000238542+ENSG00000155657:193	81
TTN : 194	0.147324	0.37669	0.439558	0.544828	0.370775	0.389222	0.728395	1	0.853821	ENSG00000163492+ENSG00000238542+ENSG00000155657:194	84
TTN : 195	0.0261569	0.238994	0.315928	0.472	0.278903	0.320823	0.725429	1	0.816667	ENSG00000163492+ENSG00000238542+ENSG00000155657:195	84
TTN : 196	0.0421491	0.370134	0.404633	0.666667	0.473566	0.4736	0.789238	1	0.800847	ENSG00000163492+ENSG00000238542+ENSG00000155657:196	90
TTN : 197	0.163354	0.253032	0.288793	0.542857	0.328546	0.338244	0.711948	1	0.765957	ENSG00000163492+ENSG00000238542+ENSG00000155657:197	84
TTN : 198	0.135328	0.254839	0.332563	0.611479	0.39154	0.396078	0.732116	1	0.819672	ENSG00000163492+ENSG00000238542+ENSG00000155657:198	84
TTN : 199	0.00283286	0.135641	0.152915	0.331081	0.215933	0.22724	0.879452	1	0.658915	ENSG00000163492+ENSG00000238542+ENSG00000155657:199	84
TTN : 214	0.0850662	0.136519	0.158444	0.317618	0.164038	0.174625	0.665314	1	0.529915	ENSG00000163492+ENSG00000238542+ENSG00000155657:214	51
TTN : 215	0.0559916	0.219402	0.216372	0.485893	0.301295	0.329215	0.883412	1	0.713287	ENSG00000163492+ENSG00000238542+ENSG00000155657:215	78
TTN : 216	0.0514836	0.070901	0.0895567	0.233313	0.111099	0.117486	0.376251	0.444444	0.554974	ENSG00000163492+ENSG00000238542+ENSG00000155657:216	81
TTN : 220	0.0583407	0.155857	0.135257	0.411817	0.241491	0.203636	0.752206	1	0.734545	ENSG00000163492+ENSG00000238542+ENSG00000155657:220	69
TTN : 221	0.0719198	0.137275	0.131606	0.366795	0.261261	0.20985	0.907865	1	0.775956	ENSG00000163492+ENSG00000238542+ENSG00000155657:221	78
TTN : 222	0.13225	0.295544	0.328202	0.590164	0.458661	0.436655	0.948025	1	0.852941	ENSG00000163492+ENSG00000238542+ENSG00000155657:222	96
TTN : 223	0.111212	0.177386	0.253799	0.289939	0.171229	0.241619	0.854939	0.681023	0.904934	ENSG00000163492+ENSG00000238542+ENSG00000155657:223	75
TTN : 228	0.0738076	0.315175	0.343849	0.634096	0.501742	0.447853	0.933535	0.661538	0.870588	ENSG00000163492+ENSG00000238542+ENSG00000155657:228	84
TTN : 229	0.0376523	0.242685	0.282098	0.548718	0.413879	0.366422	0.887179	0.527607	0.825397	ENSG00000163492+ENSG00000238542+ENSG00000155657:229	84
TTN : 230	0.0638298	0.22467	0.251799	0.45	0.422222	0.320631	0.941019	0.558233	0.790476	ENSG00000163492+ENSG00000238542+ENSG00000155657:230	84
TTN : 232	0.0366996	0.0367475	0.0376055	0.102041	0.0481414	0.0470178	0.473404	0.412621	0.702703	ENSG00000163492+ENSG00000238542+ENSG00000155657:232	84
TTN : 236	0.0141384	0.0438864	0.0375545	0.119344	0.0479774	0.047961	0.34349	0.407796	0.62201	ENSG00000163492+ENSG00000238542+ENSG00000155657:236	75
TTN : 237	0.0798295	0.354982	0.396014	0.627273	0.53223	0.464813	0.962761	0.640981	0.873065	ENSG00000163492+ENSG00000238542+ENSG00000155657:237	78
TTN : 238	0.172056	0.388497	0.432766	0.659128	0.561239	0.498865	0.96686	1	0.904395	ENSG00000163492+ENSG00000238542+ENSG00000155657:238	207
TTN : 239	0.152183	0.192235	0.235164	0.490255	0.373549	0.302707	0.951732	1,00E+00	0.911917	ENSG00000163492+ENSG00000238542+ENSG00000155657:239	81
TTN : 240	0.108036	0.105691	0.119393	0.274725	0.180895	0.152593	0.931677	1	0.871345	ENSG00000163492+ENSG00000238542+ENSG00000155657:240	84
TTN : 242	0.00433604	0.0738046	0.0815301	0.139001	0.103677	0.0884985	0.903297	0.564356	0.833333	ENSG00000163492+ENSG00000238542+ENSG00000155657:242	84
TTN : 243	0.0220921	0.0833333	0.0905135	0.173853	0.118543	0.100561	0.954733	0.597561	0.858974	ENSG00000163492+ENSG00000238542+ENSG00000155657:243	84
TTN : 244	0.0346821	0.102401	0.117663	0.296569	0.177995	0.135874	1	1	0.834008	ENSG00000163492+ENSG00000238542+ENSG00000155657:244	78
TTN : 245	0.123932	0.17563	0.191855	0.34949	0.283525	0.239052	1	1	0.830339	ENSG00000163492+ENSG00000238542+ENSG00000155657:245	81
TTN : 246	0.236186	0.349265	0.374342	0.700811	0.507125	0.459267	1	1	0.943541	ENSG00000163492+ENSG00000238542+ENSG00000155657:246	114
TTN : 247	0.0951639	0.151285	0.110477	0.185437	0.149406	0.124922	1	1	0.878995	ENSG00000163492+ENSG00000238542+ENSG00000155657:247	102
TTN : 248	0.0682268	0.133185	0.0985673	0.159138	0.142693	0.122986	1	1	0.855263	ENSG00000163492+ENSG00000238542+ENSG00000155657:248	84
TTN : 249	0.0666887	0.119007	0.0925488	0.146477	0.106576	0.115731	1	1	1	ENSG00000163492+ENSG00000238542+ENSG00000155657:249	84
TTN : 250	0.103721	0.135758	0.123841	0.17704	0.126272	0.132144	1	1	1	ENSG00000163492+ENSG00000238542+ENSG00000155657:250	81
TTN : 251	0.194251	0.266123	0.38668	0.654902	0.54491	0.470588	1	1	1	ENSG00000163492+ENSG00000238542+ENSG00000155657:251	84
TTN : 252	0.136097	0.219448	0.204756	0.540603	0.459127	0.36129	1	1	1	ENSG00000163492+ENSG00000238542+ENSG00000155657:252	84
TTN : 253	0.18823	0.189563	0.18965	0.414201	0.365224	0.289424	1	1,00E+00	1	ENSG00000163492+ENSG00000238542+ENSG00000155657:253	84
TTN : 254	0.0961098	0.134126	0.128205	0.300412	0.248488	0.200422	1	1	1	ENSG00000163492+ENSG00000238542+ENSG00000155657:254	81
TTN : 255	0.121471	0.127098	0.190669	0.37884	0.275052	0.27653	1	1	1	ENSG00000163492+ENSG00000238542+ENSG00000155657:255	87
TTN : 256	0.108941	0.12168	0.206196	0.351266	0.29019	0.253625	0.510448	0.682171	0.44843	ENSG00000163492+ENSG00000238542+ENSG00000155657:256	78
TTN : 257	0.0261575	0.112554	0.206365	0.321192	0.27829	0.230353	0.523256	0.691729	0.453333	ENSG00000163492+ENSG00000238542+ENSG00000155657:257	78
TTN : 258	0.0859955	0.16965	0.278311	0.404444	0.332459	0.307056	1	1	1	ENSG00000163492+ENSG00000238542+ENSG00000155657:258	63
TTN : 259	0.142558	0.278942	0.351251	0.542761	0.452013	0.412975	1	1	1	ENSG00000163492+ENSG00000238542+ENSG00000155657:259	405
TTN : 260	0.0999124	0.315789	0.373494	0.621818	0.468354	0.478669	1	0.831169	1	ENSG00000163492+ENSG00000238542+ENSG00000155657:260	48
TTN : 261	0.149575	0.346364	0.395604	0.61519	0.469274	0.465959	1	1	1	ENSG00000163492+ENSG00000238542+ENSG00000155657:261	72
TTN : 262	0.18652	0.396509	0.424664	0.639344	0.484375	0.454153	1	1	1	ENSG00000163492+ENSG00000238542+ENSG00000155657:262	84
TTN : 263	0.149108	0.412844	0.432476	0.621302	0.49718	0.462774	1	1	1	ENSG00000163492+ENSG00000238542+ENSG00000155657:263	60
TTN : 264	0.180114	0.414089	0.417313	0.643678	0.5227	0.446858	1	1	1	ENSG00000163492+ENSG00000238542+ENSG00000155657:264	27
TTN : 265	0.160228	0.373611	0.387724	0.621247	0.478644	0.455228	1	1	1	ENSG00000163492+ENSG00000238542+ENSG00000155657:265	78
TTN : 266	0.208997	0.429511	0.454193	0.680899	0.520685	0.522933	1	1	1	ENSG00000163492+ENSG00000238542+ENSG00000155657:266	67
TTN : 267	0.137798	0.34188	0.341782	0.601085	0.435117	0.409845	1	1	1	ENSG00000163492+ENSG00000238542+ENSG00000155657:267	143
TTN : 268	0.083045	0.209813	0.197544	0.366786	0.288762	0.269972	1	1	1	ENSG00000163492+ENSG00000238542+ENSG00000155657:268	261
TTN : 269	0.0240712	0.123352	0.125146	0.265857	0.188991	0.163636	1	1	1	ENSG00000163492+ENSG00000238542+ENSG00000155657:269	268
TTN : 270	0.0503836	0.116994	0.17174	0.375415	0.258795	0.230605	1	1	1	ENSG00000163492+ENSG00000238542+ENSG00000155657:270	90
TTN : 271	0.0962638	0.165793	0.242491	0.40412	0.315534	0.277406	1	1	1	ENSG00000163492+ENSG00000238542+ENSG00000155657:271	184
TTN : 272	0.0980315	0.249412	0.318026	0.551777	0.440597	0.364641	1	1	1	ENSG00000163492+ENSG00000238542+ENSG00000155657:272	286
TTN : 273	0.120106	0.306242	0.338007	0.604888	0.450385	0.408767	1	1	1	ENSG00000163492+ENSG00000238542+ENSG00000155657:273	93
TTN : 274	0.0928824	0.264315	0.274185	0.564504	0.369156	0.323141	1	1	1	ENSG00000163492+ENSG00000238542+ENSG00000155657:274	288
TTN : 275	0.022507	0.118685	0.13848	0.289157	0.209659	0.180798	1	1	1	ENSG00000163492+ENSG00000238542+ENSG00000155657:275	291
TTN : 276	0.0910728	0.207891	0.207943	0.395445	0.255492	0.219873	1	1	1	ENSG00000163492+ENSG00000238542+ENSG00000155657:276	288
TTN : 277	0.0786633	0.158501	0.15306	0.337117	0.187036	0.165816	1	1	1	ENSG00000163492+ENSG00000238542+ENSG00000155657:277	288
TTN : 278	0.0225905	0.0757126	0.0923883	0.208392	0.13834	0.108094	1	1	1	ENSG00000163492+ENSG00000238542+ENSG00000155657:278	279
TTN : 279	0.00495345	0.10443	0.133968	0.24734	0.195467	0.15091	1	1	1	ENSG00000163492+ENSG00000238542+ENSG00000155657:279	279
TTN : 280	0.0358268	0.11458	0.151566	0.273427	0.240957	0.174107	1	1	1	ENSG00000163492+ENSG00000238542+ENSG00000155657:280	279
TTN : 281	0.0331529	0.0801833	0.0759494	0.187761	0.125197	0.102772	1	1	1	ENSG00000163492+ENSG00000238542+ENSG00000155657:281	288
TTN : 282	0.0592109	0.109554	0.105479	0.261097	0.162912	0.146332	1	1	1	ENSG00000163492+ENSG00000238542+ENSG00000155657:282	279
TTN : 283	0.0770449	0.190219	0.217816	0.424547	0.318798	0.281878	1	1	1	ENSG00000163492+ENSG00000238542+ENSG00000155657:283	282
TTN : 284	0.0803613	0.136238	0.153273	0.327791	0.249643	0.213604	1	1	1	ENSG00000163492+ENSG00000238542+ENSG00000155657:284	279
TTN : 285	0.0174582	0.104469	0.0955393	0.317422	0.181898	0.153846	1	1	1	ENSG00000163492+ENSG00000238542+ENSG00000155657:285	282
TTN : 286	0.010064	0.0709091	0.0554254	0.20436	0.134302	0.106268	1	1	1	ENSG00000163492+ENSG00000238542+ENSG00000155657:286	288
TTN : 287	0	0.0521848	0.0342708	0.112162	0.0777653	0.0581792	1	1	1	ENSG00000163492+ENSG00000238542+ENSG00000155657:287	288
TTN : 288	0.0297561	0.054943	0.047521	0.0801733	0.0770827	0.067916	0.801124	1	1	ENSG00000163492+ENSG00000238542+ENSG00000155657:288	279
TTN : 289	0.00811198	0.0419035	0.0411631	0.0528077	0.0669025	0.0704497	0.801959	1	1	ENSG00000163492+ENSG00000238542+ENSG00000155657:289	279
TTN : 290	0.0202069	0.0396952	0.0298977	0.0452471	0.0669025	0.052177	1	1,00E+00	1	ENSG00000163492+ENSG00000238542+ENSG00000155657:290	279
TTN : 291	0.0331529	0.0559562	0.0620985	0.0619803	0.083469	0.0837481	1	1,00E+00	1	ENSG00000163492+ENSG00000238542+ENSG00000155657:291	288
TTN : 292	0.0706363	0.134336	0.168225	0.367598	0.265136	0.228532	1	1	1	ENSG00000163492+ENSG00000238542+ENSG00000155657:292	279
TTN : 293	0.044704	0.102276	0.110395	0.281407	0.216777	0.157585	1	1	1	ENSG00000163492+ENSG00000238542+ENSG00000155657:293	282
TTN : 294	0.0192672	0.0846361	0.12087	0.359003	0.233281	0.195642	1	1	1	ENSG00000163492+ENSG00000238542+ENSG00000155657:294	279
TTN : 295	0.00915152	0.0612691	0.0660254	0.284105	0.168859	0.135081	1	1	1	ENSG00000163492+ENSG00000238542+ENSG00000155657:295	282
TTN : 296	0.015939	0.0689745	0.0603038	0.210811	0.144883	0.0903427	1	1	1	ENSG00000163492+ENSG00000238542+ENSG00000155657:296	288
TTN : 297	0.0105703	0.0571956	0.0466262	0.173975	0.118624	0.0820878	1	1	1	ENSG00000163492+ENSG00000238542+ENSG00000155657:297	288
TTN : 298	0.00959655	0.0881173	0.0885926	0.302956	0.194203	0.137939	1	1	1	ENSG00000163492+ENSG00000238542+ENSG00000155657:298	279
TTN : 299	0.0311767	0.0909866	0.100184	0.273427	0.163622	0.154462	1	1	1	ENSG00000163492+ENSG00000238542+ENSG00000155657:299	279
TTN : 300	0.0214853	0.102285	0.107157	0.293383	0.185718	0.170547	1	1	1	ENSG00000163492+ENSG00000238542+ENSG00000155657:300	279
TTN : 302	0.0364049	0.0639471	0.0819081	0.174927	0.109569	0.0841424	0.294584	0.418891	0.263021	ENSG00000163492+ENSG00000238542+ENSG00000155657:302	279
TTN : 303	0.0341532	0.138236	0.187132	0.44358	0.275651	0.268386	1	1	1	ENSG00000163492+ENSG00000238542+ENSG00000155657:303	282
TTN : 304	0.032593	0.113533	0.133055	0.388769	0.240194	0.228368	1	1	1	ENSG00000163492+ENSG00000238542+ENSG00000155657:304	279
TTN : 305	0.0538471	0.0583255	0.0713752	0.214286	0.144791	0.108029	1	1,00E+00	1	ENSG00000163492+ENSG00000238542+ENSG00000155657:305	282
TTN : 306	0.018043	0.0323774	0.0366677	0.117769	0.0806829	0.0584513	1	1,00E+00	1	ENSG00000163492+ENSG00000238542+ENSG00000155657:306	279
TTN : 307	0.00806794	0.0302162	0.0443271	0.16199	0.099541	0.0727273	1	0.617801	1	ENSG00000163492+ENSG00000238542+ENSG00000155657:307	288
TTN : 308	0.0247265	0.108248	0.104977	0.267893	0.218383	0.181664	1	0.806032	1	ENSG00000163492+ENSG00000238542+ENSG00000155657:308	279
TTN : 309	0.0143693	0.0772329	0.0791149	0.23056	0.177826	0.164805	1	0.767842	1	ENSG00000163492+ENSG00000238542+ENSG00000155657:309	279
TTN : 310	0.0204628	0.0547515	0.0839877	0.249779	0.13184	0.137453	1	0.656136	1	ENSG00000163492+ENSG00000238542+ENSG00000155657:310	279
TTN : 311	0.0296189	0.0455438	0.0606614	0.185958	0.111545	0.100851	1	0.697674	1	ENSG00000163492+ENSG00000238542+ENSG00000155657:311	282
TTN : 312	0.000533085	0.0386332	0.0397643	0.149583	0.0935568	0.0749115	1	0.644025	1	ENSG00000163492+ENSG00000238542+ENSG00000155657:312	279
TTN : 313	0.000516662	0.0251375	0.0328879	0.106122	0.0694992	0.0611549	1	0.506757	1	ENSG00000163492+ENSG00000238542+ENSG00000155657:313	288
TTN : 314	0.00556918	0.0693791	0.0870451	0.254173	0.159287	0.133475	1	0.738689	1	ENSG00000163492+ENSG00000238542+ENSG00000155657:314	279
TTN : 315	0.0196946	0.129546	0.146192	0.390524	0.280494	0.227508	1	0.84544	1	ENSG00000163492+ENSG00000238542+ENSG00000155657:315	279
TTN : 316	0.0473398	0.0847232	0.098071	0.299158	0.237388	0.171956	1	0.801124	1	ENSG00000163492+ENSG00000238542+ENSG00000155657:316	279
TTN : 317	0.0452656	0.0500195	0.0856576	0.204672	0.163965	0.127948	1	0.766721	1	ENSG00000163492+ENSG00000238542+ENSG00000155657:317	282
TTN : 318	0.0417403	0.062366	0.0701337	0.195566	0.137721	0.119802	1	0.702419	0.632944	ENSG00000163492+ENSG00000238542+ENSG00000155657:318	279
TTN : 319	0.0114972	0.0560345	0.0724066	0.192478	0.117718	0.115152	1	0.649038	0.573099	ENSG00000163492+ENSG00000238542+ENSG00000155657:319	288
TTN : 320	0.0429632	0.074867	0.0874807	0.287871	0.160437	0.140785	1	0.673587	0.592806	ENSG00000163492+ENSG00000238542+ENSG00000155657:320	279
TTN : 321	0.0221657	0.0667313	0.0720782	0.226353	0.157236	0.134753	1	0.756664	0.632944	ENSG00000163492+ENSG00000238542+ENSG00000155657:321	279
TTN : 322	0.032593	0.069619	0.062019	0.174927	0.131013	0.115932	1	0.745275	0.608575	ENSG00000163492+ENSG00000238542+ENSG00000155657:322	279
TTN : 323	0.0612691	0.0500195	0.0563695	0.19843	0.105263	0.0940873	1	0.678652	0.534202	ENSG00000163492+ENSG00000238542+ENSG00000155657:323	282
TTN : 324	0.0246663	0.058135	0.059549	0.189086	0.119835	0.110721	1	1	1	ENSG00000163492+ENSG00000238542+ENSG00000155657:324	564
TTN : 407	0.698854	0.738636	0.851133	1	1	0.895216	1	1	1	ENSG00000163492+ENSG00000238542+ENSG00000155657:407	180
UBE2F : 024	1	1	0.827586	0.601156	0.464832	0.80663	0.380531	0.398625	0.745387	ENSG00000184182+ENSG00000258984+ENSG00000132330:024	65
UBE2F : 028	1	0.872727	0.957576	0.413146	0.833333	0.867209	0.817391	0.851064	0.736225	ENSG00000184182+ENSG00000258984+ENSG00000132330:028	71
