# Supplementary material for: Mislocalization of pathogenic RBM20 variants in dilated cardiomyopathy is caused by loss-of-interaction with Transportin-3
Source: Nat Commun. 2023 Jul 18;14:4312. doi: 10.1038/s41467-023-39965-6 (PMC10353998; doi:10.1038/s41467-023-39965-6)
Supplement: Supplementary file 19 — Source data [file 41467_2023_39965_MOESM19_ESM.zip › Source_data/Fig.3e.txt]

#Correlation DAPI:RBM20.	One-way ANOVA with Tukey HSD post-test (two-tailed): WT vs TNPO3 KO p-value = 0.0000544; WT vs TRIM24 p-value = 0.6894610; WT vs TRIM33 p-value = 0.4146416; WT vs CEBPB p-value = 0.0572406; WT vs GALE p-value = 0.9999997.
WT	TNPO3 ko	TRIM24 ko	TRIM33 ko	CEBPB ko	GALE ko
0.9	0.65	0.67	0.85	0.8	0.88
0.86	0.58	0.68	0.93	0.77	0.84
0.85	0.41	0.89	0.77	0.33	0.85
0.75	0.6	0.74	0.9	0.78	0.82
0.92	0.69	0.86	0.52	0.73	0.9
0.95	0.63	0.82	0.54		0.89
0.94	0.68
0.83	0.43
0.69
0.83
0.95
0.89
0.85
0.82
