# Supplementary material for: Mislocalization of pathogenic RBM20 variants in dilated cardiomyopathy is caused by loss-of-interaction with Transportin-3
Source: Nat Commun. 2023 Jul 18;14:4312. doi: 10.1038/s41467-023-39965-6 (PMC10353998; doi:10.1038/s41467-023-39965-6)
Supplement: Supplementary file 19 — Source data [file 41467_2023_39965_MOESM19_ESM.zip › Source_data/Supplementary Fig.8h.txt]

#MOV10 bait ratio. Student's T-test (two-tailored) p-value = 0.03985
WT siCTR	WT siTNPO3
0.0041	0.0114
0.0041	0.0146
0.0038	0.0091
