# Supplementary material for: Mislocalization of pathogenic RBM20 variants in dilated cardiomyopathy is caused by loss-of-interaction with Transportin-3
Source: Nat Commun. 2023 Jul 18;14:4312. doi: 10.1038/s41467-023-39965-6 (PMC10353998; doi:10.1038/s41467-023-39965-6)
Supplement: Supplementary file 19 — Source data [file 41467_2023_39965_MOESM19_ESM.zip › Source_data/Fig.3d.txt]

Gene_name	FDR	significanceZ	WT_Ratio_Cor_0.7
TNPO3	0.00035072	-5	0.518558952
CLDN14	0.026422455	-4	0.930599369
GALE	0.037653518	-3.7	0.738170347
ADAMTS16	0.043425387	-3.65	0.880126183
SLC29A2	0.045709357	-3.62	0.902208202
CEBPB	0.045709357	-3.62	0.686046512
UBQLNL	0.05765168	-3.54	1.024516129
TRIM33	0.061980713	-3.51	0.818064516
PMM2	0.074465238	-3.39	0.971608833
TRIM24	0.080495717	-3.35	0.696774194
IPPK	0.121860824	-3.1	0.983225806
TTN	0.136828735	-3.04	1.110967742
XPO6	0.145612646	-3	1.027096774
AKT2	0.910682676	-0.94	1.016905072
CLK1	0.995627803	0.12	0.925877763
SRPK1	0.871296312	1.11	0.866059818
LMNA	0.990981744	0.21	0.997816594
