# Supplementary material for: Mislocalization of pathogenic RBM20 variants in dilated cardiomyopathy is caused by loss-of-interaction with Transportin-3
Source: Nat Commun. 2023 Jul 18;14:4312. doi: 10.1038/s41467-023-39965-6 (PMC10353998; doi:10.1038/s41467-023-39965-6)
Supplement: Supplementary file 19 — Source data [file 41467_2023_39965_MOESM19_ESM.zip › Source_data/Fig.2b.txt]

#FLuc/Rluc (f.c.). splicing reporter assay. One-Way ANOVA with Bonferroni post-test (two-tailored): pcDNA vs pcDNA+NLS	p-value = 1.00000; WT vs WT+NLS p-value = 1.00000; R634L vs R634L+NLS p-value = 1.2e-15; S635A vs S635A+NLS p-value < 2e-16; R636S vs R636S+NLS p-value < 2e-16; S637A vs S637A+NLS p-value < 2e-16; S637G vs S637G+NLS p-value < 2e-16; P638L vs P638L+NLS p-value < 2e-16; V914A vs V914A+NLS p-value = 1.00000													
pcDNA	pcDNA+NLS	WT	WT+NLS	R634L 	R634L+NLS	S635A 	S635A+NLS	R636S 	R636S+NLS	S637A	S637A+NLS	S637G	S637G+NLS	P638L 	P638L+NLS	V914A 	V914A+NLS
0.8113082	1.151988042	0.1792578	0.1889681	0.6271218	0.2506802	0.8444057	0.2385007	0.9723006	0.2591226	0.9001548	0.2428998	0.9777652	0.2608435	0.7132132	0.2519374	0.5829865	0.6436477
0.9331512	1.03111874	0.1361827	0.1988005	0.6664014	0.2431334	0.7924329	0.2454855	1	0.2245159	0.8663982	0.2210853	0.9554308	0.2537378	0.6796159	0.2628939	0.6354799	0.6840693
1	0.991111818	0.1506745	0.1785431	0.7298322	0.2491026	0.6681249	0.2635043	0.8854204	0.2328703	0.8111333	0.2309478	0.8986971	0.2289409	0.8617204	0.2467345	0.6107915	0.6506557
1	0.937389823	0.180909	0.1843285	0.6652441	0.2371389	0.7173617	0.2224534	0.9259033	0.2189912	0.8119476	0.1842785	0.9627359	0.2783236	0.7187582	0.2278786	0.660612	0.7039102
