# Supplementary material for: Mislocalization of pathogenic RBM20 variants in dilated cardiomyopathy is caused by loss-of-interaction with Transportin-3
Source: Nat Commun. 2023 Jul 18;14:4312. doi: 10.1038/s41467-023-39965-6 (PMC10353998; doi:10.1038/s41467-023-39965-6)
Supplement: Supplementary file 19 — Source data [file 41467_2023_39965_MOESM19_ESM.zip › Source_data/Supplementary Fig.10d.txt]

#Rbm20 mRNA expression in mice. One-way ANOVA with Tukey HSD post-test (two-tailed): P635L + PBS vs P635L + TNPO3 p-value = 0.9198424; WT vs P635L + TNPO3 p-value = 0.9983266; WT vs P635L + PBS p-value = 0.9400513.	
P635L+PBS	P635L+TNPO3	WT
1	2.62	1.54
0.93	3.49	1.34
5.08	3.52	5.25
5.03	4.61	5.8
