# Supplementary material for: Mislocalization of pathogenic RBM20 variants in dilated cardiomyopathy is caused by loss-of-interaction with Transportin-3
Source: Nat Commun. 2023 Jul 18;14:4312. doi: 10.1038/s41467-023-39965-6 (PMC10353998; doi:10.1038/s41467-023-39965-6)
Supplement: Supplementary file 19 — Source data [file 41467_2023_39965_MOESM19_ESM.zip › Source_data/Supplementary Fig.8g.txt]

#MOV10 control ratio. cytoplasmic fraction
Negative control	WT	P633L	R634Q	RSS
0.78	0.85	1.21	2.66	1.84
0.94	0.93	2	1.52	1.48
0.69	0.7	2.16	1.94	1.47
