# Supplementary material for: Mislocalization of pathogenic RBM20 variants in dilated cardiomyopathy is caused by loss-of-interaction with Transportin-3
Source: Nat Commun. 2023 Jul 18;14:4312. doi: 10.1038/s41467-023-39965-6 (PMC10353998; doi:10.1038/s41467-023-39965-6)
Supplement: Supplementary file 19 — Source data [file 41467_2023_39965_MOESM19_ESM.zip › Source_data/Supplementary Fig.10b.txt]

TNPO3 average pixel intensity	DAPI:RBM20	Cells
22.1956	0.94	P633L
8.9156	0.91	P633L
11.8596	0.92	P633L
12.1076	0.9	P633L
2.2524	0.78	P633L
3.6528	0.74	P633L
3.4284	0.62	P633L
5.4904	0.75	P633L
5.0832	0.79	P633L
12.6896	0.91	P633L
15.9192	0.93	P633L
7.2028	0.82	P633L
8.5224	0.79	P633L
5.4536	0.78	P633L
15.7704	0.85	P633L
8.0724	0.82	P633L
10.0844	0.87	P633L
15.5212	0.85	P633L
6.566	0.79	P633L
6.3624	0.74	P633L
5.6668	0.51	P633L
18.0704	0.92	P633L
10.446	0.79	R364Q
19.188	0.88	R364Q
5.235	0.62	R364Q
3.75	0.28	R364Q
5.052	0.39	R364Q
5.449	0.65	R364Q
10.023	0.8	R364Q
6.312	0.6	R364Q
6.33	0.46	R364Q
4.691	0.26	R364Q
11.968	0.66	R364Q
10.882	0.63	R364Q
5.076	0.59	R364Q
7.264	0.36	R364Q
5.684	0.38	R364Q
19.806	0.84	R364Q
12.384	0.79	R364Q
6.14	0.59	R364Q
4.362	0.45	R364Q
5.931	0.62	R364Q
6.256	0.31	R364Q
12.988	0.57	R364Q
21.729	0.87	R364Q
11.859	0.74	R364Q
7.752	0.6	R364Q
9.438	0.78	R364Q
6.411	0.46	R364Q
