# Supplementary material for: Mislocalization of pathogenic RBM20 variants in dilated cardiomyopathy is caused by loss-of-interaction with Transportin-3
Source: Nat Commun. 2023 Jul 18;14:4312. doi: 10.1038/s41467-023-39965-6 (PMC10353998; doi:10.1038/s41467-023-39965-6)
Supplement: Supplementary file 19 — Source data [file 41467_2023_39965_MOESM19_ESM.zip › Source_data/Fig.1d.txt]

#TTN spliced isoform mRNA expression. One-way ANOVA with Tukey HSD post-test (two-tailed): WT vs P633L p-value = 0.0070656; WT vs R634Q p-value = 0.001729; P633L vs R634Q p-value = 0.3389411.	
WT	P633L	R634Q
1	0.11	0.02
1.13	0.61	0.03
0.89	0.05	0
