# Supplementary material for: Mislocalization of pathogenic RBM20 variants in dilated cardiomyopathy is caused by loss-of-interaction with Transportin-3
Source: Nat Commun. 2023 Jul 18;14:4312. doi: 10.1038/s41467-023-39965-6 (PMC10353998; doi:10.1038/s41467-023-39965-6)
Supplement: Supplementary file 19 — Source data [file 41467_2023_39965_MOESM19_ESM.zip › Source_data/Supplementary Fig.4b.txt]

#RBM20 mRNA expression
WT	NLS-WT	P633L	NLS-P633L	R634Q	NLS-R634Q
1	1.34	0.04	0.4	0.63	1.31
1	2.62	1.06	0.62	1.59	1.43
