# Supplementary material for: Mislocalization of pathogenic RBM20 variants in dilated cardiomyopathy is caused by loss-of-interaction with Transportin-3
Source: Nat Commun. 2023 Jul 18;14:4312. doi: 10.1038/s41467-023-39965-6 (PMC10353998; doi:10.1038/s41467-023-39965-6)
Supplement: Supplementary file 19 — Source data [file 41467_2023_39965_MOESM19_ESM.zip › Source_data/Supplementary Fig.4c.txt]

#IMMT spliced isoform mRNA expression
WT	NLS-WT	P633L	NLS-P633L	R634Q	NLS-R634Q
1	1.04	0.14	1.13	0.06	0.89
1	1.46	0.3	1.13	0.08	1.53
