# Supplementary material for: Mislocalization of pathogenic RBM20 variants in dilated cardiomyopathy is caused by loss-of-interaction with Transportin-3
Source: Nat Commun. 2023 Jul 18;14:4312. doi: 10.1038/s41467-023-39965-6 (PMC10353998; doi:10.1038/s41467-023-39965-6)
Supplement: Supplementary file 19 — Source data [file 41467_2023_39965_MOESM19_ESM.zip › Source_data/Supplementary Fig.10c.txt]

#Number of granuels per cell
P635L+PBS	P635L+TNPO3
118	64
87	94
101	61
43	72
90	50
77	32
47	83
46	29
98	77
65	92
82	67
56	43
52	69
69	29
57	70
83	48
85	46
50	76
22	32
93	54
97	37
94	48
73	30
	52
	71
	153
	64
	126
	83
	47
	52
	87
	56
	60
	86
