# Supplementary material for: Mislocalization of pathogenic RBM20 variants in dilated cardiomyopathy is caused by loss-of-interaction with Transportin-3
Source: Nat Commun. 2023 Jul 18;14:4312. doi: 10.1038/s41467-023-39965-6 (PMC10353998; doi:10.1038/s41467-023-39965-6)
Supplement: Supplementary file 19 — Source data [file 41467_2023_39965_MOESM19_ESM.zip › Source_data/Fig.5h.txt]

#Ttn spliced isoform expression in mice. One-way ANOVA with Tukey HSD post-test (two-tailed): 	P635L + PBS vs P635L + TNPO3 p-value = 0.8852972; WT vs P635L + TNPO3 p-value = 0.0328014; WT vs P635L + PBS p-value = 0.0157957. 
P635L+PBS	P635L+TNPO3	WT
1	14.92	53.97
0.28	8.76	47.05
1.2	26.65	179.26
1.76	18.71	207.93
