# Supplementary material for: Mislocalization of pathogenic RBM20 variants in dilated cardiomyopathy is caused by loss-of-interaction with Transportin-3
Source: Nat Commun. 2023 Jul 18;14:4312. doi: 10.1038/s41467-023-39965-6 (PMC10353998; doi:10.1038/s41467-023-39965-6)
Supplement: Supplementary file 19 — Source data [file 41467_2023_39965_MOESM19_ESM.zip › Source_data/Fig.4k.txt]

#RBM20-TNPO3 interaction. MS data. ctr ration in cytoplasmic fraction
Negative control	WT	P633L	R634Q	RSS
0.94	1.36	2.74	2.01	0.98
1.23	3.6	2.11	1.64	1.3
1.15	4.02	3.46	2.03	1.76
