# Supplementary material for: Mislocalization of pathogenic RBM20 variants in dilated cardiomyopathy is caused by loss-of-interaction with Transportin-3
Source: Nat Commun. 2023 Jul 18;14:4312. doi: 10.1038/s41467-023-39965-6 (PMC10353998; doi:10.1038/s41467-023-39965-6)
Supplement: Supplementary file 19 — Source data [file 41467_2023_39965_MOESM19_ESM.zip › Source_data/Supplementary Fig.3d.txt]

Nuclear										Cytoplasmic
Protein name	R634Q.1	R634Q.2	R634Q.3	P633L.1	P633L.2	P633L.3	WT.1	WT.2	WT.3	Protein name	R634Q.1	R634Q.2	R634Q.3	P633L.1	P633L.2	P633L.3	WT.1	WT.2	WT.3
PABPC4	1.637321027	1.522432123	1.581278113	1.249750829	1.356850234	1.456635906	1	0.976049361	1.160587946	CTTN	1.272600749	1.02621993	1.388913415	1.498982499	0.985671686	0.887855776	0.647649428	1.076928192	1.065352105
PSMC3	0.880621546	1.348292645	0.907557173	0.709109733	1.324648901	1.098608971	0.926675922	1.011767319	1	TRA2B	1.735461298	1.139750883	1.740120726	1.301906285	1.778727868	2.145566451	1.451318066	1.182475033	1.228033119
TUBB	1.092710962	1.373170301	1.082736724	1.607455486	1.876516885	1.585682075	0.902940606	1	1.133090726	DNAJA1	1.357878133	1.324056407	1.62483956	1.326777798	1.618854673	1.381123638	1.093040881	0.933184305	1.063404787
STAT3	1.657934527	1.302852243	1.364369021	1.199065695	1.054634133	1.458715792	1	0.856207972	1.030457839	TUBB	1.700726499	1.149515548	1.335383681	1.519978302	1.651940238	1.434829166	0.866100469	1.05445073	1.095480627
RARS	1.746181787	2.044791785	1.810170564	1.102108045	1.417342019	1.378393601	0.866453428	1	1.088955049	STAT3	2.835559864	2.262788934	2.554406286	2.365483525	1.936996435	1.452648319	1.156628172	1.491209467	1.451695348
PABPC1	1.751108329	1.744159605	1.571748424	1.400503477	1.460946288	1.320396246	0.95780253	1.018776916	1	NCOA5	1.230907437	1.364418382	1.295728179	1.052365994	1.384031589	1.272132633	1.035268422	1.101492443	1.134637232
SRP14	1.088930374	0.897196308	0.752275822	0.983999294	0.703340118	0.846545374	1	0.94412048	1.085733495	FUBP1	1.515659466	1.182110786	1.230847715	1.397425717	1.220980291	1.210520386	0.998753073	1.02877614	1.007854688
RBM17	0.999926276	0.864445104	0.929809254	0.872627856	0.956535275	0.972375872	1.0070647	0.996639806	1	RARS	2.049013825	2.201209139	1.929865254	2.34530918	1.935439774	1.397728208	1.270795306	1.34738993	1.535306189
FUBP3	1.248730799	0.993716523	1.12151784	1.124548923	1.195772802	1.224147107	0.935457552	1.035467221	1	ESRP2	1.659886597	1.862778138	1.587731713	1.245847802	1.986181047	1.922809669	1.416390996	1.076346778	1.337437208
HSPB1	1.083807073	2.299951795	3.802815946	1.397058365	2.322953661	1.704653888	1.107604121	1	0.750590951	EIF4A3	1.105129037	1.225746002	1.233555484	0.870765022	1.371908025	1.267535013	0.97215313	1.07607047	0.845506817
DDB1	1.11684271	1.1562107	1.003749193	1.201577392	1.234949339	1.050553301	1.040290013	1	0.986650738	SRSF10	1.275084174	1.112217714	1.40180061	1.082587788	1.658802082	1.785950715	1.271724548	1.040164138	0.941292089
CHERP	0.733370143	0.618840281	0.651019336	0.658258114	0.696011415	0.71722126	1.008230149	0.923835732	1	FUBP3	3.147586638	1.497241904	2.208155254	2.062255295	2.167007615	2.626132114	1.223382612	1.216273183	1.088502821
PSMD3	0.801019868	1.065924461	0.934811406	0.707172028	1.184431294	1.015577014	1.095235387	1	0.867719385	HSPB1	2.300908407	2.902233409	2.008473724	3.30059558	3.587488162	1.771369026	1.048893704	0.984408491	1.250681629
NUDC	1.007367537	1.236712839	1.163796767	0.837041198	1.259684493	1.138891993	0.740644963	1.184480517	1	GEMIN5	2.167101316	2.001457638	1.795111715	1.79438794	2.180092781	1.911938115	1.468714849	1.142745269	1.257433519
DNAJA3	1.26505912	1.289039768	1.064638396	1.196922851	1.302721436	1.153932476	0.922655128	1	1.063131797	EPRS	1.612952162	2.209457157	1.714725517	2.225906371	1.921541843	1.31849781	0.863299742	1.184332676	1.30509478
RPL5	1.536553333	0.898307862	1.114829295	1.002022591	1.097959971	1.245215083	1	0.831834891	1.151782786	PSMD3	1.848783154	1.671740439	1.786902227	2.083771744	1.562269515	1.409312213	1.179626182	1.541978625	1.380524466
CLIC1	1.000496863	0.931925222	1.185321594	0.827881002	0.936421342	1.07735461	1	1.565202465	0.886500545	PFKP	1.451496866	1.515006392	1.384069837	1.660757032	1.301817013	1.117992507	0.780320062	0.862873753	1.084258011
GTF2I	1.288035354	1.46499939	1.265679593	0.907443429	1.703277121	1.354640155	1.013562529	0.92638125	1	RBM8A	1.647318379	1.636660475	1.750502749	1.425598272	1.523399186	1.62826986	1.340993542	1.604790816	1.238648419
RBM15	0.840674312	0.669527397	0.70057206	1.048706956	0.747153813	0.766517626	1.100735827	0.894655183	1	DNAJA3	1.2703508	1.035571779	1.081892833	1.091622109	1.426169678	0.955117093	0.767775182	0.739747135	0.992173553
PSMC2	0.889824095	0.847756815	0.988713141	0.800584707	1.127189322	1.064276005	1	1.04299551	0.924969096	TUFM	0.761597304	0.870932486	0.843802842	1.297514788	0.623654853	0.690061494	0.607306867	0.824649182	0.801181902
DYNC1H1	1.295119489	1.584997195	1.599331535	0.981652737	1.213280149	1.309909187	0.901519374	1.048489178	1	TNPO1	1.29110884	1.147066389	1.570625718	1.040091182	1.160933039	1.175227922	0.848994303	0.970932463	0.979899477
OASL	0.44467723	0.720385393	0.414146196	0.370609807	0.593699985	0.57589691	1.093791707	0.606202215	1	IPO7	0.998812133	1.287264642	1.066348996	1.286245589	0.876168446	0.967739618	0.780395789	1.228012766	0.992778446
EIF4B	0.99095473	0.826052658	0.804249628	1.054520819	0.855528741	0.769336838	0.769293004	1.009091798	1	CBX3	0.948759061	1.274654105	1.305455363	1.517786222	0.935452452	0.864835618	0.734856937	0.880330417	1.009439972
FASN	1.171618495	1.663917874	1.424569325	0.95964753	1.390309949	1.224766941	0.847410503	1.061146873	1	DNAJA2	1.37633947	1.31011125	1.465614397	1.162730489	1.572438011	1.193221859	0.898362123	0.903155529	0.964498879
SRSF9	0.868306162	0.570624431	0.647334577	0.96702744	0.760164625	0.754743547	1.023103482	0.870005576	1	CLIC1	1.216210089	1.008384235	1.505939024	2.228637581	1.00694539	0.858601237	0.729659703	1.719298835	1.203437834
RBM15B	0.948356288	0.848610552	0.689008666	0.879604621	0.814200197	0.868946098	1.131094818	0.923243664	1	MOV10	2.655092408	1.522386238	1.935779644	1.212376188	2.002139179	2.156434948	0.850779965	0.93119114	0.703843082
TUBA4A	0.956639456	1.091029826	1.164054488	1.507300855	1.948010731	1.125856393	1.069550122	0.932897374	1	HNRNPL	1.200235692	1.008376531	1.34911198	0.832964806	1.053628979	1.242355298	0.971453147	0.834328723	0.918529748
PUM1	2.616231641	2.161026567	2.266320492	1.710188349	1.943644905	1.75441093	0.897506535	1	1.114841183	GTF2I	1.556237027	2.285788631	1.790389561	2.318946404	1.657757955	1.452672376	1.227808245	1.428716596	1.481908454
YWHAQ	1.328056029	1.205319143	1.052480511	1.028672404	1.338935541	1.175273193	0.928099351	1.146103142	1	CAD	2.438494932	2.465470651	2.07488568	2.295841019	2.970999084	2.030984443	1.216423507	1.318181745	1.352708408
DROSHA	0.851996235	0.941254669	0.767778637	0.839066971	1.018764994	0.812572368	1	0.924065138	1.005831674	HNRNPA2B1	1.502183769	1.442247103	1.622455362	1.293830488	1.57533914	1.78087927	1.258733582	1.164137049	1.134094303
ATXN2	2.283961026	1.58780619	2.092355647	1.954419299	1.68305141	2.038667736	0.731933987	1.550407661	1	RAB3GAP2	1.814796665	1.663432211	1.583608806	1.422808476	1.45604397	1.293225564	0.894679129	1.16759186	1.273981763
TXN	2.119826138	1.302042627	1.237352824	1.152482406	1.249938272	1.713260625	0.73514898	1.167406482	1	RAE1	2.12438621	1.885659902	1.737568871	2.047668944	1.9336453	1.773591311	0.943419776	1.140990865	1.061190868
PSMA5	0.909978257	1.575292638	1.179521747	0.716675422	1.352262014	1.290844627	0.936499487	1	1.060182198	PSMC2	1.406116258	1.179422575	1.321520155	1.816457424	0.985396074	1.104615879	1.087426738	1.512981985	1.194710259
BASP1	1.035218764	0.791261274	0.922327779	0.814933291	0.695647043	0.993863487	0.955394307	1.640638957	1	ZNF326	1.579316593	1.25989245	1.866855061	1.068530402	1.367912892	1.688218706	1.517318875	1.492504539	1.143940488
TCP1	1.081488475	1.519446226	1.337122112	0.870674454	1.267496679	1.267090847	0.987266956	1.108422112	1	DYNC1H1	1.638387185	1.760568337	1.840904051	1.951770268	1.845789686	1.365656341	0.862320179	1.101611387	1.253618531
YTHDC1	0.618608832	0.486518101	0.601593377	1.26465494	0.716621632	0.757244358	1	1.002083621	0.84850017	RBM22	1.202484124	1.232035854	1.479484924	1.49781879	1.17792942	1.345489204	1.117644074	1.164121394	0.947993052
AGO2	2.046365278	1.673161536	2.060180257	1.262702444	1.330981917	1.369827767	1.0747871	0.997082967	1	HNRNPA0	1.778843959	1.625708544	1.87066034	1.36678212	1.776077506	2.103645126	1.472833831	1.353503168	1.268258322
CCT5	1.072587993	1.258082395	1.230632861	0.931745535	1.165776056	1.183377576	0.876934187	1.111163253	1	DDX20	1.896828519	1.888119175	1.804230271	1.596779727	1.951150138	1.799985771	1.508428013	1.252075276	1.235644044
GANAB	1.14952058	2.041905385	1.605091188	0.906117212	1.685623655	1.443949707	0.927627035	1	1.159103274	SRSF9	1.755434335	1.080138973	1.539091117	1.123981599	1.515918169	1.797090927	1.345472336	1.20205101	1.08526729
HSPH1	1.361868267	1.389650457	1.320806436	1.188020476	1.571224083	1.998277041	1.209421517	0.785683312	1	HNRNPH3	1.861347166	1.757344573	1.637142695	1.228921121	1.877549457	1.862917805	1.323712065	1.141985403	1.328104332
LMNA	0.740708482	0.686979121	0.807876698	0.722178184	0.687474875	0.944846396	0.963595809	1.651207115	1	GEMIN4	2.40899265	1.785682163	1.591050399	1.878587707	1.864185487	1.755055901	1.429469445	1.285299581	1.288220351
PHGDH	1.592276056	1.452006768	2.876698755	1.221226699	1.536665458	1.789514518	0.867048487	1.113932833	1	TUBA4A	1.075905004	0.732481408	1.207521635	1.374442733	1.252299739	0.998624865	0.799940191	0.864337013	0.909612413
RBM14	0.827011022	0.954353248	0.844429612	1.033596263	0.970717698	0.867388245	1.21534917	0.887054901	1	PUM1	3.398534426	1.759365921	2.189768403	1.787137287	2.354874366	2.736610187	1.147314481	1.156635489	1.150371055
RBMX	1.290827617	0.547403718	0.626742834	0.737903952	0.739035529	0.853289359	1.210868501	0.762201305	1	DNAJC7	1.685850744	1.631945561	1.603979205	1.532136424	1.754860454	1.304391089	0.999426669	1.271037542	1.183896986
SMC1A	0.985595872	1.165825801	1.084209457	0.968028223	1.199486856	1.145963499	0.737551955	1.165107381	1	CSTF1	1.326534478	1.464697328	1.301904232	2.002036891	1.238803331	1.16601507	0.966300803	1.12409712	1.042033231
YTHDF2	1.406653597	1.469791414	1.405742052	1.346170161	1.372471343	1.337183472	1	0.996488422	1.025929065	CSTF2	0.779880377	1.074163089	0.97903564	2.310452259	0.802661455	0.91388773	0.607488475	1.01898654	0.88351975
										OGT	1.329319734	1.302099714	1.604116585	1.235096364	1.233586839	1.096813872	1.078407042	1.082377034	1.074371518
										CHD1	0.731984895	0.887824046	0.615662592	0.549090519	0.659725652	0.678172158	1.28320957	0.878521545	1.323158998
										SF3B6	0.894171779	1.051917244	1.196916715	1.060537199	0.9860583	0.910620279	0.576296832	0.961079948	1.028153067
										BAG3	2.527843288	2.098472492	1.736234412	1.518403306	2.268335982	1.488427696	1.022890841	0.960646302	1.271456671
										TAF15	1.647011025	1.190392975	2.011367632	1.201066265	1.082546271	1.692785174	0.918462916	0.950693575	0.892450045
										RBMXL1	2.761693984	1.674922921	2.72889082	1.932335339	2.182074161	3.040679062	1.622146465	1.390794918	1.109043647
										APOL2	0.98900173	1.317091592	1.101945669	1.412025079	0.954584397	0.927176375	0.721831237	0.853049817	0.941286702
										CCAR2	1.569767731	1.992513985	1.239437495	1.335637357	1.816120728	1.441719099	1.130085664	0.858716298	1.252942958
										DARS	1.963930643	2.638720701	1.938153327	2.057217214	2.096604743	1.558948508	1.112243896	1.353255449	1.492918121
										EDC4	1.724713707	1.328984999	1.225886149	1.388894322	1.48124058	1.312296593	1.162327925	0.737525256	0.977716748
										GANAB	1.431421519	2.108725223	1.368956587	2.317651646	1.636127824	0.947735434	0.679473086	1.13961575	1.183444794
										GRB2	2.234529698	1.606979421	1.592235907	1.783027716	1.182605727	1.353514233	1.045758958	1.303568915	1.306446921
										HNRNPA3	1.327358617	1.139484099	1.387633947	1.00923838	1.359425911	1.572910123	0.965099867	0.865931793	0.869742503
										HNRNPAB	2.964180182	2.042099879	3.590680556	1.746757832	2.404348163	3.282548239	1.612644231	1.603616905	1.518462918
										HNRNPC	1.54100876	1.409756371	1.669594276	1.253925735	1.331171871	1.814812022	1.3258689	1.220275817	1.105694293
										HNRNPD	2.306697948	1.829521635	2.514075353	1.900402212	1.975756834	2.301554368	1.532564888	1.801972068	1.509185948
										HNRNPDL	1.832637472	1.498560798	1.945068943	1.47268314	1.95781538	1.973964636	1.374327228	1.495542624	1.252975
										HSPA4	2.023924026	1.717010947	1.942668089	2.781618605	1.489490086	1.287359241	0.764839918	1.696372065	1.302847054
										PHGDH	2.7758842	2.164135097	3.082191105	3.39150919	1.906236529	1.728471742	0.984274414	1.350607854	1.390990204
										PKP2	1.286723865	1.18121671	1.303574277	1.167840355	1.180267397	1.218049466	0.734714283	0.803040492	0.887071446
										PUM2	3.017160756	1.920721946	2.636745076	1.883768503	1.823222372	2.432487079	1.448228449	1.494505344	1.096802772
										QARS	1.485250933	1.557337317	1.484522458	1.88853071	1.229914703	1.179505911	0.831515692	1.270531309	1.237921613
										TNPO3	2.026308687	1.642142665	2.013224508	3.460828952	2.109350559	2.73741894	1.364642163	3.604379249	4.023514334
										ZNF638	1.14394272	1.228526328	1.274046921	1.201315535	1.185745755	1.3574822	1.176407584	1.09136889	1.012359434
