# Supplementary material for: Mislocalization of pathogenic RBM20 variants in dilated cardiomyopathy is caused by loss-of-interaction with Transportin-3
Source: Nat Commun. 2023 Jul 18;14:4312. doi: 10.1038/s41467-023-39965-6 (PMC10353998; doi:10.1038/s41467-023-39965-6)
Supplement: Supplementary file 19 — Source data [file 41467_2023_39965_MOESM19_ESM.zip › Source_data/Fig.4h.txt]

#MutaBind2 raw data
P633L	R634Q
1.17	1.28
0.76	0.81
0.32	1.62
0.62	1.76
0.17	1.54
0.98	1.82
1.47	4.21
0.23	0.73
0.27	1.26
1.09	3.07
0.44	2.37
1.09	0.89
0.65	1.27
1.12	2.15
0.76	2.8
0.54	1.65
1	2.66
0.44	2.51
0.86	1.63
0.15	1.03
