# Supplementary material for: Mislocalization of pathogenic RBM20 variants in dilated cardiomyopathy is caused by loss-of-interaction with Transportin-3
Source: Nat Commun. 2023 Jul 18;14:4312. doi: 10.1038/s41467-023-39965-6 (PMC10353998; doi:10.1038/s41467-023-39965-6)
Supplement: Supplementary file 19 — Source data [file 41467_2023_39965_MOESM19_ESM.zip › Source_data/Supplementary Fig.7g-h.txt]

#TNPO3 intensity vs DAPI:RBM20 correlation. Supplementary Fig. 7h One-way ANOVA with Tukey HSD post-test (two-tailed): KO vs Non-transfected p-value = 0.0000000.
TNPO3 average pixel intensity	DAPI:RBM20	Cells
1731	0.79	Non-transfected
2610	0.76	Non-transfected
3342	0.8	Non-transfected
2569	0.88	Non-transfected
2868	0.86	Non-transfected
3967	0.78	Non-transfected
2846	0.73	Non-transfected
2995	0.87	Non-transfected
2007	0.86	Non-transfected
3013	0.79	Non-transfected
2470	0.78	Non-transfected
1762	0.76	Non-transfected
2648	0.8	Non-transfected
2556	0.87	Non-transfected
2112	0.83	Non-transfected
2341	0.88	Non-transfected
2033	0.82	Non-transfected
2192	0.81	Non-transfected
2974	0.46	Non-transfected
2797	0.71	Non-transfected
3032	0.48	Non-transfected
1425	0.61	Transfected
2438	0.85	Transfected
3321	0.84	Transfected
1926	0.14	Transfected
890	0.16	Transfected
2036	0.25	Transfected
3383	0.84	Transfected
2725	0.49	Transfected
3368	0.73	Transfected
1481	0.22	Transfected
2281	0.86	Transfected
2736	0.81	Transfected
2583	0.35	Transfected
2222	0.84	Transfected
2602	0.83	Transfected
1225	0.36	Transfected
1732	0.32	Transfected
3259	0.82	Transfected
2641	0.86	Transfected
2939	0.64	Transfected
1733	0.31	Transfected
763	0.38	Transfected
2974	0.74	Transfected
2016	0.82	Transfected
1396	0.18	Transfected
2518	0.78	Transfected
1810	0.58	Transfected
1260	0.49	Transfected
3171	0.82	Transfected
2744	0.86	Transfected
1252	0.14	Transfected
1809	0.73	Transfected
2838	0.88	Transfected
2810	0.72	Transfected
1775	0.79	Transfected
2524	0.1	Transfected
