# Supplementary material for: Mislocalization of pathogenic RBM20 variants in dilated cardiomyopathy is caused by loss-of-interaction with Transportin-3
Source: Nat Commun. 2023 Jul 18;14:4312. doi: 10.1038/s41467-023-39965-6 (PMC10353998; doi:10.1038/s41467-023-39965-6)
Supplement: Supplementary file 19 — Source data [file 41467_2023_39965_MOESM19_ESM.zip › Source_data/Fig.4i.txt]

	area	measure grey	to reference	minus background	rel to bk
background	0.031	216.864	38.136
P	0.031	212.226	42.774	4.638	1.121617369
WT	0.031	77.066	177.934	139.798	4.665775121
P633L	0.031	107.724	147.276	109.14	3.861862807
R634Q	0.031	159.088	95.912	57.776	2.514998951
RSS	0.031	211.732	43.268	5.132	1.134571009
background	0.055	204.189	50.811
P	0.055	203.937	51.063	0.252	1.004959556
WT	0.055	144.564	110.436	59.625	2.173466375
P633L	0.055	179.677	75.323	24.512	1.482415225
R634Q	0.055	196.026	58.974	8.163	1.160654189
RSS	0.055	191.158	63.842	13.031	1.256460215
background	0.023	204.24	50.76
P	0.023	204.129	50.871	0.111	1.002186761
WT	0.023	101.543	153.457	102.697	3.023187549
P633L	0.023	160.488	94.512	43.752	1.861938534
R634Q	0.023	188.025	66.975	16.215	1.319444444
RSS	0.023	187.913	67.087	16.327	1.321650906
